# Supplementary material for: N-Glycans modulate tilting of HIV-1 envelope glycoprotein
Source: Nat Commun. 2026 Apr 15;17:5206. doi: 10.1038/s41467-026-71874-2 (PMC13254402; doi:10.1038/s41467-026-71874-2)
Supplement: Supplementary file 8 — Source Data [file 41467_2026_71874_MOESM8_ESM.zip › source_data/1_Main_Text_Figures/4_Figure_5/3_Raw_data/FP/FP.C.5.txt]

#ASA ANALYSIS
#SIM_TIME  ASA1.4 TotOccl1.4 ShldMem1.4 ShldGly1.4   ASA7.2 TotOccl7.2 ShldMem7.2 ShldGly7.2   ASA18.6 TotOccl18.6 ShldMem18.6 ShldGly18.6

  0.00   752.444    0.000    0.000    0.000      423.607  132.815    0.000  132.815       50.769  792.003    0.000  792.003
  1.00   966.085  123.364    0.000  123.364      564.703  687.145    0.000  687.145       30.462 2083.441  970.741 1112.700
  2.00   916.546   97.431    0.000   97.431      802.233  628.509    0.000  628.509     1145.071 1385.342    0.000 1385.342
  3.00  1085.151    0.000    0.000    0.000      987.436  532.204   30.045  502.159      212.025 2296.170 1089.970 1206.199
  4.00   862.872  123.962    0.000  123.962      608.311  390.531    0.000  390.531       50.265 1440.524  633.345  807.179
  5.00   790.390  126.741    0.000  126.741      123.044  607.739    0.000  607.739        0.000 1021.319    0.000 1021.319
  6.00   906.525  134.958    0.000  134.958      852.065  708.605    0.000  708.605     1339.383 1730.277  283.603 1446.674
  7.00   947.891   32.576    0.000   32.576      243.223  859.602    0.000  859.602       40.212 1994.467    0.000 1994.467
  8.00   866.507  154.494    0.000  154.494      593.876  726.148    0.000  726.148      433.190 1998.286    0.000 1998.286
  9.00  1032.005   75.304    0.000   75.304      526.678  718.786    0.000  718.786       29.858 2027.353  639.091 1388.262
 10.00   888.320   49.209    0.000   49.209      299.813  631.414   19.023  612.391        0.000 1323.910   60.319 1263.591
 11.00   977.875   98.885    0.000   98.885       66.407  929.009    0.000  929.009        0.000 1898.675    0.000 1898.675
 12.00   928.138   75.669    0.000   75.669      240.943  744.790    0.000  744.790        0.000 1888.521    0.000 1888.521
 13.00   860.087   66.545    0.000   66.545       16.948  706.184    0.000  706.184        0.000 1116.927    0.000 1116.927
 14.00   706.162   10.780    0.000   10.780      222.264  368.394    0.000  368.394        0.000  802.156    0.000  802.156
 15.00   692.208   55.505    0.000   55.505      155.815  342.413    0.000  342.413        0.000  792.003    0.000  792.003
 16.00   676.011   64.775    0.000   64.775      132.424  366.882    0.000  366.882        0.000  639.493    0.000  639.493
 17.00   609.633   73.710    0.000   73.710       26.632  519.066    0.000  519.066        0.000  751.387    0.000  751.387
 18.00   637.149   94.322    0.000   94.322       29.399  538.689    0.000  538.689        0.000  710.772    0.000  710.772
 19.00   652.242   60.240    0.000   60.240      171.506  522.480    0.000  522.480        0.000  842.772    0.000  842.772
 20.00   636.358   84.547    0.000   84.547       58.625  482.489    0.000  482.489        0.000  812.310    0.000  812.310
 21.00   747.568   38.680    0.000   38.680       41.200  530.384    0.000  530.384        0.000  862.576    0.000  862.576
 22.00   699.928   16.064    0.000   16.064      171.811  525.767    0.000  525.767       10.154  981.407    0.000  981.407
 23.00   823.899   35.200    0.000   35.200      236.317  487.505    0.000  487.505        0.000  961.804    0.000  961.804
 24.00   740.445   76.726    0.000   76.726       15.218  751.060    0.000  751.060        0.000 1086.465    0.000 1086.465
 25.00   706.882   45.752    0.000   45.752       45.569  660.703    0.000  660.703        0.000 1106.773    0.000 1106.773
 26.00   714.926   80.065    0.000   80.065       30.437  638.740    0.000  638.740        0.000  882.382    0.000  882.382
 27.00   780.245   53.476    0.000   53.476      250.585  457.069    0.000  457.069       20.308 1035.696    0.000 1035.696
 28.00   907.899   12.682    0.000   12.682      300.673  722.690    0.000  722.690        0.000 1479.241   70.372 1408.870
 29.00   804.994    0.000    0.000    0.000      240.164  444.313    0.000  444.313        0.000 1167.696    0.000 1167.696
 30.00   806.882    0.000    0.000    0.000      371.465  329.011    0.000  329.011        0.000 1076.110    0.000 1076.110
 31.00   884.478    1.466    0.000    1.466      142.067  664.456    0.000  664.456        0.000  994.677    0.000  994.677
 32.00   978.720   58.396    0.000   58.396      189.711  760.254    0.000  760.254        0.000 1539.360    0.000 1539.360
 33.00   906.673   93.718    0.000   93.718      283.181  643.190    0.000  643.190      162.462 1349.461    0.000 1349.461
 34.00   840.117   45.671    0.000   45.671      297.356  528.882    0.000  528.882       30.462 1115.922    0.000 1115.922
 35.00   851.983   47.573    0.000   47.573      241.581  615.299    0.000  615.299       40.616 1105.463    0.000 1105.463
 36.00   867.871   38.366    0.000   38.366      186.251  665.492    0.000  665.492       60.923 1147.086    0.000 1147.086
 37.00   890.823   68.369    0.000   68.369      300.304  623.980    0.000  623.980      101.539 1409.172    0.000 1409.172
 38.00   966.328   36.977    0.000   36.977      495.721  518.290    0.000  518.290      324.924  984.524    0.000  984.524
 39.00   957.158   34.172    0.000   34.172      425.034  613.578    0.000  613.578        0.000 1299.697   40.616 1259.081
 40.00   899.492   29.746    0.000   29.746      266.362  326.288    0.000  326.288       19.906  554.442    9.953  544.489
 41.00   926.591   44.740    0.000   44.740      231.253  539.900    0.000  539.900        0.000  760.133    0.000  760.133
 42.00   916.034   83.802    0.000   83.802      182.015  822.825    0.000  822.825        0.000 1238.773    0.000 1238.773
 43.00   751.382  151.234    0.000  151.234       38.046  816.732    0.000  816.732        0.000  964.015    0.000  964.015
 44.00   871.716  123.443    0.000  123.443      157.456  783.613    0.000  783.613        0.000 1264.810    0.000 1264.810
 45.00   842.328  133.651    0.000  133.651      322.176  639.509    0.000  639.509        0.000 1345.337    0.000 1345.337
 46.00   861.844   86.114    0.000   86.114      357.752  472.979    0.000  472.979        0.000 1000.006   71.077  928.929
 47.00   931.333   45.756    0.000   45.756      352.832  407.438    0.000  407.438       60.923  760.335   50.769  709.565
 48.00   922.260   62.538    0.000   62.538      256.767  481.800    0.000  481.800       30.462  761.541    0.000  761.541
 49.00   885.292   90.482    0.000   90.482      163.511  702.250    0.000  702.250        0.000  800.950    0.000  800.950
 50.00   813.436   82.383    0.000   82.383      526.310  342.326    0.000  342.326       91.385  943.605   90.679  852.926
 51.00   893.721   42.033    0.000   42.033      273.238  477.560    0.000  477.560        0.000  778.631    0.000  778.631
 52.00   904.344   35.509    0.000   35.509      358.409  506.953    0.000  506.953       50.769  922.896    0.000  922.896
 53.00   878.121   54.656    0.000   54.656      253.647  657.822    0.000  657.822       91.083 1373.772    0.000 1373.772
 54.00   907.529   24.518    0.000   24.518      402.630  593.795    0.000  593.795      203.078 1386.546    0.000 1386.546
 55.00   888.485  123.926    0.000  123.926      291.084  808.408    0.000  808.408      141.751 1587.608    0.000 1587.608
 56.00   884.372   85.622    0.000   85.622      382.273  666.207    0.000  666.207       91.385 1668.738    0.000 1668.738
 57.00   905.838    7.398    0.000    7.398      460.829  438.990    0.000  438.990        0.000 1238.773   30.462 1208.312
 58.00   961.027   14.373    0.000   14.373      496.715  468.420    0.000  468.420       20.308 1317.890    0.000 1317.890
 59.00   862.429   13.950    0.000   13.950      532.331  382.016    0.000  382.016        0.000 1288.739  111.693 1177.046
 60.00   938.709   59.588    0.000   59.588      361.388  704.093    0.000  704.093      223.385 1247.718    0.000 1247.718
 61.00   882.397   70.452    0.000   70.452      496.229  551.831   27.882  523.949        0.000 1674.685  283.906 1390.779
 62.00   902.887   51.264    0.000   51.264      573.566  546.548    0.000  546.548        0.000 1889.605  241.274 1648.330
 63.00   954.172   55.389    0.000   55.389      543.653  583.635    0.000  583.635      172.515 1726.638    0.000 1726.638
 64.00   884.611    0.000    0.000    0.000      525.590  338.649    0.000  338.649        0.000 1307.637  232.534 1075.103
 65.00   852.072   29.380    0.000   29.380      262.730  573.601    0.000  573.601        0.000 1229.204    0.000 1229.204
 66.00   735.634  119.233    0.000  119.233      267.341  603.233    0.000  603.233       70.372 1454.605   50.265 1404.340
 67.00   651.922  175.221    0.000  175.221      180.931  576.675    0.000  576.675        0.000 1214.536    0.000 1214.536
 68.00   731.770  156.161    0.000  156.161      248.539  727.556    0.000  727.556       10.053 1657.376    0.000 1657.376
 69.00   753.384  177.150    0.000  177.150      166.360  767.302    0.000  767.302        0.000 1479.545    0.000 1479.545
 70.00   812.890  166.565    0.000  166.565      137.913  754.149    0.000  754.149       20.207 1393.274    0.000 1393.274
 71.00   911.883  107.838    0.000  107.838      249.201  714.657    3.805  710.852        0.000 1208.312   20.308 1188.004
 72.00   809.621   62.733    0.000   62.733      185.856  554.303    0.000  554.303        0.000 1065.755    0.000 1065.755
 73.00   799.065  165.599    0.000  165.599      111.235  636.663    0.000  636.663        0.000 1076.110    0.000 1076.110
 74.00   783.223  159.298    0.000  159.298      127.454  564.289    0.000  564.289        0.000 1056.004    0.000 1056.004
 75.00   756.815  166.044    0.000  166.044      210.460  517.639    0.000  517.639        0.000 1137.234   10.154 1127.081
 76.00   846.776  134.914    0.000  134.914      171.024  738.956    0.000  738.956        0.000 1391.082    0.000 1391.082
 77.00   651.191  154.606    0.000  154.606      121.743  602.504    0.000  602.504        0.000 1024.535    0.000 1024.535
 78.00   693.950  166.612    0.000  166.612       92.302  589.315    3.718  585.597        0.000  872.528    0.000  872.528
 79.00   844.273  158.556    0.000  158.556      300.324  532.079    0.000  532.079       60.319 1217.559    0.000 1217.559
 80.00   728.921  185.874    0.000  185.874      484.082  613.264    0.000  613.264      406.155 1685.141    0.000 1685.141
 81.00   753.381  192.555    0.000  192.555      301.454  693.126    0.000  693.126      191.614 1462.159    0.000 1462.159
 82.00   725.196  165.368    0.000  165.368      307.363  757.753    0.000  757.753      382.018 1345.528    0.000 1345.528
 83.00   807.629  149.363    0.000  149.363      361.841  656.594    0.000  656.594      342.007 1368.960    0.000 1368.960
 84.00   792.186  126.071    0.000  126.071      319.218  639.724    0.000  639.724      110.584 1398.514    0.000 1398.514
 85.00   714.636  209.027    0.000  209.027      436.079  694.594    0.000  694.594      504.671 1309.649    0.000 1309.649
 86.00   719.856  244.914    0.000  244.914      444.916  611.804    0.000  611.804      181.966 1634.573    0.000 1634.573
 87.00   670.163  242.033    0.000  242.033      418.650  661.308    0.000  661.308       70.372 1672.266    0.000 1672.266
 88.00   669.396  227.256    0.000  227.256      443.985  565.544    0.000  565.544      352.161 1177.346    0.000 1177.346
 89.00   656.276  242.187    0.000  242.187      350.222  630.525    0.000  630.525       70.372 1451.098    0.000 1451.098
 90.00   684.942  201.047    0.000  201.047      479.925  565.328    0.000  565.328      372.575 1549.319    0.000 1549.319
 91.00   635.748  164.341    0.000  164.341      318.651  481.232    0.000  481.232      271.434 1111.287    0.000 1111.287
 92.00   681.324  207.686    0.000  207.686      390.812  609.858    0.000  609.858       10.154 1875.948    0.000 1875.948
 93.00   654.974  234.604    0.000  234.604      235.222  851.679    0.000  851.679       50.265 1991.345    0.000 1991.345
 94.00   778.990  215.039    0.000  215.039      480.513  626.066    0.000  626.066      422.432 1670.956    0.000 1670.956
 95.00   778.049  140.219    0.000  140.219      351.835  389.625    0.000  389.625      274.155  839.153    0.000  839.153
 96.00   789.079  118.002    0.000  118.002      599.408  445.950    0.000  445.950      522.761 1281.887   10.053 1271.834
 97.00   918.812   47.346    0.000   47.346      574.165  484.035    0.000  484.035      150.094 1703.115  433.291 1269.824
 98.00   817.240  106.482    0.000  106.482      415.269  530.611    0.000  530.611      422.734 1348.350    0.000 1348.350
 99.00   767.036   91.790    0.000   91.790      190.057  368.266    0.000  368.266      111.693  629.541    0.000  629.541
100.00   847.588   47.346    0.000   47.346      269.996  391.179    0.000  391.179      152.308  730.174    0.000  730.174
101.00   814.595   41.893    0.000   41.893      276.303  349.287    0.000  349.287        0.000  759.932   60.923  699.009
102.00   668.850   96.788    0.000   96.788      245.599  506.091    0.000  506.091      131.396 1063.438    0.000 1063.438
103.00   759.759   88.253    0.000   88.253       98.399  568.743    0.000  568.743        0.000  943.507    0.000  943.507
104.00   922.021   11.625    0.000   11.625      227.486  494.380    0.000  494.380        0.000 1024.737    0.000 1024.737
105.00   764.089  107.755    0.000  107.755      172.360  729.091    0.000  729.091       40.212 1580.681    0.000 1580.681
106.00   698.382  177.778    0.000  177.778      433.651  480.244    0.000  480.244      312.049 1276.972    0.000 1276.972
107.00   877.339   90.998    0.000   90.998      289.480  676.050    0.000  676.050       10.154 1694.085    0.000 1694.085
108.00   738.682  171.904    0.000  171.904      270.452  700.594    0.000  700.594        0.000 1670.553   20.308 1650.245
109.00   810.531  127.982    0.000  127.982       96.498  687.071    0.000  687.071        0.000 1155.531    0.000 1155.531
110.00   648.557  125.986    0.000  125.986      113.402  514.911    0.000  514.911        0.000  738.016    0.000  738.016
111.00   748.928  119.704    0.000  119.704       75.140  424.854    0.000  424.854        0.000  487.084    0.000  487.084
112.00   708.034  131.098    0.000  131.098       66.148  523.731    0.000  523.731        0.000  700.014    0.000  700.014
113.00   733.780  100.233    0.000  100.233      225.292  457.408   11.414  445.994        0.000  787.477    0.000  787.477
114.00   756.054  123.225    0.000  123.225       96.411  577.387    0.000  577.387        0.000  973.766    0.000  973.766
115.00   878.918  125.497    0.000  125.497       42.283  673.110    0.000  673.110        0.000 1157.140    0.000 1157.140
116.00   733.165  145.824    0.000  145.824       90.658  589.059    0.000  589.059        0.000 1055.500   20.308 1035.192
117.00   727.992  191.234    0.000  191.234      108.431  769.515    0.000  769.515        0.000 1235.355   10.154 1225.201
118.00   825.578  151.940    0.000  151.940      100.476  730.478    0.000  730.478        0.000 1238.572    0.000 1238.572
119.00   722.261  130.472    0.000  130.472      105.015  658.322    0.000  658.322        0.000 1004.028    0.000 1004.028
120.00   707.247   28.112    0.000   28.112       72.071  392.461    0.000  392.461        0.000  441.836    0.000  441.836
121.00   719.568   31.494    0.000   31.494       48.984  394.612    0.000  394.612        0.000  523.468    0.000  523.468
122.00   698.346   91.689    0.000   91.689      344.471  291.397    0.000  291.397      150.796  718.812   70.472  648.340
123.00   745.344   75.641    0.000   75.641      142.067  356.277    0.000  356.277       20.308  516.337   50.769  465.567
124.00   754.263   26.632    0.000   26.632      224.234  296.359    0.000  296.359        0.000  735.188   60.319  674.870
125.00   656.111  129.246    0.000  129.246      215.819  392.552    0.000  392.552        0.000  779.430    0.000  779.430
126.00   699.800   48.052    0.000   48.052       53.047  447.249    0.000  447.249        0.000  414.398    0.000  414.398
127.00   645.058  101.392    0.000  101.392       39.861  386.422    0.000  386.422        0.000  251.836    0.000  251.836
128.00   810.060   87.688    0.000   87.688      137.737  585.551   34.241  551.310        0.000 1030.158   40.414  989.744
129.00   801.750   84.977    0.000   84.977      204.133  594.671    0.000  594.671        0.000 1160.239  191.009  969.230
130.00   767.679  127.497    0.000  127.497      136.014  569.146    0.000  569.146        0.000  906.897    0.000  906.897
131.00   750.320  107.204    0.000  107.204      206.226  294.553    0.000  294.553        0.000  334.877    0.000  334.877
132.00   518.106  212.168    0.000  212.168      100.130  383.659    0.000  383.659        0.000  487.386    0.000  487.386
133.00   654.149  196.127    0.000  196.127      177.865  427.103    0.000  427.103        0.000  690.161    0.000  690.161
134.00   575.227  159.549    0.000  159.549      137.484  391.441    0.000  391.441        0.000  477.031    0.000  477.031
135.00   645.496  175.413    0.000  175.413      140.768  388.367    0.000  388.367        0.000  365.540    0.000  365.540
136.00   718.578  173.080    0.000  173.080      111.837  420.010    0.000  420.010        0.000  547.201    0.000  547.201
137.00   699.050  145.421    0.000  145.421       93.991  364.289    0.000  364.289        0.000  436.014    0.000  436.014
138.00   675.253  158.281    0.000  158.281       72.287  418.154    0.000  418.154        0.000  599.079    0.000  599.079
139.00   767.810  141.705    0.000  141.705      122.049  558.427    0.000  558.427        0.000  857.840    0.000  857.840
140.00   792.860  132.412    0.000  132.412      131.769  623.505   11.240  612.265        0.000  980.595   40.616  939.980
141.00   726.822   83.654    0.000   83.654      183.177  500.780    0.000  500.780        9.953  871.524   20.006  851.518
142.00   729.194  147.002    0.000  147.002      357.626  318.245    0.000  318.245      365.540  586.914    0.000  586.914
143.00   738.389  131.072    0.000  131.072      396.541  295.762    0.000  295.762       20.308  751.186   30.462  720.724
144.00   712.160  133.747    0.000  133.747      311.843  469.473    0.000  469.473        0.000  810.903    0.000  810.903
145.00   720.872  110.781    0.000  110.781      324.551  371.381    0.000  371.381        0.000  588.925    0.000  588.925
146.00   739.303  113.500    0.000  113.500      329.033  477.949    0.000  477.949        0.000  879.860   10.053  869.807
147.00   781.756  130.388    0.000  130.388      353.594  459.353    1.902  457.451        0.000  950.131   50.669  899.462
148.00   660.232  169.286    0.000  169.286      149.317  638.900    0.000  638.900        0.000  757.812    0.000  757.812
149.00   681.536  199.462    0.000  199.462      160.990  650.758    0.000  650.758        0.000 1062.334   30.159 1032.174
150.00   647.448  186.358    0.000  186.358      119.182  688.579    0.000  688.579        0.000 1013.171    0.000 1013.171
151.00   615.901  252.358    0.000  252.358      106.224  751.556    0.000  751.556        0.000 1051.267    0.000 1051.267
152.00   597.841  265.655    0.000  265.655      193.980  663.498    0.000  663.498        0.000 1012.164    0.000 1012.164
153.00   566.960  243.816    0.000  243.816      294.738  540.422    0.000  540.422        0.000  778.020    0.000  778.020
154.00   563.928  238.093    0.000  238.093      273.499  547.385   24.730  522.655        0.000  739.223   50.568  688.654
155.00   615.596  207.684    0.000  207.684      249.179  600.422    0.000  600.422       30.159  799.435   20.106  779.329
156.00   867.927    0.000    0.000    0.000      623.208  222.265    0.000  222.265      151.604  801.451   10.154  791.297
157.00   898.282   14.584    0.000   14.584      425.665  434.278    0.000  434.278       10.053  887.192  100.632  786.560
158.00   833.858    0.000    0.000    0.000      439.626  290.965    0.000  290.965        0.000  738.815   30.159  708.656
159.00   830.283    0.000    0.000    0.000      611.354  294.078    0.000  294.078       50.265  991.053  101.035  890.019
160.00   799.503    0.000    0.000    0.000      733.871   64.678    0.000   64.678      110.787  770.183   10.053  760.130
161.00   818.774    0.000    0.000    0.000      774.837   24.469    0.000   24.469       50.367  729.973    0.000  729.973
162.00   806.190   17.587    0.000   17.587      526.173  250.362    0.000  250.362       30.159  827.377  160.850  666.528
163.00   714.344   99.333    0.000   99.333      159.394  490.825    0.000  490.825        0.000  667.036    0.000  667.036
164.00   792.742   48.644    0.000   48.644      296.185  559.906    0.000  559.906        0.000 1062.126    0.000 1062.126
165.00   839.863   10.654    0.000   10.654      337.312  343.365    0.000  343.365        0.000  801.955    0.000  801.955
166.00   803.910   75.588    0.000   75.588      185.085  511.978    0.000  511.978        0.000  872.630    0.000  872.630
167.00   858.260   17.065    0.000   17.065      254.086  455.860    0.000  455.860        0.000  883.388    0.000  883.388
168.00   827.030   74.160    0.000   74.160      349.184  556.983    0.000  556.983        0.000 1075.607   10.053 1065.554
169.00   802.901   24.844    0.000   24.844      415.363  399.264    0.000  399.264        0.000 1029.047  191.009  838.038
170.00   737.587   73.490    0.000   73.490      350.012  414.181    3.718  410.464        0.000  903.191    0.000  903.191
171.00   808.253    8.032    0.000    8.032      354.592  343.275   26.023  317.251        0.000  770.183   40.212  729.971
172.00   755.407   56.099    0.000   56.099      139.380  472.500    0.000  472.500        0.000  679.706    0.000  679.706
173.00   785.421   17.403    0.000   17.403      356.140  311.415    0.000  311.415        0.000  738.414   10.053  728.361
174.00   713.761   47.276    0.000   47.276      231.256  397.320    0.000  397.320        0.000  720.925    0.000  720.925
175.00   833.308   36.511    0.000   36.511      239.082  453.736   56.765  396.971        0.000  730.878    0.000  730.878
176.00   770.824  130.239    0.000  130.239      307.993  606.035    7.609  598.426        0.000 1002.110   30.462  971.648
177.00   884.049   89.673    0.000   89.673      282.519  618.970    0.000  618.970        0.000 1042.725   30.361 1012.365
178.00   940.585   18.715    0.000   18.715      331.907  469.867    7.306  462.561        0.000  944.311   71.077  873.234
179.00   794.836   96.917    0.000   96.917      213.862  599.909   35.318  564.591        0.000  942.900   60.319  882.581
180.00   800.210  114.552    0.000  114.552      216.689  595.893   83.701  512.191        0.000  893.541  111.693  781.849
181.00   854.165   78.602    0.000   78.602      404.955  480.369   26.023  454.345        0.000 1214.737  261.582  953.155
182.00   912.826   13.316    0.000   13.316      335.494  537.872   20.447  517.425        0.000  964.619    0.000  964.619
183.00   901.280   15.064    0.000   15.064      433.845  517.113   67.091  450.022       30.462 1147.388  101.539 1045.850
184.00   843.020   15.852    0.000   15.852      535.255  357.632    0.000  357.632       30.159 1012.768   20.106  992.661
185.00   925.378    0.000    0.000    0.000      542.630  423.294    0.000  423.294      172.616 1105.365    0.000 1105.365
186.00   931.190   45.770    0.000   45.770      598.095  408.059    0.000  408.059      111.291 1017.885    0.000 1017.885
187.00   830.627   31.411    0.000   31.411      288.804  326.158    0.000  326.158        0.000  659.600    9.953  649.647
188.00   852.672   40.438    0.000   40.438      161.948  534.757    0.000  534.757        0.000  759.328    0.000  759.328
189.00   979.861   33.733    0.000   33.733      413.642  507.740    0.000  507.740       90.579 1156.635   40.212 1116.423
190.00   928.097   70.979    0.000   70.979      614.112  641.543    0.000  641.543      522.963 1244.694    0.000 1244.694
191.00  1028.985   16.348    0.000   16.348      711.354  561.551    0.000  561.551      716.190 1335.074    0.000 1335.074
192.00   908.651    3.848    0.000    3.848      387.172  671.936    0.000  671.936      130.690 1784.542    0.000 1784.542
193.00   988.923   13.535    0.000   13.535      552.423  609.151    0.000  609.151      762.533 1263.088    0.000 1263.088
194.00  1056.199   71.444    0.000   71.444      594.177  697.529    0.000  697.529      614.651 1387.354    0.000 1387.354
195.00  1066.611  102.392    0.000  102.392      613.811  608.079    0.000  608.079      402.527 1496.829    0.000 1496.829
196.00   923.980  122.463    0.000  122.463      484.578  585.172    0.000  585.172      655.366 1085.558    0.000 1085.558
197.00  1075.508    9.512    0.000    9.512      597.963  687.568    0.000  687.568      802.056 1283.603    0.000 1283.603
198.00  1172.005    0.000    0.000    0.000      837.103  544.620    0.000  544.620      714.376 1689.051  394.288 1294.763
199.00  1088.835    0.000    0.000    0.000      483.868  454.645    0.000  454.645      284.309 1299.093    0.000 1299.093
200.00   962.036    6.975    0.000    6.975      514.918  344.273    0.000  344.273      253.244 1317.089    0.000 1317.089
201.00  1091.256    3.593    0.000    3.593      425.376  439.128    0.000  439.128      162.462 1251.541    0.000 1251.541
202.00  1016.958    7.186    0.000    7.186      526.505  331.560    0.000  331.560      253.847 1113.911    0.000 1113.911
203.00  1003.840    2.114    0.000    2.114      406.961  360.312    0.000  360.312        0.000 1238.673    0.000 1238.673
204.00  1041.910   80.326    0.000   80.326      526.748  406.613    0.000  406.613      280.787  852.423    0.000  852.423
205.00  1028.415   72.502    0.000   72.502      711.198  421.745    0.000  421.745      903.695  888.917    0.000  888.917
206.00  1004.273   71.630    0.000   71.630      564.896  606.254    0.000  606.254      558.463 1288.939    0.000 1288.939
207.00   957.594  122.546    0.000  122.546      489.524  677.645    0.000  677.645      416.309 1582.396    0.000 1582.396
208.00  1071.417   62.862    0.000   62.862      659.274  869.096    0.000  869.096      792.003 1638.179    0.000 1638.179
209.00  1078.742   12.188    0.000   12.188      455.760  910.009    0.000  910.009      383.834 1938.665    0.000 1938.665
210.00  1078.596   11.625    0.000   11.625      465.694 1055.804    0.000 1055.804      211.115 2763.540    0.000 2763.540
211.00   915.229  112.749    0.000  112.749      178.253 1288.640    0.000 1288.640       91.385 2665.829    0.000 2665.829
212.00   852.692  229.043    0.000  229.043      193.773 1317.694    0.000 1317.694      132.000 2542.984    0.000 2542.984
213.00   926.401  195.737    0.000  195.737      348.769 1017.964    0.000 1017.964      243.693 1890.522    0.000 1890.522
214.00   927.235  154.486    0.000  154.486      467.400  704.820    0.000  704.820      456.925 1271.036    0.000 1271.036
215.00   797.449  194.008    0.000  194.008      197.578  839.238    0.000  839.238       30.462 1740.024    0.000 1740.024
216.00   787.323  200.006    0.000  200.006      229.874  754.314    0.000  754.314        0.000 1595.042    0.000 1595.042
217.00   811.763  162.089    0.000  162.089      166.012  684.886    0.000  684.886        0.000 1129.676    0.000 1129.676
218.00   810.389  154.310    0.000  154.310       86.462  751.696    0.000  751.696        0.000 1143.663    0.000 1143.663
219.00   780.460   86.456    0.000   86.456      215.391  442.887    0.000  442.887        0.000  851.316    0.000  851.316
220.00   716.255  181.339    0.000  181.339       90.532  715.037    0.000  715.037        0.000 1306.632    0.000 1306.632
221.00   693.858  224.513    0.000  224.513       46.261  660.252    0.000  660.252        0.000 1061.027    0.000 1061.027
222.00   852.743  182.005    0.000  182.005      220.494  705.292    0.000  705.292        0.000 1596.351    0.000 1596.351
223.00   785.551  115.244    0.000  115.244       81.799  615.306    0.000  615.306        0.000 1094.407    0.000 1094.407
224.00   808.169   28.811    0.000   28.811      140.770  509.554    0.000  509.554        0.000  728.667    0.000  728.667
225.00   934.814   94.551    0.000   94.551      400.950  549.413    0.000  549.413      162.462 1247.319    0.000 1247.319
226.00   955.778   43.044    0.000   43.044      291.259  538.246    0.000  538.246       60.822 1183.771    0.000 1183.771
227.00   852.029  153.612    0.000  153.612      216.430  698.571    0.000  698.571        0.000 1650.257    0.000 1650.257
228.00   765.750  176.615    0.000  176.615      175.745  785.606    0.000  785.606        0.000 1491.213    0.000 1491.213
229.00   765.697  172.729    0.000  172.729      105.055  762.987    0.000  762.987        0.000 1559.676    0.000 1559.676
230.00   724.698  154.909    0.000  154.909      126.155  780.545    0.000  780.545        0.000 1671.972    0.000 1671.972
231.00   938.797   63.584    0.000   63.584      192.132  687.809    0.000  687.809        0.000 1297.283    0.000 1297.283
232.00   932.973   73.658    0.000   73.658      222.602  552.313    0.000  552.313        0.000 1152.916    0.000 1152.916
233.00   956.267   37.365    0.000   37.365      239.556  494.596    0.000  494.596        0.000 1004.430    0.000 1004.430
234.00   909.379   37.933    0.000   37.933      266.102  458.800    0.000  458.800        0.000 1025.139    0.000 1025.139
235.00   859.268   51.461    0.000   51.461      128.740  565.490    0.000  565.490        0.000  908.914    0.000  908.914
236.00   854.511   88.113    0.000   88.113      305.208  622.655    0.000  622.655       90.478 1529.406    0.000 1529.406
237.00   818.432  196.714    0.000  196.714      331.290  781.923    0.000  781.923      211.821 1948.436    0.000 1948.436
238.00   838.491  114.643    0.000  114.643      182.965  567.759    0.000  567.759        0.000 1009.139    0.000 1009.139
239.00   898.076  120.787    0.000  120.787      326.964  549.181    0.000  549.181       40.212 1364.928    0.000 1364.928
240.00   790.054  140.527    0.000  140.527      244.516  528.140    0.000  528.140       30.159 1113.601    0.000 1113.601
241.00   795.117  164.210    0.000  164.210      135.104  687.675    0.000  687.675        0.000 1307.136    0.000 1307.136
242.00   954.438   37.652    0.000   37.652      155.197  647.551    0.000  647.551       70.372 1314.870    0.000 1314.870
243.00   807.484  116.422    0.000  116.422      185.981  446.603    0.000  446.603        0.000  917.160    0.000  917.160
244.00   695.950  196.817    0.000  196.817       93.811  640.367    0.000  640.367        0.000 1260.780    0.000 1260.780
245.00   731.080  181.981    0.000  181.981       20.577  659.481    0.000  659.481        0.000 1019.405    0.000 1019.405
246.00   632.580  276.325    0.000  276.325      115.041  602.286    0.000  602.286        0.000 1123.458    0.000 1123.458
247.00   570.854  234.143    0.000  234.143       55.167  631.248    0.000  631.248        0.000  897.762    0.000  897.762
248.00   595.806  272.235    0.000  272.235       54.254  673.178    0.000  673.178        0.000 1119.831    0.000 1119.831
249.00   661.091  241.700    0.000  241.700      108.466  638.986    0.000  638.986        0.000 1205.289    0.000 1205.289
250.00   708.735  193.471    0.000  193.471       67.178  715.256    0.000  715.256        0.000 1285.619    0.000 1285.619
251.00   752.058  108.343    0.000  108.343      110.499  510.545    0.000  510.545        0.000  811.101    0.000  811.101
252.00   812.589  142.356    0.000  142.356      214.553  630.781    0.000  630.781      100.531 1172.617    0.000 1172.617
253.00   865.608   15.613    0.000   15.613      191.439  527.455    0.000  527.455        0.000 1136.631    0.000 1136.631
254.00   853.583   50.477    0.000   50.477       58.755  717.550    0.000  717.550        0.000 1218.466    0.000 1218.466
255.00   861.684   14.739    0.000   14.739      139.733  704.283    0.000  704.283        0.000 1309.448    0.000 1309.448
256.00   853.435   57.662    0.000   57.662       69.821  667.227    0.000  667.227        0.000 1274.964    0.000 1274.964
257.00   887.892   72.605    0.000   72.605      116.162  678.682    0.000  678.682        0.000 1496.134    0.000 1496.134
258.00   805.787  119.039    0.000  119.039      194.669  684.038    0.000  684.038       10.053 1548.909    0.000 1548.909
259.00   870.985   75.560    0.000   75.560      132.163  539.171    0.000  539.171        0.000  822.464    0.000  822.464
260.00   745.736  165.649    0.000  165.649      119.845  644.056    0.000  644.056        0.000 1277.981    0.000 1277.981
261.00   801.930  139.541    0.000  139.541      136.705  706.785    0.000  706.785        0.000 1421.039    0.000 1421.039
262.00   734.571  143.023    0.000  143.023      119.845  572.419    0.000  572.419        0.000 1299.697    0.000 1299.697
263.00   734.598  153.816    0.000  153.816       69.563  764.916    0.000  764.916        0.000 1468.385    0.000 1468.385
264.00   788.753  166.678    0.000  166.678      265.831  686.969    0.000  686.969       70.372 1719.609    0.000 1719.609
265.00   821.574  150.833    0.000  150.833       89.321  770.769    0.000  770.769        0.000 1462.159    0.000 1462.159
266.00   901.339   62.038    0.000   62.038      249.975  555.600    0.000  555.600        0.000 1502.774    0.000 1502.774
267.00   783.167  183.316    0.000  183.316      208.601  607.637    0.000  607.637        0.000 1485.675    0.000 1485.675
268.00   752.794  141.796    0.000  141.796      265.237  584.581    0.000  584.581        0.000 1656.169    0.000 1656.169
269.00   841.918  158.461    0.000  158.461      199.050  615.323    0.000  615.323        0.000 1496.626    0.000 1496.626
270.00   807.783  156.287    0.000  156.287      162.989  689.305    0.000  689.305        0.000 1640.696    0.000 1640.696
271.00   781.690  138.500    0.000  138.500      210.144  709.454    0.000  709.454       50.265 1657.778    0.000 1657.778
272.00   884.404  102.485    0.000  102.485      386.715  548.421    0.000  548.421      405.047 1056.003    0.000 1056.003
273.00   857.561   77.289    0.000   77.289      225.497  465.015    0.000  465.015       10.053 1042.928    0.000 1042.928
274.00   711.505   92.492    0.000   92.492      239.032  427.228    0.000  427.228        0.000  817.233    0.000  817.233
275.00   908.401    0.000    0.000    0.000      286.552  413.096    0.000  413.096        0.000  868.910    0.000  868.910
276.00   833.271  109.286    0.000  109.286      311.622  538.633    0.000  538.633        0.000 1294.260    0.000 1294.260
277.00   837.714   71.613    0.000   71.613      211.112  491.002    0.000  491.002        0.000 1180.865    0.000 1180.865
278.00   906.501   60.692    0.000   60.692      131.857  516.467    0.000  516.467        0.000  816.129    0.000  816.129
279.00   786.481   12.893    0.000   12.893      220.315  380.394    0.000  380.394        0.000  807.574    0.000  807.574
280.00   827.516   13.316    0.000   13.316      355.448  270.470    0.000  270.470        0.000  768.370    0.000  768.370
281.00   824.926   15.007    0.000   15.007      382.615  352.185    0.000  352.185        0.000  792.003    0.000  792.003
282.00   730.141   62.610    0.000   62.610      134.624  512.886    0.000  512.886        0.000  659.801    0.000  659.801
283.00   774.172   39.160    0.000   39.160      115.690  616.906    0.000  616.906        0.000  893.542    0.000  893.542
284.00   712.512   94.610    0.000   94.610      196.319  498.530    0.000  498.530        0.000  781.849    0.000  781.849
285.00   765.921   61.862    0.000   61.862      143.620  577.348    0.000  577.348        0.000  720.322    0.000  720.322
286.00   837.448   18.431    0.000   18.431      371.981  327.195    0.000  327.195        0.000  832.618   20.308  812.310
287.00   814.526   15.304    0.000   15.304      296.792  420.581    0.000  420.581        0.000  781.145    0.000  781.145
288.00   822.699   41.000    0.000   41.000      309.246  458.280    0.000  458.280        0.000  934.157    0.000  934.157
289.00   728.651  131.135    0.000  131.135      201.471  490.557    0.000  490.557        0.000  815.019    0.000  815.019
290.00   748.012  138.930    0.000  138.930      194.121  468.525    0.000  468.525        0.000  771.494    0.000  771.494
291.00   839.162   82.744    0.000   82.744      230.524  525.035    0.000  525.035        0.000 1075.105    0.000 1075.105
292.00   886.857   99.370    0.000   99.370      334.220  564.464    0.000  564.464       50.467 1237.665  181.762 1055.903
293.00   823.237  144.578    0.000  144.578      309.544  639.110    0.000  639.110      161.152 1263.794   50.265 1213.529
294.00   761.592   90.724    0.000   90.724      175.349  476.777    0.000  476.777        0.000  664.220    0.000  664.220
295.00   775.093   99.645    0.000   99.645      180.973  435.017    0.000  435.017        0.000  718.612    0.000  718.612
296.00   758.815   88.670    0.000   88.670      188.668  461.393    0.000  461.393        0.000  684.532    0.000  684.532
297.00   823.207   71.148    0.000   71.148      152.874  501.383   13.057  488.326        0.000  696.798    0.000  696.798
298.00   794.700   79.757    0.000   79.757      202.678  472.026    7.523  464.503        0.000  697.702    0.000  697.702
299.00   902.996   22.137    0.000   22.137      512.224  191.095    0.000  191.095        0.000  748.368    0.000  748.368
300.00   862.251   24.223    0.000   24.223      276.952  349.764    0.000  349.764        0.000  636.477    0.000  636.477
301.00   897.263   50.277    0.000   50.277      204.452  456.506    0.000  456.506        0.000  675.887    0.000  675.887
302.00   908.882   13.825    0.000   13.825      359.491  323.132    0.000  323.132        0.000  667.341    0.000  667.341
303.00   795.728   61.512    0.000   61.512      196.967  420.406    0.000  420.406        0.000  596.062    0.000  596.062
304.00   754.875   26.225    0.000   26.225      175.400  372.373    0.000  372.373        0.000  453.305    0.000  453.305
305.00   706.315   20.390    0.000   20.390      134.631  307.697    0.000  307.697        0.000  380.821    0.000  380.821
306.00   762.270  106.707    0.000  106.707      138.436  495.420    0.000  495.420        0.000  703.131    0.000  703.131
307.00   712.274   26.619    0.000   26.619       74.363  406.357    0.000  406.357        0.000  361.719    0.000  361.719
308.00   730.377   16.487    0.000   16.487      198.617  316.474    0.000  316.474        0.000  484.169    0.000  484.169
309.00   781.033   28.170    0.000   28.170      120.188  453.526    0.000  453.526        0.000  529.108    0.000  529.108
310.00   781.896   26.746    0.000   26.746      297.706  288.629    0.000  288.629        0.000  580.178    0.000  580.178
311.00   707.773  128.231    0.000  128.231      121.747  508.862    0.000  508.862        0.000  746.159    0.000  746.159
312.00   628.560  139.019    0.000  139.019      152.832  408.859    1.902  406.957        0.000  591.839    0.000  591.839
313.00   722.506   25.646    0.000   25.646      259.056  276.306    0.000  276.306        0.000  656.080    0.000  656.080
314.00   711.922   35.651    0.000   35.651      175.486  457.803    0.000  457.803        0.000  706.750    0.000  706.750
315.00   812.719   20.250    0.000   20.250      235.539  328.446    0.000  328.446        0.000  665.331    0.000  665.331
316.00   692.627   69.050    0.000   69.050      203.630  417.939    0.000  417.939        0.000  692.674   40.616  652.058
317.00   714.957   57.326    0.000   57.326      184.609  374.749    0.000  374.749        0.000  545.494    0.000  545.494
318.00   730.997   63.017    0.000   63.017      251.922  407.736   15.218  392.518        0.000  627.831   10.154  617.677
319.00   701.585   70.332    0.000   70.332      171.726  380.543    3.805  376.738        0.000  560.977    0.000  560.977
320.00   650.854  112.737    0.000  112.737      132.383  473.456    0.000  473.456        0.000  779.235    0.000  779.235
321.00   620.494   91.963    0.000   91.963      127.108  407.006    0.000  407.006        0.000  566.003    0.000  566.003
322.00   708.897    9.089    0.000    9.089      142.882  338.433    0.000  338.433        0.000  478.638    0.000  478.638
323.00   673.993   11.625    0.000   11.625      170.510  310.322    0.000  310.322        0.000  582.582    0.000  582.582
324.00   729.931   21.771    0.000   21.771      140.031  385.074    0.000  385.074        0.000  581.678    0.000  581.678
325.00   694.965   93.277    0.000   93.277      164.281  364.842    0.000  364.842       20.106  493.007    0.000  493.007
326.00   641.571  124.699    0.000  124.699      254.378  312.968    0.000  312.968       30.159  514.323   30.361  483.963
327.00   864.986    9.906    0.000    9.906      301.461  341.453    0.000  341.453       20.308  796.014    0.000  796.014
328.00   799.598    0.000    0.000    0.000      676.111   36.144    0.000   36.144       30.462 1091.681  111.693  979.988
329.00   759.179    0.000    0.000    0.000      165.973  466.859    0.000  466.859        0.000  949.325    0.000  949.325
330.00   803.948    0.000    0.000    0.000      575.432  161.868    0.000  161.868      192.924  819.847  212.829  607.018
331.00   791.376    0.000    0.000    0.000      544.542  142.755    0.000  142.755      323.009  746.550  211.216  535.334
332.00   820.771    0.000    0.000    0.000      498.470  216.467    0.000  216.467       30.462  930.630   50.669  879.961
333.00   786.555    0.000    0.000    0.000      316.603  267.100    0.000  267.100       20.308  565.802   40.616  525.187
334.00   873.282    0.000    0.000    0.000      444.618  128.319    0.000  128.319       30.462  495.328    0.000  495.328
335.00   749.800    0.000    0.000    0.000      201.471  385.995    0.000  385.995        0.000  684.030    0.000  684.030
336.00   834.810    1.970    0.000    1.970      183.139  531.923    0.000  531.923        0.000  937.157    0.000  937.157
337.00   727.324   73.865    0.000   73.865       98.228  578.492    0.000  578.492        0.000  775.702    0.000  775.702
338.00   645.703  137.970    0.000  137.970       35.752  584.338    0.000  584.338        0.000  794.006    0.000  794.006
339.00   612.053  141.706    0.000  141.706       62.471  480.404    0.000  480.404        0.000  614.857   10.154  604.703
340.00   556.311  203.513    0.000  203.513       56.291  525.019    0.000  525.019        0.000  624.207    0.000  624.207
341.00   576.348  195.420    0.000  195.420       85.863  457.833    0.000  457.833        0.000  534.732    0.000  534.732
342.00   622.312  158.043    0.000  158.043       95.112  438.683    0.000  438.683        0.000  542.975    0.000  542.975
343.00   619.385  182.730    0.000  182.730       13.316  491.386    0.000  491.386        0.000  534.131    0.000  534.131
344.00   635.879  151.265    0.000  151.265       58.971  463.492    0.000  463.492        0.000  515.026    0.000  515.026
345.00   679.366  145.196    0.000  145.196       76.479  514.253    0.000  514.253        0.000  625.815    0.000  625.815
346.00   777.357    1.268    0.000    1.268      346.553  280.023    0.000  280.023        0.000  766.359    0.000  766.359
347.00   736.864   46.078    0.000   46.078      128.485  416.509    0.000  416.509        0.000  656.880    0.000  656.880
348.00   756.180   36.989    0.000   36.989      304.827  316.123    0.000  316.123       30.059  736.900    0.000  736.900
349.00   674.341  176.560    0.000  176.560      225.940  480.096    0.000  480.096       81.231  827.983    0.000  827.983
350.00   743.482   42.062    0.000   42.062      163.122  429.950    0.000  429.950        0.000  725.342    0.000  725.342
351.00   729.172  154.385    0.000  154.385      183.301  540.978    0.000  540.978        0.000  998.490    0.000  998.490
352.00   772.374   46.485    0.000   46.485      314.731  414.523    0.000  414.523        9.953  785.963    0.000  785.963
353.00   767.367   46.712    0.000   46.712      286.929  390.527    0.000  390.527        0.000  825.975    0.000  825.975
354.00   743.752   60.240    0.000   60.240       84.563  581.442    0.000  581.442        0.000  766.864    0.000  766.864
355.00   700.572   64.547    0.000   64.547       18.418  549.148    0.000  549.148        0.000  643.209    0.000  643.209
356.00   726.170   46.260    0.000   46.260      195.412  442.926    0.000  442.926        0.000  785.161    0.000  785.161
357.00   764.234   38.257    0.000   38.257      145.090  457.484    0.000  457.484        0.000  666.427    0.000  666.427
358.00   742.976   44.810    0.000   44.810      146.432  439.418    0.000  439.418        0.000  645.922    0.000  645.922
359.00   597.128  198.512    0.000  198.512      109.682  435.790    0.000  435.790        0.000  756.409    0.000  756.409
360.00   668.480   94.066    0.000   94.066       62.343  583.165    0.000  583.165        0.000  715.189    0.000  715.189
361.00   668.881   53.763    0.000   53.763      162.993  398.083    0.000  398.083        0.000  612.746    0.000  612.746
362.00   652.129   79.968    0.000   79.968       33.204  494.581    0.000  494.581        0.000  672.463    0.000  672.463
363.00   681.281  114.201    0.000  114.201      188.760  398.127    0.000  398.127        0.000  694.278    0.000  694.278
364.00   670.616  155.737    0.000  155.737       61.047  584.375    0.000  584.375        0.000  753.994    0.000  753.994
365.00   698.017  116.842    0.000  116.842      134.977  541.886    0.000  541.886       10.154  685.334    0.000  685.334
366.00   780.035  129.582    0.000  129.582      233.496  525.154    0.000  525.154       10.154  997.283    0.000  997.283
367.00   652.582  142.864    0.000  142.864       84.998  573.458    0.000  573.458        0.000  605.212    0.000  605.212
368.00   696.305  144.136    0.000  144.136      101.859  479.725    0.000  479.725        0.000  605.815    0.000  605.815
369.00   624.634  164.526    0.000  164.526      124.514  515.609    0.000  515.609        0.000  606.016    0.000  606.016
370.00   579.371  181.673    0.000  181.673      143.537  370.430    0.000  370.430       10.154  453.104    0.000  453.104
371.00   563.815  166.098    0.000  166.098      149.158  375.273    0.000  375.273       20.308  545.093   20.308  524.785
372.00   594.266  160.090    0.000  160.090      140.424  443.756    0.000  443.756        0.000  572.538    0.000  572.538
373.00   579.658  166.043    0.000  166.043       75.746  563.341    0.000  563.341        0.000  762.647    0.000  762.647
374.00   628.028  137.541    0.000  137.541      140.857  426.375    0.000  426.375        0.000  533.330   19.906  513.424
375.00   638.308  149.010    0.000  149.010      164.549  393.084    0.000  393.084        0.000  503.874    0.000  503.874
376.00   532.397  210.939    0.000  210.939      155.124  484.914    0.000  484.914       10.154  673.675   30.462  643.213
377.00   622.457  143.080    0.000  143.080      143.406  454.736    0.000  454.736       20.107  590.835   30.261  560.575
378.00   644.913  163.264    0.000  163.264      204.713  510.421    0.000  510.421        0.000  783.960   10.154  773.806
379.00   602.081  146.802    0.000  146.802      183.140  376.656    0.000  376.656       20.308  552.230   40.616  511.615
380.00   679.019  113.363    0.000  113.363      242.457  477.305    0.000  477.305       50.769  702.528   20.308  682.220
381.00   816.447   43.906    0.000   43.906      298.445  473.497    0.000  473.497        0.000  877.959   19.906  858.053
382.00   887.415    0.000    0.000    0.000      419.457  403.288    0.000  403.288        0.000  959.592   10.154  949.438
383.00   810.417    0.000    0.000    0.000      364.634  286.297    0.000  286.297       40.616  736.810   10.154  726.656
384.00   770.621   34.732    0.000   34.732      177.865  475.914    0.000  475.914        0.000  696.897   20.308  676.589
385.00   719.562   80.788    0.000   80.788      322.440  457.676    0.000  457.676        0.000  826.385   71.077  755.308
386.00   728.437  125.979    0.000  125.979       91.310  582.536    0.000  582.536        0.000  728.466    0.000  728.466
387.00   802.452   62.645    0.000   62.645       45.655  779.164    0.000  779.164        0.000  962.407    0.000  962.407
388.00   832.225   86.256    0.000   86.256      167.230  656.899    0.000  656.899        0.000 1092.799   10.154 1082.645
389.00   797.211  120.671    0.000  120.671      152.011  679.897    0.000  679.897        0.000  869.413   20.308  849.106
390.00   746.533  112.098    0.000  112.098      178.816  607.914    0.000  607.914       10.154  941.898    0.000  941.898
391.00   696.617  181.790    0.000  181.790      168.959  635.282    0.000  635.282        0.000 1010.361   10.154 1000.208
392.00   730.408  142.135    0.000  142.135      271.074  538.609    0.000  538.609       20.308  998.398    0.000  998.398
393.00   826.553   66.792    0.000   66.792      286.642  530.915    0.000  530.915       50.769 1080.634   50.769 1029.865
394.00   780.301   83.121    0.000   83.121      401.645  420.841    0.000  420.841        0.000  941.295   40.616  900.679
395.00   697.773  127.232    0.000  127.232      367.663  440.295    0.000  440.295        0.000 1106.371   10.154 1096.217
396.00   783.682  126.857    0.000  126.857      526.245  359.707    0.000  359.707       50.769 1023.933   50.769  973.164
397.00   725.022  126.519    0.000  126.519      361.819  373.802    0.000  373.802        0.000  917.468    0.000  917.468
398.00   741.211   79.262    0.000   79.262      229.784  417.382    0.000  417.382        9.953  575.152    0.000  575.152
399.00   714.110  112.809    0.000  112.809      234.630  423.822    0.000  423.822        0.000  761.541    0.000  761.541
400.00   810.939   70.808    0.000   70.808      157.934  556.721    0.000  556.721        0.000  756.917    0.000  756.917
401.00   722.704   87.577    0.000   87.577      289.014  408.216    0.000  408.216        0.000  655.177    0.000  655.177
402.00   752.795  146.812    0.000  146.812      283.658  541.416    0.000  541.416        0.000 1095.010    0.000 1095.010
403.00   823.503   36.778    0.000   36.778      231.129  559.708    0.000  559.708        0.000  983.117    0.000  983.117
404.00   767.121   80.108    0.000   80.108      369.003  342.241    0.000  342.241        0.000  861.672    0.000  861.672
405.00   731.230   65.523    0.000   65.523      411.415  303.200    0.000  303.200      110.888  585.708    0.000  585.708
406.00   817.748    0.000    0.000    0.000      367.490  182.880    0.000  182.880       39.811  434.606    0.000  434.606
407.00   808.987    0.000    0.000    0.000      278.082  325.985    0.000  325.985        0.000  533.330    0.000  533.330
408.00   889.454    0.000    0.000    0.000      353.307  400.347    0.000  400.347        0.000  848.905   39.811  809.093
409.00   859.957    0.000    0.000    0.000      431.995  300.909    0.000  300.909        0.000  778.431   10.154  768.277
410.00   812.353   25.012    0.000   25.012      422.786  330.482    0.000  330.482        0.000  846.291   20.107  826.184
411.00   853.721    0.846    0.000    0.846      341.463  353.569    0.000  353.569        0.000  735.201    0.000  735.201
412.00   841.045    0.000    0.000    0.000      653.440   92.607    0.000   92.607      130.794  678.098    0.000  678.098
413.00   805.279    0.000    0.000    0.000      640.298   53.178    0.000   53.178      291.648  533.129    0.000  533.129
414.00   877.980    0.000    0.000    0.000      611.590   77.216    0.000   77.216      181.161  628.133   90.983  537.150
415.00   878.027    0.000    0.000    0.000      719.712   66.494    0.000   66.494      179.754  810.400   60.119  750.281
416.00   806.834    0.000    0.000    0.000      419.153  226.806    0.000  226.806       20.308  527.197    0.000  527.197
417.00   838.527    0.000    0.000    0.000      528.493   87.333    0.000   87.333       20.308  577.364   20.308  557.056
418.00   853.449    0.000    0.000    0.000      599.138   88.025    0.000   88.025      190.109  658.193    0.000  658.193
419.00   899.767    0.000    0.000    0.000      693.212  115.089    0.000  115.089      170.605  821.861   30.462  791.399
420.00   888.377    0.183    0.000    0.183      690.708   53.956    0.000   53.956      171.209  811.305   70.072  741.233
421.00   812.500    0.000    0.000    0.000      511.287  120.969    0.000  120.969       90.380  564.998   20.308  544.690
422.00   734.193    0.000    0.000    0.000      398.661  224.990    0.000  224.990       30.462  605.212   20.308  584.904
423.00   757.198    0.000    0.000    0.000      438.394  161.523    0.000  161.523       71.077  502.466    0.000  502.466
424.00   792.582    0.000    0.000    0.000      299.352  337.918    0.000  337.918        0.000  650.954    0.000  650.954
425.00   756.479    0.000    0.000    0.000      304.455  337.572    0.000  337.572        0.000  743.546    0.000  743.546
426.00   758.039    0.000    0.000    0.000      276.266  350.283    0.000  350.283       30.462  785.971   10.154  775.817
427.00   763.417   51.602    0.000   51.602      174.320  472.895    0.000  472.895        0.000  692.977    0.000  692.977
428.00   842.059   12.048    0.000   12.048      156.248  498.402    0.000  498.402        0.000  677.294    0.000  677.294
429.00   863.315    0.000    0.000    0.000      448.856  305.492    0.000  305.492        0.000  911.436    0.000  911.436
430.00   834.770    0.000    0.000    0.000      152.098  425.726    0.000  425.726        0.000  576.157    0.000  576.157
431.00   850.832    0.000    0.000    0.000      308.173  390.663    0.000  390.663        0.000  757.118    0.000  757.118
432.00   817.941    0.423    0.000    0.423      532.730  193.429    0.000  193.429        0.000  739.022    0.000  739.022
433.00   853.455    0.000    0.000    0.000      604.672   79.896    0.000   79.896        0.000  665.130    0.000  665.130
434.00   833.489    0.000    0.000    0.000      644.793   13.230    0.000   13.230      150.700  505.884   20.308  485.577
435.00   868.145    0.000    0.000    0.000      713.190   41.850    0.000   41.850      333.470  605.010    0.000  605.010
436.00   891.137    0.000    0.000    0.000      681.369  100.822    0.000  100.822      291.447  687.850    0.000  687.850
437.00   910.051    0.000    0.000    0.000      656.293  130.653    0.000  130.653      180.960  663.119   40.616  622.503
438.00   861.156    0.000    0.000    0.000      670.388   41.851    0.000   41.851      220.369  646.229   20.308  625.921
439.00   861.506    0.000    0.000    0.000      661.870   11.414    0.000   11.414      201.871  564.797    0.000  564.797
440.00   893.924    0.000    0.000    0.000      551.537  191.050    0.000  191.050        0.000  768.277    0.000  768.277
441.00   825.491   18.177    0.000   18.177      415.480  254.389    0.000  254.389        0.000  728.667    0.000  728.667
442.00   855.473   10.568    0.000   10.568      435.540  274.623    0.000  274.623        0.000  829.401    0.000  829.401
443.00   725.643  117.587    0.000  117.587      182.794  452.228    0.000  452.228       30.462  699.612    0.000  699.612
444.00   835.168   61.397    0.000   61.397      294.856  489.496    0.000  489.496        0.000  981.106    0.000  981.106
445.00   758.214    7.398    0.000    7.398      270.385  341.290    0.000  341.290        0.000  727.259    0.000  727.259
446.00   781.240   42.687    0.000   42.687      106.529  529.013    0.000  529.013        0.000  707.555    0.000  707.555
447.00   700.542  121.152    0.000  121.152      108.518  506.790    0.000  506.790        0.000  718.111    0.000  718.111
448.00   809.673   21.137    0.000   21.137      198.445  493.169    0.000  493.169        0.000  850.111    0.000  850.111
449.00   797.750  118.041    0.000  118.041      191.095  522.614    0.000  522.614        0.000  708.560    0.000  708.560
450.00   652.266  127.727    0.000  127.727      129.356  454.823    0.000  454.823        0.000  483.164    0.000  483.164
451.00   847.768   15.487    0.000   15.487      189.106  549.462    0.000  549.462        0.000  726.656    0.000  726.656
452.00   761.412   48.802    0.000   48.802      175.617  459.145    0.000  459.145        0.000  767.674    0.000  767.674
453.00   860.323   23.250    0.000   23.250      470.642  326.070    0.000  326.070        0.000  969.242   20.308  948.935
454.00   884.450   25.421    0.000   25.421      490.597  277.044    0.000  277.044        0.000  836.934    0.000  836.934
455.00   889.556   18.178    0.000   18.178      418.420  273.326    0.000  273.326        0.000  696.999    0.000  696.999
456.00   913.563   28.957    0.000   28.957      406.271  269.781    0.000  269.781        0.000  644.420    0.000  644.420
457.00   847.587   74.996    0.000   74.996      271.722  518.290    0.000  518.290        0.000  749.175    0.000  749.175
458.00   864.553   22.419    0.000   22.419      157.152  526.072    0.000  526.072        0.000  755.710    0.000  755.710
459.00   840.919   22.616    0.000   22.616      396.021  266.322    0.000  266.322       30.261  666.738   20.308  646.430
460.00   855.122    6.341    0.000    6.341      423.951  269.867    0.000  269.867        0.000  804.268   29.858  774.409
461.00   861.167    0.000    0.000    0.000      440.339  200.865    0.000  200.865        0.000  606.016   10.154  595.862
462.00   822.915    7.821    0.000    7.821      502.683  216.430    0.000  216.430       90.380  615.768   10.154  605.614
463.00   808.265   70.545    0.000   70.545      370.342  312.842    0.000  312.842        0.000  654.976    0.000  654.976
464.00   852.476   15.007    0.000   15.007      357.806  331.604    0.000  331.604        0.000  635.271    0.000  635.271
465.00   850.942   18.277    0.000   18.277      174.147  512.410    0.000  512.410        0.000  755.308    0.000  755.308
466.00   877.909   22.504    0.000   22.504      275.315  462.214    0.000  462.214        0.000  808.289    0.000  808.289
467.00   765.531   78.740    0.000   78.740      128.751  507.568    0.000  507.568        0.000  688.252    0.000  688.252
468.00   738.983  126.669    0.000  126.669      134.890  451.537    0.000  451.537        0.000  685.638    0.000  685.638
469.00   780.319  102.092    0.000  102.092      110.160  531.779    0.000  531.779        0.000  707.756    0.000  707.756
470.00   742.199  132.889    0.000  132.889       84.479  579.380    0.000  579.380        0.000  734.598    0.000  734.598
471.00   880.467   90.198    0.000   90.198      174.752  566.972    0.000  566.972        0.000  838.751    0.000  838.751
472.00   825.906  112.776    0.000  112.776      187.203  476.527    0.000  476.527        0.000  656.383    0.000  656.383
473.00   775.817   62.218    0.000   62.218      233.334  411.890    0.000  411.890        0.000  622.101    0.000  622.101
474.00   702.164  124.845    0.000  124.845      132.901  450.500    0.000  450.500        0.000  554.442    0.000  554.442
475.00   853.879   11.978    0.000   11.978      188.414  354.779    0.000  354.779        0.000  434.003    0.000  434.003
476.00   873.074   42.233    0.000   42.233      289.452  369.479    0.000  369.479        0.000  672.871    0.000  672.871
477.00   810.611   54.522    0.000   54.522      179.248  449.721    0.000  449.721        0.000  535.542    0.000  535.542
478.00   866.451   24.267    0.000   24.267      149.590  536.016    0.000  536.016        0.000  788.585    0.000  788.585
479.00   754.182   53.617    0.000   53.617      155.816  481.455    0.000  481.455        0.000  642.811    0.000  642.811
480.00   833.333    0.000    0.000    0.000      220.667  335.064    0.000  335.064        0.000  534.939    0.000  534.939
481.00   828.529    1.691    0.000    1.691      270.386  354.260    0.000  354.260        0.000  594.857    0.000  594.857
482.00   785.694   15.853    0.000   15.853      343.623  213.749    0.000  213.749        0.000  562.183    0.000  562.183
483.00   874.560   20.983    0.000   20.983      234.069  387.811    0.000  387.811        0.000  715.899    0.000  715.899
484.00   882.003   25.153    0.000   25.153       90.315  564.119    0.000  564.119        0.000  777.828    0.000  777.828
485.00   768.722   95.906    0.000   95.906      205.276  512.324    0.000  512.324        0.000  679.305    0.000  679.305
486.00   790.802   73.810    0.000   73.810      318.895  385.474    0.000  385.474        0.000  707.354    0.000  707.354
487.00   764.025  100.625    0.000  100.625      150.195  557.071    0.000  557.071        0.000  780.441    0.000  780.441
488.00   824.542   58.337    0.000   58.337      349.159  356.249    0.000  356.249        0.000  770.086    0.000  770.086
489.00   889.584   16.064    0.000   16.064      324.515  325.985    0.000  325.985        0.000  707.957    0.000  707.957
490.00   861.103   20.503    0.000   20.503      221.877  460.011    0.000  460.011        0.000  645.425    0.000  645.425
491.00   801.641   17.135    0.000   17.135      137.484  517.339    0.000  517.339        0.000  705.544    0.000  705.544
492.00   828.226   16.487    0.000   16.487      280.329  351.234    0.000  351.234        0.000  635.271    0.000  635.271
493.00   794.329   14.317    0.000   14.317      262.862  335.669    0.000  335.669        0.000  564.797    0.000  564.797
494.00   821.708   13.260    0.000   13.260      188.241  381.671    0.000  381.671        0.000  625.519    0.000  625.519
495.00   803.416   17.009    0.000   17.009      257.586  387.850    0.000  387.850        0.000  665.229    0.000  665.229
496.00   694.407   80.629    0.000   80.629      161.004  484.088    0.000  484.088        0.000  656.785    0.000  656.785
497.00   785.221   19.150    0.000   19.150       43.148  496.760    0.000  496.760        0.000  635.874    0.000  635.874
498.00   820.869   17.192    0.000   17.192      279.378  367.750    0.000  367.750        0.000  850.111    0.000  850.111
499.00   764.045   98.741    0.000   98.741      268.523  403.762    0.000  403.762        0.000  786.875    0.000  786.875
500.00   808.450    0.000    0.000    0.000      344.490  246.780    0.000  246.780        0.000  655.780    0.000  655.780
501.00   842.728    0.000    0.000    0.000      347.083  250.326    0.000  250.326       10.154  726.053    0.000  726.053
502.00   774.630  108.514    0.000  108.514      154.605  506.444    0.000  506.444        0.000  787.780    0.000  787.780
503.00   799.651    0.000    0.000    0.000      155.293  483.568    0.000  483.568        0.000  677.192    0.000  677.192
504.00   885.072    0.000    0.000    0.000      318.026  370.414    0.000  370.414        0.000  676.986    0.000  676.986
505.00   891.433   24.518    0.000   24.518      306.356  332.124    0.000  332.124        0.000  667.944    0.000  667.944
506.00   866.719    1.480    0.000    1.480      404.239  268.570    0.000  268.570        0.000  730.275    0.000  730.275
507.00   844.086   30.437    0.000   30.437      417.122  272.504    0.000  272.504        0.000  720.121    0.000  720.121
508.00   822.604   35.355    0.000   35.355      315.436  378.166    0.000  378.166        9.953  677.093    0.000  677.093
509.00   781.135   37.017    0.000   37.017      390.698  299.266    0.000  299.266       60.320  657.990   40.616  617.375
510.00   799.753   38.958    0.000   38.958      379.848  252.314    0.000  252.314       69.871  607.423    0.000  607.423
511.00   723.367   43.172    0.000   43.172      344.271  193.256    0.000  193.256       39.811  496.133   50.769  445.363
512.00   804.945    0.000    0.000    0.000      431.769  184.610    0.000  184.610      129.788  597.569   60.219  537.350
513.00   861.909    0.000    0.000    0.000      499.008  130.394    0.000  130.394      213.030  436.014   50.769  385.244
514.00   832.366    0.000    0.000    0.000      345.566  243.754    0.000  243.754       60.923  657.388   40.616  616.773
515.00   857.850    0.000    0.000    0.000      149.244  445.613    0.000  445.613        0.000  576.962   20.308  556.654
516.00   728.503   99.525    0.000   99.525      106.356  440.382    0.000  440.382        0.000  577.967    0.000  577.967
517.00   731.658  131.375    0.000  131.375      217.640  386.513    0.000  386.513        0.000  628.736   10.154  618.582
518.00   644.283  153.309    0.000  153.309      225.681  463.469    0.000  463.469       30.462  837.142   20.308  816.834
519.00   861.111   35.370    0.000   35.370      166.538  484.914    0.000  484.914        0.000  808.892    0.000  808.892
520.00   697.896   99.057    0.000   99.057      121.315  449.462    0.000  449.462       10.154  758.525    0.000  758.525
521.00   614.848  179.914    0.000  179.914       47.557  561.352    0.000  561.352        0.000  788.182    0.000  788.182
522.00   623.234  186.717    0.000  186.717      110.333  476.873    0.000  476.873        0.000  846.693    0.000  846.693
523.00   608.713  192.033    0.000  192.033      198.704  403.677    0.000  403.677       20.308  758.324    0.000  758.324
524.00   656.228  155.274    0.000  155.274      146.045  493.042    0.000  493.042       20.308  820.655    0.000  820.655
525.00   670.289  160.142    0.000  160.142      164.461  358.930    0.000  358.930        0.000  587.719    0.000  587.719
526.00   702.612  115.850    0.000  115.850      144.402  484.309    0.000  484.309        0.000  868.810    0.000  868.810
527.00   687.684  134.124    0.000  134.124      134.458  441.075    0.000  441.075        0.000  595.460    0.000  595.460
528.00   703.580  144.694    0.000  144.694      194.207  411.589    0.000  411.589       40.414  758.726    0.000  758.726
529.00   671.126  155.953    0.000  155.953      164.808  437.097    0.000  437.097       30.462  597.873    0.000  597.873
530.00   702.221  117.939    0.000  117.939      195.201  373.801    0.000  373.801       30.462  597.068    0.000  597.068
531.00   649.019  151.838    0.000  151.838      159.274  429.919    0.000  429.919       40.616  566.808    0.000  566.808
532.00   674.145  164.552    0.000  164.552      144.488  441.809    0.000  441.809        0.000  707.152    0.000  707.152
533.00   688.977  139.302    0.000  139.302      212.106  364.723    0.000  364.723       20.308  545.294    0.000  545.294
534.00   718.621  127.615    0.000  127.615      154.557  441.892    0.000  441.892       20.308  724.844    0.000  724.844
535.00   737.706   84.653    0.000   84.653      136.614  388.974    0.000  388.974        0.000  605.512    0.000  605.512
536.00   572.957  231.016    0.000  231.016      159.793  406.660    0.000  406.660        0.000  487.386    0.000  487.386
537.00   623.788  153.423    0.000  153.423      200.649  404.930    0.000  404.930       30.462  607.423    0.000  607.423
538.00   640.698  178.526    0.000  178.526      109.944  505.535    0.000  505.535        0.000  730.275    0.000  730.275
539.00   739.750  142.849    0.000  142.849      102.551  485.000    0.000  485.000        0.000  698.607    0.000  698.607
540.00   726.346  154.365    0.000  154.365      212.712  401.428    0.000  401.428       10.154  565.802    0.000  565.802
541.00   816.906  164.639    0.000  164.639      141.721  497.409    0.000  497.409        0.000  704.740    0.000  704.740
542.00   735.653  159.085    0.000  159.085      161.695  530.742    0.000  530.742        0.000  899.473    0.000  899.473
543.00   765.812   75.999    0.000   75.999      119.412  469.220    0.000  469.220        0.000  621.699    0.000  621.699
544.00   666.854  153.647    0.000  153.647      174.579  418.031    0.000  418.031       20.308  604.005    0.000  604.005
545.00   782.274   60.451    0.000   60.451      226.890  391.614    0.000  391.614        0.000  645.626    0.000  645.626
546.00   654.724  162.566    0.000  162.566      153.394  363.988    0.000  363.988        0.000  442.548    0.000  442.548
547.00   695.063  185.435    0.000  185.435      157.545  424.213    0.000  424.213        0.000  625.720   10.154  615.567
548.00   750.737  197.200    0.000  197.200      184.350  445.311    0.000  445.311        0.000  727.862    0.000  727.862
549.00   726.204  170.948    0.000  170.948      152.011  502.726    0.000  502.726        0.000  768.679    0.000  768.679
550.00   682.286  144.753    0.000  144.753      112.063  468.658    0.000  468.658        0.000  555.649    0.000  555.649
551.00   733.887  101.470    0.000  101.470      161.522  502.553    0.000  502.553        0.000  668.548    0.000  668.548
552.00   781.122   39.526    0.000   39.526      183.312  416.258    0.000  416.258        0.000  537.150    0.000  537.150
553.00   800.960  117.377    0.000  117.377      139.560  539.475    0.000  539.475        0.000  840.359    0.000  840.359
554.00   823.425   76.318    0.000   76.318      110.766  539.085    0.000  539.085        0.000  608.429    0.000  608.429
555.00   787.564   82.948    0.000   82.948      141.721  521.057    0.000  521.057        0.000  556.453    0.000  556.453
556.00   827.777   68.777    0.000   68.777       77.821  503.590    0.000  503.590        0.000  487.386    0.000  487.386
557.00   850.868   46.797    0.000   46.797      172.936  475.013    0.000  475.013        0.000  606.619    0.000  606.619
558.00   674.070  124.383    0.000  124.383      185.734  377.520    0.000  377.520        0.000  443.152    9.953  433.199
559.00   724.355   91.790    0.000   91.790      157.545  439.172    0.000  439.172        0.000  557.458    0.000  557.458
560.00   842.383   47.980    0.000   47.980      269.262  452.747    0.000  452.747        0.000  788.384    0.000  788.384
561.00   781.481   68.483    0.000   68.483      301.947  328.362    0.000  328.362        0.000  737.011    0.000  737.011
562.00   788.970   17.543    0.000   17.543      144.488  426.850    0.000  426.850        0.000  633.461    0.000  633.461
563.00   835.984    0.000    0.000    0.000      395.247  216.257    0.000  216.257        0.000  614.963    0.000  614.963
564.00   863.316    0.000    0.000    0.000      444.014  122.266    0.000  122.266        0.000  414.902    0.000  414.902
565.00   865.011   51.532    0.000   51.532      394.641  254.994    0.000  254.994       30.462  718.513   30.462  688.051
566.00   843.021   51.844    0.000   51.844      421.187  273.239    0.000  273.239       80.628  636.276    0.000  636.276
567.00   809.345   49.460    0.000   49.460      413.750  328.233    0.000  328.233        0.000  880.573   30.261  850.312
568.00   737.336   41.639    0.000   41.639       60.874  622.310    0.000  622.310        0.000  757.922    0.000  757.922
569.00   723.877   84.809    0.000   84.809      172.850  501.945    0.000  501.945       10.154  919.580    0.000  919.580
570.00   897.320    9.512    0.000    9.512      268.483  392.738    0.000  392.738       10.154  788.786    0.000  788.786
571.00   865.212    0.000    0.000    0.000      281.021  411.630    0.000  411.630        0.000  869.816    0.000  869.816
572.00   748.347   56.224    0.000   56.224      181.756  379.682    0.000  379.682        0.000  697.803    0.000  697.803
573.00   735.145   30.648    0.000   30.648      194.035  353.223    0.000  353.223       30.462  574.750    0.000  574.750
574.00   740.672    0.000    0.000    0.000      323.691  205.881    0.000  205.881       20.308  543.283   30.261  513.022
575.00   859.111    0.000    0.000    0.000      533.896  215.479    0.000  215.479      150.097  890.928   60.923  830.004
576.00   879.620    0.000    0.000    0.000      420.451  215.046    0.000  215.046       89.977  695.993   80.226  615.768
577.00   772.609   44.810    0.000   44.810      225.077  425.683    0.000  425.683        0.000  707.756   10.154  697.602
578.00   812.150    0.000    0.000    0.000      378.903  252.833    0.000  252.833       80.628  725.852   81.231  644.621
579.00   801.188    0.000    0.000    0.000      480.460  127.368    0.000  127.368       30.261  596.063    9.953  586.110
580.00   806.963    0.000    0.000    0.000      605.710   16.688    0.000   16.688      351.767  293.658    0.000  293.658
581.00   865.653    0.000    0.000    0.000      624.687   34.241    0.000   34.241      139.541  647.234   10.154  637.081
582.00   877.189    0.000    0.000    0.000      537.744   62.603    0.000   62.603       39.811  432.596   49.764  382.832
583.00   912.165    0.000    0.000    0.000      408.215  185.128    0.000  185.128       69.670  482.963    9.953  473.010
584.00   803.652    0.000    0.000    0.000      393.171  116.040    0.000  116.040        0.000  292.854    0.000  292.854
585.00   778.359    0.000    0.000    0.000      303.417  191.181    0.000  191.181        0.000  353.174    0.000  353.174
586.00   792.736    0.000    0.000    0.000      467.188   15.218    0.000   15.218       59.717  380.821    0.000  380.821
587.00   764.223    0.000    0.000    0.000      413.232  149.590    0.000  149.590       19.906  451.295    0.000  451.295
588.00   854.245    0.000    0.000    0.000      442.803  115.521    0.000  115.521       91.385  465.269   71.077  394.192
589.00   785.852    0.000    0.000    0.000      299.094  258.280    0.000  258.280       40.616  565.601    0.000  565.601
590.00   763.582    0.000    0.000    0.000      451.062   94.077    0.000   94.077       59.717  330.454    9.953  320.501
591.00   786.834    0.000    0.000    0.000      513.404  112.841    0.000  112.841      159.245  534.738   29.858  504.879
592.00   767.368    0.000    0.000    0.000      465.285  148.985    0.000  148.985       40.616  464.867    0.000  464.867
593.00   772.539    0.000    0.000    0.000      466.106  132.123    0.000  132.123      121.847  514.631   40.616  474.015
594.00   938.827    0.000    0.000    0.000      546.479  149.244    0.000  149.244       89.977  607.825    0.000  607.825
595.00   763.211    0.000    0.000    0.000      448.165  102.032    0.000  102.032       49.965  454.512    0.000  454.512
596.00   859.394    0.000    0.000    0.000      456.336  157.199    0.000  157.199       49.764  584.904    0.000  584.904
597.00   753.474    0.000    0.000    0.000      328.147  224.818    0.000  224.818        0.000  460.242   10.154  450.088
598.00   722.148    0.000    0.000    0.000      357.372  144.834    0.000  144.834        0.000  495.328   20.308  475.021
599.00   778.001    0.000    0.000    0.000      359.699  192.132    0.000  192.132        0.000  566.607    0.000  566.607
600.00   818.876    0.000    0.000    0.000      460.097   77.389    0.000   77.389        0.000  493.519    0.000  493.519
601.00   861.231    0.000    0.000    0.000      470.387  166.192    0.000  166.192        0.000  618.180    0.000  618.180
602.00   909.890    0.000    0.000    0.000      492.608  161.004    0.000  161.004       80.025  566.808    0.000  566.808
603.00   855.305    0.000    0.000    0.000      517.598  157.891    0.000  157.891       19.906  729.873   20.107  709.766
604.00   829.025    0.000    0.000    0.000      355.168  312.582    0.000  312.582       49.764  738.217   39.811  698.406
605.00   903.112    0.000    0.000    0.000      368.873  277.822    0.000  277.822        0.000  687.850    0.000  687.850
606.00   870.047    0.000    0.000    0.000      400.175  160.225    0.000  160.225       20.308  412.891   10.154  402.737
607.00   752.973    0.000    0.000    0.000      417.555  124.601    0.000  124.601        0.000  617.979    0.000  617.979
608.00   792.139    0.000    0.000    0.000      478.429  124.428    0.000  124.428      181.966  464.063    0.000  464.063
609.00   777.595    0.000    0.000    0.000      461.308   75.487    0.000   75.487      130.191  240.476    0.000  240.476
610.00   804.792    0.000    0.000    0.000      465.457   72.979    0.000   72.979      210.819  402.536    0.000  402.536
611.00   784.224    0.000    0.000    0.000      435.281   88.025    0.000   88.025       40.414  464.264    0.000  464.264
612.00   770.454    0.000    0.000    0.000      448.424  107.134    0.000  107.134      101.539  453.305    0.000  453.305
613.00   825.046    0.000    0.000    0.000      506.704   69.607    0.000   69.607      262.392  393.589    0.000  393.589
614.00   797.560    0.000    0.000    0.000      389.453  162.733    0.000  162.733      131.196  423.849    0.000  423.849
615.00   826.372    0.000    0.000    0.000      440.902  156.767    0.000  156.767      210.618  484.370    0.000  484.370
616.00   808.343    0.000    0.000    0.000      628.711    7.609    0.000    7.609      270.133  433.199    0.000  433.199
617.00   752.244    0.000    0.000    0.000      534.201   13.057    0.000   13.057      170.203  352.973    0.000  352.973
618.00   789.325    0.000    0.000    0.000      535.670   30.177    0.000   30.177      210.216  264.001   10.154  253.847
619.00   850.054    0.000    0.000    0.000      494.944   95.115    0.000   95.115      200.866  364.132    0.000  364.132
620.00   863.993    0.000    0.000    0.000      553.915   62.603    0.000   62.603       80.226  505.683    0.000  505.683
621.00   728.922    0.000    0.000    0.000      476.613   71.423    0.000   71.423      200.263  352.973   20.308  332.665
622.00   821.834    0.000    0.000    0.000      605.191    3.805    0.000    3.805      159.245  434.405   40.213  394.192
623.00   766.789    0.000    0.000    0.000      463.038   63.986    0.000   63.986      139.541  401.531   19.906  381.625
624.00   781.131    0.000    0.000    0.000      411.070   86.641    0.000   86.641        0.000  504.477    0.000  504.477
625.00   888.083    0.000    0.000    0.000      384.784  224.644    0.000  224.644        0.000  586.110    0.000  586.110
626.00   920.567    0.000    0.000    0.000      539.037  128.405    0.000  128.405       89.575  566.607   19.906  546.701
627.00   910.989    0.000    0.000    0.000      587.074  124.428    0.000  124.428       90.782  667.944   40.414  627.530
628.00   838.333    0.000    0.000    0.000      517.728  115.608    0.000  115.608       30.462  555.447    0.000  555.447
629.00   923.844    0.000    0.000    0.000      638.651  126.976    0.000  126.976       60.923  789.992    0.000  789.992
630.00   881.210    0.000    0.000    0.000      681.152   26.373    0.000   26.373      202.273  577.364    0.000  577.364
631.00   855.166    0.000    0.000    0.000      555.728    0.000    0.000    0.000      191.516  414.298   30.462  383.837
632.00   772.627    0.000    0.000    0.000      433.293  124.428    0.000  124.428        0.000  511.615    0.000  511.615
633.00   810.853    0.000    0.000    0.000      518.247   73.152    0.000   73.152       39.811  453.104    0.000  453.104
634.00   784.637    0.000    0.000    0.000      415.912  117.424    0.000  117.424       30.060  455.115    0.000  455.115
635.00   843.327    0.000    0.000    0.000      483.444  160.139    0.000  160.139      141.350  444.559    0.000  444.559
636.00   782.963    0.000    0.000    0.000      571.209   19.023    0.000   19.023      220.973  395.197    0.000  395.197
637.00   810.885    0.000    0.000    0.000      464.248  148.639    0.000  148.639       80.025  535.944    0.000  535.944
638.00   738.785    0.000    0.000    0.000      418.247   82.404    0.000   82.404       40.012  402.134    0.000  402.134
639.00   764.438    0.000    0.000    0.000      398.100  180.805    0.000  180.805       70.273  525.388   20.308  505.080
640.00   861.033    0.000    0.000    0.000      524.344  105.491    0.000  105.491      109.481  512.419    9.953  502.466
641.00   816.064    0.000    0.000    0.000      407.957  133.939    0.000  133.939       50.568  394.192    0.000  394.192
642.00   801.281    0.000    0.000    0.000      538.092  100.217    0.000  100.217      150.298  544.087   71.077  473.010
643.00   834.915    0.000    0.000    0.000      525.727   89.235    0.000   89.235      192.723  515.234    0.000  515.234
644.00   827.228    0.000    0.000    0.000      466.582   99.871    0.000   99.871        0.000  443.755    0.000  443.755
645.00   817.716    0.000    0.000    0.000      418.376  144.834    0.000  144.834       20.308  461.248    0.000  461.248
646.00   811.937    0.000    0.000    0.000      501.732  111.198    0.000  111.198       49.764  442.146    0.000  442.146
647.00   708.933    0.000    0.000    0.000      431.843  131.864    0.000  131.864       40.012  441.335    9.953  431.382
648.00   748.279    0.000    0.000    0.000      395.789  202.249    0.000  202.249       10.053  461.544    0.000  461.544
649.00   737.330    0.000    0.000    0.000      424.627  140.770    0.000  140.770       49.864  502.458    0.000  502.458
650.00   722.572    0.000    0.000    0.000      441.277   67.009    0.000   67.009        9.953  380.815    0.000  380.815
651.00   754.449    0.000    0.000    0.000      438.507  101.514    0.000  101.514        0.000  471.798    0.000  471.798
652.00   828.694    0.000    0.000    0.000      496.607  104.151    0.000  104.151       20.106  552.121    0.000  552.121
653.00   795.861    0.000    0.000    0.000      468.601  123.128    0.000  123.128        0.000  472.906    0.000  472.906
654.00   765.948    0.000    0.000    0.000      344.515  210.982    0.000  210.982        0.000  532.518    0.000  532.518
655.00   784.745    0.000    0.000    0.000      194.554  355.427    0.000  355.427        0.000  484.169    0.000  484.169
656.00   781.738    8.455    0.000    8.455      103.502  463.124    0.000  463.124        0.000  524.182    0.000  524.182
657.00   792.202   28.604    0.000   28.604      205.405  333.941    0.000  333.941        0.000  422.241    0.000  422.241
658.00   757.511   30.537    0.000   30.537      170.168  412.323    0.000  412.323        0.000  492.514    0.000  492.514
659.00   837.436    0.000    0.000    0.000      118.116  539.043    0.000  539.043        0.000  631.853    0.000  631.853
660.00   898.308    0.000    0.000    0.000      324.515  304.973    0.000  304.973        0.000  546.701    0.000  546.701
661.00   744.706    0.000    0.000    0.000      227.585  312.540    0.000  312.540        0.000  420.431    0.000  420.431
662.00   853.427    0.000    0.000    0.000      423.521  166.106    0.000  166.106        0.000  438.527    0.000  438.527
663.00   889.048    0.000    0.000    0.000      422.527  278.534    0.000  278.534      111.693  819.442    0.000  819.442
664.00   910.644    0.000    0.000    0.000      649.591  274.190    0.000  274.190      355.386  771.494    0.000  771.494
665.00  1067.193    0.000    0.000    0.000      861.539  201.384    0.000  201.384      705.531  993.569   50.265  943.303
666.00   961.529    0.000    0.000    0.000      673.451   49.460    0.000   49.460       81.231  731.079   20.308  710.772
667.00   864.443    0.000    0.000    0.000      506.998  376.689    0.000  376.689      111.693 1499.754    0.000 1499.754
668.00   864.318    0.000    0.000    0.000      321.692  398.877    0.000  398.877        0.000  923.701    0.000  923.701
669.00   836.985   32.762    0.000   32.762      238.168  500.605    0.000  500.605        0.000  943.706    0.000  943.706
670.00   792.064  109.812    0.000  109.812      255.419  552.961    0.000  552.961        0.000 1004.629    0.000 1004.629
671.00   844.112   10.357    0.000   10.357      499.846  338.738    0.000  338.738      180.956  888.306    0.000  888.306
672.00   893.867   14.669    0.000   14.669      304.267  395.678    0.000  395.678        0.000  830.905    0.000  830.905
673.00   892.674   70.823    0.000   70.823      460.095  342.802    0.000  342.802        0.000  781.849    0.000  781.849
674.00  1065.468   22.322    0.000   22.322      237.787  603.807    0.000  603.807        0.000  964.619    0.000  964.619
675.00  1081.583   89.300    0.000   89.300      761.970  600.217    0.000  600.217      768.676 1356.997    0.000 1356.997
676.00  1042.857    0.000    0.000    0.000      483.165  451.709    0.000  451.709      111.491 1115.117    0.000 1115.117
677.00  1063.464   17.966    0.000   17.966      692.968  227.452    0.000  227.452      201.062  949.029    0.000  949.029
678.00   973.764    0.000    0.000    0.000      727.727  397.060    0.000  397.060      452.893 1155.829    0.000 1155.829
679.00   927.376    3.382    0.000    3.382      770.661  290.014    0.000  290.014      191.110 1184.679    0.000 1184.679
680.00  1032.057    0.000    0.000    0.000      623.186  616.727    0.000  616.727      189.405 1997.080    0.000 1997.080
681.00   866.003    0.000    0.000    0.000      532.979  259.257    0.000  259.257       50.367  896.748    0.000  896.748
682.00   897.730    0.733    0.000    0.733      460.007  531.754    0.000  531.754       81.231 1509.098    0.000 1509.098
683.00   936.196   23.731    0.000   23.731      247.637 1021.117    0.000 1021.117      101.136 1848.384    0.000 1848.384
684.00   947.910  104.466    0.000  104.466      266.517 1100.204    0.000 1100.204      352.967 1821.758    0.000 1821.758
685.00   885.394  118.588    0.000  118.588      478.034  777.879    0.000  777.879      365.540 1810.391    0.000 1810.391
686.00  1007.247   18.377    0.000   18.377      731.969  577.296    0.000  577.296      989.739 1176.137    0.000 1176.137
687.00   960.487    0.000    0.000    0.000      579.885  419.312    0.000  419.312      223.385 1083.341   71.077 1012.264
688.00  1148.216   28.265    0.000   28.265      447.754  942.912    0.000  942.912      351.858 1883.079    0.000 1883.079
689.00   867.973   37.919    0.000   37.919       53.264 1042.647    0.000 1042.647        0.000 1738.822    0.000 1738.822
690.00   819.048  127.905    0.000  127.905      241.540  967.723    0.000  967.723      151.703 1992.352    0.000 1992.352
691.00   822.949  204.416    0.000  204.416       75.048 1163.318    0.000 1163.318        0.000 2207.297    0.000 2207.297
692.00   790.766  119.354    0.000  119.354      184.047  804.405    0.000  804.405        0.000 1471.106    0.000 1471.106
693.00   816.957  146.823    0.000  146.823      224.773  834.501    0.000  834.501        0.000 1602.302    0.000 1602.302
694.00   755.992   92.598    0.000   92.598      117.942  924.764    0.000  924.764        0.000 1492.520    0.000 1492.520
695.00   702.816  127.832    0.000  127.832      100.518  806.996    0.000  806.996        0.000 1420.537    0.000 1420.537
696.00   713.178  161.582    0.000  161.582       45.396  838.641    0.000  838.641        0.000 1336.288    0.000 1336.288
697.00   745.920  175.498    0.000  175.498      179.980  961.832    0.000  961.832        0.000 2214.932    0.000 2214.932
698.00   797.361  149.379    0.000  149.379      296.402  719.435    0.000  719.435        0.000 1869.807    0.000 1869.807
699.00   744.148  157.506    0.000  157.506      182.188  839.774    0.000  839.774        0.000 1502.573    0.000 1502.573
700.00   771.664  160.782    0.000  160.782      138.868 1029.701    0.000 1029.701        0.000 2020.622    0.000 2020.622
701.00   785.112  112.806    0.000  112.806      237.614  859.621    0.000  859.621        0.000 1858.160    0.000 1858.160
702.00   783.959  115.211    0.000  115.211      332.729  761.262    0.000  761.262        0.000 1714.397    0.000 1714.397
703.00   670.899  150.765    0.000  150.765      524.429  553.136    0.000  553.136       60.923 1543.390    0.000 1543.390
704.00   776.182  154.225    0.000  154.225      362.633  755.942    0.000  755.942       30.462 1762.845    0.000 1762.845
705.00   718.000  181.548    0.000  181.548      336.040  706.960    0.000  706.960        0.000 1589.322    0.000 1589.322
706.00   769.445  137.612    0.000  137.612      380.286  734.545    0.000  734.545        0.000 1655.083    0.000 1655.083
707.00   722.680  162.651    0.000  162.651      443.235  620.018    0.000  620.018      111.693 1604.313    0.000 1604.313
708.00   753.739  155.553    0.000  155.553      547.818  497.146    0.000  497.146       30.462 1624.621    0.000 1624.621
709.00   716.612  148.209    0.000  148.209      368.310  654.216    0.000  654.216        0.000 1543.390    0.000 1543.390
710.00   733.902  169.813    0.000  169.813      491.571  521.359    0.000  521.359      101.539 1705.651    0.000 1705.651
711.00   710.360  187.043    0.000  187.043      401.039  653.655    0.000  653.655       20.308 1857.557    0.000 1857.557
712.00   739.303  128.319    0.000  128.319      470.559  604.411    0.000  604.411       60.923 1969.853    0.000 1969.853
713.00   764.501  170.234    0.000  170.234      396.110  631.342    0.000  631.342        0.000 1541.077    0.000 1541.077
714.00   709.820  184.695    0.000  184.695      453.081  603.838    0.000  603.838        0.000 1560.173    0.000 1560.173
715.00   730.729  145.701    0.000  145.701      337.354  750.067    0.000  750.067       10.154 1592.148    0.000 1592.148
716.00   698.250  228.706    0.000  228.706      391.484  770.656    0.000  770.656        0.000 1962.798    0.000 1962.798
717.00   755.624  167.448    0.000  167.448      351.924  605.833    0.000  605.833       10.154 1451.702    0.000 1451.702
718.00   761.770  148.028    0.000  148.028      423.474  629.346    0.000  629.346      101.539 1378.714    0.000 1378.714
719.00   806.236  135.752    0.000  135.752      379.422  608.637    0.000  608.637        0.000 1490.205    0.000 1490.205
720.00   720.208  145.504    0.000  145.504      555.597  487.323    0.000  487.323      172.616 1298.289    0.000 1298.289
721.00   795.858  126.829    0.000  126.829      628.314  359.654    0.000  359.654      233.539 1183.477    0.000 1183.477
722.00   733.964  157.822    0.000  157.822      587.233  458.567    0.000  458.567      152.308 1334.672    0.000 1334.672
723.00   711.828  167.414    0.000  167.414      382.967  660.523    0.000  660.523       10.154 1339.106    0.000 1339.106
724.00   689.186  172.896    0.000  172.896      101.858  940.317    0.000  940.317        0.000 1588.523    0.000 1588.523
725.00   793.391  182.896    0.000  182.896      421.907  840.059    0.000  840.059      566.098 1497.435    0.000 1497.435
726.00   842.682  101.435    0.000  101.435      503.054  886.671    0.000  886.671      253.645 2072.979    0.000 2072.979
727.00   798.571  139.091    0.000  139.091      549.865  683.569    0.000  683.569      383.832 1553.525    0.000 1553.525
728.00   866.581  110.374    0.000  110.374      308.198  792.075    0.000  792.075       40.212 1713.268    0.000 1713.268
729.00   817.190   86.980    0.000   86.980      198.567  691.551    0.000  691.551        0.000 1172.711    0.000 1172.711
730.00   748.008  162.540    0.000  162.540      237.559  911.921    0.000  911.921       70.573 1638.882    0.000 1638.882
731.00   785.527  160.021    0.000  160.021      352.469  877.554    0.000  877.554      283.099 1723.237    0.000 1723.237
732.00   672.421  188.019    0.000  188.019      142.671  813.986    0.000  813.986        0.000 1456.021    0.000 1456.021
733.00   784.495  115.233    0.000  115.233       11.024 1017.046    0.000 1017.046        0.000 1608.624    0.000 1608.624
734.00   727.353  147.550    0.000  147.550       39.948  834.274    0.000  834.274        0.000 1538.360    0.000 1538.360
735.00   804.020  149.931    0.000  149.931       31.514 1179.222    0.000 1179.222        0.000 1823.958    0.000 1823.958
736.00   841.445  115.896    0.000  115.896      212.448  997.304    0.000  997.304       10.154 1792.510    0.000 1792.510
737.00   756.588   94.436    0.000   94.436       45.394  802.640    0.000  802.640        0.000 1177.046    0.000 1177.046
738.00   698.659  129.533    0.000  129.533      100.822  755.119    0.000  755.119        0.000 1237.465    0.000 1237.465
739.00   688.205  130.205    0.000  130.205      229.399  600.781    0.000  600.781        0.000 1157.140    0.000 1157.140
740.00   768.053  119.135    0.000  119.135      109.379  771.291    0.000  771.291        0.000 1377.810    0.000 1377.810
741.00   746.361   87.874    0.000   87.874      149.763  749.246    0.000  749.246        0.000 1238.773    0.000 1238.773
742.00   660.543  170.025    0.000  170.025        1.902  846.695    0.000  846.695        0.000 1299.697    0.000 1299.697
743.00   887.381  119.207    0.000  119.207      117.856 1005.872    0.000 1005.872        0.000 1681.422    0.000 1681.422
744.00   822.910  131.378    0.000  131.378      292.954  904.005    0.000  904.005      152.308 1784.870    0.000 1784.870
745.00   859.876  142.530    0.000  142.530      181.323 1040.093    0.000 1040.093       89.575 1766.256    0.000 1766.256
746.00   828.440   99.373    0.000   99.373      294.597  704.362    0.000  704.362      132.000 1320.004    0.000 1320.004
747.00   747.689  101.871    0.000  101.871       39.601  796.796    0.000  796.796        0.000 1420.435    0.000 1420.435
748.00   751.693  201.655    0.000  201.655       81.799  963.659    0.000  963.659        0.000 1622.505    0.000 1622.505
749.00   830.768  108.139    0.000  108.139      293.554  838.412    0.000  838.412      142.154 1670.452    0.000 1670.452
750.00   735.089  105.843    0.000  105.843      317.280  557.490    0.000  557.490        0.000 1383.727    0.000 1383.727
751.00   825.150   95.345    0.000   95.345      373.153  652.036    0.000  652.036        0.000 1578.568    0.000 1578.568
752.00   867.016   47.356    0.000   47.356      142.154 1030.837    0.000 1030.837       10.154 1889.010    0.000 1889.010
753.00   754.461  154.509    0.000  154.509       96.931  724.278    0.000  724.278        0.000 1314.969    0.000 1314.969
754.00   684.554  171.257    0.000  171.257       34.241  848.313    0.000  848.313        0.000 1415.501    0.000 1415.501
755.00   706.761  203.326    0.000  203.326        0.000 1021.012    0.000 1021.012        0.000 1538.965    0.000 1538.965
756.00   663.282  202.026    0.000  202.026       22.828  962.236    0.000  962.236        0.000 1561.181    0.000 1561.181
757.00   854.118  138.821    0.000  138.821      199.741  941.530    0.000  941.530      121.847 1683.630    0.000 1683.630
758.00   760.601  169.006    0.000  169.006       47.039  963.986    0.000  963.986        0.000 1725.857    0.000 1725.857
759.00   886.092   70.113    0.000   70.113      264.246  815.433    0.000  815.433       60.923 1766.775    0.000 1766.775
760.00   815.602   69.855    0.000   69.855      153.913  813.573    0.000  813.573        0.000 1476.837    0.000 1476.837
761.00   768.964  120.425    0.000  120.425      117.942  783.643    0.000  783.643        0.000 1556.654    0.000 1556.654
762.00   848.392   62.349    0.000   62.349      336.275  785.286    0.000  785.286      152.308 1632.259    0.000 1632.259
763.00   899.791   52.462    0.000   52.462       83.441  938.047    0.000  938.047        0.000 1533.236    0.000 1533.236
764.00   862.829  114.200    0.000  114.200       56.938  942.567    0.000  942.567        0.000 1622.504    0.000 1622.504
765.00   973.955  116.927    0.000  116.927       28.534 1009.255    0.000 1009.255        0.000 1644.929    0.000 1644.929
766.00   806.042  214.539    0.000  214.539       53.264  921.836    0.000  921.836        0.000 1482.064    0.000 1482.064
767.00   873.228  189.028    0.000  189.028        7.609  960.744    0.000  960.744        0.000 1704.243    0.000 1704.243
768.00   825.738  252.893    0.000  252.893      362.461  925.058    0.000  925.058      293.253 1808.479    0.000 1808.479
769.00   799.008  242.618    0.000  242.618      241.564  849.062    0.000  849.062       20.106 1652.645    0.000 1652.645
770.00   869.875  197.498    0.000  197.498      332.400  769.983    0.000  769.983       40.212 1582.682    0.000 1582.682
771.00   851.286  204.597    0.000  204.597      509.534  653.425    0.000  653.425      331.152 1422.235    0.000 1422.235
772.00   793.410  174.408    0.000  174.408      338.066  730.211    0.000  730.211       20.106 1569.001    0.000 1569.001
773.00   816.361  176.667    0.000  176.667      422.816  791.155    0.000  791.155        0.000 1937.259    0.000 1937.259
774.00   826.673  177.011    0.000  177.011      298.682  844.384    0.000  844.384       70.171 1612.741    0.000 1612.741
775.00   796.644  157.496    0.000  157.496      298.563  919.689    0.000  919.689        0.000 1812.598    0.000 1812.598
776.00   776.450  233.586    0.000  233.586      294.325 1000.625    0.000 1000.625       30.159 1922.276    0.000 1922.276
777.00   907.110   77.508    0.000   77.508      255.890 1041.135    0.000 1041.135      110.584 2022.005    0.000 2022.005
778.00   724.407  145.687    0.000  145.687       29.659  725.591    0.000  725.591        0.000 1167.093    0.000 1167.093
779.00   690.631  145.429    0.000  145.429       38.562  628.793    0.000  628.793        0.000 1076.311    0.000 1076.311
780.00   613.567  140.988    0.000  140.988       61.864  417.549    0.000  417.549        0.000  554.943    0.000  554.943
781.00   743.263   54.550    0.000   54.550      184.003  380.502    0.000  380.502        0.000  934.157    0.000  934.157
782.00   809.800   76.967    0.000   76.967       54.906  588.199    0.000  588.199        0.000  932.951    0.000  932.951
783.00   882.555    0.000    0.000    0.000      102.205  518.549    0.000  518.549        0.000  903.494    0.000  903.494
784.00   711.568   73.632    0.000   73.632      196.755  397.667    0.000  397.667        0.000  750.382    0.000  750.382
785.00   758.794   25.113    0.000   25.113      201.644  384.264    0.000  384.264        0.000  893.541    0.000  893.541
786.00   777.184   39.400    0.000   39.400      115.434  480.760    0.000  480.760        0.000  903.695    0.000  903.695
787.00   817.209   86.127    0.000   86.127      190.186  450.499    0.000  450.499        0.000  903.695    0.000  903.695
788.00   640.035  102.194    0.000  102.194       93.213  440.555    0.000  440.555        0.000  780.844    0.000  780.844
789.00   631.314   72.260    0.000   72.260      183.572  329.660    0.000  329.660        0.000  649.446    0.000  649.446
790.00   660.609   61.750    0.000   61.750      138.305  417.769    0.000  417.769       10.154  731.079    0.000  731.079
791.00   692.669   55.451    0.000   55.451      132.463  459.837    0.000  459.837        0.000  790.997    0.000  790.997
792.00   691.907   32.537    0.000   32.537      139.473  411.761    0.000  411.761        0.000  741.032    0.000  741.032
793.00   709.535   10.484    0.000   10.484      182.534  348.077    0.000  348.077        0.000  812.310    0.000  812.310
794.00   658.291   43.092    0.000   43.092      162.992  355.901    0.000  355.901        0.000  660.002    0.000  660.002
795.00   690.519   18.687    0.000   18.687      124.247  448.591    0.000  448.591        0.000  710.368    0.000  710.368
796.00   629.221   37.681    0.000   37.681      125.465  391.396    0.000  391.396        0.000  629.541    0.000  629.541
797.00   542.176   29.310    0.000   29.310       26.632  490.706    0.000  490.706        0.000  740.630    0.000  740.630
798.00   679.516   18.391    0.000   18.391       66.580  427.800    0.000  427.800        0.000  741.233    0.000  741.233
799.00   663.203   31.750    0.000   31.750       62.300  410.636    0.000  410.636        0.000  720.925    0.000  720.925
800.00   651.348   59.028    0.000   59.028       57.069  473.066    0.000  473.066        0.000  700.618    0.000  700.618
801.00   692.133   48.577    0.000   48.577       64.678  479.379    0.000  479.379        0.000  832.618    0.000  832.618
802.00   610.526   99.135    0.000   99.135       33.937  469.694    0.000  469.694        0.000  771.695    0.000  771.695
803.00   592.952  121.089    0.000  121.089       39.818  508.774    0.000  508.774        0.000  751.387    0.000  751.387
804.00   557.688  107.345    0.000  107.345        0.000  497.666    0.000  497.666        0.000  771.695    0.000  771.695
805.00   541.196  171.792    0.000  171.792       34.241  488.285    0.000  488.285        0.000  670.156    0.000  670.156
806.00   527.394  153.634    0.000  153.634       20.925  543.148    0.000  543.148        0.000  761.541    0.000  761.541
807.00   650.524   73.487    0.000   73.487       74.190  478.428    0.000  478.428        0.000  781.447    0.000  781.447
808.00   673.316   40.823    0.000   40.823      106.529  465.717    0.000  465.717        0.000  873.234    0.000  873.234
809.00   716.239   78.787    0.000   78.787      117.595  467.791    0.000  467.791        0.000  781.849    0.000  781.849
810.00   687.032   41.120    0.000   41.120      102.075  540.122    0.000  540.122        0.000  852.926    0.000  852.926
811.00   668.995   70.412    0.000   70.412      101.384  475.185    0.000  475.185        0.000  660.002    0.000  660.002
812.00   673.656   35.235    0.000   35.235      110.333  474.710    0.000  474.710        0.000  873.033    0.000  873.033
813.00   633.283  103.888    0.000  103.888       95.115  459.404    0.000  459.404        0.000  792.003    0.000  792.003
814.00   665.309   96.723    0.000   96.723      112.236  561.004    0.000  561.004        0.000  995.080    0.000  995.080
815.00   727.878   46.967    0.000   46.967      155.988  538.652    0.000  538.652        0.000  893.340    0.000  893.340
816.00   636.833   85.597    0.000   85.597      224.471  366.279    0.000  366.279        0.000  841.365    0.000  841.365
817.00   754.812   47.164    0.000   47.164      256.247  393.343    0.000  393.343        0.000 1055.199    0.000 1055.199
818.00   678.952   53.646    0.000   53.646      332.944  400.131    0.000  400.131       91.385  793.913    0.000  793.913
819.00   798.341   41.866    0.000   41.866      161.695  493.560    0.000  493.560        0.000  954.264    0.000  954.264
820.00   623.325  155.512    0.000  155.512       91.094  619.890    0.000  619.890        0.000 1015.388    0.000 1015.388
821.00   688.954   68.329    0.000   68.329      104.626  534.286    0.000  534.286        0.000  842.772    0.000  842.772
822.00   732.007   89.124    0.000   89.124       55.080  534.373    0.000  534.373        0.000  832.618    0.000  832.618
823.00   599.196  195.586    0.000  195.586       13.316  684.135    0.000  684.135        0.000  944.311    0.000  944.311
824.00   599.421  182.193    0.000  182.193      173.109  565.371    0.000  565.371       30.462 1035.093    0.000 1035.093
825.00   616.096  176.559    0.000  176.559      157.718  478.255    0.000  478.255       30.462  974.772    0.000  974.772
826.00   666.922   94.087    0.000   94.087      123.649  510.421    0.000  510.421        0.000  974.169    0.000  974.169
827.00   688.732   57.098    0.000   57.098      300.130  351.579    0.000  351.579       50.769  913.849    0.000  913.849
828.00   669.400   93.855    0.000   93.855      114.051  568.095    0.000  568.095        0.000  883.388    0.000  883.388
829.00   691.249  100.814    0.000  100.814      180.457  500.130    0.000  500.130        0.000 1005.234    0.000 1005.234
830.00   638.826   93.241    0.000   93.241      112.236  480.503    0.000  480.503        0.000  802.156    0.000  802.156
831.00   602.057  127.719    0.000  127.719       52.830  574.190    0.000  574.190        0.000  812.310    0.000  812.310
832.00   633.864  109.713    0.000  109.713       34.241  532.384    0.000  532.384        0.000  812.310    0.000  812.310
833.00   644.134  129.835    0.000  129.835       56.852  601.990    0.000  601.990        0.000  893.541    0.000  893.541
834.00   761.189   59.480    0.000   59.480      138.607  507.136    0.000  507.136        0.000  954.063    0.000  954.063
835.00   750.482   29.242    0.000   29.242      102.681  467.187    0.000  467.187        0.000  842.772    0.000  842.772
836.00   763.733   44.079    0.000   44.079      224.038  439.041    0.000  439.041        0.000 1015.187    0.000 1015.187
837.00   670.755   70.261    0.000   70.261      309.556  315.609    0.000  315.609      101.539  770.690    0.000  770.690
838.00   707.264   40.977    0.000   40.977      379.248  278.600    0.000  278.600       50.769  974.169    0.000  974.169
839.00   688.197   45.248    0.000   45.248      277.735  382.275    0.000  382.275        0.000 1096.619    0.000 1096.619
840.00   746.714   23.801    0.000   23.801      353.222  355.643    0.000  355.643       20.308 1056.004    0.000 1056.004
841.00   835.651   68.259    0.000   68.259      172.935  557.286    0.000  557.286        0.000 1309.851    0.000 1309.851
842.00   815.170   33.961    0.000   33.961      182.316  579.203    0.000  579.203        0.000 1238.773    0.000 1238.773
843.00   759.976   28.719    0.000   28.719      417.684  186.382    0.000  186.382      111.693  689.056    0.000  689.056
844.00   788.776   33.593    0.000   33.593      430.652  261.566    0.000  261.566       71.077 1056.004    0.000 1056.004
845.00   815.646    0.000    0.000    0.000      507.913  225.855    0.000  225.855       20.308 1096.619    0.000 1096.619
846.00   727.668   63.719    0.000   63.719      383.354  268.224    0.000  268.224       71.077  934.157    0.000  934.157
847.00   720.565   18.572    0.000   18.572      251.017  389.363    0.000  389.363        0.000 1005.234    0.000 1005.234
848.00   746.097   24.942    0.000   24.942      399.310  197.665    0.000  197.665       30.462  974.773    0.000  974.773
849.00   734.997   44.232    0.000   44.232      262.517  351.231    0.000  351.231       10.154  903.695    0.000  903.695
850.00   784.185   27.689    0.000   27.689      194.034  304.021    0.000  304.021        0.000  660.002    0.000  660.002
851.00   735.321   32.438    0.000   32.438      292.954  234.585    0.000  234.585       40.616  669.854    0.000  669.854
852.00   795.784   41.063    0.000   41.063      334.545  433.636    0.000  433.636      172.616  954.063    0.000  954.063
853.00   833.995   72.119    0.000   72.119      294.856  400.088    0.000  400.088      192.924  781.849    0.000  781.849
854.00   758.405   39.780    0.000   39.780      285.041  265.543    0.000  265.543       20.308  639.694    0.000  639.694
855.00   707.484   40.907    0.000   40.907      169.304  363.079    0.000  363.079        0.000  802.156    0.000  802.156
856.00   822.377   54.324    0.000   54.324      197.839  518.849    0.000  518.849        0.000  924.003    0.000  924.003
857.00   728.210   58.549    0.000   58.549      123.649  405.103    0.000  405.103        0.000  761.541    0.000  761.541
858.00   704.785   39.724    0.000   39.724       13.316  606.789    0.000  606.789        0.000  842.772    0.000  842.772
859.00   735.683   58.987    0.000   58.987      129.356  521.229    0.000  521.229        0.000  852.926    0.000  852.926
860.00   750.887   29.282    0.000   29.282      138.868  521.143    0.000  521.143        0.000  944.311    0.000  944.311
861.00   815.879   87.585    0.000   87.585      415.410  537.910    0.000  537.910      321.901 1059.707    0.000 1059.707
862.00  1023.886    0.845    0.000    0.845      426.461  728.256    0.000  728.256       71.077 1601.395    0.000 1601.395
863.00  1004.154    0.000    0.000    0.000      382.166  995.014    0.000  995.014      564.787 1811.701    0.000 1811.701
864.00   847.859  170.158    0.000  170.158       24.643 1075.628    0.000 1075.628        0.000 1638.982    0.000 1638.982
865.00   844.259   19.841    0.000   19.841      111.976  764.497    0.000  764.497        0.000 1395.101    0.000 1395.101
866.00   818.778   43.660    0.000   43.660       34.155  836.269    0.000  836.269        0.000 1222.686    0.000 1222.686
867.00   767.111   63.184    0.000   63.184      153.350  655.286    0.000  655.286        0.000 1145.578    0.000 1145.578
868.00   732.504   54.157    0.000   54.157      286.512  484.513    0.000  484.513        0.000 1112.804    0.000 1112.804
869.00   725.629   81.255    0.000   81.255       61.652  767.043    0.000  767.043        0.000 1086.965    0.000 1086.965
870.00   727.606  122.493    0.000  122.493      152.827  738.674    0.000  738.674        0.000 1497.635    0.000 1497.635
871.00   752.355  140.274    0.000  140.274      221.097  652.725    0.000  652.725        0.000 1552.429    0.000 1552.429
872.00   645.509  328.082    0.000  328.082      146.390 1135.376    0.000 1135.376       91.385 2128.183    0.000 2128.183
873.00   640.055  256.319    0.000  256.319      321.891  764.280    0.000  764.280      321.699 1483.257    0.000 1483.257
874.00   685.566  255.274    0.000  255.274      318.053  701.848    0.000  701.848      313.863 1266.012    0.000 1266.012
875.00   733.160  159.198    0.000  159.198      319.455  631.240    0.000  631.240       91.385 1419.226    0.000 1419.226
876.00   713.498  185.576    0.000  185.576      428.032  799.170    0.000  799.170      301.593 1836.728    0.000 1836.728
877.00   736.561  196.133    0.000  196.133      258.952  725.761    0.000  725.761        0.000 1419.729    0.000 1419.729
878.00   771.946   77.730    0.000   77.730      598.586  431.947    0.000  431.947      542.466 1340.199  170.903 1169.296
879.00   843.405  107.908    0.000  107.908      609.263  498.661    0.000  498.661      544.581 1546.187  132.000 1414.186
880.00   693.965  164.207    0.000  164.207      384.928  519.410    0.000  519.410        9.953 1422.837    0.000 1422.837
881.00   785.588   99.924    0.000   99.924      326.574  635.880    0.000  635.880       30.462 1361.925    0.000 1361.925
882.00   701.255  192.689    0.000  192.689      531.778  522.094    0.000  522.094       40.616 1759.637    0.000 1759.637
883.00   636.780  178.001    0.000  178.001      362.041  595.201    0.000  595.201        0.000 1530.319    0.000 1530.319
884.00   723.724  175.005    0.000  175.005      487.161  517.250    0.000  517.250        0.000 1579.782    0.000 1579.782
885.00   726.375  148.607    0.000  148.607      108.431  873.326    0.000  873.326        0.000 1537.156    0.000 1537.156
886.00   750.596  137.552    0.000  137.552      232.987  743.967    0.000  743.967       10.154 1506.594    0.000 1506.594
887.00   746.787  164.032    0.000  164.032      546.970  584.949    0.000  584.949       20.106 1983.699    0.000 1983.699
888.00   718.923  207.545    0.000  207.545      953.410  383.174    0.000  383.174      708.151 1625.708    0.000 1625.708
889.00   762.335  136.998    0.000  136.998      602.314  558.610    0.000  558.610      111.290 1907.100    0.000 1907.100
890.00   777.310  153.325    0.000  153.325      314.219  652.559    0.000  652.559       70.976 1290.542    0.000 1290.542
891.00   726.285  121.988    0.000  121.988      245.220  821.588    0.000  821.588       79.623 1563.578    0.000 1563.578
892.00   851.052  104.931    0.000  104.931      452.196  775.139    0.000  775.139      160.850 1979.682    0.000 1979.682
893.00   648.100  173.332    0.000  173.332      105.653  800.503    0.000  800.503        0.000 1436.308    0.000 1436.308
894.00   816.353   70.452    0.000   70.452      223.255  814.037    0.000  814.037        0.000 1733.695    0.000 1733.695
895.00   759.135   61.689    0.000   61.689       58.971  582.088    0.000  582.088        0.000  952.852    0.000  952.852
896.00   698.041   95.510    0.000   95.510      144.531  418.332    0.000  418.332        0.000  883.388    0.000  883.388
897.00   609.592  145.987    0.000  145.987      152.053  448.942    0.000  448.942        0.000  832.618    0.000  832.618
898.00   626.572  144.809    0.000  144.809       39.905  505.881    0.000  505.881        0.000  700.618    0.000  700.618
899.00   587.909  157.464    0.000  157.464       77.951  471.683    0.000  471.683        0.000  761.541    0.000  761.541
900.00   790.553   37.835    0.000   37.835      135.576  703.490    0.000  703.490        0.000 1176.943    0.000 1176.943
901.00   979.683    1.283    0.000    1.283      228.276  816.550    0.000  816.550        0.000 1605.821    0.000 1605.821
902.00   764.160   71.978    0.000   71.978      273.714  526.586    0.000  526.586        0.000 1152.315    0.000 1152.315
903.00   813.540   74.396    0.000   74.396       82.224  838.421    0.000  838.421        0.000 1586.209    0.000 1586.209
904.00   872.500   99.612    0.000   99.612       98.746  944.369    0.000  944.369        0.000 1533.220    0.000 1533.220
905.00   738.624  110.072    0.000  110.072       60.830  692.039    0.000  692.039        0.000 1216.254    0.000 1216.254
906.00   749.331   96.197    0.000   96.197       36.144  643.620    0.000  643.620        0.000 1064.147    0.000 1064.147
907.00   662.399  139.449    0.000  139.449       56.637  646.430    0.000  646.430        0.000 1024.636    0.000 1024.636
908.00   686.500  144.289    0.000  144.289       41.678  720.828    0.000  720.828        0.000 1213.237    0.000 1213.237
909.00   647.086  114.646    0.000  114.646       15.132  710.678    0.000  710.678        0.000 1009.557    0.000 1009.557
910.00   699.572  122.258    0.000  122.258       48.940  784.032    0.000  784.032        0.000 1297.683    0.000 1297.683
911.00   697.474  114.509    0.000  114.509      192.651  613.705    0.000  613.705        0.000 1198.158    0.000 1198.158
912.00   675.238  111.870    0.000  111.870      107.999  543.798    0.000  543.798        0.000  964.619    0.000  964.619
913.00   688.805  153.391    0.000  153.391       55.167  649.417    0.000  649.417        0.000 1056.004    0.000 1056.004
914.00   606.162  140.875    0.000  140.875      101.341  565.067    0.000  565.067        0.000  964.619    0.000  964.619
915.00   600.066  167.607    0.000  167.607       47.471  606.611    0.000  606.611        0.000  893.541    0.000  893.541
916.00   624.463  165.436    0.000  165.436       47.557  488.026    0.000  488.026        0.000  710.772    0.000  710.772
917.00   670.954  124.627    0.000  124.627      184.523  554.301    0.000  554.301        0.000  934.157    0.000  934.157
918.00   629.411  147.424    0.000  147.424       79.724  568.608    0.000  568.608        0.000  954.465    0.000  954.465
919.00   626.854  124.570    0.000  124.570      174.147  512.234    0.000  512.234        0.000 1025.542    0.000 1025.542
920.00   707.215  133.857    0.000  133.857      102.724  531.730    0.000  531.730        0.000  974.571    0.000  974.571
921.00   641.455  137.310    0.000  137.310      130.913  394.293    0.000  394.293        0.000  596.062    0.000  596.062
922.00   653.545  139.818    0.000  139.818       49.114  644.528    0.000  644.528        0.000  954.465    0.000  954.465
923.00   602.369  166.788    0.000  166.788       66.321  498.050    0.000  498.050        0.000  766.668    0.000  766.668
924.00   666.846  173.667    0.000  173.667      138.868  605.479    0.000  605.479        0.000 1065.554    0.000 1065.554
925.00   662.495  155.969    0.000  155.969      150.281  601.513    0.000  601.513        0.000 1137.033    0.000 1137.033
926.00   689.190  129.219    0.000  129.219       70.299  601.637    0.000  601.637        0.000  963.211    0.000  963.211
927.00   709.242  107.981    0.000  107.981      166.711  520.013    0.000  520.013        0.000 1065.956    0.000 1065.956
928.00   606.953  149.988    0.000  149.988       77.648  533.891    0.000  533.891        0.000  893.541    0.000  893.541
929.00   668.947  125.473    0.000  125.473       77.994  580.324    0.000  580.324        0.000  974.772    0.000  974.772
930.00   689.956   82.412    0.000   82.412      208.777  482.924    0.000  482.924        0.000 1076.311    0.000 1076.311
931.00   726.690   68.257    0.000   68.257       79.896  601.466    0.000  601.466        0.000  995.080    0.000  995.080
932.00   642.968  208.228    0.000  208.228       71.509  646.305    0.000  646.305        0.000 1157.542    0.000 1157.542
933.00   741.973  120.689    0.000  120.689      214.009  530.034    0.000  530.034        0.000 1111.798    0.000 1111.798
934.00   748.674   30.832    0.000   30.832      116.905  520.620    0.000  520.620        0.000  817.940    0.000  817.940
935.00   635.356  210.148    0.000  210.148      222.524  576.415    0.000  576.415        0.000 1201.468    0.000 1201.468
936.00   748.826  223.937    0.000  223.937      407.596  717.354    0.000  717.354      252.234 1854.717    0.000 1854.717
937.00   758.838  174.099    0.000  174.099      284.301  823.059    0.000  823.059       40.616 1946.914    0.000 1946.914
938.00   656.252  280.300    0.000  280.300      227.355  855.406    0.000  855.406        0.000 1975.252    0.000 1975.252
939.00   831.986  131.893    0.000  131.893      174.359 1036.114    0.000 1036.114        0.000 2208.993    0.000 2208.993
940.00   823.523  153.447    0.000  153.447      410.342  879.673    0.000  879.673      503.058 1839.545    0.000 1839.545
941.00   853.943  128.608    0.000  128.608      121.443  925.306    0.000  925.306       30.462 1876.941    0.000 1876.941
942.00   890.018   79.909    0.000   79.909      109.206  941.866    0.000  941.866        0.000 1730.571    0.000 1730.571
943.00   873.746   52.422    0.000   52.422      117.066  776.126    0.000  776.126        0.000 1590.333    0.000 1590.333
944.00   899.819   77.659    0.000   77.659      109.889  785.372    0.000  785.372        0.000 1576.952    0.000 1576.952
945.00   821.859    0.000    0.000    0.000       20.925  627.710    0.000  627.710        0.000  849.506    0.000  849.506
946.00   831.424   59.874    0.000   59.874       69.690  646.988    0.000  646.988        0.000 1017.395    0.000 1017.395
947.00   820.862   95.018    0.000   95.018       30.437  809.482    0.000  809.482        0.000 1223.984    0.000 1223.984
948.00   819.544   74.779    0.000   74.779       91.049  688.231    0.000  688.231        0.000 1328.748    0.000 1328.748
949.00  1012.826   52.561    0.000   52.561      216.730  587.074    0.000  587.074        0.000 1417.120    0.000 1417.120
950.00   910.757   92.255    0.000   92.255      191.090  930.621    0.000  930.621        0.000 1913.125    0.000 1913.125
951.00   847.071  110.555    0.000  110.555      418.185  753.516    0.000  753.516      282.495 1861.967    0.000 1861.967
952.00   932.298   55.111    0.000   55.111      314.173  806.816    0.000  806.816       30.060 1677.995    0.000 1677.995
953.00   832.011  177.774    0.000  177.774      263.376 1011.039    0.000 1011.039       50.467 2273.839    0.000 2273.839
954.00   743.222  175.042    0.000  175.042       19.023  887.334    0.000  887.334        0.000 1499.356    0.000 1499.356
955.00   739.446  153.509    0.000  153.509        9.511  869.481    0.000  869.481        0.000 1450.497    0.000 1450.497
956.00   713.972  138.906    0.000  138.906      149.676  771.210    0.000  771.210       60.923 1427.475    0.000 1427.475
957.00   784.313  100.963    0.000  100.963      206.745  802.294    0.000  802.294       10.154 1529.014    0.000 1529.014
958.00   734.689   98.705    0.000   98.705      140.252  777.045    0.000  777.045        0.000 1522.479    0.000 1522.479
959.00   697.457  102.548    0.000  102.548      260.615  639.994    0.000  639.994        0.000 1359.212    0.000 1359.212
960.00   678.490  172.711    0.000  172.711      117.942  801.473    0.000  801.473        0.000 1461.556    0.000 1461.556
961.00   751.875   99.992    0.000   99.992      397.580  632.602    0.000  632.602        0.000 1582.799    0.000 1582.799
962.00   774.338   55.254    0.000   55.254      237.787  770.648    0.000  770.648        0.000 1600.292    0.000 1600.292
963.00   733.999  158.171    0.000  158.171      207.350  751.840    0.000  751.840        0.000 1661.416    0.000 1661.416
964.00   714.621  193.150    0.000  193.150      279.638  811.072    0.000  811.072       30.462 1768.082    0.000 1768.082
965.00   713.456  188.757    0.000  188.757      107.653  995.160    0.000  995.160        0.000 1880.680    0.000 1880.680
966.00   690.539  216.119    0.000  216.119      180.200  943.841    0.000  943.841        0.000 1915.766    0.000 1915.766
967.00   718.940  213.981    0.000  213.981      352.098  769.134    0.000  769.134        0.000 1986.943    0.000 1986.943
968.00   669.080  180.931    0.000  180.931      282.145  806.187    0.000  806.187        0.000 1723.043    0.000 1723.043
969.00   737.988  165.446    0.000  165.446      518.895  588.589    0.000  588.589        0.000 1740.435    0.000 1740.435
970.00   722.867  173.223    0.000  173.223      484.913  626.373    0.000  626.373       91.385 1808.296    0.000 1808.296
971.00   723.289  155.569    0.000  155.569      399.656  745.658    0.000  745.658        9.953 2028.866    0.000 2028.866
972.00   683.501  178.742    0.000  178.742      241.332  745.009    0.000  745.009        0.000 1608.636    0.000 1608.636
973.00   712.562  121.565    0.000  121.565      372.677  579.596    0.000  579.596       10.154 1588.730    0.000 1588.730
974.00   683.795  157.230    0.000  157.230      420.754  634.546    0.000  634.546       10.154 1877.362    0.000 1877.362
975.00   727.939  153.562    0.000  153.562      271.424  709.773    0.000  709.773        0.000 1561.989    0.000 1561.989
976.00   759.366   91.212    0.000   91.212      233.724  624.948    0.000  624.948        0.000 1407.770    0.000 1407.770
977.00   629.833  139.938    0.000  139.938      241.375  628.621    0.000  628.621        0.000 1376.303    0.000 1376.303
978.00   798.557  120.634    0.000  120.634      288.660  783.223    0.000  783.223        0.000 1724.648    0.000 1724.648
979.00   762.804   49.091    0.000   49.091      266.927  461.522    0.000  461.522        0.000 1135.424    0.000 1135.424
980.00   769.382  149.425    0.000  149.425      458.792  755.974    0.000  755.974      233.539 1949.944    0.000 1949.944
981.00   768.988  172.001    0.000  172.001      159.402  944.874    0.000  944.874        0.000 1711.783    0.000 1711.783
982.00   709.658  136.580    0.000  136.580      637.607  532.033    0.000  532.033      446.771 1441.851    0.000 1441.851
983.00   774.703  154.165    0.000  154.165      657.097  555.296    0.000  555.296      467.078 1531.123    0.000 1531.123
984.00   669.226  202.575    0.000  202.575      416.214  726.102    0.000  726.102      121.847 1654.680    0.000 1654.680
985.00   736.572  158.023    0.000  158.023      463.891  599.657    0.000  599.657        0.000 1704.847    0.000 1704.847
986.00   743.652  207.069    0.000  207.069      240.468  733.505    0.000  733.505        0.000 1704.243    0.000 1704.243
987.00   724.723  210.319    0.000  210.319      178.729  885.326    0.000  885.326        0.000 1884.494    0.000 1884.494
988.00   698.951  210.887    0.000  210.887      391.483  689.016    0.000  689.016       60.923 1691.677    0.000 1691.677
989.00   772.370  205.129    0.000  205.129      497.990  686.859    0.000  686.859        0.000 1996.691    0.000 1996.691
990.00   780.551  105.489    0.000  105.489      484.815  459.880    0.000  459.880      101.539 1248.424    0.000 1248.424
991.00   819.523  180.583    0.000  180.583      120.492  867.016    0.000  867.016        0.000 1563.295    0.000 1563.295
992.00   823.859   37.511    0.000   37.511      443.276  500.046    0.000  500.046        9.953 1448.185    0.000 1448.185
993.00   644.030  147.355    0.000  147.355      238.652  592.738    0.000  592.738        0.000 1167.194    0.000 1167.194
994.00   659.416  166.361    0.000  166.361      243.149  720.495    0.000  720.495        0.000 1464.873    0.000 1464.873
995.00   628.118  188.395    0.000  188.395      105.534  909.687    0.000  909.687        0.000 1478.244    0.000 1478.244
996.00   668.760  116.059    0.000  116.059      113.143  747.386    0.000  747.386        0.000 1379.721    0.000 1379.721
997.00   625.180  137.695    0.000  137.695      397.621  497.710    0.000  497.710        0.000 1430.692    0.000 1430.692
998.00   655.670  132.238    0.000  132.238      337.096  585.994    0.000  585.994        0.000 1366.149    0.000 1366.149
999.00   653.986  144.844    0.000  144.844      237.010  631.045    0.000  631.045        0.000 1355.392    0.000 1355.392
1000.00   650.607  111.789    0.000  111.789      431.736  423.650    0.000  423.650        0.000 1388.870    0.000 1388.870
1001.00   682.692  122.866    0.000  122.866      335.020  641.031    0.000  641.031        0.000 1498.351    0.000 1498.351
1002.00   822.818   49.023    0.000   49.023      431.043  520.922    0.000  520.922      121.847 1472.313    0.000 1472.313
1003.00   722.210  176.624    0.000  176.624      423.185  720.020    0.000  720.020      341.805 1607.316    0.000 1607.316
1004.00   654.731  144.918    0.000  144.918      313.058  484.448    0.000  484.448       10.154 1506.378    0.000 1506.378
1005.00   733.030  141.454    0.000  141.454      410.231  630.896    0.000  630.896       70.372 1717.295    0.000 1717.295
1006.00   725.053  162.234    0.000  162.234      291.174  753.714    0.000  753.714        0.000 1752.388    0.000 1752.388
1007.00   767.904   49.658    0.000   49.658      525.014  456.976    0.000  456.976       81.231 1423.645    0.000 1423.645
1008.00   839.918   44.233    0.000   44.233      347.382  838.796    0.000  838.796        0.000 1977.586    0.000 1977.586
1009.00   834.379   63.003    0.000   63.003      519.106  609.651    0.000  609.651       30.462 1730.067    0.000 1730.067
1010.00   731.162   57.115    0.000   57.115      610.480  366.958    0.000  366.958      313.964 1231.315    0.000 1231.315
1011.00   803.849   26.875    0.000   26.875      336.274  571.016    0.000  571.016       60.923 1336.485    0.000 1336.485
1012.00   798.498   79.915    0.000   79.915      280.934  680.282    0.000  680.282        0.000 1561.083    0.000 1561.083
1013.00   710.310   73.511    0.000   73.511      372.319  602.702    0.000  602.702        0.000 1486.574    0.000 1486.574
1014.00   876.093   50.984    0.000   50.984      519.523  715.157    0.000  715.157       40.212 2059.507    0.000 2059.507
1015.00   835.567   71.581    0.000   71.581      410.885  855.742    0.000  855.742       40.414 2130.275    0.000 2130.275
1016.00   811.443  134.712    0.000  134.712       88.147  922.318    0.000  922.318        0.000 1461.034    0.000 1461.034
1017.00   842.033   99.409    0.000   99.409      482.680  695.105    0.000  695.105      271.434 1542.762    0.000 1542.762
1018.00   830.083   73.121    0.000   73.121      240.195  757.050    0.000  757.050        0.000 1634.850    0.000 1634.850
1019.00   846.106   73.683    0.000   73.683       74.967  867.041    0.000  867.041        0.000 1527.401    0.000 1527.401
1020.00   809.175   96.987    0.000   96.987      348.490  771.282    0.000  771.282        0.000 1379.815    0.000 1379.815
1021.00   827.623  151.276    0.000  151.276      273.801 1008.485    0.000 1008.485      162.462 1972.960    0.000 1972.960
1022.00   792.418   97.330    0.000   97.330      499.674  659.476    0.000  659.476      432.384 1625.103    0.000 1625.103
1023.00   776.558  172.193    0.000  172.193      254.763  842.912    0.000  842.912        0.000 1732.871    0.000 1732.871
1024.00   836.695  123.393    0.000  123.393      462.148  865.835    0.000  865.835      412.580 1769.069    0.000 1769.069
1025.00   685.236  157.788    0.000  157.788      415.301  617.225    0.000  617.225       60.923 1619.783   40.515 1579.269
1026.00   782.291  113.581    0.000  113.581      118.677  813.174    0.000  813.174        0.000 1426.166    0.000 1426.166
1027.00   777.443   81.550    0.000   81.550      192.169  821.292    0.000  821.292        0.000 1578.059    0.000 1578.059
1028.00   739.233   18.559    0.000   18.559      167.229  548.986    0.000  548.986        0.000  974.772    0.000  974.772
1029.00   752.478   45.431    0.000   45.431      239.037  495.893    0.000  495.893        0.000 1228.620    0.000 1228.620
1030.00   724.365   42.697    0.000   42.697      250.669  404.930    0.000  404.930        0.000  811.707    0.000  811.707
1031.00   724.680   37.074    0.000   37.074      186.425  486.510    0.000  486.510        0.000  903.394    0.000  903.394
1032.00   604.905  128.283    0.000  128.283        9.511  636.664    0.000  636.664        0.000  873.234    0.000  873.234
1033.00   694.939   28.015    0.000   28.015      117.597  607.003    0.000  607.003        0.000 1005.234    0.000 1005.234
1034.00   621.464   81.449    0.000   81.449       65.456  442.671    0.000  442.671        0.000  587.719    0.000  587.719
1035.00   640.306   30.086    0.000   30.086       85.344  608.691    0.000  608.691        0.000  852.524    0.000  852.524
1036.00   678.779   40.908    0.000   40.908       38.046  669.692    0.000  669.692        0.000  852.926    0.000  852.926
1037.00   617.614   49.659    0.000   49.659       19.023  640.036    0.000  640.036        0.000  873.234    0.000  873.234
1038.00   682.974   20.080    0.000   20.080      321.488  397.840    0.000  397.840        0.000  852.926    0.000  852.926
1039.00   544.081  136.219    0.000  136.219       35.366  613.013    0.000  613.013        0.000  852.725    0.000  852.725
1040.00   645.806   50.292    0.000   50.292      259.611  392.995    0.000  392.995       10.154  913.244    0.000  913.244
1041.00   591.230   91.568    0.000   91.568      269.044  398.184    0.000  398.184        0.000  913.648    0.000  913.648
1042.00   609.050   59.438    0.000   59.438      183.264  442.196    0.000  442.196        0.000  792.003    0.000  792.003
1043.00   676.512   40.090    0.000   40.090      159.706  554.905    0.000  554.905        0.000  832.417    0.000  832.417
1044.00   676.483   68.458    0.000   68.458      163.598  568.743    0.000  568.743        0.000 1086.465    0.000 1086.465
1045.00   576.882   33.115    0.000   33.115      148.379  448.856    0.000  448.856        0.000  832.618    0.000  832.618
1046.00   703.190   36.875    0.000   36.875      151.488  552.047    0.000  552.047        0.000  994.476    0.000  994.476
1047.00   649.272   88.178    0.000   88.178      201.985  482.316    0.000  482.316        0.000 1005.033    0.000 1005.033
1048.00   653.158  104.174    0.000  104.174      184.392  509.598    0.000  509.598        0.000 1005.234    0.000 1005.234
1049.00   580.613   56.805    0.000   56.805      220.580  386.123    0.000  386.123        0.000  863.080    0.000  863.080
1050.00   652.047   87.728    0.000   87.728      235.236  453.784    0.000  453.784       20.308 1015.388    0.000 1015.388
