# Supplementary material for: N-Glycans modulate tilting of HIV-1 envelope glycoprotein
Source: Nat Commun. 2026 Apr 15;17:5206. doi: 10.1038/s41467-026-71874-2 (PMC13254402; doi:10.1038/s41467-026-71874-2)
Supplement: Supplementary file 8 — Source Data [file 41467_2026_71874_MOESM8_ESM.zip › source_data/1_Main_Text_Figures/4_Figure_5/3_Raw_data/FP/FP.C.4.txt]

#ASA ANALYSIS
#SIM_TIME  ASA1.4 TotOccl1.4 ShldMem1.4 ShldGly1.4   ASA7.2 TotOccl7.2 ShldMem7.2 ShldGly7.2   ASA18.6 TotOccl18.6 ShldMem18.6 ShldGly18.6

  0.00   752.444    0.000    0.000    0.000      423.607  132.815    0.000  132.815       50.769  792.003    0.000  792.003
  1.00   797.299  211.050    0.000  211.050      240.799  781.644    0.000  781.644       80.526 1780.223    0.000 1780.223
  2.00   905.451   14.584    0.000   14.584      439.745  597.311    0.000  597.311      402.729 1456.214    0.000 1456.214
  3.00   795.278  114.433    0.000  114.433      282.687  669.558    0.000  669.558      261.180 1252.339    0.000 1252.339
  4.00   908.185  126.833    0.000  126.833      328.902  692.781    0.000  692.781      373.275  943.908    0.000  943.908
  5.00   866.332   26.900    0.000   26.900      212.047  347.946    0.000  347.946        0.000  638.586    0.000  638.586
  6.00  1013.760   70.203    0.000   70.203      255.067  659.838    0.000  659.838        0.000 1135.724   30.159 1105.565
  7.00   888.554  186.037    0.000  186.037      305.998  873.307    0.000  873.307      332.056 1500.846    0.000 1500.846
  8.00  1070.153   59.505    0.000   59.505      185.165  917.358    0.000  917.358      110.584 1653.952    0.000 1653.952
  9.00   928.577  153.856    0.000  153.856       46.606 1028.689    0.000 1028.689        0.000 1971.857    0.000 1971.857
 10.00  1066.946   67.147    0.000   67.147      323.459 1152.076    0.000 1152.076      211.921 2687.936    0.000 2687.936
 11.00  1024.555  112.557    0.000  112.557      362.372 1014.769    0.000 1014.769      262.388 2500.048    0.000 2500.048
 12.00  1050.897   86.729    0.000   86.729      394.770  707.953    0.000  707.953      568.617 1329.352    0.000 1329.352
 13.00   969.605    9.723    0.000    9.723      496.579  703.173    0.000  703.173      253.847 1588.617    0.000 1588.617
 14.00   831.310  103.963    0.000  103.963      195.677  488.371    0.000  488.371       81.231  863.080    0.000  863.080
 15.00   882.724   39.314    0.000   39.314      209.253  490.015    0.000  490.015       20.308  924.003    0.000  924.003
 16.00   814.258   13.020    0.000   13.020      212.366  382.708    0.000  382.708       60.923  789.791    0.000  789.791
 17.00   885.487   28.156    0.000   28.156       91.310  499.873    0.000  499.873        0.000  845.889    0.000  845.889
 18.00   895.731   42.091    0.000   42.091      195.332  424.300    0.000  424.300        0.000  865.995    0.000  865.995
 19.00   777.255   32.523    0.000   32.523      270.732  229.660    0.000  229.660       30.060  541.272    0.000  541.272
 20.00   777.923  114.779    0.000  114.779      135.409  412.410    0.000  412.410        0.000  540.669    0.000  540.669
 21.00   726.002  109.749    0.000  109.749      100.822  448.337    0.000  448.337        0.000  667.542    0.000  667.542
 22.00   712.724  192.297    0.000  192.297      108.431  442.544    0.000  442.544        0.000  760.335    0.000  760.335
 23.00   816.745  104.760    0.000  104.760       24.557  525.468    0.000  525.468        0.000  662.114    0.000  662.114
 24.00   761.190   16.558    0.000   16.558      166.538  284.567    0.000  284.567        0.000  499.651    0.000  499.651
 25.00   810.904   94.103    0.000   94.103       76.265  520.884    0.000  520.884        0.000  756.716    0.000  756.716
 26.00   848.615   62.889    0.000   62.889      193.429  429.660    0.000  429.660       50.769  852.725    0.000  852.725
 27.00   734.944  136.943    0.000  136.943       45.136  545.613    0.000  545.613        0.000  822.464    0.000  822.464
 28.00   912.598   45.616    0.000   45.616      165.500  553.915    0.000  553.915       60.923 1075.507    0.000 1075.507
 29.00   800.879   85.210    0.000   85.210      108.258  475.488    0.000  475.488        0.000  669.754    0.000  669.754
 30.00   880.970   80.858    0.000   80.858      226.373  525.553    0.000  525.553      132.000  944.311    0.000  944.311
 31.00   857.118   91.182    0.000   91.182      173.109  575.791    0.000  575.791        0.000 1065.554    0.000 1065.554
 32.00   858.754   97.531    0.000   97.531      392.219  300.217    0.000  300.217      121.847  913.849    0.000  913.849
 33.00   944.651   21.180    0.000   21.180      195.677  591.874    0.000  591.874        0.000 1127.081    0.000 1127.081
 34.00   910.220   37.691    0.000   37.691      267.878  504.930    0.000  504.930      121.847  863.080    0.000  863.080
 35.00   917.284   30.255    0.000   30.255      114.138  640.297    0.000  640.297       40.616 1095.614    0.000 1095.614
 36.00   994.058   35.440    0.000   35.440      182.534  591.139    0.000  591.139       20.308 1105.768    0.000 1105.768
 37.00   853.264   57.043    0.000   57.043      418.938  274.404    0.000  274.404      406.155  507.493    0.000  507.493
 38.00   875.690   20.601    0.000   20.601      227.281  379.677    0.000  379.677       30.462  873.133    0.000  873.133
 39.00   963.727   68.961    0.000   68.961      304.108  474.364    0.000  474.364      121.847 1055.199    0.000 1055.199
 40.00   980.554    0.000    0.000    0.000      339.560  467.447    0.000  467.447      111.693 1186.999    0.000 1186.999
 41.00   936.214    0.000    0.000    0.000      613.837  130.653    0.000  130.653      355.386  660.002    0.000  660.002
 42.00  1011.850    0.000    0.000    0.000      521.351  202.594    0.000  202.594      121.847  822.364    0.000  822.364
 43.00   904.730    0.000    0.000    0.000      427.844  251.017    0.000  251.017       60.923  770.690    0.000  770.690
 44.00   920.059    0.000    0.000    0.000      352.339  290.359    0.000  290.359      141.650  850.809    0.000  850.809
 45.00   923.466    0.000    0.000    0.000      483.169  171.207    0.000  171.207      171.910  689.559    0.000  689.559
 46.00   910.361   27.205    0.000   27.205      421.517  354.129    0.000  354.129       50.265  781.446    0.000  781.446
 47.00   831.107   40.202    0.000   40.202      436.901  180.545    0.000  180.545       80.526  840.757    0.000  840.757
 48.00   851.042   35.721    0.000   35.721      432.922  166.105    0.000  166.105      140.743  725.943    0.000  725.943
 49.00   815.361    0.000    0.000    0.000      305.509  204.798    0.000  204.798      100.531  696.687    0.000  696.687
 50.00   860.676   14.373    0.000   14.373      342.048  326.804    0.000  326.804      160.850  738.412    0.000  738.412
 51.00   788.458   46.811    0.000   46.811      358.349  224.901    0.000  224.901        0.000  878.953    0.000  878.953
 52.00   783.381   51.884    0.000   51.884      390.071  213.618    0.000  213.618      150.796  827.480    0.000  827.480
 53.00   780.665   39.258    0.000   39.258      463.052  217.896    0.000  217.896      161.152  809.791    0.000  809.791
 54.00   861.047   18.081    0.000   18.081      520.571  161.263    0.000  161.263      192.319  788.886    0.000  788.886
 55.00   825.961   24.844    0.000   24.844      542.780  177.346    0.000  177.346      281.789  739.423    0.000  739.423
 56.00   822.776   26.337    0.000   26.337      376.456  336.014    0.000  336.014      140.743  848.901    0.000  848.901
 57.00   758.317  100.441    0.000  100.441      250.484  396.197    0.000  396.197       80.727  761.440    0.000  761.440
 58.00   767.008   51.996    0.000   51.996      169.512  359.654    0.000  359.654        0.000  838.545    0.000  838.545
 59.00   836.444   55.181    0.000   55.181      232.288  465.313    0.000  465.313       70.071  880.162    0.000  880.162
 60.00   807.044   21.052    0.000   21.052      261.903  328.617    0.000  328.617       30.260  734.593    0.000  734.593
 61.00   736.433   82.827    0.000   82.827      221.002  453.641    0.000  453.641       60.018  909.920    0.000  909.920
 62.00   767.842  119.367    0.000  119.367      255.799  423.692    0.000  423.692       90.579  836.535    0.000  836.535
 63.00   780.925   99.349    0.000   99.349      200.951  579.840    0.000  579.840       71.077 1064.746    0.000 1064.746
 64.00   756.623  103.692    0.000  103.692       59.656  573.307    0.000  573.307        0.000  986.527    0.000  986.527
 65.00   694.324  136.527    0.000  136.527      103.885  568.865    0.000  568.865        0.000  826.782    0.000  826.782
 66.00   673.646  147.376    0.000  147.376      100.637  579.500    0.000  579.500        0.000  956.370    0.000  956.370
 67.00   705.643  143.299    0.000  143.299       26.023  598.691    0.000  598.691        0.000  911.131    0.000  911.131
 68.00   639.905  211.993    0.000  211.993       13.012  585.800    0.000  585.800        0.000  896.449    0.000  896.449
 69.00   590.767  169.820    0.000  169.820       42.840  530.167    0.000  530.167        0.000  856.139    0.000  856.139
 70.00   566.001  164.120    0.000  164.120        9.338  529.399    0.000  529.399        0.000  724.846    0.000  724.846
 71.00   597.693  155.001    0.000  155.001       35.404  484.677    0.000  484.677        0.000  934.850    0.000  934.850
 72.00   656.362  141.515    0.000  141.515      102.322  460.867    0.000  460.867        0.000  948.425    0.000  948.425
 73.00   571.486  208.536    0.000  208.536       88.060  476.349    0.000  476.349        0.000  905.906    0.000  905.906
 74.00   658.723  123.828    0.000  123.828       91.082  521.225    0.000  521.225        0.000  865.490    0.000  865.490
 75.00   744.363  148.945    0.000  148.945       30.177  654.195    0.000  654.195        0.000 1241.177    0.000 1241.177
 76.00   745.152   44.598    0.000   44.598      108.640  498.214    0.000  498.214        0.000  966.420    0.000  966.420
 77.00   639.268  146.352    0.000  146.352      116.423  517.712    0.000  517.712        0.000 1036.895    0.000 1036.895
 78.00   655.414  157.361    0.000  157.361       96.919  608.039    0.000  608.039        0.000 1321.610    0.000 1321.610
 79.00   592.335  174.142    0.000  174.142      155.456  460.789    0.000  460.789       20.106 1141.756    0.000 1141.756
 80.00   663.025  130.336    0.000  130.336      124.802  494.505    0.000  494.505        0.000 1089.072    0.000 1089.072
 81.00   632.580  180.217    0.000  180.217      119.627  510.411    0.000  510.411        0.000 1078.317    0.000 1078.317
 82.00   603.116  166.626    0.000  166.626       69.299  537.555    0.000  537.555        0.000  955.662    0.000  955.662
 83.00   620.855  191.491    0.000  191.491      183.642  455.378    0.000  455.378       40.212 1309.943    0.000 1309.943
 84.00   582.071  176.201    0.000  176.201      200.676  395.110    0.000  395.110       30.159 1026.841    0.000 1026.841
 85.00   554.206  201.065    0.000  201.065       26.023  545.121    0.000  545.121        0.000  976.978    0.000  976.978
 86.00   636.169  127.155    0.000  127.155       13.316  518.832    0.000  518.832        0.000  997.686    0.000  997.686
 87.00   560.068  218.141    0.000  218.141        7.435  525.445    0.000  525.445        0.000  822.254    0.000  822.254
 88.00   615.365  230.903    0.000  230.903       34.198  634.009    0.000  634.009        0.000 1148.289    0.000 1148.289
 89.00   618.299  162.458    0.000  162.458       40.894  547.037    0.000  547.037        0.000  967.031    0.000  967.031
 90.00   604.731  171.573    0.000  171.573       96.963  543.795    0.000  543.795       50.265 1170.609    0.000 1170.609
 91.00   641.882  182.824    0.000  182.824       13.012  647.546    0.000  647.546        0.000  938.679    0.000  938.679
 92.00   595.059  179.783    0.000  179.783       28.534  665.911    0.000  665.911        0.000 1118.628    0.000 1118.628
 93.00   566.361  207.409    0.000  207.409       16.729  621.817    0.000  621.817        0.000  923.998    0.000  923.998
 94.00   556.701  228.158    0.000  228.158       32.165  595.057    0.000  595.057        0.000 1120.239    0.000 1120.239
 95.00   585.426  214.753    0.000  214.753       48.503  641.374    0.000  641.374        0.000 1099.535    0.000 1099.535
 96.00   550.789  239.508    0.000  239.508       11.414  638.770    0.000  638.770        0.000  976.983    0.000  976.983
 97.00   590.974  212.415    0.000  212.415       11.240  654.373    0.000  654.373        0.000  935.157    0.000  935.157
 98.00   604.391  201.771    0.000  201.771       35.404  605.958    0.000  605.958        0.000  936.869    0.000  936.869
 99.00   491.609  236.428    0.000  236.428       39.035  620.778    0.000  620.778        0.000 1013.067    0.000 1013.067
100.00   491.492  211.523    0.000  211.523        3.718  613.387    0.000  613.387        0.000  894.440    0.000  894.440
101.00   521.240  224.731    0.000  224.731       14.871  640.801    0.000  640.801        0.000 1068.668    0.000 1068.668
102.00   501.983  209.624    0.000  209.624        9.511  594.491    0.000  594.491        0.000  761.838    0.000  761.838
103.00   513.671  203.941    0.000  203.941       28.013  561.505    0.000  561.505        0.000  959.384    0.000  959.384
104.00   551.812  158.418    0.000  158.418       80.060  490.480    0.000  490.480        0.000  884.186    0.000  884.186
105.00   528.912  139.894    0.000  139.894       56.156  551.693    0.000  551.693        0.000 1029.052    0.000 1029.052
106.00   671.166   98.568    0.000   98.568       48.329  545.769    0.000  545.769        0.000 1136.720    0.000 1136.720
107.00   572.162  145.206    0.000  145.206       87.756  424.292    0.000  424.292        0.000  907.813    0.000  907.813
108.00   641.231  162.600    0.000  162.600       89.354  584.693    0.000  584.693        0.000 1007.847    0.000 1007.847
109.00   553.772  205.378    0.000  205.378       93.724  557.883    0.000  557.883        0.000  927.318    0.000  927.318
110.00   557.297  200.691    0.000  200.691       26.067  621.341    0.000  621.341        0.000  977.381    0.000  977.381
111.00   663.840  164.176    0.000  164.176       87.930  589.052    0.000  589.052        0.000  896.251    0.000  896.251
112.00   657.908  187.817    0.000  187.817      103.452  541.147    0.000  541.147        0.000  916.557   40.313  876.244
113.00   692.204  158.297    0.000  158.297       87.453  552.865    0.000  552.865       10.053  914.343    0.000  914.343
114.00   665.596  164.221    0.000  164.221      203.742  462.646    0.000  462.646        0.000  936.865    0.000  936.865
115.00   691.641  172.029    0.000  172.029       98.564  584.733    0.000  584.733        0.000 1039.510    0.000 1039.510
116.00   703.091  147.404    0.000  147.404       37.047  574.311    0.000  574.311        0.000  817.333    0.000  817.333
117.00   674.853  155.332    0.000  155.332      143.912  498.012    0.000  498.012        0.000  895.347    0.000  895.347
118.00   701.164  134.270    0.000  134.270       64.635  541.590    0.000  541.590        0.000  724.042    0.000  724.042
119.00   655.907  209.304    0.000  209.304       33.201  640.805    0.000  640.805        0.000  906.307    0.000  906.307
120.00   822.361  113.545    0.000  113.545       54.648  640.556    0.000  640.556        0.000 1104.159    0.000 1104.159
121.00   865.215    0.000    0.000    0.000      116.341  529.864    0.000  529.864        0.000  858.452    0.000  858.452
122.00   727.363  121.737    0.000  121.737       33.373  573.137    0.000  573.137        0.000  781.040    0.000  781.040
123.00   584.732  222.172    0.000  222.172       39.429  629.864    0.000  629.864        0.000  945.511    0.000  945.511
124.00   560.849  240.818    0.000  240.818       36.790  546.808    0.000  546.808        0.000  817.433    0.000  817.433
125.00   611.810  165.936    0.000  165.936       46.342  527.742    0.000  527.742        0.000  797.324    0.000  797.324
126.00   630.061  198.475    0.000  198.475       76.083  561.725    0.000  561.725        0.000  856.338    0.000  856.338
127.00   547.336  208.462    0.000  208.462       55.768  489.518    0.000  489.518        0.000  836.429    0.000  836.429
128.00   560.008  240.858    0.000  240.858       26.373  536.794    0.000  536.794        0.000  764.457    0.000  764.457
129.00   537.576  251.301    0.000  251.301       33.031  551.927    0.000  551.927        0.000  834.729    0.000  834.729
130.00   595.201  201.107    0.000  201.107        0.000  548.036    0.000  548.036        0.000  642.409    0.000  642.409
131.00   629.982  234.074    0.000  234.074        9.511  578.386    0.000  578.386        0.000  755.509    0.000  755.509
132.00   665.700  192.831    0.000  192.831      125.552  480.850    0.000  480.850        0.000  827.189    0.000  827.189
133.00   673.141  141.455    0.000  141.455        9.425  535.757    0.000  535.757        0.000  822.967    0.000  822.967
134.00   668.332  194.910    0.000  194.910       13.316  617.944    0.000  617.944        0.000  763.049    0.000  763.049
135.00   649.388  199.426    0.000  199.426       36.144  618.622    0.000  618.622        0.000  822.964    0.000  822.964
136.00   671.736  192.936    0.000  192.936       24.730  610.639    0.000  610.639        0.000  860.969    0.000  860.969
137.00   587.323  182.162    0.000  182.162       19.023  553.051    0.000  553.051        0.000  826.787    0.000  826.787
138.00   656.914  160.532    0.000  160.532       34.501  514.659    0.000  514.659        0.000  724.444    0.000  724.444
139.00   518.883  239.083    0.000  239.083        0.000  502.035    0.000  502.035        0.000  664.325    0.000  664.325
140.00   559.677  189.228    0.000  189.228        9.079  557.893    0.000  557.893        0.000  724.042    0.000  724.042
141.00   592.447  188.989    0.000  188.989       54.389  512.584    0.000  512.584        0.000  722.836    0.000  722.836
142.00   609.184  209.266    0.000  209.266       11.414  494.771    0.000  494.771        0.000  595.661    0.000  595.661
143.00   578.039  193.303    0.000  193.303        0.000  521.577    0.000  521.577        0.000  541.875    0.000  541.875
144.00   623.813  155.539    0.000  155.539       18.764  471.857    0.000  471.857        0.000  794.918    0.000  794.918
145.00   573.807  203.613    0.000  203.613       20.666  544.748    0.000  544.748        0.000  787.177    0.000  787.177
146.00   598.344  185.312    0.000  185.312       11.068  565.762    0.000  565.762        0.000  804.469    0.000  804.469
147.00   621.185  194.597    0.000  194.597       24.253  588.835    0.000  588.835        0.000  837.843    0.000  837.843
148.00   646.338  214.614    0.000  214.614       14.786  648.075    0.000  648.075        0.000  825.781    0.000  825.781
149.00   671.435  212.499    0.000  212.499       44.877  608.737    0.000  608.737        0.000  863.583    0.000  863.583
150.00   603.637  200.664    0.000  200.664       17.121  603.375    0.000  603.375        0.000  823.570    0.000  823.570
151.00   597.280  201.096    0.000  201.096        0.000  697.713    0.000  697.713        0.000  864.588    0.000  864.588
152.00   584.914  228.308    0.000  228.308        0.000  560.660    0.000  560.660        0.000  723.037    0.000  723.037
153.00   612.994  244.998    0.000  244.998        0.000  595.853    0.000  595.853        0.000  704.338    0.000  704.338
154.00   599.882  219.815    0.000  219.815       22.828  562.476    0.000  562.476        0.000  694.586    0.000  694.586
155.00   648.793  151.865    0.000  151.865       26.113  615.001    0.000  615.001        0.000  859.560    0.000  859.560
156.00   730.270  101.386    0.000  101.386       70.299  593.344    0.000  593.344        0.000 1014.182    0.000 1014.182
157.00   769.930   51.968    0.000   51.968       77.822  593.086    0.000  593.086        0.000  884.695    0.000  884.695
158.00   720.672  149.856    0.000  149.856      103.675  635.109    0.000  635.109        0.000 1141.558    0.000 1141.558
159.00   702.516  104.071    0.000  104.071       97.796  536.319    0.000  536.319        0.000  833.322    0.000  833.322
160.00   752.520   96.633    0.000   96.633       91.830  578.557    0.000  578.557        0.000  927.924    0.000  927.924
161.00   647.010  205.252    0.000  205.252       73.239  594.642    0.000  594.642        0.000  970.148    0.000  970.148
162.00   632.000  189.293    0.000  189.293       31.129  626.982    0.000  626.982        0.000  791.098    0.000  791.098
163.00   628.665  156.131    0.000  156.131       22.741  563.774    0.000  563.774        0.000  761.441    0.000  761.441
164.00   654.992  155.518    0.000  155.518       45.655  617.330    0.000  617.330        0.000  831.008    0.000  831.008
165.00   601.322  197.232    0.000  197.232       30.091  628.828    0.000  628.828        0.000  904.799    0.000  904.799
166.00   888.989  112.580    0.000  112.580      320.939  639.606    0.000  639.606      130.791 1180.559    0.000 1180.559
167.00   852.778  137.486    0.000  137.486      317.810  800.883    0.000  800.883      253.847 1425.041    0.000 1425.041
168.00   702.879  245.458    0.000  245.458      129.356  926.823    0.000  926.823       50.367 1684.631    0.000 1684.631
169.00   812.758  170.309    0.000  170.309      375.185  778.489    0.000  778.489      484.370 1546.894    0.000 1546.894
170.00  1055.584    0.000    0.000    0.000      650.971  477.291    0.000  477.291      639.091 1192.423    0.000 1192.423
171.00   981.294   33.045    0.000   33.045      178.772  533.767    0.000  533.767      101.539 1045.850    0.000 1045.850
172.00   998.576   45.273    0.000   45.273      420.408  503.579    0.000  503.579      162.462 1175.434    0.000 1175.434
173.00   901.527  117.192    0.000  117.192      495.635  501.947    0.000  501.947      415.304 1297.887    0.000 1297.887
174.00  1056.392    0.000    0.000    0.000      804.964  215.864    0.000  215.864      362.119  972.057    0.000  972.057
175.00   991.125    0.000    0.000    0.000      803.561  218.418    0.000  218.418      836.023  802.157    0.000  802.157
176.00  1043.112   52.980    0.000   52.980      672.114  424.117    0.000  424.117      761.541 1105.866    0.000 1105.866
177.00   954.884    0.000    0.000    0.000      806.461  272.366    0.000  272.366      940.284 1132.800    0.000 1132.800
178.00   943.382    0.000    0.000    0.000      510.719  314.654    0.000  314.654      690.464  740.429    0.000  740.429
179.00   939.336   91.233    0.000   91.233      391.209  521.099    0.000  521.099      263.598 1157.038    0.000 1157.038
180.00  1048.977    0.000    0.000    0.000      652.761  557.543    0.000  557.543      628.634 1317.989    0.000 1317.989
181.00   994.137   52.727    0.000   52.727      311.372  751.640    0.000  751.640      264.001 1571.535    0.000 1571.535
182.00  1051.341    0.000    0.000    0.000      386.945  381.099    0.000  381.099      152.308  857.550    0.000  857.550
183.00  1067.180    0.000    0.000    0.000      678.146  322.785    0.000  322.785      860.258  677.492    0.000  677.492
184.00   932.885    0.000    0.000    0.000      562.257  332.503    0.000  332.503      629.541  667.439    0.000  667.439
185.00   748.335   25.356    0.000   25.356      404.020  277.560    0.000  277.560      345.232  696.998    0.000  696.998
186.00   656.427   81.884    0.000   81.884      400.434  218.893    0.000  218.893      538.156  345.031    0.000  345.031
187.00   717.524   27.281    0.000   27.281      346.132  313.705    0.000  313.705      152.308  961.804    0.000  961.804
188.00   822.042   34.096    0.000   34.096      266.019  514.785    0.000  514.785        0.000 1379.118    0.000 1379.118
189.00   690.141   27.894    0.000   27.894      277.390  365.023    0.000  365.023      111.693  913.246    0.000  913.246
190.00   707.847   28.704    0.000   28.704      279.033  437.524    0.000  437.524       91.385  953.459    0.000  953.459
191.00   734.125   33.150    0.000   33.150      488.458  265.324    0.000  265.324      213.231  942.399    0.000  942.399
192.00   642.357   28.422    0.000   28.422      308.691  291.828    0.000  291.828       71.077  831.613    0.000  831.613
193.00   593.318   27.953    0.000   27.953      176.481  392.387    0.000  392.387        0.000  800.849    0.000  800.849
194.00   597.278   35.480    0.000   35.480      178.816  393.165    0.000  393.165        0.000  709.161    0.000  709.161
195.00   544.046   86.339    0.000   86.339      214.527  271.032    0.000  271.032       60.923  526.192    0.000  526.192
196.00   662.837   31.476    0.000   31.476      285.172  298.788    0.000  298.788      142.154  596.163    0.000  596.163
197.00   725.772   34.251    0.000   34.251      265.371  338.345    0.000  338.345       91.385  790.794    0.000  790.794
198.00   721.435   28.562    0.000   28.562      300.563  348.204    0.000  348.204      182.770  740.831    0.000  740.831
199.00   717.474   33.267    0.000   33.267      332.816  324.471    0.000  324.471      213.231  861.873    0.000  861.873
200.00   650.765   34.367    0.000   34.367      326.763  368.565    0.000  368.565      264.001  873.032    0.000  873.032
201.00   744.169   29.617    0.000   29.617      335.410  427.541    0.000  427.541       10.154 1104.360    0.000 1104.360
202.00   616.938   27.703    0.000   27.703      371.467  304.235    0.000  304.235       10.154 1086.264    0.000 1086.264
203.00   826.561   28.290    0.000   28.290      325.985  484.261    0.000  484.261      101.539 1157.341    0.000 1157.341
204.00   746.331   35.053    0.000   35.053      131.259  613.228    0.000  613.228        0.000 1137.033    0.000 1137.033
205.00   729.635   38.676    0.000   38.676      150.281  520.751    0.000  520.751        0.000 1106.170    0.000 1106.170
206.00   642.413   63.237    0.000   63.237      258.712  344.832    0.000  344.832       40.616  943.908    0.000  943.908
207.00   727.635   56.324    0.000   56.324      366.884  358.884    0.000  358.884      375.694  730.074    0.000  730.074
208.00   654.800   43.102    0.000   43.102      262.344  339.817    0.000  339.817      365.540  619.387    0.000  619.387
209.00   595.194  137.750    0.000  137.750      280.935  383.788    0.000  383.788      335.078  700.417    0.000  700.417
210.00   484.693  159.585    0.000  159.585      268.224  367.705    0.000  367.705      324.924  558.463    0.000  558.463
211.00   503.585  152.649    0.000  152.649      279.638  408.688    0.000  408.688      416.309  609.032    0.000  609.032
212.00   525.533  167.857    0.000  167.857      245.396  406.227    0.000  406.227      294.463  680.310    0.000  680.310
213.00   521.702  164.194    0.000  164.194      285.345  410.290    0.000  410.290      406.155  639.694    0.000  639.694
214.00   594.992  155.423    0.000  155.423      209.253  406.873    0.000  406.873      223.385  792.003    0.000  792.003
215.00   576.885  102.588    0.000  102.588      165.500  419.585    0.000  419.585       81.231  761.139    0.000  761.139
216.00   590.133   86.822    0.000   86.822      302.206  388.501    0.000  388.501      101.539  893.340    0.000  893.340
217.00   649.136   77.795    0.000   77.795      140.597  481.236    0.000  481.236        0.000  852.725    0.000  852.725
218.00   547.432  112.516    0.000  112.516      112.105  709.509    0.000  709.509       20.308 1188.004    0.000 1188.004
219.00   536.144   99.610    0.000   99.610      232.080  508.085    0.000  508.085      375.694  832.618    0.000  832.618
220.00   597.717   59.403    0.000   59.403      197.839  437.397    0.000  437.397       10.154  964.619    0.000  964.619
221.00   583.952  122.617    0.000  122.617      121.747  510.200    0.000  510.200       60.923  771.092    0.000  771.092
222.00   560.891  130.948    0.000  130.948      191.741  545.267    0.000  545.267      121.847 1056.004    0.000 1056.004
223.00   580.775   96.866    0.000   96.866       77.994  568.137    0.000  568.137        0.000  974.370    0.000  974.370
224.00   652.083  116.260    0.000  116.260      158.755  599.047    0.000  599.047        0.000 1075.708    0.000 1075.708
225.00   483.514  196.023    0.000  196.023       15.175  748.896    0.000  748.896        0.000 1086.465    0.000 1086.465
226.00   581.312  116.771    0.000  116.771      228.189  506.311    0.000  506.311       30.462 1137.033    0.000 1137.033
227.00   584.744   95.099    0.000   95.099      279.377  433.374    0.000  433.374      121.847 1076.311    0.000 1076.311
228.00   556.385   95.109    0.000   95.109      116.040  624.126    0.000  624.126        0.000 1238.773    0.000 1238.773
229.00   650.509   27.212    0.000   27.212      314.917  398.616    0.000  398.616      132.000  913.246    0.000  913.246
230.00   726.811   33.197    0.000   33.197      222.741  508.947    0.000  508.947       10.154 1086.264    0.000 1086.264
231.00   750.177   31.030    0.000   31.030      243.537  474.967    0.000  474.967        0.000  983.117    0.000  983.117
232.00   684.536   35.762    0.000   35.762      140.684  451.964    0.000  451.964        0.000  799.641    0.000  799.641
233.00   665.884   89.722    0.000   89.722      144.229  466.622    0.000  466.622       40.616  798.738    0.000  798.738
234.00   652.244   12.260    0.000   12.260      342.327  450.920    0.000  450.920      264.001  912.942    0.000  912.942
235.00   703.571   98.848    0.000   98.848      146.477  581.708    0.000  581.708        0.000 1085.357    0.000 1085.357
236.00   889.983   65.132    0.000   65.132      180.113  539.204    0.000  539.204        0.000 1115.617    0.000 1115.617
237.00   866.519   50.116    0.000   50.116        0.000  762.362    0.000  762.362        0.000 1352.060    0.000 1352.060
238.00   888.867   31.533    0.000   31.533      121.747  529.873    0.000  529.873        0.000  892.335    0.000  892.335
239.00   822.633   35.026    0.000   35.026      112.149  594.503    0.000  594.503        0.000  957.078    0.000  957.078
240.00   817.184   49.309    0.000   49.309       62.257  642.370    0.000  642.370        0.000 1059.120    0.000 1059.120
241.00   848.534    0.000    0.000    0.000      251.353  351.003    0.000  351.003        0.000  784.051    0.000  784.051
242.00   710.192   16.748    0.000   16.748      157.329  362.547    0.000  362.547        0.000  544.384    0.000  544.384
243.00   746.424    0.394    0.000    0.394      250.454  310.920    0.000  310.920        0.000  735.494    0.000  735.494
244.00   763.928   22.380    0.000   22.380      148.206  402.798    0.000  402.798        0.000  644.514    0.000  644.514
245.00   822.745    8.276    0.000    8.276       57.069  534.568    0.000  534.568        0.000  794.303    0.000  794.303
246.00   983.623   88.305    0.000   88.305      390.509  854.766    0.000  854.766      302.298 1537.645    0.000 1537.645
247.00  1006.677   56.136    0.000   56.136      622.503  731.419    0.000  731.419      635.260 1457.826    0.000 1457.826
248.00  1009.150   40.653    0.000   40.653      518.432  805.096    0.000  805.096      331.752 2113.796    0.000 2113.796
249.00  1083.075    0.000    0.000    0.000      918.346  643.960    0.000  643.960      919.468 1717.293    0.000 1717.293
250.00  1057.339    0.000    0.000    0.000      524.398  427.973    0.000  427.973      180.956 1162.564    0.000 1162.564
251.00  1075.042    0.000    0.000    0.000      494.709  738.206    0.000  738.206       40.616 2103.341    0.000 2103.341
252.00   977.987  111.317    0.000  111.317      231.037  918.693    0.000  918.693       10.154 1908.099    0.000 1908.099
253.00   853.002  176.848    0.000  176.848        7.566 1015.638    0.000 1015.638        0.000 1816.235    0.000 1816.235
254.00   880.187  130.493    0.000  130.493      118.671  718.088    0.000  718.088       10.053 1501.852    0.000 1501.852
255.00   956.815   94.854    0.000   94.854      180.631  952.934    0.000  952.934        0.000 1944.696    0.000 1944.696
256.00   798.169  265.294    0.000  265.294       43.753 1063.914    0.000 1063.914        0.000 1992.052    0.000 1992.052
257.00   860.018  181.818    0.000  181.818       53.264  812.304    0.000  812.304        0.000 1509.703    0.000 1509.703
258.00   759.771  260.221    0.000  260.221      167.402  779.880    0.000  779.880        0.000 1337.996    0.000 1337.996
259.00   823.248  217.746    0.000  217.746      192.132  847.430    0.000  847.430        0.000 1603.509    0.000 1603.509
260.00   751.136  206.393    0.000  206.393       87.506  836.914    0.000  836.914        0.000 1486.185    0.000 1486.185
261.00   811.302  113.814    0.000  113.814       53.264  701.294    0.000  701.294        0.000 1103.154    0.000 1103.154
262.00   683.824  126.610    0.000  126.610       77.994  550.909    0.000  550.909        0.000  879.458    0.000  879.458
263.00   749.624  144.733    0.000  144.733       57.069  658.787    0.000  658.787        0.000 1204.183    0.000 1204.183
264.00   956.570   95.599    0.000   95.599      233.066  790.186    0.000  790.186        0.000 1580.986    0.000 1580.986
265.00   767.751  121.567    0.000  121.567      288.056  552.206    0.000  552.206        0.000 1090.270    0.000 1090.270
266.00   836.118   27.657    0.000   27.657      219.974  574.619    0.000  574.619        0.000 1198.158    0.000 1198.158
267.00   748.261   74.655    0.000   74.655      201.298  430.044    0.000  430.044        0.000  952.554    0.000  952.554
268.00   866.733  143.983    0.000  143.983      253.940  609.290    0.000  609.290        0.000 1408.668    0.000 1408.668
269.00   897.727  132.801    0.000  132.801      205.948  655.427    0.000  655.427        0.000 1630.340    0.000 1630.340
270.00   760.482  150.107    0.000  150.107      120.225  692.690    0.000  692.690        0.000 1490.907    0.000 1490.907
271.00   872.727  118.752    0.000  118.752      155.543  866.391    0.000  866.391       10.053 1747.048    0.000 1747.048
272.00   860.953   89.515    0.000   89.515      254.467  597.580    0.000  597.580        0.000 1216.857    0.000 1216.857
273.00   834.255   67.249    0.000   67.249      185.689  563.728    0.000  563.728        0.000 1259.081    0.000 1259.081
274.00   807.783  112.136    0.000  112.136      201.644  549.547    0.000  549.547       20.308 1137.234    0.000 1137.234
275.00   864.937   95.155    0.000   95.155      260.571  792.609    0.000  792.609        0.000 1746.468    0.000 1746.468
276.00   960.980   90.022    0.000   90.022      245.396  666.969    0.000  666.969        0.000 1614.366    0.000 1614.366
277.00   940.451   83.942    0.000   83.942      155.293  903.966    0.000  903.966        0.000 1836.240    0.000 1836.240
278.00  1019.127  112.054    0.000  112.054      344.512  940.504    0.000  940.504       30.159 1984.317    0.000 1984.317
279.00  1105.751    0.000    0.000    0.000      361.157  856.664    0.000  856.664       30.159 2071.066    0.000 2071.066
280.00   989.903   42.682    0.000   42.682      572.954  670.123    0.000  670.123      362.516 1831.201    0.000 1831.201
281.00   967.942   47.851    0.000   47.851      520.590  503.714    0.000  503.714      191.009 1643.498    0.000 1643.498
282.00  1045.925    0.000    0.000    0.000      632.066  621.903    0.000  621.903      201.364 1926.704    0.000 1926.704
283.00  1110.661    0.000    0.000    0.000      679.355  776.908    0.000  776.908      171.608 2297.176    0.000 2297.176
284.00   995.699   71.005    0.000   71.005      556.258  609.858    0.000  609.858      382.018 1784.852    0.000 1784.852
285.00   960.759  115.366    0.000  115.366      551.079  689.874    0.000  689.874      494.718 1850.709    0.000 1850.709
286.00  1054.786   34.944    0.000   34.944      580.782  788.317    0.000  788.317      523.567 1734.288    0.000 1734.288
287.00  1035.443   67.891    0.000   67.891      232.334  891.107    0.000  891.107        0.000 1907.096    0.000 1907.096
288.00   932.994  138.261    0.000  138.261      422.006  855.394    0.000  855.394       40.616 2226.602    0.000 2226.602
289.00  1045.526   90.575    0.000   90.575      304.281  925.388    0.000  925.388        0.000 2127.880    0.000 2127.880
290.00  1029.576   20.264    0.000   20.264      348.965  716.805    0.000  716.805        0.000 1561.562    0.000 1561.562
291.00  1005.653  126.004    0.000  126.004      756.903  525.810    0.000  525.810       90.478 2070.867    0.000 2070.867
292.00   974.923   97.842    0.000   97.842      629.381  405.556    0.000  405.556      202.070 1707.338    0.000 1707.338
293.00   872.119  105.421    0.000  105.421      476.241  543.271    0.000  543.271        0.000 1747.349    0.000 1747.349
294.00   917.994  134.772    0.000  134.772      643.917  406.943    0.000  406.943      222.076 1747.962    0.000 1747.962
295.00   870.006  148.400    0.000  148.400      552.573  493.237    0.000  493.237       91.385 1794.415    0.000 1794.415
296.00   948.222   93.328    0.000   93.328      206.472  655.403    0.000  655.403        0.000 1330.939    0.000 1330.939
297.00   832.353   14.643    0.000   14.643      199.297  475.913    0.000  475.913        0.000  989.141    0.000  989.141
298.00   947.389  117.276    0.000  117.276      219.483  942.874    0.000  942.874       90.478 2053.178    0.000 2053.178
299.00  1024.387  122.515    0.000  122.515      249.704  956.277    0.000  956.277        0.000 2230.024    0.000 2230.024
300.00   870.238  100.382    0.000  100.382      232.113  643.709    0.000  643.709        0.000 1450.695    0.000 1450.695
301.00   895.537   89.738    0.000   89.738      321.513  569.127    0.000  569.127      222.680 1316.376    0.000 1316.376
302.00   852.326  103.220    0.000  103.220      290.041  557.841    0.000  557.841        0.000 1467.878    0.000 1467.878
303.00   977.039   64.256    0.000   64.256      408.412  581.106    0.000  581.106        0.000 1720.018    0.000 1720.018
304.00   865.080   84.847    0.000   84.847      197.135  650.801    0.000  650.801        0.000 1470.599    0.000 1470.599
305.00   842.277   87.532    0.000   87.532      233.852  667.217    0.000  667.217        0.000 1601.491    0.000 1601.491
306.00   896.071   96.336    0.000   96.336      327.757  558.827    0.000  558.827        0.000 1550.826    0.000 1550.826
307.00   875.935   61.395    0.000   61.395      106.961  622.087    0.000  622.087        0.000 1248.826    0.000 1248.826
308.00   971.046   47.417    0.000   47.417      176.696  683.098    0.000  683.098        0.000 1533.236    0.000 1533.236
309.00  1090.492   67.794    0.000   67.794      719.910  603.232    0.000  603.232      583.085 1879.455    0.000 1879.455
310.00  1009.110   88.836    0.000   88.836      519.493  713.480    0.000  713.480      121.141 2241.891    0.000 2241.891
311.00  1062.467   23.009    0.000   23.009      131.944  706.833    0.000  706.833        0.000 1358.810    0.000 1358.810
312.00  1089.019   44.298    0.000   44.298      148.379  836.359    0.000  836.359        0.000 1533.236    0.000 1533.236
313.00   939.241  108.037    0.000  108.037       38.046  758.757    0.000  758.757        0.000 1335.688    0.000 1335.688
314.00   921.435   86.253    0.000   86.253      288.804  676.176    0.000  676.176        0.000 1541.178    0.000 1541.178
315.00   937.672  102.181    0.000  102.181      388.501  513.360    0.000  513.360        0.000 1573.852    0.000 1573.852
316.00   967.965   11.708    0.000   11.708      235.539  492.172    0.000  492.172       10.154 1061.332    0.000 1061.332
317.00   987.910    0.000    0.000    0.000      498.748  480.762    0.000  480.762      172.013 1523.082    0.000 1523.082
318.00   976.459   33.615    0.000   33.615      367.619  573.655    0.000  573.655       40.616 1418.822    0.000 1418.822
319.00   992.180    0.000    0.000    0.000      189.840  681.522    0.000  681.522        0.000 1337.390    0.000 1337.390
320.00   959.226    0.000    0.000    0.000      484.045  384.233    0.000  384.233       20.308 1178.632    0.000 1178.632
321.00   916.148    0.000    0.000    0.000      321.169  463.382    0.000  463.382        0.000  962.001    0.000  962.001
322.00   993.818    0.000    0.000    0.000      422.290  653.510    0.000  653.510       10.154 1396.700   30.159 1366.541
323.00  1054.748    0.000    0.000    0.000      516.716  432.597    0.000  432.597       10.053 1284.511    0.000 1284.511
324.00   981.184    0.000    0.000    0.000      506.872  373.802    0.000  373.802       40.616 1277.579    0.000 1277.579
325.00   880.591    0.000    0.000    0.000      378.297  331.517    0.000  331.517       20.308 1190.617    0.000 1190.617
326.00   947.429    0.000    0.000    0.000      499.352  383.050    0.000  383.050       30.462 1374.895    0.000 1374.895
327.00   893.968   38.046    0.000   38.046      460.256  482.433    0.000  482.433        0.000 1598.973    0.000 1598.973
328.00   849.778  103.349    0.000  103.349      163.899  723.964    0.000  723.964        0.000 1682.913    0.000 1682.913
329.00   799.116  105.030    0.000  105.030      339.557  576.041    0.000  576.041        0.000 1533.535    0.000 1533.535
330.00   917.135    0.000    0.000    0.000      581.367  212.798    0.000  212.798      172.013 1091.692    0.000 1091.692
331.00   949.722    0.000    0.000    0.000      582.102  323.391    0.000  323.391      162.462 1360.620    0.000 1360.620
332.00   931.757    0.000    0.000    0.000      623.649  222.438    0.000  222.438       60.923 1025.542    0.000 1025.542
333.00   938.139    0.000    0.000    0.000      854.414  160.989    0.000  160.989      482.056 1523.967    0.000 1523.967
334.00   825.094   90.472    0.000   90.472      480.504  456.124    0.000  456.124      171.410 1663.205    0.000 1663.205
335.00   918.682    0.000    0.000    0.000     1088.814  107.521    0.000  107.521      735.287 1204.079    0.000 1204.079
336.00   997.649    0.000    0.000    0.000      918.033  255.684    0.000  255.684      597.970 1321.999    0.000 1321.999
337.00  1017.068    0.000    0.000    0.000      871.588  188.062    0.000  188.062      588.925 1218.466    0.000 1218.466
338.00   948.382   62.981    0.000   62.981      489.709  410.638    0.000  410.638      223.385 1186.898    0.000 1186.898
339.00  1067.390   22.193    0.000   22.193      659.027  533.548    0.000  533.548      644.406 1408.466    0.000 1408.466
340.00  1090.299    0.000    0.000    0.000      862.708  463.162    0.000  463.162      618.985 1717.398    0.000 1717.398
341.00  1071.642    7.821    0.000    7.821      900.108  343.523    0.000  343.523      814.610 1241.172    0.000 1241.172
342.00   995.039   44.258    0.000   44.258      655.527  687.671    0.000  687.671      605.403 1878.246    0.000 1878.246
343.00  1006.966  102.890    0.000  102.890      665.534  862.150    0.000  862.150      637.376 2106.768    0.000 2106.768
344.00  1117.443    0.000    0.000    0.000      858.654  667.344    0.000  667.344      374.081 2307.123    0.000 2307.123
345.00   994.341   18.812    0.000   18.812      791.120  331.076    0.000  331.076      303.205 1367.450    0.000 1367.450
346.00  1005.334   58.103    0.000   58.103      774.554  601.034    0.000  601.034      725.335 2002.917    0.000 2002.917
347.00  1136.783    3.171    0.000    3.171      696.018  712.355    0.000  712.355       50.769 2474.324    0.000 2474.324
348.00  1155.292    0.000    0.000    0.000      875.694  411.995    0.000  411.995      425.052 2013.467    0.000 2013.467
349.00  1054.612   35.721    0.000   35.721      804.428  653.605    0.000  653.605      786.359 1857.947    0.000 1857.947
350.00  1080.528   50.449    0.000   50.449      817.502  618.132    0.000  618.132       60.923 2583.482    0.000 2583.482
351.00  1115.154   18.812    0.000   18.812      742.707  984.893    0.000  984.893      497.540 2474.315    0.000 2474.315
352.00  1103.718    0.000    0.000    0.000      752.985  676.289    0.000  676.289       80.526 2659.188    0.000 2659.188
353.00  1099.744   20.291    0.000   20.291      700.894  683.653    0.000  683.653      233.035 2399.927    0.000 2399.927
354.00   939.625   57.210    0.000   57.210      796.586  577.359    0.000  577.359       20.308 2378.603    0.000 2378.603
355.00  1045.883   53.547    0.000   53.547      431.736  589.972    0.000  589.972        0.000 1725.556    0.000 1725.556
356.00   963.370   94.810    0.000   94.810      470.128  615.774    0.000  615.774       81.231 1809.601    0.000 1809.601
357.00  1029.882   99.184    0.000   99.184      850.988  686.296    0.000  686.296      352.161 2468.990    0.000 2468.990
358.00  1032.057   77.148    0.000   77.148      553.460  865.141    0.000  865.141      382.118 2415.398    0.000 2415.398
359.00   956.350    6.341    0.000    6.341      241.320  605.868    0.000  605.868        0.000 1576.751    0.000 1576.751
360.00  1045.556    0.000    0.000    0.000      495.458  487.874    0.000  487.874        0.000 1518.551    0.000 1518.551
361.00   852.919  111.871    0.000  111.871      197.518  696.706    0.000  696.706       10.053 1481.343    0.000 1481.343
362.00   952.344   10.780    0.000   10.780       56.550  920.087    0.000  920.087        0.000 1461.554    0.000 1461.554
363.00   829.357   70.490    0.000   70.490       93.213  821.457    0.000  821.457        0.000 1488.387    0.000 1488.387
364.00   752.623  143.315    0.000  143.315       66.493  700.305    0.000  700.305        0.000 1015.187    0.000 1015.187
365.00   938.459    0.000    0.000    0.000      311.804  530.940    0.000  530.940        0.000 1207.606    0.000 1207.606
366.00   938.004    0.000    0.000    0.000      210.896  638.868    0.000  638.868        0.000 1218.466    0.000 1218.466
367.00   890.535    0.000    0.000    0.000      334.329  454.649    0.000  454.649        0.000 1106.773    0.000 1106.773
368.00   976.108    0.000    0.000    0.000      354.994  517.283    0.000  517.283        0.000 1228.317    0.000 1228.317
369.00   933.676    0.000    0.000    0.000      339.992  390.394    0.000  390.394        0.000  963.211    0.000  963.211
370.00   813.766    0.000    0.000    0.000      405.189  190.230    0.000  190.230        0.000  873.234    0.000  873.234
371.00   805.000    0.000    0.000    0.000      365.241  167.359    0.000  167.359       50.769  517.848    0.000  517.848
372.00   791.366    0.000    0.000    0.000      323.391  258.713    0.000  258.713        0.000  731.079    0.000  731.079
373.00   786.111    0.000    0.000    0.000      251.060  199.741    0.000  199.741        0.000  477.232    0.000  477.232
374.00   812.291    0.000    0.000    0.000      182.621  289.149    0.000  289.149        0.000  416.309    0.000  416.309
375.00   883.745    0.000    0.000    0.000      175.011  332.902    0.000  332.902        0.000  609.233    0.000  609.233
376.00   788.941    0.000    0.000    0.000      140.770  296.758    0.000  296.758        0.000  507.694    0.000  507.694
377.00   626.534   66.168    0.000   66.168       30.264  241.592    0.000  241.592        0.000  304.616    0.000  304.616
378.00   741.156    0.000    0.000    0.000      108.431  343.927    0.000  343.927        0.000  568.617    0.000  568.617
379.00   842.867    0.000    0.000    0.000      184.392  321.488    0.000  321.488        0.000  741.233    0.000  741.233
380.00   806.524   14.373    0.000   14.373      133.117  332.902    0.000  332.902        0.000  670.156    0.000  670.156
381.00   832.078    0.000    0.000    0.000      216.862  233.983    0.000  233.983        0.000  568.617    0.000  568.617
382.00   817.473    0.000    0.000    0.000      214.960  338.609    0.000  338.609        0.000  720.925    0.000  720.925
383.00   839.151    1.268    0.000    1.268      260.615  207.350    0.000  207.350        0.000  660.002    0.000  660.002
384.00   960.215   24.519    0.000   24.519      410.669  502.100    0.000  502.100        0.000 1214.132    0.000 1214.132
385.00   958.013   21.982    0.000   21.982      231.241  528.567    0.000  528.567        0.000 1102.036    0.000 1102.036
386.00   911.592    0.000    0.000    0.000      331.000  336.490    0.000  336.490        0.000  720.926    0.000  720.926
387.00   757.641    0.000    0.000    0.000      328.881  225.334    0.000  225.334        0.000  609.233    0.000  609.233
388.00   788.233    0.000    0.000    0.000      174.838  311.977    0.000  311.977        0.000  690.464    0.000  690.464
389.00   857.354    0.000    0.000    0.000      302.984  239.344    0.000  239.344        0.000  731.079    0.000  731.079
390.00   824.894    0.000    0.000    0.000      144.575  444.186    0.000  444.186        0.000  761.541    0.000  761.541
391.00   732.971    0.000    0.000    0.000       64.678  428.664    0.000  428.664        0.000  599.079    0.000  599.079
392.00   820.850    0.000    0.000    0.000      275.055  316.084    0.000  316.084        0.000  842.571    0.000  842.571
393.00   863.511    0.000    0.000    0.000      231.559  454.649    0.000  454.649        0.000  964.619    0.000  964.619
394.00   800.217   18.177    0.000   18.177      274.838  287.247    0.000  287.247        0.000  751.387    0.000  751.387
395.00   898.083    0.000    0.000    0.000      529.266  138.868    0.000  138.868        0.000  913.043    0.000  913.043
396.00   802.309    0.000    0.000    0.000      387.895  226.373    0.000  226.373        0.000  903.695    0.000  903.695
397.00   871.590    0.000    0.000    0.000      309.987  311.672    0.000  311.672        0.000  924.003    0.000  924.003
398.00   861.766    0.000    0.000    0.000      133.161  442.974    0.000  442.974        0.000  863.080    0.000  863.080
399.00   827.222    0.000    0.000    0.000      208.949  282.318    0.000  282.318        0.000  629.138    0.000  629.138
400.00   929.481    0.000    0.000    0.000      522.740  180.632    0.000  180.632        0.000 1137.234    0.000 1137.234
401.00   841.363    0.000    0.000    0.000      214.095  357.545    0.000  357.545        0.000  660.002    0.000  660.002
402.00   866.262   34.241    0.000   34.241      241.587  464.074    0.000  464.074        0.000 1086.063    0.000 1086.063
403.00   899.455    0.000    0.000    0.000      285.171  415.565    0.000  415.565        0.000  879.768    0.000  879.768
404.00   875.804    0.000    0.000    0.000      201.383  310.979    0.000  310.979        0.000  495.227    0.000  495.227
405.00   968.943    0.000    0.000    0.000      216.602  443.752    0.000  443.752        0.000  933.956    0.000  933.956
406.00   940.506    0.000    0.000    0.000      301.512  285.172    0.000  285.172        0.000  635.874    0.000  635.874
407.00   947.832    0.000    0.000    0.000      357.415  173.842    0.000  173.842        0.000  654.975    0.000  654.975
408.00   981.670    0.000    0.000    0.000      383.486  470.296    0.000  470.296        0.000 1145.981    0.000 1145.981
409.00   909.353    0.000    0.000    0.000      474.191  144.575    0.000  144.575        0.000  954.465    0.000  954.465
410.00   923.116    0.000    0.000    0.000      415.521  283.529    0.000  283.529        0.000 1013.981    0.000 1013.981
411.00   921.013    0.000    0.000    0.000      499.222  208.820    0.000  208.820        0.000  984.524    0.000  984.524
412.00   954.648   32.013    0.000   32.013      215.907  418.158    0.000  418.158        0.000  781.849    0.000  781.849
413.00   872.895    6.835    0.000    6.835      150.281  470.041    0.000  470.041        0.000  862.879    0.000  862.879
414.00   943.462    0.000    0.000    0.000      281.713  424.385    0.000  424.385        0.000  963.211    0.000  963.211
415.00   928.486    0.000    0.000    0.000      393.282  620.127    0.000  620.127        0.000 1751.985    0.000 1751.985
416.00   905.173    0.000    0.000    0.000      509.384  380.114    0.000  380.114        0.000  984.926    0.000  984.926
417.00   888.197    0.000    0.000    0.000      336.620  435.363    0.000  435.363        0.000  913.849    0.000  913.849
418.00   857.612   34.404    0.000   34.404      339.647  486.295    0.000  486.295        0.000 1188.004    0.000 1188.004
419.00   974.711    0.000    0.000    0.000      361.610  363.596    0.000  363.596        0.000 1228.016    0.000 1228.016
420.00   994.998   18.042    0.000   18.042      233.723  857.388    0.000  857.388        0.000 1378.408    0.000 1378.408
421.00   915.032    0.000    0.000    0.000      278.627  580.496    0.000  580.496        0.000 1355.883    0.000 1355.883
422.00   981.913    0.000    0.000    0.000      325.844  616.287    0.000  616.287       10.154 1407.565    0.000 1407.565
423.00   825.342   20.503    0.000   20.503      108.691  619.195    0.000  619.195        0.000  943.305    0.000  943.305
424.00   875.997    0.000    0.000    0.000      216.897  571.268    0.000  571.268       10.154 1259.966    0.000 1259.966
425.00   866.649    0.000    0.000    0.000      237.081  454.083    0.000  454.083       30.159  953.054    0.000  953.054
426.00   878.138    0.000    0.000    0.000      343.262  478.971    0.000  478.971        0.000 1361.602    0.000 1361.602
427.00   796.917    0.000    0.000    0.000      445.639  322.908    0.000  322.908        0.000 1168.687    0.000 1168.687
428.00   791.192   67.637    0.000   67.637      285.461  619.351    0.000  619.351        0.000 1391.762    0.000 1391.762
429.00   858.764    0.000    0.000    0.000      315.090  628.765    0.000  628.765        0.000 1248.917    0.000 1248.917
430.00   859.211    0.000    0.000    0.000      348.584  404.826    0.000  404.826        0.000 1332.855    0.000 1332.855
431.00   775.699    0.000    0.000    0.000      193.516  330.914    0.000  330.914        0.000  576.157    0.000  576.157
432.00   638.993   59.487    0.000   59.487      136.618  418.852    0.000  418.852        0.000  698.406    0.000  698.406
433.00   780.202   63.220    0.000   63.220      168.132  576.677    0.000  576.677        0.000 1229.304    0.000 1229.304
434.00   851.015    0.000    0.000    0.000      211.327  631.245    0.000  631.245        0.000 1367.952    0.000 1367.952
435.00   909.729    0.000    0.000    0.000      197.005  601.240    0.000  601.240        0.000 1291.741    0.000 1291.741
436.00  1016.321    0.000    0.000    0.000      447.709  389.572    0.000  389.572        0.000 1282.891    0.000 1282.891
437.00   937.293    0.000    0.000    0.000      136.706  553.091    0.000  553.091        0.000  984.926    0.000  984.926
438.00   987.064    0.000    0.000    0.000      309.296  484.739    0.000  484.739        0.000 1025.542    0.000 1025.542
439.00   797.570    0.000    0.000    0.000      441.676  150.195    0.000  150.195        0.000  863.080    0.000  863.080
440.00   824.651    0.000    0.000    0.000      514.785  205.448    0.000  205.448        0.000 1258.679    0.000 1258.679
441.00  1016.080    0.000    0.000    0.000      443.062  433.415    0.000  433.415      101.539 1065.152    0.000 1065.152
442.00   928.536    0.000    0.000    0.000      611.398  378.124    0.000  378.124       20.308 1398.313    0.000 1398.313
443.00   868.111   15.853    0.000   15.853      349.936  482.619    0.000  482.619        0.000 1238.773    0.000 1238.773
444.00   928.647    0.000    0.000    0.000      396.064  488.103    0.000  488.103        0.000 1248.726    0.000 1248.726
445.00   972.011    0.000    0.000    0.000      505.233  382.231    0.000  382.231       40.616 1208.312    0.000 1208.312
446.00   905.213    0.000    0.000    0.000      344.685  406.087    0.000  406.087        0.000 1123.049    0.000 1123.049
447.00   907.260   38.891    0.000   38.891      249.712  475.349    0.000  475.349        0.000 1004.428    0.000 1004.428
448.00   888.137   44.471    0.000   44.471      445.942  330.687    0.000  330.687       10.053 1073.187    0.000 1073.187
449.00   961.084    0.000    0.000    0.000      233.798  559.266    0.000  559.266        0.000 1155.023    0.000 1155.023
450.00   918.941   10.145    0.000   10.145      376.481  561.478    0.000  561.478        0.000 1309.850    0.000 1309.850
451.00   851.423   36.546    0.000   36.546      408.994  196.018    0.000  196.018       71.077  750.382    0.000  750.382
452.00   809.928   27.038    0.000   27.038      297.104  381.787    0.000  381.787       40.616  780.539    0.000  780.539
453.00   807.771   56.477    0.000   56.477      148.379  595.495    0.000  595.495       10.154 1094.603    0.000 1094.603
454.00   819.131   47.449    0.000   47.449      189.884  576.693    0.000  576.693        0.000 1065.653    0.000 1065.653
455.00   702.414   47.877    0.000   47.877       74.190  553.809    0.000  553.809        0.000  839.849    0.000  839.849
456.00   797.818   31.979    0.000   31.979      315.608  390.342    0.000  390.342        0.000 1093.696    0.000 1093.696
457.00   735.286   51.349    0.000   51.349      297.277  362.973    0.000  362.973        0.000  900.571    0.000  900.571
458.00   793.953   23.449    0.000   23.449      338.523  311.616    0.000  311.616       20.308  971.850    0.000  971.850
459.00   774.466   34.539    0.000   34.539      347.083  286.066    0.000  286.066       50.769  830.905    0.000  830.905
460.00   846.001   19.907    0.000   19.907      262.214  462.545    0.000  462.545        0.000 1002.815    0.000 1002.815
461.00   819.270   36.909    0.000   36.909      259.837  434.478    0.000  434.478        0.000 1031.765    0.000 1031.765
462.00   802.156   16.410    0.000   16.410      187.332  498.899    0.000  498.899        0.000 1022.216    0.000 1022.216
463.00   828.569   30.335    0.000   30.335      167.316  553.762    0.000  553.762        0.000 1043.632    0.000 1043.632
464.00   858.580   33.339    0.000   33.339      380.459  296.699    0.000  296.699       71.077  962.301    0.000  962.301
465.00   804.264   49.167    0.000   49.167      309.037  330.595    0.000  330.595       91.385  770.183    0.000  770.183
466.00   878.040   41.818    0.000   41.818      300.217  365.868    0.000  365.868        0.000  911.027    0.000  911.027
467.00   845.203   40.555    0.000   40.555      220.666  482.169    0.000  482.169        0.000 1073.590    0.000 1073.590
468.00   818.338   81.209    0.000   81.209      226.373  512.135    0.000  512.135        0.000  921.987    0.000  921.987
469.00   761.171   68.247    0.000   68.247      244.445  465.696    0.000  465.696        0.000 1103.447    0.000 1103.447
470.00   781.225   27.286    0.000   27.286      184.177  503.960    0.000  503.960        0.000 1032.269    0.000 1032.269
471.00   964.670   21.362    0.000   21.362      234.797  633.666    0.000  633.666        0.000 1285.616    0.000 1285.616
472.00   801.369   77.834    0.000   77.834      352.617  367.383    0.000  367.383        0.000  920.073    0.000  920.073
473.00   789.195   74.669    0.000   74.669      173.974  539.528    0.000  539.528        0.000 1212.620    0.000 1212.620
474.00   935.415   10.780    0.000   10.780      333.675  499.210    0.000  499.210        0.000 1206.297    0.000 1206.297
475.00   988.011   60.877    0.000   60.877      456.202  446.860    0.000  446.860        0.000 1298.890    0.000 1298.890
476.00   919.000  101.668    0.000  101.668      436.747  492.435    0.000  492.435       30.462 1330.158    0.000 1330.158
477.00   905.443   53.577    0.000   53.577      207.132  622.570    0.000  622.570        0.000 1289.543    0.000 1289.543
478.00   874.687   41.614    0.000   41.614      302.162  579.325    0.000  579.325        0.000 1309.750    0.000 1309.750
479.00   884.840    0.000    0.000    0.000      423.520  363.209    0.000  363.209        0.000 1228.620    0.000 1228.620
480.00   914.319   59.605    0.000   59.605      446.608  536.621    0.000  536.621        0.000 1584.005    0.000 1584.005
481.00   925.770   31.744    0.000   31.744      409.679  404.311    0.000  404.311        0.000 1285.915    0.000 1285.915
482.00   766.413   35.932    0.000   35.932      134.581  613.778    0.000  613.778        0.000 1112.394    0.000 1112.394
483.00   850.790   70.901    0.000   70.901      269.954  529.742    0.000  529.742        0.000 1256.164    0.000 1256.164
484.00   793.167   72.720    0.000   72.720      203.114  526.996    0.000  526.996        0.000  990.849    0.000  990.849
485.00   829.363   77.063    0.000   77.063      296.801  522.349    0.000  522.349        0.000 1286.727    0.000 1286.727
486.00   910.343   25.110    0.000   25.110      465.975  448.683    0.000  448.683        0.000 1391.082    0.000 1391.082
487.00   886.689    7.229    0.000    7.229      502.928  307.905    0.000  307.905        0.000 1285.512    0.000 1285.512
488.00   883.171    9.089    0.000    9.089      537.090  256.071    0.000  256.071        0.000 1227.410    0.000 1227.410
489.00   888.872   13.216    0.000   13.216      345.265  492.336    0.000  492.336        0.000 1257.771    0.000 1257.771
490.00   819.421   12.867    0.000   12.867      255.600  521.012    0.000  521.012        0.000 1147.388    0.000 1147.388
491.00   796.528   55.517    0.000   55.517      246.254  510.891    0.000  510.891        0.000 1181.766    0.000 1181.766
492.00   950.005   20.461    0.000   20.461      386.594  536.253    0.000  536.253        0.000 1587.711    0.000 1587.711
493.00   855.795    0.000    0.000    0.000      257.025  531.079    0.000  531.079        0.000 1146.683    0.000 1146.683
494.00   841.934    0.000    0.000    0.000      386.075  410.718    0.000  410.718        0.000 1359.511    0.000 1359.511
495.00   854.255   48.911    0.000   48.911      282.534  603.918    0.000  603.918        0.000 1570.325    0.000 1570.325
496.00   852.230   10.930    0.000   10.930      328.147  392.737    0.000  392.737        0.000  902.288    0.000  902.288
497.00   869.563   38.064    0.000   38.064      208.863  610.936    0.000  610.936        0.000 1299.495    0.000 1299.495
498.00   905.558   19.274    0.000   19.274      268.440  584.818    0.000  584.818        0.000 1480.351    0.000 1480.351
499.00   773.585  146.620    0.000  146.620       30.393  861.469    0.000  861.469        0.000 1419.730    0.000 1419.730
500.00   697.614  211.677    0.000  211.677       15.132  825.371    0.000  825.371        0.000 1339.203    0.000 1339.203
501.00   778.536  153.422    0.000  153.422      203.277  621.691    0.000  621.691        0.000 1438.021    0.000 1438.021
502.00   806.847   87.506    0.000   87.506      271.234  626.701    0.000  626.701        0.000 1291.534    0.000 1291.534
503.00   942.444    7.609    0.000    7.609      318.496  536.097    0.000  536.097        0.000 1306.227    0.000 1306.227
504.00   929.735   37.412    0.000   37.412      105.790  772.893    0.000  772.893        0.000 1380.726    0.000 1380.726
505.00   926.409   40.371    0.000   40.371      155.423  734.010    0.000  734.010        0.000 1761.539    0.000 1761.539
506.00   914.884   44.104    0.000   44.104      169.824  632.467    0.000  632.467        0.000 1228.317    0.000 1228.317
507.00   743.097   66.893    0.000   66.893      262.171  445.295    0.000  445.295        0.000 1023.426    0.000 1023.426
508.00   892.647   29.685    0.000   29.685      141.631  599.855    0.000  599.855        0.000 1335.777    0.000 1335.777
509.00   893.135    8.276    0.000    8.276      176.222  614.217    0.000  614.217        0.000 1227.914    0.000 1227.914
510.00   856.777   22.362    0.000   22.362      130.517  700.205    0.000  700.205        0.000 1236.053    0.000 1236.053
511.00   850.153   37.491    0.000   37.491      264.202  528.778    0.000  528.778        0.000 1223.685    0.000 1223.685
512.00   845.781   82.967    0.000   82.967       72.157  683.500    0.000  683.500        0.000 1160.645    0.000 1160.645
513.00   856.559   29.353    0.000   29.353      163.381  696.426    0.000  696.426        0.000 1577.051    0.000 1577.051
514.00   837.035   10.991    0.000   10.991      181.064  526.542    0.000  526.542        0.000 1136.328    0.000 1136.328
515.00   858.944   27.478    0.000   27.478      264.501  416.762    0.000  416.762        0.000  960.588    0.000  960.588
516.00   893.967   15.218    0.000   15.218      243.274  475.783    0.000  475.783        0.000 1195.038    0.000 1195.038
517.00   876.731   52.436    0.000   52.436      341.246  560.478    0.000  560.478       30.462 1375.698    0.000 1375.698
518.00   800.065    3.805    0.000    3.805       79.851  686.290    0.000  686.290        0.000 1175.334    0.000 1175.334
519.00   862.458    8.666    0.000    8.666       51.189  691.133    0.000  691.133        0.000 1063.943    0.000 1063.943
520.00   875.866   13.527    0.000   13.527      266.234  540.426    0.000  540.426        0.000 1106.572    0.000 1106.572
521.00   815.459   59.808    0.000   59.808      336.015  384.214    0.000  384.214        0.000 1085.458    0.000 1085.458
522.00   795.908  104.938    0.000  104.938      233.464  571.916    0.000  571.916        0.000 1310.140    0.000 1310.140
523.00   809.824  123.260    0.000  123.260      369.910  503.490    0.000  503.490       91.385 1252.141    0.000 1252.141
524.00   729.247  137.185    0.000  137.185      280.503  484.990    0.000  484.990       20.308 1344.832    0.000 1344.832
525.00   743.647  118.647    0.000  118.647      294.943  514.904    0.000  514.904       10.154 1443.455    0.000 1443.455
526.00   786.470  110.461    0.000  110.461      264.246  483.353    0.000  483.353       10.154 1196.951    0.000 1196.951
527.00   807.931   37.835    0.000   37.835      141.375  525.197    0.000  525.197        0.000  950.942    0.000  950.942
528.00   857.873   32.658    0.000   32.658      312.583  415.800    0.000  415.800        0.000 1028.445    0.000 1028.445
529.00   900.708    0.000    0.000    0.000      221.917  424.935    0.000  424.935        0.000 1101.741    0.000 1101.741
530.00   985.227   57.274    0.000   57.274      625.331  466.900    0.000  466.900        0.000 1839.039    0.000 1839.039
531.00   830.505   48.149    0.000   48.149      339.385  399.434    0.000  399.434        0.000 1202.680    0.000 1202.680
532.00   773.530   54.571    0.000   54.571      133.161  664.409    0.000  664.409        0.000 1337.594    0.000 1337.594
533.00   790.281   74.176    0.000   74.176      339.214  639.506    0.000  639.506       81.231 1723.439    0.000 1723.439
534.00   770.747   18.050    0.000   18.050      306.832  442.843    0.000  442.843        0.000 1278.483    0.000 1278.483
535.00   793.663   73.612    0.000   73.612      232.467  621.184    0.000  621.184        0.000 1583.301    0.000 1583.301
536.00   796.916    3.170    0.000    3.170      238.306  651.251    0.000  651.251        0.000 1698.294    0.000 1698.294
537.00   794.821   39.948    0.000   39.948      212.705  700.559    0.000  700.559        0.000 1563.698    0.000 1563.698
538.00   806.697   47.304    0.000   47.304      421.221  515.212    0.000  515.212        0.000 1530.313    0.000 1530.313
539.00   741.565  112.560    0.000  112.560      158.710  721.509    0.000  721.509        0.000 1527.491    0.000 1527.491
540.00   827.631   63.939    0.000   63.939      213.749  651.289    0.000  651.289       40.616 1269.212    0.000 1269.212
541.00   860.039   95.357    0.000   95.357      301.297  610.782    0.000  610.782       20.308 1718.607    0.000 1718.607
542.00   733.771   91.175    0.000   91.175      273.020  609.272    0.000  609.272        0.000 1586.002    0.000 1586.002
543.00   818.804   66.839    0.000   66.839      321.575  594.640    0.000  594.640       30.462 1624.621    0.000 1624.621
544.00   823.332   64.221    0.000   64.221      270.126  718.954    0.000  718.954      223.385 1577.656    0.000 1577.656
545.00   847.097   84.778    0.000   84.778      695.574  344.991    0.000  344.991      535.132 1359.692    0.000 1359.692
546.00   922.746   16.895    0.000   16.895      572.170  450.715    0.000  450.715      462.442 1226.503    0.000 1226.503
547.00   750.758   77.355    0.000   77.355      604.667  259.880    0.000  259.880      335.078 1188.004    0.000 1188.004
548.00   772.242   24.730    0.000   24.730      310.999  502.072    0.000  502.072       40.212 1295.363    0.000 1295.363
549.00   825.432   58.412    0.000   58.412      250.701  662.033    0.000  662.033        0.000 1600.987    0.000 1600.987
550.00   762.882   37.479    0.000   37.479      328.087  402.896    0.000  402.896        0.000 1367.750    0.000 1367.750
551.00   822.255   83.021    0.000   83.021      527.725  292.043    0.000  292.043      191.009 1265.607    0.000 1265.607
552.00   830.280   16.064    0.000   16.064      333.835  324.592    0.000  324.592       40.212 1007.733    0.000 1007.733
553.00   920.250   17.966    0.000   17.966      452.089  301.642    0.000  301.642       10.154 1274.862    0.000 1274.862
554.00   802.162   39.653    0.000   39.653      338.080  386.452    0.000  386.452      152.308 1098.215    0.000 1098.215
555.00   875.044    7.737    0.000    7.737      411.364  249.962    0.000  249.962      294.463  828.587    0.000  828.587
556.00   891.589   53.030    0.000   53.030      385.928  469.990    0.000  469.990        0.000 1607.615    0.000 1607.615
557.00   812.411   14.126    0.000   14.126       83.701  525.371    0.000  525.371        0.000 1014.481    0.000 1014.481
558.00   857.059   13.739    0.000   13.739       77.951  552.999    0.000  552.999        0.000 1146.481    0.000 1146.481
559.00   670.680   26.964    0.000   26.964       56.204  424.149    0.000  424.149        0.000  566.299    0.000  566.299
560.00   777.623    0.000    0.000    0.000      477.390  104.452    0.000  104.452       91.385 1076.311    0.000 1076.311
561.00   763.644   19.747    0.000   19.747      197.752  338.776    0.000  338.776       10.154  832.417    0.000  832.417
562.00   679.107   55.880    0.000   55.880       15.088  611.486    0.000  611.486        0.000 1032.874    0.000 1032.874
563.00   789.567   18.754    0.000   18.754      258.712  448.621    0.000  448.621        0.000 1276.668    0.000 1276.668
564.00   799.124    6.807    0.000    6.807      414.527  285.247    0.000  285.247       60.923 1236.657    0.000 1236.657
565.00   859.037   18.317    0.000   18.317      559.996  279.890    0.000  279.890        0.000 1185.081    0.000 1185.081
566.00   775.618   12.261    0.000   12.261      459.261  317.884    0.000  317.884       20.308 1333.157    0.000 1333.157
567.00   756.066   22.381    0.000   22.381      392.735  365.748    0.000  365.748        0.000 1206.800    0.000 1206.800
568.00   836.419   10.428    0.000   10.428      441.459  389.213    0.000  389.213        0.000 1386.143    0.000 1386.143
569.00   807.248   27.811    0.000   27.811      402.548  427.447    0.000  427.447       20.308 1339.304    0.000 1339.304
570.00   765.651   21.294    0.000   21.294      271.942  528.519    0.000  528.519        0.000 1185.888    0.000 1185.888
571.00   792.807   22.828    0.000   22.828      461.562  362.942    0.000  362.942       81.231 1287.830    0.000 1287.830
572.00   731.289   51.004    0.000   51.004      294.986  412.788    0.000  412.788        0.000 1206.901    0.000 1206.901
573.00   838.479    5.495    0.000    5.495      332.816  574.657    0.000  574.657       20.308 1604.011    0.000 1604.011
574.00   801.386   36.027    0.000   36.027      317.684  569.891    0.000  569.891        0.000 1600.485    0.000 1600.485
575.00   823.948    0.000    0.000    0.000      515.947  326.624    0.000  326.624       80.626 1520.059    0.000 1520.059
576.00   787.123   12.882    0.000   12.882      380.324  415.640    0.000  415.640        0.000 1327.740    0.000 1327.740
577.00   796.115    0.000    0.000    0.000      479.463  347.940    0.000  347.940        0.000 1532.531    0.000 1532.531
578.00   771.100    0.000    0.000    0.000      548.761  280.321    0.000  280.321      172.314 1306.222    0.000 1306.222
579.00   829.374   58.510    0.000   58.510      216.471  510.799    0.000  510.799        0.000 1236.758    0.000 1236.758
580.00   805.603   62.593    0.000   62.593      351.142  467.956    0.000  467.956       40.616 1197.049    0.000 1197.049
581.00   801.856   42.766    0.000   42.766      345.224  383.431    0.000  383.431      111.693 1166.185    0.000 1166.185
582.00   703.088   51.025    0.000   51.025      308.042  472.496    0.000  472.496        0.000 1359.411    0.000 1359.411
583.00   810.407   65.603    0.000   65.603      310.074  498.252    0.000  498.252        0.000 1367.246    0.000 1367.246
584.00   774.208   25.292    0.000   25.292      345.784  471.196    0.000  471.196       10.154 1369.363    0.000 1369.363
585.00   729.490   34.030    0.000   34.030      233.983  506.087    0.000  506.087        0.000 1400.228    0.000 1400.228
586.00   763.794   36.357    0.000   36.357      311.879  555.807    0.000  555.807        0.000 1499.549    0.000 1499.549
587.00   840.387   27.055    0.000   27.055      343.231  486.890    0.000  486.890        0.000 1581.385    0.000 1581.385
588.00   770.160   23.758    0.000   23.758      352.049  411.671    0.000  411.671       30.159 1288.434    0.000 1288.434
589.00   775.548   16.904    0.000   16.904      292.780  428.917    0.000  428.917       60.923 1288.132    0.000 1288.132
590.00   636.876   71.324    0.000   71.324      131.558  531.817    0.000  531.817        0.000 1106.067    0.000 1106.067
591.00   790.690   24.041    0.000   24.041      376.177  356.881    0.000  356.881      182.770 1002.312    0.000 1002.312
592.00   784.007   24.859    0.000   24.859      423.866  429.343    0.000  429.343      213.231 1337.492    0.000 1337.492
593.00   834.081   16.165    0.000   16.165      511.199  389.349    0.000  389.349       20.308 1439.130    0.000 1439.130
594.00   760.388   10.640    0.000   10.640      409.638  370.766    0.000  370.766       20.308 1449.989    0.000 1449.989
595.00   636.180   95.343    0.000   95.343      201.125  541.843    0.000  541.843       20.308 1248.625    0.000 1248.625
596.00   733.151   61.944    0.000   61.944      311.112  419.662    0.000  419.662       50.769 1227.309    0.000 1227.309
597.00   709.084   36.504    0.000   36.504      252.573  523.726    0.000  523.726       30.462 1308.137    0.000 1308.137
598.00   733.010   22.018    0.000   22.018      379.941  321.698    0.000  321.698        0.000 1106.773    0.000 1106.773
599.00   659.544   31.254    0.000   31.254      202.248  487.112    0.000  487.112        0.000 1147.086    0.000 1147.086
600.00   761.009   26.185    0.000   26.185      360.698  388.099    0.000  388.099       20.308 1145.574    0.000 1145.574
601.00   734.429   61.618    0.000   61.618      393.689  425.537    0.000  425.537      142.154 1246.409    0.000 1246.409
602.00   725.812   44.237    0.000   44.237      337.052  375.731    0.000  375.731      182.770 1043.532    0.000 1043.532
603.00   708.106   61.014    0.000   61.014      343.753  415.810    0.000  415.810        0.000 1308.137    0.000 1308.137
604.00   804.791   14.161    0.000   14.161      344.916  438.545    0.000  438.545       30.462 1387.353    0.000 1387.353
605.00   765.848   24.337    0.000   24.337      294.856  496.750    0.000  496.750       40.616 1208.211    0.000 1208.211
606.00   754.976   22.813    0.000   22.813      304.151  411.361    0.000  411.361        0.000 1156.031    0.000 1156.031
607.00   674.889  103.066    0.000  103.066      251.103  456.715    0.000  456.715       10.154 1034.690    0.000 1034.690
608.00   768.480   28.121    0.000   28.121      309.466  452.039    0.000  452.039        0.000 1195.739    0.000 1195.739
609.00   768.981   29.017    0.000   29.017      413.834  385.375    0.000  385.375       50.769 1288.435    0.000 1288.435
610.00   745.887   24.980    0.000   24.980      373.888  387.796    0.000  387.796      132.000 1003.521    0.000 1003.521
611.00   757.863   78.693    0.000   78.693      294.250  510.060    0.000  510.060        0.000 1408.467    0.000 1408.467
612.00   755.174   51.616    0.000   51.616      379.636  421.472    0.000  421.472      121.847 1317.485    0.000 1317.485
613.00   770.059   34.384    0.000   34.384      483.053  356.063    0.000  356.063      335.078 1216.954    0.000 1216.954
614.00   738.634   95.855    0.000   95.855      297.662  461.687    0.000  461.687       20.308 1115.014    0.000 1115.014
615.00   761.041   44.445    0.000   44.445      400.256  438.638    0.000  438.638      182.770 1156.131    0.000 1156.131
616.00   743.945   37.795    0.000   37.795      390.228  417.873    0.000  417.873       60.923 1253.437    0.000 1253.437
617.00   673.968   63.348    0.000   63.348      351.965  388.272    0.000  388.272      182.770 1032.874    0.000 1032.874
618.00   776.072   44.866    0.000   44.866      361.388  417.192    0.000  417.192       91.385 1023.224    0.000 1023.224
619.00   740.367   36.202    0.000   36.202      379.768  398.601    0.000  398.601      132.000 1154.520    0.000 1154.520
620.00   791.405  101.917    0.000  101.917      389.279  516.248    0.000  516.248      192.924 1207.808    0.000 1207.808
621.00   709.251   76.620    0.000   76.620      320.753  424.723    0.000  424.723      142.154 1013.978    0.000 1013.978
622.00   698.009   77.096    0.000   77.096      224.904  562.375    0.000  562.375      111.693 1266.920    0.000 1266.920
623.00   712.265   78.611    0.000   78.611      203.546  611.920    0.000  611.920       10.154 1378.912    0.000 1378.912
624.00   659.374   70.471    0.000   70.471      197.535  493.938    0.000  493.938       10.154 1186.694    0.000 1186.694
625.00   787.101  118.304    0.000  118.304      300.260  556.188    0.000  556.188       10.154 1195.037    0.000 1195.037
626.00   684.254  137.730    0.000  137.730      343.451  524.846    0.000  524.846       50.769 1428.371    0.000 1428.371
627.00   783.974   51.511    0.000   51.511      354.298  472.714    0.000  472.714       20.308 1176.741    0.000 1176.741
628.00   778.646   47.229    0.000   47.229      414.009  404.097    0.000  404.097      192.924 1175.935    0.000 1175.935
629.00   820.734   41.781    0.000   41.781      551.147  362.159    0.000  362.159      324.924 1034.285    0.000 1034.285
630.00   788.209   47.320    0.000   47.320      425.725  339.329    0.000  339.329      213.231  982.004    0.000  982.004
631.00   789.033   77.302    0.000   77.302      259.401  584.336    0.000  584.336        0.000 1611.445    0.000 1611.445
632.00   781.670   74.559    0.000   74.559      280.107  565.138    0.000  565.138       20.308 1395.291    0.000 1395.291
633.00   738.836   50.540    0.000   50.540      275.398  549.565    0.000  549.565        0.000 1132.901    0.000 1132.901
634.00   681.724   94.790    0.000   94.790      153.695  643.824    0.000  643.824        0.000 1518.950    0.000 1518.950
635.00   880.932   39.933    0.000   39.933      276.648  576.991    0.000  576.991        0.000 1560.674    0.000 1560.674
636.00   718.082   49.628    0.000   49.628      208.431  547.070    0.000  547.070        0.000 1186.291    0.000 1186.291
637.00   773.045    0.000    0.000    0.000      457.878  358.526    0.000  358.526       40.414 1334.871    0.000 1334.871
638.00   748.253   31.288    0.000   31.288      161.177  658.869    0.000  658.869        0.000 1297.379    0.000 1297.379
639.00   747.787   42.689    0.000   42.689      197.234  608.156    0.000  608.156        0.000 1295.971    0.000 1295.971
640.00   755.456   20.019    0.000   20.019      365.154  394.845    0.000  394.845        0.000 1308.239    0.000 1308.239
641.00   761.134   32.038    0.000   32.038      453.301  383.477    0.000  383.477      111.693 1185.587    0.000 1185.587
642.00   696.353   67.594    0.000   67.594      291.873  495.575    0.000  495.575       60.923 1318.090    0.000 1318.090
643.00   653.427   32.311    0.000   32.311      328.016  392.248    0.000  392.248      162.462 1143.962    0.000 1143.962
644.00   763.988   18.812    0.000   18.812      341.583  381.840    0.000  381.840      111.693 1095.410    0.000 1095.410
645.00   709.716   39.103    0.000   39.103      331.641  345.653    0.000  345.653      101.539 1085.457    0.000 1085.457
646.00   707.928   11.034    0.000   11.034      269.001  405.222    0.000  405.222      142.154  983.314    0.000  983.314
647.00   654.648   28.148    0.000   28.148      137.782  569.555    0.000  569.555       30.159 1033.478    0.000 1033.478
648.00   690.629   49.965    0.000   49.965      299.302  438.165    0.000  438.165      101.539  952.046    0.000  952.046
649.00   705.809   18.514    0.000   18.514      384.342  332.637    0.000  332.637        0.000 1236.254    0.000 1236.254
650.00   749.607    0.000    0.000    0.000      314.397  404.311    0.000  404.311      142.154  952.348    0.000  952.348
651.00   735.537   10.880    0.000   10.880      378.598  282.355    0.000  282.355       30.462  822.162    0.000  822.162
652.00   700.930   14.398    0.000   14.398      297.012  447.419    0.000  447.419        0.000 1175.834    0.000 1175.834
653.00   752.731   33.117    0.000   33.117      431.300  335.437    0.000  335.437        0.000 1205.087    0.000 1205.087
654.00   729.994    9.805    0.000    9.805      197.839  485.985    0.000  485.985        0.000 1064.948    0.000 1064.948
655.00   814.845    0.000    0.000    0.000      445.129  363.549    0.000  363.549       20.308 1368.556    0.000 1368.556
656.00   845.562   35.725    0.000   35.725      227.498  480.022    0.000  480.022        0.000 1065.553    0.000 1065.553
657.00   702.056   17.185    0.000   17.185      416.083  221.558    0.000  221.558        0.000 1174.323    0.000 1174.323
658.00   757.243   23.164    0.000   23.164      318.849  343.828    0.000  343.828        0.000  829.494    0.000  829.494
659.00   686.593   72.549    0.000   72.549      111.716  434.366    0.000  434.366        0.000  922.693    0.000  922.693
660.00   653.931   24.684    0.000   24.684      193.731  270.507    0.000  270.507       10.154  537.249    0.000  537.249
661.00   629.528   71.922    0.000   71.922      119.672  441.877    0.000  441.877        0.000  849.701    0.000  849.701
662.00   752.907   26.951    0.000   26.951      269.089  428.560    0.000  428.560        0.000 1123.755    0.000 1123.755
663.00   718.384   23.702    0.000   23.702      104.453  531.806    0.000  531.806        0.000 1083.240    0.000 1083.240
664.00   711.741   13.286    0.000   13.286      127.021  554.558    0.000  554.558        0.000 1137.033    0.000 1137.033
665.00   683.902   57.850    0.000   57.850       85.603  585.853    0.000  585.853        0.000 1155.930    0.000 1155.930
666.00   701.217   39.577    0.000   39.577      190.662  504.652    0.000  504.652       40.616 1102.239    0.000 1102.239
667.00   662.088   79.885    0.000   79.885      182.188  481.740    0.000  481.740       50.769 1155.325    0.000 1155.325
668.00   673.481   35.581    0.000   35.581      247.038  413.158    0.000  413.158      111.693  998.885    0.000  998.885
669.00   699.156   42.023    0.000   42.023      315.565  378.281    0.000  378.281      335.078  768.571    0.000  768.571
670.00   734.904   28.323    0.000   28.323      187.895  532.067    0.000  532.067        0.000 1185.888    0.000 1185.888
671.00   836.110   15.852    0.000   15.852      447.812  423.729    0.000  423.729      152.308 1247.113    0.000 1247.113
672.00   793.703   12.259    0.000   12.259      341.678  383.133    0.000  383.133      101.539 1116.322    0.000 1116.322
673.00   763.079   81.992    0.000   81.992      242.370  429.126    0.000  429.126       20.308 1095.108    0.000 1095.108
674.00   734.541   23.250    0.000   23.250      256.332  459.346    0.000  459.346       81.231 1245.198    0.000 1245.198
675.00   710.723   31.282    0.000   31.282      235.711  421.777    0.000  421.777       71.077  881.372    0.000  881.372
676.00   710.526   42.704    0.000   42.704      317.294  349.361    0.000  349.361      132.000  861.367    0.000  861.367
677.00   659.618   49.482    0.000   49.482      269.780  408.581    0.000  408.581      152.308 1020.604    0.000 1020.604
678.00   760.890   14.796    0.000   14.796      283.009  421.085    0.000  421.085      121.847  728.862    0.000  728.862
679.00   734.816   68.923    0.000   68.923      275.833  441.757    0.000  441.757      182.770 1034.587    0.000 1034.587
680.00   690.404  103.156    0.000  103.156      306.096  491.856    0.000  491.856      203.078 1112.493    0.000 1112.493
681.00   612.024   82.609    0.000   82.609      248.898  502.018    0.000  502.018       71.077 1144.668    0.000 1144.668
682.00   592.677   17.966    0.000   17.966      249.023  383.866    0.000  383.866       50.467  973.160    0.000  973.160
683.00   686.017   16.071    0.000   16.071      368.828  347.196    0.000  347.196      152.308  890.820    0.000  890.820
684.00   727.444   10.357    0.000   10.357      445.094  222.134    0.000  222.134      213.231  812.311    0.000  812.311
685.00   680.160   62.064    0.000   62.064      251.103  428.821    0.000  428.821       91.385 1022.216    0.000 1022.216
686.00   718.667   39.368    0.000   39.368      344.316  515.633    0.000  515.633      132.000 1377.400    0.000 1377.400
687.00   723.175   23.206    0.000   23.206      330.567  380.318    0.000  380.318      132.000  962.905    0.000  962.905
688.00   732.168   89.945    0.000   89.945      256.031  342.316    0.000  342.316       91.385  760.735    0.000  760.735
689.00   768.795   28.028    0.000   28.028      275.833  383.951    0.000  383.951       50.769 1065.250    0.000 1065.250
690.00   852.481    8.321    0.000    8.321      329.097  350.099    0.000  350.099      213.231  994.072    0.000  994.072
691.00   708.218    5.068    0.000    5.068      317.640  297.657    0.000  297.657       71.077  912.337    0.000  912.337
692.00   705.385   44.867    0.000   44.867      136.965  574.213    0.000  574.213        0.000 1275.458    0.000 1275.458
693.00   746.165    8.877    0.000    8.877      190.143  408.161    0.000  408.161       10.154 1003.118    0.000 1003.118
694.00   836.921   55.157    0.000   55.157      216.862  582.871    0.000  582.871        0.000 1348.754    0.000 1348.754
695.00   789.057   13.012    0.000   13.012       75.570  632.286    0.000  632.286        0.000 1115.012    0.000 1115.012
696.00   753.712    5.714    0.000    5.714      273.322  403.537    0.000  403.537        0.000 1186.694    0.000 1186.694
697.00   787.461   12.597    0.000   12.597      201.426  518.017    0.000  518.017        0.000 1155.628    0.000 1155.628
698.00   735.692   46.027    0.000   46.027      190.057  424.379    0.000  424.379        0.000 1055.500    0.000 1055.500
699.00   745.204   18.681    0.000   18.681      175.011  590.954    0.000  590.954        0.000 1389.368    0.000 1389.368
700.00   743.691   26.629    0.000   26.629      311.021  339.897    0.000  339.897       10.154 1023.728    0.000 1023.728
701.00   758.924   19.872    0.000   19.872      235.063  387.842    0.000  387.842        0.000  963.510    0.000  963.510
702.00   703.584   14.781    0.000   14.781      162.688  441.496    0.000  441.496        0.000  780.639    0.000  780.639
703.00   732.444    5.787    0.000    5.787      131.128  387.329    0.000  387.329        0.000  801.753    0.000  801.753
704.00   788.203    9.219    0.000    9.219      189.189  448.237    0.000  448.237        0.000 1023.427    0.000 1023.427
705.00   759.187   14.148    0.000   14.148       75.918  534.233    0.000  534.233        0.000 1024.433    0.000 1024.433
706.00   732.490   19.369    0.000   19.369      187.634  417.498    0.000  417.498       10.154  850.406    0.000  850.406
707.00   763.128   15.836    0.000   15.836      161.695  554.766    0.000  554.766        0.000 1318.190    0.000 1318.190
708.00   586.519   15.442    0.000   15.442      244.013  183.044    0.000  183.044       20.308  516.942    0.000  516.942
709.00   675.671   12.597    0.000   12.597      310.980  196.231    0.000  196.231       91.385  668.745    0.000  668.745
710.00   798.667    5.503    0.000    5.503      377.819  248.801    0.000  248.801      162.462  901.377    0.000  901.377
711.00   737.041   30.648    0.000   30.648       96.584  422.995    0.000  422.995        0.000  801.854    0.000  801.854
712.00   751.677    0.000    0.000    0.000      174.620  367.659    0.000  367.659        0.000  954.162    0.000  954.162
713.00   718.662    0.000    0.000    0.000       20.925  446.735    0.000  446.735        0.000  802.157    0.000  802.157
714.00   773.139   19.249    0.000   19.249       72.287  511.718    0.000  511.718        0.000  984.926    0.000  984.926
715.00   721.887   26.492    0.000   26.492      159.663  509.848    0.000  509.848        0.000 1003.622    0.000 1003.622
716.00   720.628   24.885    0.000   24.885      121.784  475.009    0.000  475.009        0.000 1064.142    0.000 1064.142
717.00   682.863   58.421    0.000   58.421      132.078  442.497    0.000  442.497        0.000  893.541    0.000  893.541
718.00   650.244   37.831    0.000   37.831       34.241  503.372    0.000  503.372        0.000  883.388    0.000  883.388
719.00   699.144   32.562    0.000   32.562       51.103  518.802    0.000  518.802        0.000  892.434    0.000  892.434
720.00   749.602   12.625    0.000   12.625      130.956  447.855    0.000  447.855        0.000  872.528    0.000  872.528
721.00   712.644    5.707    0.000    5.707      181.620  429.998    0.000  429.998        0.000  972.152    0.000  972.152
722.00   690.650   48.299    0.000   48.299       79.204  644.047    0.000  644.047        0.000 1450.998    0.000 1450.998
723.00   691.143   24.307    0.000   24.307      154.559  526.715    0.000  526.715        0.000 1116.725    0.000 1116.725
724.00   781.908   39.286    0.000   39.286      307.394  456.323    0.000  456.323        0.000 1217.559    0.000 1217.559
725.00   628.899   67.198    0.000   67.198      151.405  527.232    0.000  527.232        0.000  923.197    0.000  923.197
726.00   756.042   41.621    0.000   41.621      239.601  542.226    0.000  542.226        0.000 1274.857    0.000 1274.857
727.00   848.387    0.000    0.000    0.000      277.084  399.212    0.000  399.212        0.000 1165.479    0.000 1165.479
728.00   818.142   32.615    0.000   32.615      302.291  482.261    0.000  482.261       71.077 1448.679    0.000 1448.679
729.00   794.869   42.595    0.000   42.595      292.608  490.653    0.000  490.653       30.462 1349.559    0.000 1349.559
730.00   941.984   38.146    0.000   38.146      243.190  704.104    0.000  704.104       50.769 1654.478    0.000 1654.478
731.00   797.039   85.200    0.000   85.200      244.657  546.253    0.000  546.253      111.390 1388.864    0.000 1388.864
732.00   810.755   49.378    0.000   49.378       85.466  695.103    0.000  695.103        0.000 1295.164    0.000 1295.164
733.00   823.557   34.313    0.000   34.313      265.529  561.039    0.000  561.039        0.000 1811.397    0.000 1811.397
734.00   891.607   14.474    0.000   14.474      559.862  573.004    0.000  573.004      252.335 1606.707    0.000 1606.707
735.00   871.044   20.040    0.000   20.040      226.373  709.709    0.000  709.709        0.000 1642.308    0.000 1642.308
736.00   841.120   42.154    0.000   42.154      182.534  601.204    0.000  601.204       10.154 1329.150    0.000 1329.150
737.00   826.829   22.464    0.000   22.464      159.829  627.401    0.000  627.401        0.000 1387.958    0.000 1387.958
738.00   900.409   50.843    0.000   50.843      338.609  690.230    0.000  690.230      182.770 1685.544    0.000 1685.544
739.00   864.496   51.817    0.000   51.817      205.362  599.996    0.000  599.996        0.000 1429.784    0.000 1429.784
740.00   790.456   97.486    0.000   97.486      332.816  423.345    0.000  423.345        0.000 1401.135    0.000 1401.135
741.00   779.364   69.563    0.000   69.563      227.757  546.194    0.000  546.194        0.000 1352.966    0.000 1352.966
742.00   913.330  100.649    0.000  100.649      352.349  495.273    0.000  495.273        0.000 1507.486    0.000 1507.486
743.00   771.643  106.504    0.000  106.504      116.040  592.580    0.000  592.580        0.000 1280.579    0.000 1280.579
744.00   771.254  103.390    0.000  103.390      129.356  697.439    0.000  697.439        0.000 1547.204    0.000 1547.204
745.00   790.871  102.714    0.000  102.714      112.236  579.281    0.000  579.281        0.000 1205.089    0.000 1205.089
746.00   826.008   92.555    0.000   92.555      224.298  511.559    0.000  511.559        0.000 1342.003    0.000 1342.003
747.00   716.789  141.926    0.000  141.926      159.663  549.977    0.000  549.977        0.000 1330.158    0.000 1330.158
748.00   712.490  169.549    0.000  169.549      180.373  580.476    0.000  580.476        0.000 1434.495    0.000 1434.495
749.00   739.889  128.151    0.000  128.151      254.735  418.055    0.000  418.055        0.000 1160.949    0.000 1160.949
750.00   754.867  130.424    0.000  130.424      224.080  411.183    0.000  411.183        0.000  828.286    0.000  828.286
751.00   649.073  126.175    0.000  126.175      216.862  397.863    0.000  397.863        0.000 1111.083    0.000 1111.083
752.00   752.058  139.657    0.000  139.657      262.517  425.103    0.000  425.103        0.000 1119.630    0.000 1119.630
753.00   698.575  118.638    0.000  118.638      186.382  459.733    0.000  459.733       10.154 1100.729    0.000 1100.729
754.00   661.833  144.762    0.000  144.762      251.103  437.422    0.000  437.422        0.000 1132.398    0.000 1132.398
755.00   643.643  174.070    0.000  174.070      142.672  531.489    0.000  531.489       81.231 1211.008    0.000 1211.008
756.00   718.852  101.795    0.000  101.795      302.367  361.127    0.000  361.127        0.000 1154.720    0.000 1154.720
757.00   718.971  103.875    0.000  103.875      187.893  419.688    0.000  419.688       10.154 1099.013    0.000 1099.013
758.00   683.065   77.081    0.000   77.081      150.064  458.959    0.000  458.959        0.000  908.414    0.000  908.414
759.00   634.488  146.201    0.000  146.201      171.207  466.080    0.000  466.080        0.000 1230.713    0.000 1230.713
760.00   638.048  103.153    0.000  103.153       32.296  528.766    0.000  528.766        0.000  997.877    0.000  997.877
761.00   751.589   97.486    0.000   97.486      260.354  460.989    0.000  460.989       91.385 1132.803    0.000 1132.803
762.00   741.849  123.105    0.000  123.105      117.942  543.953    0.000  543.953        0.000 1061.222    0.000 1061.222
763.00   672.024  150.759    0.000  150.759      176.914  472.303    0.000  472.303       10.154 1149.985    0.000 1149.985
764.00   671.643  152.780    0.000  152.780      127.454  480.781    0.000  480.781        0.000 1029.649    0.000 1029.649
765.00   722.327  115.434    0.000  115.434      195.284  421.903    0.000  421.903        0.000 1050.463    0.000 1050.463
766.00   672.049  143.287    0.000  143.287      130.824  523.936    0.000  523.936        0.000 1172.812    0.000 1172.812
767.00   686.938  139.919    0.000  139.919        3.805  554.421    0.000  554.421        0.000  879.561    0.000  879.561
768.00   737.962  125.118    0.000  125.118       95.115  612.161    0.000  612.161        0.000 1270.319    0.000 1270.319
769.00   703.355  136.302    0.000  136.302      135.063  482.640    0.000  482.640        0.000 1181.253    0.000 1181.253
770.00   741.025  117.129    0.000  117.129      104.235  577.114    0.000  577.114        0.000 1295.364    0.000 1295.364
771.00   716.456   91.273    0.000   91.273       89.364  482.558    0.000  482.558        0.000 1039.503    0.000 1039.503
772.00   676.504  170.762    0.000  170.762      100.822  714.977    0.000  714.977        0.000 1587.004    0.000 1587.004
773.00   688.120  218.776    0.000  218.776      108.257  546.667    0.000  546.667        0.000 1231.618    0.000 1231.618
774.00   678.686  168.133    0.000  168.133      171.207  487.793    0.000  487.793       30.462 1132.096    0.000 1132.096
775.00   769.574  103.076    0.000  103.076      179.762  421.123    0.000  421.123        0.000 1080.519    0.000 1080.519
776.00   605.299  180.533    0.000  180.533       89.408  551.767    0.000  551.767        0.000 1059.304    0.000 1059.304
777.00   666.156  175.917    0.000  175.917      203.546  488.219    0.000  488.219       60.923 1212.219    0.000 1212.219
778.00   763.070  137.871    0.000  137.871       55.123  590.721    0.000  590.721        0.000 1059.606    0.000 1059.606
779.00   871.593  139.237    0.000  139.237      114.138  663.266    0.000  663.266        0.000 1364.223    0.000 1364.223
780.00   902.295  114.298    0.000  114.298      154.086  530.948    0.000  530.948        0.000 1033.781    0.000 1033.781
781.00   785.021   66.418    0.000   66.418       53.264  457.628    0.000  457.628        0.000  677.494    0.000  677.494
782.00   759.965  120.684    0.000  120.684       93.213  509.404    0.000  509.404        0.000  938.568    0.000  938.568
783.00   747.254   70.557    0.000   70.557      150.281  458.188    0.000  458.188        0.000 1024.736    0.000 1024.736
784.00   763.031   54.287    0.000   54.287      181.881  447.233    0.000  447.233        0.000 1069.962    0.000 1069.962
785.00   817.522    0.000    0.000    0.000      162.511  546.849    0.000  546.849        0.000 1323.609    0.000 1323.609
786.00   765.563   43.048    0.000   43.048       88.931  569.381    0.000  569.381        0.000 1113.907    0.000 1113.907
787.00   892.538   62.811    0.000   62.811       79.896  703.134    0.000  703.134        0.000 1222.875    0.000 1222.875
788.00   930.262   60.817    0.000   60.817      132.726  646.575    0.000  646.575        0.000 1342.101    0.000 1342.101
789.00   918.101   29.333    0.000   29.333      148.195  530.855    0.000  530.855        0.000 1048.451    0.000 1048.451
790.00   823.442   11.202    0.000   11.202      171.207  246.780    0.000  246.780        0.000  446.771    0.000  446.771
791.00   873.502   74.978    0.000   74.978      172.806  571.026    0.000  571.026        0.000 1095.813    0.000 1095.813
792.00   713.050   59.473    0.000   59.473      150.920  468.069    0.000  468.069        0.000 1007.728    0.000 1007.728
793.00   854.137   83.263    0.000   83.263      286.790  513.055    0.000  513.055       60.319 1093.192    0.000 1093.192
794.00   910.837   73.568    0.000   73.568      343.555  454.476    0.000  454.476      221.168 1044.036    0.000 1044.036
795.00   852.011   32.099    0.000   32.099       54.993  621.284    0.000  621.284        0.000 1270.822    0.000 1270.822
796.00   884.098   64.579    0.000   64.579      178.599  368.309    0.000  368.309        0.000  628.133    0.000  628.133
797.00   819.185   72.075    0.000   72.075      178.470  417.337    0.000  417.337        0.000  761.139    0.000  761.139
798.00   781.750   64.949    0.000   64.949       94.985  350.193    0.000  350.193        0.000  354.984    0.000  354.984
799.00   761.158   11.204    0.000   11.204        5.707  386.858    0.000  386.858        0.000  446.771    0.000  446.771
800.00   837.858   36.866    0.000   36.866      214.873  480.157    0.000  480.157       30.462 1157.542    0.000 1157.542
801.00   804.794   15.134    0.000   15.134      238.725  351.666    0.000  351.666        0.000  907.714    0.000  907.714
802.00   710.190   68.967    0.000   68.967      329.652  358.537    0.000  358.537        0.000 1319.299    0.000 1319.299
803.00   764.154   44.381    0.000   44.381      318.129  316.164    0.000  316.164        0.000 1280.273    0.000 1280.273
804.00   685.917   81.808    0.000   81.808      226.200  504.000    0.000  504.000        0.000 1194.026    0.000 1194.026
805.00   666.890   76.047    0.000   76.047      213.692  459.444    0.000  459.444        0.000 1033.378    0.000 1033.378
806.00   755.410   77.164    0.000   77.164      325.195  330.826    0.000  330.826       40.212 1044.842    0.000 1044.842
807.00   758.943   90.140    0.000   90.140      243.222  459.705    0.000  459.705        0.000 1328.042    0.000 1328.042
808.00   720.301   89.637    0.000   89.637      325.547  345.872    0.000  345.872        0.000  943.909    0.000  943.909
809.00   722.361   94.730    0.000   94.730      183.914  524.969    0.000  524.969        0.000 1212.116    0.000 1212.116
810.00   776.618   85.081    0.000   85.081      304.086  486.209    0.000  486.209      231.221 1053.988    0.000 1053.988
811.00   791.177    0.000    0.000    0.000      235.885  451.709    0.000  451.709        0.000 1228.620    0.000 1228.620
812.00   748.554   93.122    0.000   93.122      246.117  522.524    0.000  522.524        0.000 1450.191    0.000 1450.191
813.00   742.643   86.313    0.000   86.313      166.446  460.182    0.000  460.182        0.000  994.879    0.000  994.879
814.00   790.802   85.793    0.000   85.793      186.372  452.442    0.000  452.442        0.000 1064.746    0.000 1064.746
815.00   762.519   88.263    0.000   88.263       60.569  568.441    0.000  568.441        0.000 1015.388    0.000 1015.388
816.00   760.750   98.640    0.000   98.640      128.345  534.448    0.000  534.448        0.000 1132.498    0.000 1132.498
817.00   706.092   83.434    0.000   83.434      235.581  482.531    0.000  482.531        0.000 1289.543    0.000 1289.543
818.00   816.394   91.893    0.000   91.893      212.536  490.274    0.000  490.274        0.000 1106.773    0.000 1106.773
819.00   678.485   76.821    0.000   76.821      355.643  306.010    0.000  306.010        0.000  995.080    0.000  995.080
820.00   738.382   82.821    0.000   82.821      322.684  372.634    0.000  372.634      150.897  983.918    0.000  983.918
821.00   725.072   73.304    0.000   73.304      146.390  511.448    0.000  511.448       30.462 1116.826    0.000 1116.826
822.00   697.422  112.465    0.000  112.465      302.532  410.635    0.000  410.635       10.053 1083.744    0.000 1083.744
823.00   626.282  121.966    0.000  121.966      165.195  417.295    0.000  417.295        0.000  913.849    0.000  913.849
824.00   729.108   86.253    0.000   86.253      282.268  366.798    0.000  366.798        0.000  924.003    0.000  924.003
825.00   789.662   95.699    0.000   95.699      331.022  345.740    0.000  345.740       60.319 1174.121    0.000 1174.121
826.00   769.991   86.107    0.000   86.107      397.388  298.443    0.000  298.443      140.743  941.993    0.000  941.993
827.00   712.253   79.928    0.000   79.928      270.040  366.884    0.000  366.884        0.000 1086.465    0.000 1086.465
828.00   751.310   79.584    0.000   79.584      277.597  450.325    0.000  450.325       40.515 1166.890    0.000 1166.890
829.00   808.125   86.885    0.000   86.885      342.673  462.258    0.000  462.258        0.000 1330.158    0.000 1330.158
830.00   827.522   89.631    0.000   89.631      347.255  442.976    0.000  442.976        0.000 1462.159    0.000 1462.159
831.00   875.588   84.425    0.000   84.425      223.591  606.097    0.000  606.097        0.000 1439.835    0.000 1439.835
832.00   853.544  105.577    0.000  105.577      203.665  496.326    0.000  496.326        0.000 1034.688    0.000 1034.688
833.00   803.425   82.674    0.000   82.674      344.272  441.074    0.000  441.074        0.000 1198.158    0.000 1198.158
834.00   772.928   89.003    0.000   89.003      234.102  435.409    0.000  435.409        0.000 1186.895    0.000 1186.895
835.00   808.012   87.074    0.000   87.074      216.460  490.271    0.000  490.271      140.743 1085.054    0.000 1085.054
836.00   859.784   93.074    0.000   93.074      338.994  401.124    0.000  401.124       60.923 1198.158    0.000 1198.158
837.00   826.138   71.309    0.000   71.309      452.008  214.700    0.000  214.700      213.231  883.388    0.000  883.388
838.00   713.165   96.829    0.000   96.829      289.965  515.425    0.000  515.425        0.000 1642.006    0.000 1642.006
839.00   718.947   44.964    0.000   44.964      357.828  350.449    0.000  350.449        0.000 1386.748    0.000 1386.748
840.00   671.558   35.657    0.000   35.657      178.772  507.989    0.000  507.989        0.000 1257.973    0.000 1257.973
841.00   756.387    0.000    0.000    0.000      220.493  569.494    0.000  569.494        0.000 1365.029    0.000 1365.029
842.00   720.453   77.826    0.000   77.826      174.795  473.017    0.000  473.017        0.000 1014.682    0.000 1014.682
843.00   707.126   66.404    0.000   66.404      258.712  361.559    0.000  361.559        0.000 1034.486    0.000 1034.486
844.00   725.633   64.072    0.000   64.072      228.276  444.529    0.000  444.529        0.000 1177.850    0.000 1177.850
845.00   713.475   71.413    0.000   71.413      165.413  342.154    0.000  342.154        0.000  863.080    0.000  863.080
846.00   747.613   41.998    0.000   41.998       87.375  506.555    0.000  506.555        0.000  971.850    0.000  971.850
847.00   664.026   93.212    0.000   93.212       70.385  490.564    0.000  490.564        0.000  882.581    0.000  882.581
848.00   640.321   80.763    0.000   80.763      197.839  450.475    0.000  450.475        0.000 1242.880    0.000 1242.880
849.00   659.837   41.148    0.000   41.148      251.103  262.170    0.000  262.170       20.308  731.079    0.000  731.079
850.00   687.024   92.642    0.000   92.642      231.950  441.790    0.000  441.790        0.000 1214.737    0.000 1214.737
851.00   667.037   85.008    0.000   85.008      368.861  254.680    0.000  254.680      191.412 1081.728    0.000 1081.728
852.00   708.635    6.975    0.000    6.975      299.856  409.766    0.000  409.766        0.000 1205.490    0.000 1205.490
853.00   751.051   45.516    0.000   45.516      212.883  405.173    0.000  405.173       10.154 1226.402    0.000 1226.402
854.00   811.299    0.000    0.000    0.000      569.434  304.037    0.000  304.037       50.769 1485.063    0.000 1485.063
855.00   630.889    8.455    0.000    8.455      266.963  199.386    0.000  199.386        0.000  604.401    0.000  604.401
856.00   720.934    0.000    0.000    0.000      298.302  327.183    0.000  327.183       50.568 1020.402    0.000 1020.402
857.00   624.017   40.469    0.000   40.469      255.636  270.926    0.000  270.926       10.154  815.913    0.000  815.913
858.00   655.958   11.075    0.000   11.075      243.788  293.280    0.000  293.280        0.000  775.902    0.000  775.902
859.00   737.286    0.000    0.000    0.000      334.837  263.841    0.000  263.841       90.679  959.378    0.000  959.378
860.00   703.926   14.584    0.000   14.584      253.560  429.512    0.000  429.512        0.000 1221.666    0.000 1221.666
861.00   730.761   45.453    0.000   45.453      427.096  420.397    0.000  420.397       30.462 1489.899    0.000 1489.899
862.00   685.970   61.848    0.000   61.848      246.996  405.189    0.000  405.189        0.000 1208.312    0.000 1208.312
863.00   618.528   93.333    0.000   93.333      100.389  398.485    0.000  398.485        0.000  924.003    0.000  924.003
864.00   695.088   77.832    0.000   77.832      146.304  463.247    0.000  463.247        0.000  954.162    0.000  954.162
865.00   706.189   65.051    0.000   65.051      194.034  483.912    0.000  483.912        0.000 1045.749    0.000 1045.749
866.00   654.253   66.011    0.000   66.011      259.006  354.599    0.000  354.599        0.000 1144.567    0.000 1144.567
867.00   664.278    8.933    0.000    8.933      233.026  285.464    0.000  285.464        0.000  688.851    0.000  688.851
868.00   687.131   69.103    0.000   69.103      276.257  399.352    0.000  399.352        0.000 1208.211    0.000 1208.211
869.00   594.896   65.557    0.000   65.557      127.367  491.043    0.000  491.043        0.000 1106.068    0.000 1106.068
870.00   696.359   68.608    0.000   68.608      235.309  412.495    0.000  412.495        0.000 1186.795    0.000 1186.795
871.00   684.324   68.937    0.000   68.937      195.241  479.444    0.000  479.444        0.000 1263.087    0.000 1263.087
872.00   724.567   13.739    0.000   13.739      335.794  347.338    0.000  347.338        0.000 1248.423    0.000 1248.423
873.00   752.590   26.378    0.000   26.378      315.608  345.653    0.000  345.653        0.000 1127.081    0.000 1127.081
874.00   707.141   59.437    0.000   59.437      366.970  340.794    0.000  340.794      121.847 1244.896    0.000 1244.896
875.00   781.325    0.000    0.000    0.000      479.879  278.761    0.000  278.761      142.154 1152.503    0.000 1152.503
876.00   685.952   74.064    0.000   74.064      304.792  369.046    0.000  369.046        0.000 1056.004    0.000 1056.004
877.00   717.622   73.690    0.000   73.690      246.646  340.707    0.000  340.707        0.000 1030.757    0.000 1030.757
878.00   761.633   40.568    0.000   40.568      322.608  418.451    0.000  418.451      111.693 1064.948    0.000 1064.948
879.00   751.139   20.503    0.000   20.503      159.534  390.345    0.000  390.345        0.000  965.714    0.000  965.714
880.00   608.371   54.679    0.000   54.679      190.703  247.241    0.000  247.241        0.000  413.186    0.000  413.186
881.00   632.169   58.511    0.000   58.511      204.278  268.816    0.000  268.816        0.000  354.176    0.000  354.176
882.00   702.276   70.951    0.000   70.951      241.374  275.381    0.000  275.381      132.000  383.732    0.000  383.732
883.00   647.430   65.914    0.000   65.914      235.625  244.214    0.000  244.214       30.462  382.224    0.000  382.224
884.00   693.086   77.167    0.000   77.167      329.097  324.664    0.000  324.664       60.923  826.877    0.000  826.877
885.00   693.546   43.990    0.000   43.990      252.789  379.478    0.000  379.478       71.077 1097.201    0.000 1097.201
886.00   717.631   11.002    0.000   11.002      269.344  242.008    0.000  242.008       20.308  523.672    0.000  523.672
887.00   738.115   27.689    0.000   27.689      233.464  346.599    0.000  346.599        0.000  852.624    0.000  852.624
888.00   736.233   60.730    0.000   60.730      275.268  522.729    0.000  522.729       50.769 1266.816    0.000 1266.816
889.00   666.256   53.243    0.000   53.243      213.057  330.245    0.000  330.245        0.000  768.167    0.000  768.167
890.00   825.198    0.000    0.000    0.000      385.558  414.984    0.000  414.984       10.154 1458.531    0.000 1458.531
891.00   804.763    0.000    0.000    0.000      451.953  220.656    0.000  220.656       20.308 1194.832    0.000 1194.832
892.00   685.518   69.429    0.000   69.429      151.706  456.551    0.000  456.551        0.000 1137.235    0.000 1137.235
893.00   825.347   59.652    0.000   59.652      288.371  515.342    0.000  515.342       20.308 1563.697    0.000 1563.697
894.00   820.452   25.266    0.000   25.266      326.630  343.794    0.000  343.794        0.000 1126.778    0.000 1126.778
895.00   741.321   19.657    0.000   19.657      319.358  350.363    0.000  350.363       30.462  922.491    0.000  922.491
896.00   671.319   69.932    0.000   69.932      167.272  385.057    0.000  385.057        0.000  965.003    0.000  965.003
897.00   710.792   65.817    0.000   65.817      213.057  378.575    0.000  378.575       71.077  766.257    0.000  766.257
898.00   730.245   93.699    0.000   93.699      282.703  399.250    0.000  399.250       20.308  982.206    0.000  982.206
899.00   749.043   34.424    0.000   34.424       98.441  484.679    0.000  484.679        0.000  625.916    0.000  625.916
900.00   718.948    0.000    0.000    0.000      181.963  339.249    0.000  339.249       10.053  764.348    0.000  764.348
901.00   715.654   76.250    0.000   76.250      199.089  378.413    0.000  378.413        0.000  814.013    0.000  814.013
902.00   714.024   35.650    0.000   35.650      213.919  445.768    0.000  445.768       71.077 1027.643    0.000 1027.643
903.00   570.184   85.484    0.000   85.484      140.684  243.100    0.000  243.100        0.000  463.660    0.000  463.660
904.00   596.091  103.341    0.000  103.341      108.431  304.836    0.000  304.836        0.000  476.326    0.000  476.326
905.00   740.542   75.783    0.000   75.783       89.408  606.671    0.000  606.671        0.000 1180.848    0.000 1180.848
906.00   780.779   21.559    0.000   21.559      183.615  490.425    0.000  490.425        0.000 1081.325    0.000 1081.325
907.00   663.383   57.025    0.000   57.025       82.745  572.217    0.000  572.217        0.000 1057.994    0.000 1057.994
908.00   608.971  136.077    0.000  136.077       39.557  583.208    0.000  583.208        0.000 1121.742    0.000 1121.742
909.00   696.601   96.680    0.000   96.680      136.487  455.791    0.000  455.791        0.000  867.390    0.000  867.390
910.00   636.328   75.989    0.000   75.989      168.653  403.351    0.000  403.351        0.000  817.729    0.000  817.729
911.00   670.150   63.652    0.000   63.652      110.627  441.658    0.000  441.658        0.000  794.300    0.000  794.300
912.00   680.793   13.879    0.000   13.879      163.241  330.167    0.000  330.167        0.000  513.012    0.000  513.012
913.00   689.572   23.895    0.000   23.895      261.377  326.405    0.000  326.405        0.000  732.777    0.000  732.777
914.00   693.109   25.787    0.000   25.787      101.594  450.868    0.000  450.868        0.000  856.831    0.000  856.831
915.00   663.372    0.634    0.000    0.634      130.901  351.949    0.000  351.949        0.000  875.327    0.000  875.327
916.00   594.462   21.431    0.000   21.431       92.953  317.230    0.000  317.230        0.000  424.246    0.000  424.246
917.00   648.763   22.867    0.000   22.867       39.557  433.399    0.000  433.399        0.000  605.504    0.000  605.504
918.00   722.391   29.660    0.000   29.660      226.200  384.279    0.000  384.279        0.000  845.975    0.000  845.975
919.00   779.521   36.256    0.000   36.256      275.314  373.383    0.000  373.383        0.000 1048.651    0.000 1048.651
920.00   709.145   32.346    0.000   32.346      330.643  381.779    0.000  381.779        0.000  987.120    0.000  987.120
921.00   751.920    0.000    0.000    0.000      273.235  313.507    0.000  313.507        0.000 1069.256    0.000 1069.256
922.00   691.039   22.616    0.000   22.616      243.918  215.375    0.000  215.375        0.000  775.702    0.000  775.702
923.00   688.638   15.598    0.000   15.598      284.683  232.891    0.000  232.891       10.053  645.717    0.000  645.717
924.00   671.747   26.123    0.000   26.123      293.335  252.384    0.000  252.384        0.000  837.632    0.000  837.632
925.00   597.106   54.389    0.000   54.389      191.263  298.769    0.000  298.769        0.000  705.632    0.000  705.632
926.00   709.433   79.467    0.000   79.467      296.705  354.113    0.000  354.113        0.000 1183.166    0.000 1183.166
927.00   787.878   26.428    0.000   26.428      283.356  355.730    0.000  355.730        0.000 1198.158    0.000 1198.158
928.00   713.752    0.000    0.000    0.000      278.757  321.743    0.000  321.743       60.319  869.102    0.000  869.102
929.00   597.947    0.000    0.000    0.000       47.079  278.246    0.000  278.246        0.000  343.720    0.000  343.720
930.00   679.730    0.000    0.000    0.000      165.326  188.796    0.000  188.796       10.154  344.526    0.000  344.526
931.00   707.033    9.787    0.000    9.787      131.259  262.637    0.000  262.637        0.000  506.485    0.000  506.485
932.00   616.000   23.320    0.000   23.320       92.778  262.898    0.000  262.898        0.000  354.176    0.000  354.176
933.00   568.572    0.634    0.000    0.634       98.833  166.098    0.000  166.098        0.000  202.473    0.000  202.473
934.00   686.658    0.000    0.000    0.000       75.657  310.064    0.000  310.064        0.000  393.784    0.000  393.784
935.00   694.247    0.000    0.000    0.000      250.409  223.688    0.000  223.688        0.000  587.816    0.000  587.816
936.00   729.127   31.175    0.000   31.175      224.080  327.826    0.000  327.826        0.000  989.739    0.000  989.739
937.00   761.341   46.210    0.000   46.210      354.427  455.707    0.000  455.707       50.769 1182.058    0.000 1182.058
938.00   599.866   28.681    0.000   28.681      127.410  283.562    0.000  283.562        0.000  597.466    0.000  597.466
939.00   582.955   77.441    0.000   77.441       79.896  470.802    0.000  470.802       40.616  698.804    0.000  698.804
940.00   604.599   72.822    0.000   72.822       89.408  483.242    0.000  483.242       30.462  927.203    0.000  927.203
941.00   662.905   55.035    0.000   55.035       95.115  519.437    0.000  519.437       20.308  950.434    0.000  950.434
942.00   703.826   45.232    0.000   45.232      102.724  508.113    0.000  508.113       71.077  820.550    0.000  820.550
943.00   749.816   24.617    0.000   24.617      196.535  488.435    0.000  488.435       20.308 1068.958    0.000 1068.958
944.00   609.439   70.660    0.000   70.660      214.351  327.082    0.000  327.082       60.923  564.083    0.000  564.083
945.00   661.753   49.171    0.000   49.171      129.226  428.075    0.000  428.075       10.154  877.542    0.000  877.542
946.00   627.274   72.256    0.000   72.256      108.431  441.408    0.000  441.408        0.000  637.983    0.000  637.983
947.00   724.075   24.096    0.000   24.096       47.470  498.681    0.000  498.681        0.000  725.639    0.000  725.639
948.00   713.924   47.099    0.000   47.099      152.092  391.167    0.000  391.167        0.000  615.661    0.000  615.661
949.00   656.614   36.552    0.000   36.552      123.859  335.913    0.000  335.913        0.000  683.117    0.000  683.117
950.00   651.992   14.796    0.000   14.796       95.800  399.551    0.000  399.551        0.000  715.685    0.000  715.685
951.00   635.872   58.432    0.000   58.432      165.841  286.238    0.000  286.238        0.000  514.825    0.000  514.825
952.00   638.207   41.883    0.000   41.883      172.837  346.853    0.000  346.853        0.000  905.490    0.000  905.490
953.00   701.504   59.017    0.000   59.017      165.185  427.262    0.000  427.262       30.462 1087.853    0.000 1087.853
954.00   646.913  128.273    0.000  128.273      169.381  541.959    0.000  541.959        0.000  885.383    0.000  885.383
955.00   615.019  160.696    0.000  160.696      163.598  593.183    0.000  593.183        0.000 1036.580    0.000 1036.580
956.00   575.335  153.518    0.000  153.518      130.302  699.840    0.000  699.840        0.000  978.780    0.000  978.780
957.00   558.429  161.896    0.000  161.896      109.986  653.538    0.000  653.538        0.000 1087.151    0.000 1087.151
958.00   583.758  173.224    0.000  173.224      217.809  691.971    0.000  691.971        0.000 1289.928    0.000 1289.928
959.00   638.520  106.665    0.000  106.665      107.083  620.773    0.000  620.773        0.000  987.526    0.000  987.526
960.00   603.936  153.374    0.000  153.374       88.321  590.896    0.000  590.896        0.000  822.956    0.000  822.956
961.00   623.931  117.743    0.000  117.743      123.595  532.102    0.000  532.102        0.000  974.055    0.000  974.055
962.00   660.627  119.819    0.000  119.819      191.252  625.794    0.000  625.794        0.000 1018.794    0.000 1018.794
963.00   567.478  195.460    0.000  195.460       39.948  639.270    0.000  639.270        0.000  897.052    0.000  897.052
964.00   566.470  173.915    0.000  173.915       39.600  594.230    0.000  594.230        0.000  948.428    0.000  948.428
965.00   674.761  108.417    0.000  108.417        7.522  704.648    0.000  704.648        0.000  911.230    0.000  911.230
966.00   624.376  168.660    0.000  168.660      134.195  611.572    0.000  611.572        0.000  973.061    0.000  973.061
967.00   628.198  177.348    0.000  177.348      106.958  605.814    0.000  605.814        0.000  769.580    0.000  769.580
968.00   646.675  146.027    0.000  146.027       90.354  612.259    0.000  612.259        0.000  948.828    0.000  948.828
969.00   687.485  105.521    0.000  105.521      146.038  645.207    0.000  645.207        0.000 1144.771    0.000 1144.771
970.00   702.036  109.905    0.000  109.905      154.162  606.906    0.000  606.906        0.000 1031.569    0.000 1031.569
971.00   656.482   89.546    0.000   89.546      229.432  526.226    0.000  526.226        0.000 1072.284    0.000 1072.284
972.00   835.755   63.983    0.000   63.983      414.681  689.958    0.000  689.958       91.385 1518.648    0.000 1518.648
973.00   809.060    0.000    0.000    0.000      467.433  510.850    0.000  510.850        0.000 1533.135    0.000 1533.135
974.00   892.690    0.000    0.000    0.000      642.565  329.000    0.000  329.000      389.664 1363.319    0.000 1363.319
975.00   828.373   44.580    0.000   44.580      342.950  574.959    0.000  574.959      170.903 1219.956    0.000 1219.956
976.00   686.984   79.397    0.000   79.397      163.935  543.817    0.000  543.817        0.000 1114.499    0.000 1114.499
977.00   704.521   31.494    0.000   31.494       94.289  586.107    0.000  586.107        0.000 1200.156    0.000 1200.156
978.00   808.695   80.366    0.000   80.366      267.861  482.776    0.000  482.776        0.000 1106.154    0.000 1106.154
979.00   708.441   39.397    0.000   39.397       44.271  533.145    0.000  533.145        0.000  744.547    0.000  744.547
980.00   781.366   54.403    0.000   54.403      110.592  476.519    0.000  476.519        0.000  869.512    0.000  869.512
981.00   699.060   70.182    0.000   70.182      101.941  472.826    0.000  472.826        0.000  967.821    0.000  967.821
982.00   782.596   43.455    0.000   43.455      230.689  564.485    0.000  564.485        0.000  969.639    0.000  969.639
983.00   824.658   52.717    0.000   52.717      280.446  747.323    0.000  747.323        0.000 2042.221    0.000 2042.221
984.00   817.088   81.275    0.000   81.275      351.349  738.809    0.000  738.809       60.319 1994.863    0.000 1994.863
985.00   813.716   54.863    0.000   54.863      407.539  711.885    0.000  711.885       30.159 1676.184    0.000 1676.184
986.00   804.507  104.635    0.000  104.635      186.295  830.867    0.000  830.867        0.000 1826.793    0.000 1826.793
987.00   745.192   62.389    0.000   62.389      193.170  720.924    0.000  720.924        0.000 1584.005    0.000 1584.005
988.00   883.726   64.175    0.000   64.175      146.477  820.750    0.000  820.750        0.000 1604.112    0.000 1604.112
989.00   777.285  146.620    0.000  146.620      159.358  893.192    0.000  893.192        0.000 1853.527    0.000 1853.527
990.00   792.701  145.377    0.000  145.377       55.080  730.289    0.000  730.289        0.000 1479.545    0.000 1479.545
991.00   579.873  148.682    0.000  148.682        0.000  557.785    0.000  557.785        0.000 1002.917    0.000 1002.917
992.00   613.328  161.992    0.000  161.992       77.994  544.994    0.000  544.994        0.000 1217.156    0.000 1217.156
993.00   635.216  141.742    0.000  141.742       72.287  620.477    0.000  620.477        0.000 1287.530    0.000 1287.530
994.00   761.985  129.218    0.000  129.218      268.126  749.826    0.000  749.826        0.000 1728.960    0.000 1728.960
995.00   720.267  153.543    0.000  153.543       43.666  748.709    0.000  748.709        0.000 1458.232    0.000 1458.232
996.00   784.594  122.684    0.000  122.684      134.324  652.300    0.000  652.300        0.000 1469.594    0.000 1469.594
997.00   796.143  124.776    0.000  124.776       57.069  787.795    0.000  787.795        0.000 1653.974    0.000 1653.974
998.00   799.738   50.728    0.000   50.728       54.471  757.918    0.000  757.918        0.000 1460.849    0.000 1460.849
999.00   825.355  101.224    0.000  101.224       48.595  781.051    0.000  781.051        0.000 1501.867    0.000 1501.867
1000.00   885.216   70.612    0.000   70.612       99.869  628.925    0.000  628.925        0.000 1095.212    0.000 1095.212
1001.00   857.163    0.000    0.000    0.000      216.862  608.802    0.000  608.802       20.308 1369.665    0.000 1369.665
1002.00   855.070   18.588    0.000   18.588      437.778  432.709    0.000  432.709      203.078 1282.696    0.000 1282.696
1003.00   855.250   37.196    0.000   37.196      319.276  497.294    0.000  497.294      313.664 1277.356    0.000 1277.356
1004.00   856.844   32.609    0.000   32.609      377.732  455.889    0.000  455.889      172.616 1295.968    0.000 1295.968
1005.00   762.967  118.417    0.000  118.417       81.799  621.998    0.000  621.998        0.000 1299.193    0.000 1299.193
1006.00   855.379  101.253    0.000  101.253      170.642  614.301    0.000  614.301        0.000 1318.896    0.000 1318.896
1007.00   753.387  114.388    0.000  114.388       19.023  826.793    0.000  826.793        0.000 1704.945    0.000 1704.945
1008.00   776.707   98.976    0.000   98.976       91.310  741.358    0.000  741.358        0.000 1702.929    0.000 1702.929
1009.00   817.793   14.219    0.000   14.219      389.625  369.165    0.000  369.165      121.847 1248.423    0.000 1248.423
1010.00   785.786   23.770    0.000   23.770      138.868  528.406    0.000  528.406        0.000 1177.850    0.000 1177.850
1011.00   750.985   32.545    0.000   32.545       68.483  502.897    0.000  502.897        0.000 1116.927    0.000 1116.927
1012.00   741.698    6.596    0.000    6.596      159.793  507.207    0.000  507.207        0.000 1247.315    0.000 1247.315
1013.00   688.028   68.519    0.000   68.519       89.408  416.387    0.000  416.387        0.000  863.080    0.000  863.080
1014.00   791.444   27.379    0.000   27.379      180.718  454.563    0.000  454.563        0.000 1106.773    0.000 1106.773
1015.00   761.684   31.469    0.000   31.469      370.818  396.648    0.000  396.648      142.154 1173.416    0.000 1173.416
1016.00   819.590   26.240    0.000   26.240      241.159  537.285    0.000  537.285       91.385 1325.522    0.000 1325.522
1017.00   832.772   24.394    0.000   24.394      324.684  566.900    0.000  566.900      131.900 1485.668    0.000 1485.668
1018.00   845.968  139.354    0.000  139.354      193.991  706.670    0.000  706.670        0.000 1510.698    0.000 1510.698
1019.00   804.777  159.695    0.000  159.695      166.272  646.376    0.000  646.376        0.000 1597.666    0.000 1597.666
1020.00   699.573  216.431    0.000  216.431       19.023  659.945    0.000  659.945        0.000 1152.302    0.000 1152.302
1021.00   737.798  176.043    0.000  176.043       22.828  635.835    0.000  635.835        0.000 1184.382    0.000 1184.382
1022.00   805.352  147.518    0.000  147.518        5.707  743.865    0.000  743.865        0.000 1375.893    0.000 1375.893
1023.00   686.206  193.410    0.000  193.410       53.221  669.535    0.000  669.535        0.000 1302.594    0.000 1302.594
1024.00   824.804   77.274    0.000   77.274       41.851  787.749    0.000  787.749        0.000 1499.348    0.000 1499.348
1025.00   755.726   84.863    0.000   84.863      263.767  490.305    0.000  490.305      335.078 1174.524    0.000 1174.524
1026.00   783.041   28.464    0.000   28.464      131.856  518.274    0.000  518.274        0.000 1202.870    0.000 1202.870
1027.00   735.537  100.172    0.000  100.172      154.086  545.179    0.000  545.179       40.616 1289.543    0.000 1289.543
1028.00   781.878   65.196    0.000   65.196       77.994  687.851    0.000  687.851        0.000 1299.697    0.000 1299.697
1029.00   673.003   63.552    0.000   63.552       26.589  493.773    0.000  493.773        0.000  700.215    0.000  700.215
1030.00   745.209   96.753    0.000   96.753       15.218  547.602    0.000  547.602        0.000  924.003    0.000  924.003
1031.00   732.688   61.318    0.000   61.318       45.655  510.290    0.000  510.290        0.000  761.541    0.000  761.541
1032.00   637.576   78.344    0.000   78.344       30.437  486.945    0.000  486.945        0.000  771.695    0.000  771.695
1033.00   659.552   67.709    0.000   67.709       58.971  498.264    0.000  498.264        0.000  791.499    0.000  791.499
1034.00   633.563   74.610    0.000   74.610       53.264  410.028    0.000  410.028        0.000  609.233    0.000  609.233
1035.00   662.666   84.376    0.000   84.376       36.057  449.192    0.000  449.192        0.000  699.509    0.000  699.509
1036.00   691.161  106.541    0.000  106.541       32.339  554.710    0.000  554.710        0.000 1121.538    0.000 1121.538
1037.00   761.160  115.422    0.000  115.422      100.649  635.189    0.000  635.189        0.000 1390.679    0.000 1390.679
1038.00   646.375  173.225    0.000  173.225      117.769  658.729    0.000  658.729        0.000 1303.501    0.000 1303.501
1039.00   681.264  147.082    0.000  147.082      124.944  703.872    0.000  703.872        0.000 1497.735    0.000 1497.735
1040.00   730.859  151.777    0.000  151.777      123.388  758.125    0.000  758.125        0.000 1599.072    0.000 1599.072
1041.00   749.580  102.729    0.000  102.729      240.625  552.384    0.000  552.384        0.000 1668.537    0.000 1668.537
1042.00   750.820  107.184    0.000  107.184      299.651  460.226    0.000  460.226        0.000 1269.235    0.000 1269.235
1043.00   776.282  118.000    0.000  118.000      193.947  551.405    0.000  551.405        0.000 1462.159    0.000 1462.159
1044.00   779.548  141.654    0.000  141.654      262.811  467.957    0.000  467.957        0.000 1337.389    0.000 1337.389
1045.00   631.035  156.350    0.000  156.350      245.516  410.505    0.000  410.505        0.000 1206.699    0.000 1206.699
1046.00   644.692  144.608    0.000  144.608      224.896  388.616    0.000  388.616        0.000 1071.272    0.000 1071.272
1047.00   634.314  140.597    0.000  140.597      271.369  402.932    0.000  402.932       20.308 1173.416    0.000 1173.416
1048.00   722.082   98.324    0.000   98.324      461.480  250.280    0.000  250.280       91.385 1157.542    0.000 1157.542
1049.00   746.281  146.439    0.000  146.439      249.844  476.683    0.000  476.683       60.923 1153.914    0.000 1153.914
1050.00   660.119  177.375    0.000  177.375      258.150  485.923    0.000  485.923       10.154 1424.642    0.000 1424.642
