# Supplementary material for: N-Glycans modulate tilting of HIV-1 envelope glycoprotein
Source: Nat Commun. 2026 Apr 15;17:5206. doi: 10.1038/s41467-026-71874-2 (PMC13254402; doi:10.1038/s41467-026-71874-2)
Supplement: Supplementary file 8 — Source Data [file 41467_2026_71874_MOESM8_ESM.zip › source_data/1_Main_Text_Figures/4_Figure_5/3_Raw_data/FP/FP.A.4.txt]

#ASA ANALYSIS
#SIM_TIME  ASA1.4 TotOccl1.4 ShldMem1.4 ShldGly1.4   ASA7.2 TotOccl7.2 ShldMem7.2 ShldGly7.2   ASA18.6 TotOccl18.6 ShldMem18.6 ShldGly18.6

  0.00   853.566  142.333    0.000  142.333      395.547  499.782    0.000  499.782      111.693 1228.619   10.154 1218.466
  1.00   870.103  203.338    0.000  203.338      257.398 1027.567    0.000 1027.567       40.212 2244.891    0.000 2244.891
  2.00   890.322  145.479    0.000  145.479       77.691  810.499    0.000  810.499       10.154 1062.437    0.000 1062.437
  3.00  1025.635   53.996    0.000   53.996      180.457  862.469    0.000  862.469        0.000 1946.529    0.000 1946.529
  4.00   929.016  174.477    0.000  174.477      534.979  967.501    0.000  967.501      223.385 2309.846    0.000 2309.846
  5.00   988.033  153.414    0.000  153.414      553.136  786.961    0.000  786.961      274.155 2168.699    0.000 2168.699
  6.00   904.590  185.017    0.000  185.017      306.789  877.418    0.000  877.418      121.847 2009.463    0.000 2009.463
  7.00   861.296  221.543    0.000  221.543      152.184 1049.567    0.000 1049.567       30.462 2148.295    0.000 2148.295
  8.00   934.176  188.108    0.000  188.108      502.329  999.115    0.000  999.115      888.211 1841.061    0.000 1841.061
  9.00   908.761  171.679    0.000  171.679       58.450  923.010    0.000  923.010        0.000 1807.468    0.000 1807.468
 10.00  1093.403   33.780    0.000   33.780      459.269  828.175    0.000  828.175      182.770 2223.293    0.000 2223.293
 11.00   948.850  180.277    0.000  180.277      837.192  612.968    0.000  612.968      918.762 1680.606    0.000 1680.606
 12.00   998.439   86.878    0.000   86.878      462.943  633.881    0.000  633.881       50.769 1420.233    0.000 1420.233
 13.00   898.191  206.952    0.000  206.952      303.630  746.004    0.000  746.004        0.000 1689.767    0.000 1689.767
 14.00   930.416  184.992    0.000  184.992      257.321  756.832    0.000  756.832       30.159 1676.877    0.000 1676.877
 15.00   810.424  201.064    0.000  201.064      217.755  651.797    0.000  651.797       30.159 1414.908    0.000 1414.908
 16.00   842.867  177.886    0.000  177.886      540.014  592.177    0.000  592.177      131.799 1579.176    0.000 1579.176
 17.00   963.009  106.304    0.000  106.304      621.661  486.297    0.000  486.297        0.000 1520.167    0.000 1520.167
 18.00   875.593  148.968    0.000  148.968      421.273  515.523    0.000  515.523        0.000 1415.511    0.000 1415.511
 19.00   785.255  174.807    0.000  174.807      357.023  542.154    0.000  542.154        0.000 1418.125    0.000 1418.125
 20.00   802.000  194.704    0.000  194.704      168.826  600.045    0.000  600.045        0.000 1180.665    0.000 1180.665
 21.00  1048.206   64.879    0.000   64.879      381.271  688.070    0.000  688.070        0.000 1737.621    0.000 1737.621
 22.00  1057.126  119.550    0.000  119.550      323.045  872.290    0.000  872.290        0.000 1816.941    0.000 1816.941
 23.00  1022.375  181.109    0.000  181.109      474.138  809.039    0.000  809.039      203.078 2060.634    0.000 2060.634
 24.00   983.693  149.851    0.000  149.851      496.500  595.722    0.000  595.722        0.000 1636.886    0.000 1636.886
 25.00   947.693  155.234    0.000  155.234      405.189  772.333    0.000  772.333        0.000 1846.398    0.000 1846.398
 26.00   938.173  183.253    0.000  183.253      509.376  598.220    0.000  598.220      162.462 1461.857    0.000 1461.857
 27.00   986.326  145.656    0.000  145.656      362.474  799.396    0.000  799.396        0.000 1634.775    0.000 1634.775
 28.00   880.456  164.605    0.000  164.605      297.704  633.552    0.000  633.552        0.000 1145.378    0.000 1145.378
 29.00   813.293  149.529    0.000  149.529      175.126  620.581    0.000  620.581       10.053 1242.090    0.000 1242.090
 30.00   846.338  112.852    0.000  112.852      353.295  711.114    0.000  711.114        0.000 1357.905    0.000 1357.905
 31.00   816.436   64.315    0.000   64.315      397.401  535.324    0.000  535.324        0.000 1267.124    0.000 1267.124
 32.00   960.123   58.621    0.000   58.621      667.465  406.053    0.000  406.053        0.000 1496.832    0.000 1496.832
 33.00   943.453   62.989    0.000   62.989      393.806  732.107    0.000  732.107      101.539 1932.633    0.000 1932.633
 34.00   840.719   80.125    0.000   80.125      393.041  535.886    0.000  535.886        0.000 1309.851    0.000 1309.851
 35.00   723.316   93.673    0.000   93.673      302.379  445.830    0.000  445.830        0.000 1218.064    0.000 1218.064
 36.00   827.668  114.252    0.000  114.252      159.100  773.368    0.000  773.368        0.000 1238.371    0.000 1238.371
 37.00   750.262  172.115    0.000  172.115      145.956  665.977    0.000  665.977        0.000 1127.081    0.000 1127.081
 38.00   904.211  105.551    0.000  105.551      319.369  577.520    0.000  577.520        0.000 1238.773    0.000 1238.773
 39.00   883.016   89.803    0.000   89.803      301.774  627.585    0.000  627.585        0.000 1198.158    0.000 1198.158
 40.00   939.251   88.412    0.000   88.412      240.899  603.329    0.000  603.329        0.000 1127.081    0.000 1127.081
 41.00   881.509  116.755    0.000  116.755      243.753  720.279    0.000  720.279        0.000 1360.017    0.000 1360.017
 42.00   821.668  109.025    0.000  109.025      210.155  700.386    0.000  700.386        0.000 1248.927    0.000 1248.927
 43.00   764.531  136.629    0.000  136.629      142.151  622.397    0.000  622.397        0.000 1083.248    0.000 1083.248
 44.00   753.551  109.137    0.000  109.137      217.248  637.183    0.000  637.183        0.000 1389.473    0.000 1389.473
 45.00   755.670  159.256    0.000  159.256      177.300  712.798    0.000  712.798        0.000 1360.620    0.000 1360.620
 46.00   896.377  117.155    0.000  117.155      265.414  761.222    0.000  761.222        0.000 1624.420    0.000 1624.420
 47.00   829.364   63.755    0.000   63.755      203.459  553.308    0.000  553.308        0.000 1137.235    0.000 1137.235
 48.00   948.833   47.242    0.000   47.242      102.724  608.735    0.000  608.735        0.000 1066.157    0.000 1066.157
 49.00  1045.674   54.309    0.000   54.309       68.396  727.716    0.000  727.716        0.000 1169.807    0.000 1169.807
 50.00   941.544   90.177    0.000   90.177      531.931  552.134    0.000  552.134       71.077 1834.325    0.000 1834.325
 51.00  1019.997   94.245    0.000   94.245      369.000  769.470    0.000  769.470      142.154 1844.789    0.000 1844.789
 52.00   969.847   92.942    0.000   92.942      323.214  631.433    0.000  631.433        0.000 1420.739    0.000 1420.739
 53.00   977.643  147.700    0.000  147.700      419.219  816.429    0.000  816.429       50.367 2025.847    0.000 2025.847
 54.00  1030.552  132.103    0.000  132.103      472.607  778.989    0.000  778.989        0.000 2095.008    0.000 2095.008
 55.00  1055.896  134.393    0.000  134.393      717.096  696.576    0.000  696.576      383.126 2429.078    0.000 2429.078
 56.00  1124.763   42.795    0.000   42.795      433.441  757.104    0.000  757.104        0.000 1964.514    0.000 1964.514
 57.00  1048.674  124.526    0.000  124.526      465.237  940.758    0.000  940.758      172.616 2367.552    0.000 2367.552
 58.00   874.397  178.056    0.000  178.056      132.556 1121.699    0.000 1121.699        0.000 1827.698    0.000 1827.698
 59.00   942.378  100.333    0.000  100.333      121.488 1048.806    0.000 1048.806        0.000 1715.101    0.000 1715.101
 60.00   943.973  118.185    0.000  118.185      256.551  960.177    0.000  960.177        0.000 1918.078    0.000 1918.078
 61.00  1092.038   52.748    0.000   52.748      397.667 1031.864    0.000 1031.864       30.462 2192.533    0.000 2192.533
 62.00   800.820  148.493    0.000  148.493       83.701  801.911    0.000  801.911        0.000 1535.125    0.000 1535.125
 63.00   801.789  206.025    0.000  206.025      145.699  710.562    0.000  710.562        0.000 1519.144    0.000 1519.144
 64.00   753.273  152.837    0.000  152.837      129.356  643.418    0.000  643.418        0.000 1227.694    0.000 1227.694
 65.00   700.445  143.410    0.000  143.410       77.125  379.855    0.000  379.855        0.000  449.787    0.000  449.787
 66.00   644.876  127.627    0.000  127.627       60.309  526.069    0.000  526.069        0.000  776.821    0.000  776.821
 67.00   676.357  154.967    0.000  154.967      111.410  466.880    0.000  466.880        0.000  784.862    0.000  784.862
 68.00   694.518  142.045    0.000  142.045       94.811  527.802    0.000  527.802        0.000  832.518    0.000  832.518
 69.00   707.751   88.204    0.000   88.204       97.920  407.870    0.000  407.870        0.000  758.525    0.000  758.525
 70.00   640.808  107.207    0.000  107.207        0.000  535.018    0.000  535.018        0.000  784.563    0.000  784.563
 71.00   756.114  103.846    0.000  103.846        0.000  619.538    0.000  619.538        0.000  808.289    0.000  808.289
 72.00   681.082  167.204    0.000  167.204       43.492  568.568    0.000  568.568        0.000  844.280    0.000  844.280
 73.00   570.834  305.380    0.000  305.380        0.000  646.899    0.000  646.899        0.000  793.709    0.000  793.709
 74.00   516.895  308.664    0.000  308.664        0.000  514.559    0.000  514.559        0.000  595.457    0.000  595.457
 75.00   498.420  344.145    0.000  344.145       35.318  574.482    0.000  574.482        0.000  941.692    0.000  941.692
 76.00   527.469  359.014    0.000  359.014        0.000  651.924    0.000  651.924        0.000 1030.870    0.000 1030.870
 77.00   468.212  384.096    0.000  384.096        0.000  647.942    0.000  647.942        0.000  992.869    0.000  992.869
 78.00   483.212  378.853    0.000  378.853        1.859  745.688    0.000  745.688        0.000 1131.603    0.000 1131.603
 79.00   422.967  411.939    0.000  411.939        0.000  726.974    0.000  726.974        0.000  902.288    0.000  902.288
 80.00   591.476  343.488    0.000  343.488        0.000  762.637    0.000  762.637        0.000 1093.903    0.000 1093.903
 81.00   625.377  339.925    0.000  339.925        1.902  794.116    0.000  794.116        0.000 1134.922    0.000 1134.922
 82.00   674.331  320.927    0.000  320.927        1.816  834.450    0.000  834.450        0.000 1101.142    0.000 1101.142
 83.00   570.189  347.507    0.000  347.507        0.000  790.175    0.000  790.175        0.000 1063.845    0.000 1063.845
 84.00   608.152  361.240    0.000  361.240        1.902  760.002    0.000  760.002        0.000 1003.425    0.000 1003.425
 85.00   528.277  412.556    0.000  412.556        0.000  833.106    0.000  833.106        0.000 1002.820    0.000 1002.820
 86.00   546.487  465.123    0.000  465.123        0.000  840.975    0.000  840.975        0.000 1244.097    0.000 1244.097
 87.00   568.799  404.737    0.000  404.737        0.000  767.000    0.000  767.000        0.000 1030.667    0.000 1030.667
 88.00   535.480  435.196    0.000  435.196        0.000  854.170    0.000  854.170        0.000 1243.599    0.000 1243.599
 89.00   616.970  393.490    0.000  393.490        0.000  933.587    0.000  933.587        0.000 1216.455    0.000 1216.455
 90.00   625.325  355.303    0.000  355.303        1.902  847.593    0.000  847.593        0.000 1164.278    0.000 1164.278
 91.00   582.295  371.684    0.000  371.684        9.294  805.092    0.000  805.092        0.000  982.712    0.000  982.712
 92.00   662.779  362.752    0.000  362.752       18.849  768.442    0.000  768.442        0.000 1122.456    0.000 1122.456
 93.00   597.016  333.402    0.000  333.402        0.000  739.587    0.000  739.587        0.000 1001.406    0.000 1001.406
 94.00   659.310  295.156    0.000  295.156        7.566  622.347    0.000  622.347        0.000  800.044    0.000  800.044
 95.00   722.579  284.720    0.000  284.720        5.707  770.726    0.000  770.726        0.000 1040.118    0.000 1040.118
 96.00   622.567  355.695    0.000  355.695        1.902  791.567    0.000  791.567        0.000 1179.457    0.000 1179.457
 97.00   524.417  389.598    0.000  389.598        0.000  674.662    0.000  674.662        0.000 1019.811    0.000 1019.811
 98.00   663.047  289.658    0.000  289.658        0.000  768.643    0.000  768.643        0.000 1069.066    0.000 1069.066
 99.00   814.729  214.344    0.000  214.344       14.828  925.060    0.000  925.060        0.000 1302.005    0.000 1302.005
100.00   786.757  177.601    0.000  177.601       18.588  801.489    0.000  801.489        0.000 1197.242    0.000 1197.242
101.00   780.869  139.185    0.000  139.185       72.589  715.554    0.000  715.554        0.000 1059.519    0.000 1059.519
102.00   982.785   56.929    0.000   56.929       76.864  860.159    0.000  860.159        0.000 1458.127    0.000 1458.127
103.00   956.628  103.594    0.000  103.594      126.411 1013.554   15.218  998.336        0.000 1833.116    0.000 1833.116
104.00   809.189  164.231    0.000  164.231      100.469  840.066    0.000  840.066        0.000 1448.881    0.000 1448.881
105.00   797.413  153.710    0.000  153.710      224.899  491.831    0.000  491.831       40.616 1055.601    0.000 1055.601
106.00   618.030  192.662    0.000  192.662      124.760  546.951    0.000  546.951        0.000  983.213    0.000  983.213
107.00   671.309  187.782    0.000  187.782       95.800  601.510    0.000  601.510        0.000  953.558    0.000  953.558
108.00   721.814  152.398    0.000  152.398      160.785  593.949    0.000  593.949        0.000 1146.785    0.000 1146.785
109.00   751.710  176.931    0.000  176.931      109.888  677.038    0.000  677.038        0.000 1054.996    0.000 1054.996
110.00   710.754  169.846    0.000  169.846      176.558  613.489    0.000  613.489        0.000 1044.842    0.000 1044.842
111.00   673.189  153.228    0.000  153.228      208.765  481.281    0.000  481.281       20.106  953.658    0.000  953.658
112.00   698.747  144.300    0.000  144.300      218.156  507.913    0.000  507.913        0.000 1076.311    0.000 1076.311
113.00   715.162  177.582    0.000  177.582       90.050  680.158    0.000  680.158        0.000 1208.312    0.000 1208.312
114.00   663.669  215.111    0.000  215.111       47.210  666.884    0.000  666.884        0.000 1086.465    0.000 1086.465
115.00   694.235  158.824    0.000  158.824       13.142  709.252    0.000  709.252        0.000  984.926    0.000  984.926
116.00   647.396  179.410    0.000  179.410       57.797  624.857    0.000  624.857        0.000  922.592    0.000  922.592
117.00   691.296  231.596    0.000  231.596       54.601  676.958    0.000  676.958        0.000 1025.542    0.000 1025.542
118.00   562.420  287.069    0.000  287.069       11.414  678.644    0.000  678.644        0.000 1076.311    0.000 1076.311
119.00   641.691  251.969    0.000  251.969        0.000  880.277    0.000  880.277        0.000 1385.547    0.000 1385.547
120.00   742.642  204.377    0.000  204.377       30.393  771.466    0.000  771.466        0.000 1248.927    0.000 1248.927
121.00   651.104  229.138    0.000  229.138       48.853  662.377    0.000  662.377        0.000  972.253    0.000  972.253
122.00   760.813  193.312    0.000  193.312      132.642  600.607    0.000  600.607        0.000 1147.389    0.000 1147.389
123.00   632.946  207.903    0.000  207.903      112.063  502.206    0.000  502.206        0.000  700.618    0.000  700.618
124.00   855.453  158.997    0.000  158.997      227.015  589.060    0.000  589.060        0.000 1177.346    0.000 1177.346
125.00   837.059  175.817    0.000  175.817      229.486  728.580    0.000  728.580        0.000 1391.082    0.000 1391.082
126.00   818.467  172.763    0.000  172.763      313.009  676.827    0.000  676.827        0.000 1411.389    0.000 1411.389
127.00   745.496  214.508    0.000  214.508       90.268  536.230    0.000  536.230        0.000  771.695    0.000  771.695
128.00   695.429  227.523    0.000  227.523       28.448  580.192    0.000  580.192        0.000  699.307    0.000  699.307
129.00   698.702  240.379    0.000  240.379       54.994  738.351    0.000  738.351        0.000 1147.388    0.000 1147.388
130.00   748.853  204.119    0.000  204.119       79.810  723.997    0.000  723.997        0.000 1116.927    0.000 1116.927
131.00   812.694  196.645    0.000  196.645       60.874  800.997    0.000  800.997        0.000 1289.543    0.000 1289.543
132.00   691.306  257.228    0.000  257.228       77.517  812.669    0.000  812.669        0.000 1248.827    0.000 1248.827
133.00   830.438  245.064    0.000  245.064      231.389  803.634    0.000  803.634        0.000 1563.698    0.000 1563.698
134.00   727.203  227.201    0.000  227.201      102.550  797.620    0.000  797.620        0.000 1228.619    0.000 1228.619
135.00   595.111  231.312    0.000  231.312      126.791  530.265    0.000  530.265        0.000 1013.977    0.000 1013.977
136.00   688.175  164.871    0.000  164.871       31.600  664.280    0.000  664.280        0.000 1003.420    0.000 1003.420
137.00   726.164  119.816    0.000  119.816      163.119  439.431    0.000  439.431       40.616  873.234    0.000  873.234
138.00   728.955  180.997    0.000  180.997      192.415  585.473    0.000  585.473        0.000  993.871    0.000  993.871
139.00   761.858  177.627    0.000  177.627      136.922  644.835    0.000  644.835        0.000 1167.696    0.000 1167.696
140.00   721.403  167.270    0.000  167.270      172.752  547.775    0.000  547.775        0.000 1115.415    0.000 1115.415
141.00   695.700  202.557    0.000  202.557      219.577  494.336    0.000  494.336       30.159 1064.948    0.000 1064.948
142.00   679.603  172.423    0.000  172.423      266.834  520.624    0.000  520.624        0.000 1247.919    0.000 1247.919
143.00   625.740  200.746    0.000  200.746      197.786  570.037    0.000  570.037        0.000 1034.184    0.000 1034.184
144.00   734.409  231.014    0.000  231.014      198.907  701.861    0.000  701.861        0.000 1318.896    0.000 1318.896
145.00   781.975  175.373    0.000  175.373      241.800  705.925    0.000  705.925        0.000 1320.004    0.000 1320.004
146.00   684.805  187.995    0.000  187.995      344.479  401.385    0.000  401.385       10.053 1024.534    0.000 1024.534
147.00   688.412  273.192    0.000  273.192      128.052  688.109    0.000  688.109        0.000 1197.855    0.000 1197.855
148.00   885.052  131.690    0.000  131.690      287.334  869.132    0.000  869.132       30.462 1532.834    0.000 1532.834
149.00   829.397  174.041    0.000  174.041      157.325  884.176    0.000  884.176        0.000 1481.260    0.000 1481.260
150.00   955.153  177.459    0.000  177.459      259.318 1121.199    0.000 1121.199       91.385 2117.122    0.000 2117.122
151.00   890.223  186.570    0.000  186.570      413.269  847.526    0.000  847.526        0.000 2144.157  182.770 1961.387
152.00   913.812  192.797    0.000  192.797      244.618 1214.798    0.000 1214.798        0.000 2472.798    0.000 2472.798
153.00   874.096  162.998    0.000  162.998      195.926  893.980    0.000  893.980       20.207 1582.594    0.000 1582.594
154.00   768.569  249.555    0.000  249.555      322.025  711.064    0.000  711.064       40.212 1661.709    0.000 1661.709
155.00   910.969  186.437    0.000  186.437      455.232  673.925    0.000  673.925        0.000 1977.487   10.154 1967.333
156.00   996.361  137.866    0.000  137.866      783.310  633.437    0.000  633.437      212.425 2406.649  223.385 2183.264
157.00   923.005  212.807    0.000  212.807      715.632  533.839    1.902  531.937      171.004 2128.183  132.000 1996.182
158.00   994.055  167.183    0.000  167.183      574.311  790.318    0.000  790.318       30.462 2172.327  111.693 2060.634
159.00   894.051  170.521    0.000  170.521      308.560  801.513    0.000  801.513        0.000 1695.698    0.000 1695.698
160.00   955.259  174.114    0.000  174.114      343.624  927.886    0.000  927.886        0.000 2172.729   71.077 2101.652
161.00   898.542  215.772    0.000  215.772      376.248  950.179    0.000  950.179        0.000 2209.514    0.000 2209.514
162.00   963.086  142.592    0.000  142.592      519.626  723.643    0.000  723.643      162.462 1827.598    0.000 1827.598
163.00   901.237   28.324    0.000   28.324      565.847  520.526    0.000  520.526      324.924 1369.766    0.000 1369.766
164.00   919.638   66.315    0.000   66.315      662.429  476.131    0.000  476.131      121.847 1593.153   10.154 1582.999
165.00  1019.037   79.260    0.000   79.260      665.453  655.207    0.000  655.207      233.539 1797.237   20.308 1776.929
166.00   965.593  161.345    0.000  161.345      180.232  977.037    0.000  977.037        0.000 1733.997    0.000 1733.997
167.00   905.639  168.643    0.000  168.643      569.858  686.806    0.000  686.806       60.923 1988.951    0.000 1988.951
168.00   843.440  100.701    0.000  100.701      264.373  535.324    0.000  535.324        0.000 1238.773    0.000 1238.773
169.00   875.378   73.667    0.000   73.667      411.152  522.181    0.000  522.181        0.000 1634.069    0.000 1634.069
170.00   992.576   54.446    0.000   54.446      608.040  542.411    3.805  538.606       60.320 1908.929    0.000 1908.929
171.00   829.163  155.264    0.000  155.264      393.034  678.903    0.000  678.903       70.674 1693.785    0.000 1693.785
172.00   970.773   97.104    0.000   97.104      608.345  649.288    0.000  649.288       60.923 1908.930    0.000 1908.930
173.00   869.750   64.190    0.000   64.190      325.812  624.299   53.264  571.035        0.000 1502.573    0.000 1502.573
174.00   839.701  102.271    0.000  102.271      296.368  718.115    0.000  718.115        0.000 1674.485    0.000 1674.485
175.00   849.178   93.407    0.000   93.407      247.947  564.197    1.902  562.295        0.000 1191.922    0.000 1191.922
176.00   795.456  177.362    0.000  177.362      211.457  757.631    0.000  757.631        0.000 1560.078    0.000 1560.078
177.00   690.220  193.852    0.000  193.852      255.162  530.995    0.000  530.995        0.000 1202.077    0.000 1202.077
178.00   784.575  223.315    0.000  223.315      292.545  747.036   45.655  701.381        0.000 1600.184   10.154 1590.031
179.00   732.033  184.129    0.000  184.129      233.847  735.432   41.851  693.581        0.000 1414.994    0.000 1414.994
180.00   752.828  193.005    0.000  193.005      178.037  743.535    3.805  739.730        0.000 1197.856    0.000 1197.856
181.00   723.678  137.030    0.000  137.030      236.570  696.540   28.534  668.006        0.000 1227.108    0.000 1227.108
182.00   772.901  250.036    0.000  250.036      187.664  969.217   11.414  957.803       70.372 1751.988    0.000 1751.988
183.00   785.000  193.099    0.000  193.099      130.911  927.454    3.805  923.649        0.000 1599.184    0.000 1599.184
184.00   764.541  256.109    0.000  256.109       30.263 1187.414    3.805 1183.609        0.000 1974.777    0.000 1974.777
185.00   773.776  235.445    0.000  235.445      216.199 1029.171    0.000 1029.171        0.000 2148.894    0.000 2148.894
186.00   877.422  216.508    0.000  216.508      555.414  679.711   32.339  647.372      181.560 2052.977   20.106 2032.871
187.00   978.686  167.472    0.000  167.472      794.197  631.816    0.000  631.816      151.603 2049.774    0.000 2049.774
188.00  1008.517  138.516    0.000  138.516      642.968  736.014    0.000  736.014        0.000 2243.907   71.077 2172.830
189.00   938.851  131.044    0.000  131.044      314.171  934.571    0.000  934.571        0.000 2076.103   20.308 2055.795
190.00  1169.332    0.000    0.000    0.000     1044.156  646.982    0.000  646.982      424.750 2498.837    0.000 2498.837
191.00  1045.550   84.493    0.000   84.493      886.446  670.845    0.000  670.845      355.184 2360.916    0.000 2360.916
192.00  1058.853   77.124    0.000   77.124      760.023  679.114    0.000  679.114      231.826 2268.422  253.847 2014.575
193.00  1116.060    0.000    0.000    0.000     1520.979  192.132    0.000  192.132      953.750 2123.950  897.749 1226.201
194.00  1109.321    0.000    0.000    0.000     1109.781  384.133    0.000  384.133      476.227 2142.545  655.568 1486.978
195.00  1093.228    4.439    0.000    4.439      763.944  587.872    0.000  587.872       40.616 2111.197  151.906 1959.291
196.00  1113.280    0.000    0.000    0.000      888.756  367.303    9.511  357.791      192.924 1643.919  422.741 1221.178
197.00  1089.998    0.000    0.000    0.000      823.129  679.729  506.621  173.109        0.000 2363.209  784.343 1578.866
198.00  1112.835    0.000    0.000    0.000      672.805  643.594  473.080  170.514       20.308 1729.263  627.122 1102.141
199.00  1166.223    0.000    0.000    0.000      707.259  451.765  293.874  157.891       30.462 1534.728  674.167  860.561
200.00  1053.045    0.000    0.000    0.000      633.033  382.993  284.247   98.746       50.769 1309.246  628.936  680.310
201.00  1003.738    0.000    0.000    0.000      622.525  389.431  302.531   86.901        0.000 1045.547  416.007  629.541
202.00   969.541    0.000    0.000    0.000      659.233  429.865  279.627  150.238        0.000 1278.987  538.156  740.831
203.00   969.646    3.547    3.547    0.000      406.919  492.365  473.342   19.023        0.000 1024.736  486.580  538.156
204.00  1055.338    0.000    0.000    0.000      493.820  673.101  591.389   81.712        0.000 1502.774  660.002  842.772
205.00  1047.492    6.306    0.000    6.306      465.927  883.501  155.988  727.513       60.722 2359.102  345.232 2013.870
206.00  1106.642   12.048    0.000   12.048      702.536  818.960  249.701  569.259        0.000 2784.345  937.157 1847.188
207.00   967.101   28.359    0.000   28.359      448.725  828.626  277.518  551.108        0.000 2101.426  548.310 1553.116
208.00  1026.764    0.000    0.000    0.000      680.189  712.427  300.596  411.832       20.308 2440.320 1051.068 1389.252
209.00  1003.870    0.000    0.000    0.000      269.389 1002.041  649.685  352.356        0.000 2301.281 1049.050 1252.232
210.00   940.529   45.200    0.000   45.200      147.514  901.651  326.174  575.476        0.000 1920.565  130.690 1789.875
211.00   908.991   37.144    0.000   37.144      223.901  785.145  308.151  476.995        0.000 1944.297  180.956 1763.341
212.00   964.872   18.522   18.522    0.000      408.041  777.138  706.753   70.385        0.000 1975.056  944.490 1030.567
213.00  1088.632   21.010    0.000   21.010      606.487  809.214  235.885  573.330        0.000 2638.077  365.540 2272.537
214.00  1028.487   58.268    0.000   58.268      637.799 1035.495  216.862  818.633      110.584 2994.268  565.291 2428.977
215.00   969.223    0.000    0.000    0.000      377.041  529.068  372.129  156.938        0.000 1527.688  180.956 1346.732
216.00  1003.969    7.398    0.000    7.398      184.610 1024.744  399.410  625.333        0.000 2250.427  170.903 2079.525
217.00  1009.178    0.000    0.000    0.000      391.267 1047.084  736.756  310.328        0.000 2625.601  473.503 2152.098
218.00   953.730   18.679   18.679    0.000      315.003  780.552  678.781  101.771        0.000 1499.743  301.895 1197.847
219.00   855.721   20.388   20.388    0.000      374.882  466.430  434.350   32.080        0.000  975.171  341.307  633.864
220.00   963.920    0.000    0.000    0.000      292.824  732.147  491.377  240.770        0.000 1409.472  109.581 1299.891
221.00   870.740    0.000    0.000    0.000      272.806  600.432  259.964  340.468        0.000 1208.312  243.693  964.619
222.00   964.901   51.991    0.000   51.991      410.627  677.839  254.902  422.937        0.000 2190.406  557.960 1632.445
223.00   942.354    0.000    0.000    0.000      376.827  786.545  392.769  393.776        0.000 2332.573  628.634 1703.939
224.00   970.870    0.000    0.000    0.000      325.855  960.239  520.640  439.599        0.000 2314.154  715.586 1598.568
225.00  1023.429    0.000    0.000    0.000      664.379  405.008  256.507  148.501        0.000 1527.482  120.740 1406.742
226.00  1059.896    0.000    0.000    0.000      490.733  570.493  276.905  293.587        0.000 1282.190  100.633 1181.556
227.00  1027.870    0.000    0.000    0.000      356.198  995.869  386.166  609.702        0.000 2096.217  396.001 1700.215
228.00  1068.146   28.198    0.000   28.198      478.986  713.101  254.908  458.193        0.000 1613.663  192.924 1420.739
229.00  1005.469   59.013    0.000   59.013      437.122  919.926  368.786  551.140        0.000 2032.281  658.393 1373.887
230.00   965.902  168.564    0.000  168.564      572.062 1053.022    0.000 1053.022        0.000 2453.493  413.088 2040.405
231.00   991.676  111.196    0.000  111.196      444.133 1059.553   60.874  998.680       10.154 2529.304  172.415 2356.889
232.00  1060.352    5.918    0.000    5.918      755.267  910.540  214.960  695.580       10.053 2715.885  626.920 2088.965
233.00   991.012   90.772    0.000   90.772      773.699  663.969    0.000  663.969        0.000 2286.011  497.540 1788.471
234.00  1058.418   25.120    0.000   25.120     1048.371  477.793   70.385  407.408       10.053 2331.046  534.231 1796.815
235.00  1094.897    0.000    0.000    0.000     1227.118  323.779    0.000  323.779      150.998 2467.973  455.413 2012.560
236.00   931.947   74.561    0.000   74.561      598.865  526.611    0.000  526.611        0.000 1666.824   10.154 1656.670
237.00  1062.142    0.000    0.000    0.000      199.308  425.939    0.000  425.939        0.000  781.849    0.000  781.849
238.00   931.841    0.000    0.000    0.000      475.528  308.292    0.000  308.292        0.000  799.441    0.000  799.441
239.00  1069.448    0.000    0.000    0.000      537.523  654.368    0.000  654.368       40.213 1863.573    0.000 1863.573
240.00  1090.436   30.025    0.000   30.025      538.783  651.450    0.000  651.450       20.308 1918.681    0.000 1918.681
241.00  1073.718    0.000    0.000    0.000      433.549  746.977    0.000  746.977        0.000 1560.479    0.000 1560.479
242.00  1078.926    0.000    0.000    0.000      632.885  567.170    0.000  567.170       20.207 1671.157    0.000 1671.157
243.00   965.011    0.000    0.000    0.000      402.551   67.618    0.000   67.618        0.000  152.308    0.000  152.308
244.00  1004.534    0.000    0.000    0.000      385.993  308.172    0.000  308.172        0.000  863.080    0.000  863.080
245.00   961.516    0.000    0.000    0.000      325.293  203.459    0.000  203.459        0.000  670.156    0.000  670.156
246.00   983.714    0.000    0.000    0.000      466.063  135.063    0.000  135.063       20.308  599.079    0.000  599.079
247.00  1014.629    0.000    0.000    0.000      481.195  150.281    0.000  150.281       30.462  670.156    0.000  670.156
248.00  1049.581    0.000    0.000    0.000      397.527  169.305    0.000  169.305       60.419  406.054    0.000  406.054
249.00   892.771    0.000    0.000    0.000      267.608  101.081    0.000  101.081        0.000  222.983    0.000  222.983
250.00   906.980    0.000    0.000    0.000      305.572  159.361    0.000  159.361        0.000  304.616    0.000  304.616
251.00   994.560    0.000    0.000    0.000      294.542  239.603    0.000  239.603        0.000  384.339    0.000  384.339
252.00  1051.456    9.723    0.000    9.723       93.169 1576.744  399.026 1177.718        0.000 3210.702  463.349 2747.353
253.00  1038.791   13.950    0.000   13.950      593.078  711.299  293.356  417.943        0.000 2146.475  513.716 1632.759
254.00  1028.003    0.000    0.000    0.000      746.769  662.272  217.525  444.747        0.000 2079.505  321.800 1757.706
255.00  1051.224    0.000    0.000    0.000     1055.012  374.139    0.000  374.139      121.847 1983.818   80.628 1903.190
256.00   971.908   53.170    0.000   53.170      503.720  530.319    0.000  530.319       10.154 1907.600    0.000 1907.600
257.00   897.463   66.463    0.000   66.463      208.948  844.565    0.000  844.565        0.000 1355.089    0.000 1355.089
258.00   899.391  118.062    0.000  118.062      287.159  845.888    0.000  845.888       40.616 1446.768    0.000 1446.768
259.00  1034.955    0.000    0.000    0.000      559.086  930.114    0.000  930.114        0.000 2090.067  211.115 1878.952
260.00  1071.647    7.197    0.000    7.197      226.146  765.653    0.000  765.653        0.000 1595.049    0.000 1595.049
261.00   956.584   28.055    0.000   28.055      158.235  478.317    0.000  478.317        0.000  874.929    0.000  874.929
262.00   886.782   76.300    0.000   76.300      242.497  379.024    0.000  379.024        0.000  735.299    0.000  735.299
263.00   919.375   20.503    0.000   20.503      196.744  293.682    0.000  293.682        0.000  546.193    0.000  546.193
264.00   899.951   36.567    0.000   36.567      273.499  214.787    0.000  214.787        0.000  527.600    0.000  527.600
265.00   802.460  156.598    0.000  156.598      170.602  210.636    0.000  210.636        0.000  384.239   71.077  313.162
266.00   900.114   74.499    0.000   74.499      271.078  452.141    0.000  452.141        0.000  851.518    0.000  851.518
267.00   972.776  113.690    0.000  113.690      321.229  701.343    0.000  701.343        0.000 1593.556    0.000 1593.556
268.00   938.857   84.936    0.000   84.936      338.090  413.576    0.000  413.576        0.000  872.630   40.616  832.015
269.00   910.016   43.387    0.000   43.387      344.791  221.877    0.000  221.877        9.953  577.565  101.539  476.026
270.00   877.411   38.147    0.000   38.147      126.071  446.954    0.000  446.954        0.000  718.915    0.000  718.915
271.00   928.402   46.247    0.000   46.247      396.629  334.674    0.000  334.674        0.000  913.849   91.385  822.464
272.00   806.429  140.621    0.000  140.621       98.919  549.678    0.000  549.678        0.000  731.079    0.000  731.079
273.00   898.862   99.362    0.000   99.362      142.240  722.700    0.000  722.700        0.000 1065.956    0.000 1065.956
274.00   911.173   55.749    0.000   55.749      292.348  441.117    0.000  441.117        0.000  923.199    0.000  923.199
275.00   840.619  122.764    0.000  122.764      182.621  417.468    0.000  417.468        0.000  741.233    0.000  741.233
276.00   824.289  177.866    0.000  177.866       83.701  510.680    0.000  510.680        0.000  751.387    0.000  751.387
277.00   873.316   48.174    0.000   48.174      177.735  531.476    7.609  523.867        0.000  964.619    0.000  964.619
278.00   926.484    9.301    0.000    9.301      307.221  398.964    0.000  398.964       10.154  893.139    0.000  893.139
279.00   952.595   64.824    0.000   64.824      258.972  614.875    0.000  614.875        0.000 1146.986   50.769 1096.217
280.00  1000.883   34.843    0.000   34.843      530.741  458.367    0.000  458.367       40.616 1380.928   60.923 1320.004
281.00   904.076   89.293    0.000   89.293      330.222  397.580    0.000  397.580        0.000  984.926    0.000  984.926
282.00   927.195   98.145    0.000   98.145      295.289  690.880    5.707  685.173        0.000 1400.833    0.000 1400.833
283.00   933.571  129.629    0.000  129.629      329.098  801.858   43.753  758.105        0.000 1654.680    0.000 1654.680
284.00  1014.122   38.808    0.000   38.808      286.642  731.561    0.000  731.561       40.616 1743.854    0.000 1743.854
285.00   965.172   20.363    0.000   20.363      288.630  506.487    0.000  506.487       30.462  942.501    0.000  942.501
286.00   926.267   63.116    0.000   63.116      266.235  527.974    0.000  527.974        0.000 1076.311    0.000 1076.311
287.00   848.117  161.873    0.000  161.873      317.510  706.704    0.000  706.704        0.000 1320.004    0.000 1320.004
288.00   811.092  208.528    0.000  208.528      231.517  634.632    0.000  634.632        0.000 1238.773    0.000 1238.773
289.00   746.598  224.465    0.000  224.465       84.133  657.287    0.000  657.287        0.000 1082.846    0.000 1082.846
290.00   778.185  219.338    0.000  219.338       89.623  617.382    0.000  617.382        0.000 1076.311    0.000 1076.311
291.00   734.911  220.496    0.000  220.496       97.968  690.362    0.000  690.362        0.000 1055.400    0.000 1055.400
292.00   812.586  219.350    0.000  219.350      228.621  625.164    0.000  625.164        0.000 1187.602    0.000 1187.602
293.00   771.487  247.362    0.000  247.362       16.948  494.944    0.000  494.944        0.000  617.577    0.000  617.577
294.00   727.016  200.773    0.000  200.773       87.160  519.933    0.000  519.933        0.000  637.483    0.000  637.483
295.00   807.581  190.146    0.000  190.146      108.431  607.222    0.000  607.222        0.000  840.560    0.000  840.560
296.00   913.478   46.203    0.000   46.203      130.135  449.460    0.000  449.460        0.000  739.725    0.000  739.725
297.00   885.515   57.591    0.000   57.591       35.884  531.735    0.000  531.735        0.000  812.310    0.000  812.310
298.00   800.175   94.810    0.000   94.810      121.920  521.230    0.000  521.230        0.000 1035.495    0.000 1035.495
299.00   812.207  125.236    0.000  125.236      157.286  506.918    0.000  506.918        0.000  993.874    0.000  993.874
300.00   862.242   84.393    0.000   84.393      200.260  615.519    0.000  615.519        0.000 1086.465    0.000 1086.465
301.00   885.957   26.209    0.000   26.209      178.384  566.712    0.000  566.712        0.000 1116.927    0.000 1116.927
302.00   824.894   53.335    0.000   53.335      202.768  384.956    0.000  384.956        0.000  791.802    0.000  791.802
303.00   813.721   72.710    0.000   72.710       75.573  462.950    0.000  462.950        0.000  771.293    0.000  771.293
304.00   709.506  135.677    0.000  135.677       61.825  497.970    0.000  497.970        0.000  709.163    0.000  709.163
305.00   776.991  112.508    0.000  112.508       33.031  481.886    0.000  481.886        0.000  538.156    0.000  538.156
306.00   787.495  128.453    0.000  128.453       16.343  538.351    0.000  538.351        0.000  558.262    0.000  558.262
307.00   788.555  146.222    0.000  146.222      134.026  565.890    0.000  565.890        0.000  903.695    0.000  903.695
308.00   876.204   49.940    0.000   49.940       89.581  498.056    0.000  498.056        0.000  781.849    0.000  781.849
309.00   733.532  136.723    0.000  136.723       13.143  492.262    0.000  492.262        0.000  517.848    0.000  517.848
310.00   776.339  103.793    0.000  103.793       63.122  476.180    0.000  476.180        0.000  609.233    0.000  609.233
311.00   751.247  124.804    0.000  124.804       61.306  445.353    0.000  445.353        0.000  435.612    0.000  435.612
312.00   689.302  181.018    0.000  181.018       39.257  454.390    0.000  454.390        0.000  354.783    0.000  354.783
313.00   814.427  116.576    0.000  116.576       50.325  486.858    0.000  486.858        0.000  599.079    0.000  599.079
314.00   716.079  105.088    0.000  105.088        1.902  396.629    0.000  396.629        0.000  344.830    0.000  344.830
315.00   772.297  143.988    0.000  143.988       60.874  596.457    0.000  596.457        0.000  811.506    0.000  811.506
316.00   786.424  128.368    0.000  128.368       51.103  399.050    0.000  399.050        0.000  416.309    0.000  416.309
317.00   737.581  180.019    0.000  180.019       91.656  564.896    0.000  564.896        0.000 1014.182    0.000 1014.182
318.00   873.730   95.309    0.000   95.309      163.252  495.807    0.000  495.807        0.000  885.499    0.000  885.499
319.00   711.943  142.694    0.000  142.694       50.670  624.387    0.000  624.387        0.000  810.099    0.000  810.099
320.00   815.889  114.135    0.000  114.135      107.826  554.174    0.000  554.174        0.000  920.987    0.000  920.987
321.00   761.981  188.887    0.000  188.887      130.740  616.041    0.000  616.041        0.000  832.618   10.154  822.464
322.00   861.714  100.506    0.000  100.506       63.900  559.103    0.000  559.103        0.000  751.387    0.000  751.387
323.00   752.164  156.094    0.000  156.094       81.799  636.319    0.000  636.319       10.154  952.052    0.000  952.052
324.00   760.572  203.819    0.000  203.819       30.437  629.920    0.000  629.920        0.000  913.447    0.000  913.447
325.00   750.035  187.916    0.000  187.916        9.511  433.420    0.000  433.420        0.000  426.463    0.000  426.463
326.00   699.971  198.562    0.000  198.562       72.287  405.837    0.000  405.837        0.000  396.001    0.000  396.001
327.00   609.710  139.373    0.000  139.373        0.000  391.700    0.000  391.700        0.000  274.155    0.000  274.155
328.00   619.560  127.370    0.000  127.370        1.902  357.762    0.000  357.762        0.000  162.462    0.000  162.462
329.00   684.440  151.697    0.000  151.697       15.088  450.499    0.000  450.499        0.000  477.232    0.000  477.232
330.00   661.349  105.313    0.000  105.313       15.218  271.942    0.000  271.942        0.000  162.462    0.000  162.462
331.00   825.681  136.911    0.000  136.911       58.971  498.142    0.000  498.142        0.000  599.079    0.000  599.079
332.00   733.461  115.712    0.000  115.712      108.431  443.149    0.000  443.149        0.000  599.079    0.000  599.079
333.00   743.500   89.129    0.000   89.129        0.000  420.062    0.000  420.062        0.000  375.694    0.000  375.694
334.00   841.802   30.197    0.000   30.197       83.614  384.264    0.000  384.264        0.000  487.386    0.000  487.386
335.00   914.924    0.000    0.000    0.000      202.768  389.971    0.000  389.971        0.000  720.925    0.000  720.925
336.00   979.189    0.000    0.000    0.000      459.837  303.158    0.000  303.158       20.308  962.407    0.000  962.407
337.00   852.786   74.811    0.000   74.811      305.876  591.615    0.000  591.615        0.000 1299.295    0.000 1299.295
338.00   932.630   62.720    0.000   62.720      186.425  698.965    0.000  698.965        0.000 1146.383    0.000 1146.383
339.00   805.119   34.637    0.000   34.637       34.241  442.198    0.000  442.198        0.000  528.002    0.000  528.002
340.00   778.362   41.005    0.000   41.005       75.573  321.488    0.000  321.488        0.000  436.617    0.000  436.617
341.00   804.428   45.243    0.000   45.243       62.430  334.545    0.000  334.545        0.000  355.185    0.000  355.185
342.00   765.675    8.032    0.000    8.032      154.519  223.866    0.000  223.866        0.000  131.799    0.000  131.799
343.00   786.834  135.748    0.000  135.748      187.376  482.534    0.000  482.534        0.000  771.695   20.308  751.387
344.00   798.527   31.959    0.000   31.959      190.835  362.820    3.805  359.015        0.000  467.078    0.000  467.078
345.00   808.233   82.447    0.000   82.447       35.366  353.222    0.000  353.222        0.000  223.184    0.000  223.184
346.00   885.510   72.499    0.000   72.499      161.004  491.009    0.000  491.009       71.077  720.926    0.000  720.926
347.00   814.764   49.963    0.000   49.963       37.354  359.794    0.000  359.794        0.000  273.954    0.000  273.954
348.00   834.485   11.625    0.000   11.625       91.829  295.375    0.000  295.375        0.000  172.616    0.000  172.616
349.00   859.973   17.543    0.000   17.543      308.173  122.352    0.000  122.352        0.000  233.539    0.000  233.539
350.00   875.378   20.291    0.000   20.291      275.228  115.608    0.000  115.608        0.000  233.338    0.000  233.338
351.00   698.226   19.868    0.000   19.868      111.112  154.259    0.000  154.259        0.000   91.184    0.000   91.184
352.00   864.690  122.650    0.000  122.650       54.561  475.748    0.000  475.748        0.000  537.754    0.000  537.754
353.00   779.167   69.328    0.000   69.328       18.850  405.362    0.000  405.362        0.000  345.232    0.000  345.232
354.00   828.299   19.615    0.000   19.615      158.928  252.919    0.000  252.919       40.616  405.150    0.000  405.150
355.00   854.218   66.987    0.000   66.987       56.896  430.958    0.000  430.958        0.000  515.837    0.000  515.837
356.00   883.974    0.000    0.000    0.000      129.183  327.541    0.000  327.541       20.308  497.540    0.000  497.540
357.00   766.575    0.000    0.000    0.000      150.541  192.219    0.000  192.219        0.000  141.953    0.000  141.953
358.00   785.211   15.641    0.000   15.641      114.311  224.731    0.000  224.731       10.154  182.770    0.000  182.770
359.00   759.897    0.916    0.000    0.916       84.480  152.530    0.000  152.530        0.000  110.687    0.000  110.687
360.00   830.836   16.064    0.000   16.064       24.730  291.917    0.000  291.917        0.000  132.000    0.000  132.000
361.00   906.187   21.289    0.000   21.289      288.631  298.082    0.000  298.082        0.000  604.804   10.154  594.650
362.00   989.547   15.648    0.000   15.648      209.859  350.990    0.000  350.990        0.000  544.380    0.000  544.380
363.00   910.566   28.635    0.000   28.635      242.975  394.884    0.000  394.884        0.000  587.716    0.000  587.716
364.00   927.650    5.115    0.000    5.115      264.938  301.411    0.000  301.411       10.154  587.312    0.000  587.312
365.00   905.501    8.254    0.000    8.254      187.376  313.727    0.000  313.727        0.000  454.002    0.000  454.002
366.00   780.984    1.832    0.000    1.832      180.027  144.488    5.707  138.781        0.000  304.616    0.000  304.616
367.00   836.161   18.037    0.000   18.037      339.647  121.834    0.000  121.834        0.000  324.924   30.462  294.463
368.00   838.225    9.723    0.000    9.723      244.272  200.001   28.534  171.466        0.000  416.309   50.769  365.540
369.00   880.973   48.051    0.000   48.051      220.753  234.934    7.609  227.325        0.000  253.847    0.000  253.847
370.00   837.631   53.552    0.000   53.552      202.941  222.137   20.925  201.211        0.000  294.261    0.000  294.261
371.00   885.595    0.733    0.000    0.733      286.036  199.395    0.000  199.395        0.000  467.078    0.000  467.078
372.00   855.234    0.366    0.000    0.366      343.451   96.844    0.000   96.844       20.308  497.540  142.154  355.386
373.00   854.203   33.957    0.000   33.957      289.452   83.701    0.000   83.701        0.000  284.309  101.539  182.770
374.00   837.418   14.260    0.000   14.260      228.795  108.431    9.511   98.919        0.000  182.770   10.154  172.616
375.00   851.257   25.012    0.000   25.012      164.549  217.987   49.460  168.527        0.000  272.747    0.000  272.747
376.00   827.610    9.089    0.000    9.089      184.350  137.744    0.000  137.744        0.000  283.504    0.000  283.504
377.00   753.786   33.751    0.000   33.751      161.523  140.684    0.000  140.684        0.000  172.013    0.000  172.013
378.00   711.360   15.571    0.000   15.571      212.452   76.092    0.000   76.092        0.000  192.924    0.000  192.924
379.00   738.061    0.366    0.000    0.366      184.004   68.483    0.000   68.483        0.000  192.924    0.000  192.924
380.00   851.972   12.429    0.000   12.429      269.694  169.602    0.000  169.602        0.000  304.516   30.462  274.054
381.00   829.526   13.599    0.000   13.599      247.904  180.805    0.000  180.805        0.000  284.309    0.000  284.309
382.00   865.752   15.853    0.000   15.853      245.916  145.958    0.000  145.958        0.000  182.770    0.000  182.770
383.00   963.890   30.620    0.000   30.620      445.700  296.758    0.000  296.758      121.847  893.541   30.462  863.080
384.00   875.005   21.714    0.000   21.714      254.908  347.470    0.000  347.470        0.000  720.523    0.000  720.523
385.00   870.394    0.000    0.000    0.000      336.275  281.540   81.799  199.741        0.000  649.848   81.231  568.617
386.00   944.371   22.501    0.000   22.501      286.297  418.419    9.512  408.907        0.000  842.169    0.000  842.169
387.00   846.543   85.557    0.000   85.557      257.156  407.394    0.000  407.394        0.000  639.694    0.000  639.694
388.00   841.428   76.822    0.000   76.822      215.997  454.649    3.805  450.844        0.000  984.926    0.000  984.926
389.00   792.201   55.316    0.000   55.316      188.068  456.160    0.000  456.160        0.000 1096.619    0.000 1096.619
390.00   839.148   70.389    0.000   70.389      139.819  533.076   26.632  506.444        0.000 1198.158    0.000 1198.158
391.00   789.613   98.939    0.000   98.939      141.462  387.810    0.000  387.810        0.000  587.920    0.000  587.920
392.00   761.146   96.898    0.000   96.898      200.952  606.660    0.000  606.660        0.000 1320.004  132.000 1188.004
393.00   818.753  104.490    0.000  104.490      133.161  696.974   38.046  658.928        0.000 1248.324    0.000 1248.324
394.00   864.259   44.188    0.000   44.188      142.672  701.340  129.356  571.984        0.000 1188.004    0.000 1188.004
395.00   816.679   74.534    0.000   74.534      142.154  425.811   24.730  401.081        0.000  802.156    0.000  802.156
396.00   840.197    0.000    0.000    0.000      250.844  358.061    7.609  350.452        0.000  802.156    0.000  802.156
397.00   844.489   70.734    0.000   70.734      133.161  333.680    0.000  333.680        0.000  497.540    0.000  497.540
398.00   886.043   23.561    0.000   23.561      244.705  299.958    0.000  299.958        0.000  504.678    0.000  504.678
399.00   779.717   10.188    0.000   10.188      226.979  160.571    0.000  160.571        0.000  264.001    0.000  264.001
400.00   734.015    8.723    0.000    8.723      309.297   76.092    0.000   76.092       10.154  172.616    0.000  172.616
401.00   837.500    1.733    0.000    1.733      328.665  128.059    0.000  128.059       40.616  406.155   20.308  385.847
402.00   949.103   11.484    0.000   11.484      324.515  228.622    0.000  228.622        0.000  546.701   50.769  495.932
403.00   886.037    1.099    0.000    1.099      206.313  222.309    0.000  222.309        0.000  396.001    0.000  396.001
404.00   948.247    9.300    0.000    9.300      266.927  315.522    0.000  315.522        0.000  649.848    0.000  649.848
405.00   947.983   13.739    0.000   13.739      309.510  504.022   22.828  481.195        0.000 1309.851    0.000 1309.851
406.00   947.792   63.199    0.000   63.199      262.474  530.175    0.000  530.175       10.154 1207.304    0.000 1207.304
407.00   855.438   78.976    0.000   78.976      155.988  625.635    0.000  625.635        0.000 1298.991    0.000 1298.991
408.00   825.411  129.867    0.000  129.867      116.903  650.929    5.707  645.222        0.000 1350.365    0.000 1350.365
409.00   927.730   16.781    0.000   16.781      395.980  233.551   30.437  203.114        0.000  727.460  101.539  625.921
410.00   945.049   10.780    0.000   10.780      306.659  382.794  283.442   99.352        0.000  995.080  396.001  599.079
411.00  1061.833    0.000    0.000    0.000      435.107  380.416  157.847  222.569        0.000 1177.850  345.232  832.618
412.00   963.094   69.016    0.000   69.016      148.379  731.734  100.822  630.912        0.000 1370.774    0.000 1370.774
413.00  1063.001    0.000    0.000    0.000      247.773  610.335  134.977  475.358        0.000 1411.289    0.000 1411.289
414.00   920.498  133.061    0.000  133.061      231.907  626.936   42.888  584.048        0.000 1480.054   60.923 1419.131
415.00   843.979   85.464    0.000   85.464      383.572  475.402   49.979  425.423        0.000 1409.379  111.291 1298.088
416.00   794.764   81.551    0.000   81.551      159.749  581.930    0.000  581.930        0.000 1137.235    0.000 1137.235
417.00   782.047   89.679    0.000   89.679      247.299  507.870   15.218  492.651        0.000 1167.696   71.077 1096.619
418.00   752.918  126.480    0.000  126.480      254.908  535.625    0.000  535.625        0.000 1268.632    0.000 1268.632
419.00   780.313  160.191    0.000  160.191      128.578  710.721  110.117  600.605        0.000 1401.034   20.308 1380.727
420.00   812.728  141.964    0.000  141.964      214.354  532.815    0.000  532.815        0.000 1409.580   30.462 1379.118
421.00   880.212   48.853    0.000   48.853      354.865  498.402    5.707  492.695        0.000 1380.928  172.616 1208.312
422.00  1053.552    2.382    0.000    2.382      307.308  711.458  245.353  466.105        0.000 1725.556  344.629 1380.927
423.00  1063.992    3.115    0.000    3.115      712.232  827.872  650.844  177.028        0.000 2857.161 1410.283 1446.878
424.00  1027.694    3.326    0.000    3.326      788.068  789.764  621.253  168.511       20.308 2838.945 1065.049 1773.896
425.00  1054.665    2.551    1.268    1.282      497.923  766.057  713.228   52.829       71.077 2070.989 1238.371  832.618
426.00   944.455    3.115    0.000    3.115      700.346  351.621  172.805  178.816      152.308 1634.775  588.925 1045.849
427.00   893.185    2.748    0.000    2.748      743.160  439.431  121.747  317.684       30.159 1925.609  637.376 1288.232
428.00   974.197    2.128    0.000    2.128      878.831  450.237   45.655  404.582       30.462 2045.844  121.847 1923.997
429.00  1004.863    2.565    0.000    2.565      740.823  594.467  203.546  390.921      684.921 1690.457  507.593 1182.864
430.00   911.866    3.848    0.000    3.848      852.929  469.824  218.721  251.103        0.000 2055.797  456.421 1599.377
431.00   875.585   55.944    0.000   55.944      560.227  677.291  168.261  509.030        0.000 2008.251  243.189 1765.062
432.00   849.287  119.800    0.000  119.800      705.730  775.477  213.057  562.419       10.053 2657.375  456.723 2200.652
433.00   892.828   92.591    0.000   92.591      590.515  673.670   68.265  605.405        0.000 2066.561  233.539 1833.022
434.00   981.486   34.256    0.000   34.256     1152.217  321.488    1.902  319.586      202.877 2321.921  607.121 1714.799
435.00   923.648   69.905    0.000   69.905     1005.695  630.422   28.535  601.888      527.800 2479.134  698.300 1780.834
436.00   935.505    2.466    0.000    2.466     1071.592   13.012    0.000   13.012       30.462 1604.313  294.463 1309.850
437.00   886.054    1.860    0.000    1.860     1262.844   70.983    0.000   70.983       20.308 2373.791  497.540 1876.250
438.00   875.261   21.729    0.000   21.729      611.587  520.276   22.828  497.448        0.000 1897.367  274.155 1623.212
439.00   812.712    4.031    0.000    4.031      728.664  396.802   91.310  305.492      142.154 1979.906  700.517 1279.389
440.00   876.055    2.565    0.000    2.565      924.126  184.523    0.000  184.523       70.273 1632.462  648.139  984.323
441.00   840.683    6.229    0.000    6.229      875.784  196.929    0.000  196.929      293.960 1480.755  557.657  923.098
442.00   924.420    3.298    0.000    3.298     1024.067  234.977   81.755  153.221      344.930 1754.505  446.771 1307.734
443.00   888.405    0.550    0.000    0.550      798.205  349.936    5.707  344.229      100.531 2008.654  182.770 1825.884
444.00   898.194    4.947    0.000    4.947      946.119  254.648   36.144  218.505      182.669 1786.176  162.462 1623.714
445.00   915.884    5.313    0.000    5.313      930.251  273.366    0.000  273.366        0.000 2100.241  355.386 1744.855
446.00   833.876    3.848    0.000    3.848      570.990  525.725   85.560  440.165        0.000 1968.445  264.001 1704.444
447.00   877.041   11.048    0.000   11.048      555.974  695.158    0.000  695.158        0.000 1999.811  264.001 1735.810
448.00   913.151    5.313    0.000    5.313      796.584  315.738    0.000  315.738        0.000 1673.782  142.154 1531.627
449.00   957.347    3.848    0.000    3.848      527.402  754.501  291.051  463.449        0.000 2341.515  497.540 1843.975
450.00   930.607    3.298    0.000    3.298      657.329  609.773   91.310  518.463        0.000 2162.776  203.078 1959.699
451.00   895.279    3.326    0.000    3.326      733.094  450.670   58.797  391.873        0.000 1906.914   30.462 1876.452
452.00   798.626   52.429    0.000   52.429      529.396  599.694   37.872  561.822       50.769 1908.728    0.000 1908.728
453.00   766.815    2.283    0.000    2.283      459.837  563.772   24.730  539.042        0.000 1582.598    0.000 1582.598
454.00   789.192    3.115    0.000    3.115      745.787  309.987   20.925  289.062        0.000 1695.698    0.000 1695.698
455.00   829.091    4.764    0.000    4.764      741.496  203.112    0.000  203.112      132.000 1359.612    0.000 1359.612
456.00   824.828    2.382    0.000    2.382      719.191  239.942    0.000  239.942       40.616 1502.674    0.000 1502.674
457.00   836.571    5.130    0.000    5.130      863.036  239.987    0.000  239.987       60.923 1726.160   71.077 1655.082
458.00   771.017    4.031    0.000    4.031      934.369  141.977    0.000  141.977      304.616 1411.389   81.231 1330.158
459.00   864.249    2.565    0.000    2.565      887.714  189.970    0.000  189.970      233.539 1340.312    0.000 1340.312
460.00   855.437    4.397    0.000    4.397      834.200  241.635    0.000  241.635      446.771 1309.851    0.000 1309.851
461.00   910.997    5.130    0.000    5.130      889.620  184.523    0.000  184.523      294.463 1279.389  111.693 1167.696
462.00   881.996    2.931    0.000    2.931      912.753   62.430    0.000   62.430      162.462 1624.621   20.308 1604.313
463.00   949.078    1.649    0.000    1.649      853.215  178.772    0.000  178.772      182.770 1349.863    0.000 1349.863
464.00   905.463    3.298    0.000    3.298     1018.201  155.988    0.000  155.988      182.770 1695.698   30.462 1665.236
465.00   911.055    4.397    0.000    4.397      660.133  309.248    0.000  309.248       50.769 1573.851  172.616 1401.235
466.00   920.605    3.115    0.000    3.115      588.502  452.486    0.000  452.486      101.539 1805.179   20.308 1784.871
467.00   821.668    4.397    0.000    4.397      668.701  191.873    0.000  191.873      111.492 1276.976   50.769 1226.207
468.00   758.944    2.748    0.000    2.748      414.657  399.310   62.776  336.534       50.769 1410.183   30.462 1379.721
469.00   830.433    0.733    0.000    0.733      591.397  378.471  125.552  252.919      101.539 1542.787   50.769 1492.017
470.00   756.676    2.932    0.000    2.932      590.358  176.741    1.902  174.838      203.078 1125.069    0.000 1125.069
471.00   789.002    0.366    0.000    0.366      581.238  161.695    0.000  161.695      151.303 1024.738  121.042  903.695
472.00   808.909    3.115    0.000    3.115      739.821  167.402    0.000  167.402      121.847 1389.875   60.722 1329.153
473.00   733.645    2.015    0.000    2.015      662.475  218.634   39.948  178.686       71.077 1797.237  223.385 1573.851
474.00   645.155   96.277    0.000   96.277      302.465  544.619    0.000  544.619        0.000 1634.775    0.000 1634.775
475.00   754.876   26.759    0.000   26.759      422.224  461.216    9.338  451.879       40.616 1370.774    0.000 1370.774
476.00   846.682   35.313    0.000   35.313      306.960  682.299  131.856  550.443        0.000 1804.571   10.154 1794.417
477.00   772.711   62.312    0.000   62.312      319.152  629.874   89.235  540.639        0.000 1573.851    0.000 1573.851
478.00   876.808    2.593    0.000    2.593      684.909  323.304  144.575  178.729        0.000 1736.011   81.231 1654.780
479.00   705.883    1.099    0.000    1.099      356.335  456.073   83.658  372.415        0.000 1329.756    0.000 1329.756
480.00   744.306    1.099    0.000    1.099      507.997  423.386   75.527  347.860        0.000 1481.761   81.231 1400.530
481.00   783.417    5.130    0.000    5.130      247.559  587.334   55.167  532.168        0.000 1385.050    0.000 1385.050
482.00   751.073    0.550    0.000    0.550      537.140  285.345   20.925  264.419       20.308 1441.248    0.000 1441.248
483.00   839.893    1.099    0.000    1.099      233.504  560.183   51.362  508.821        0.000 1330.158    0.000 1330.158
484.00   746.508    2.199    0.000    2.199      510.114  341.549   43.753  297.796       40.616 1492.017    0.000 1492.017
485.00   803.588    3.481    0.000    3.481      375.789  505.403   85.212  420.191       40.616 1593.756    0.000 1593.756
486.00   800.300    4.031    0.000    4.031      396.146  458.320   90.745  367.575        0.000 1277.779   10.154 1267.625
487.00   749.052   38.610    0.000   38.610      502.983  478.427   38.046  440.381       30.462 1837.550  132.000 1705.550
488.00   606.829  111.299    0.000  111.299      252.184  420.060    1.902  418.158        0.000  993.271    0.000  993.271
489.00   605.313   97.093    0.000   97.093      312.365  429.616   64.678  364.938        0.000 1204.894   30.462 1174.432
490.00   719.192   84.209    0.000   84.209      184.869  508.518   11.414  497.104        0.000 1125.371    0.000 1125.371
491.00   732.524  100.046    0.000  100.046      322.612  727.456  110.333  617.123        0.000 2019.215  152.308 1866.907
492.00   814.111  104.724    0.000  104.724      165.668  876.693  144.309  732.384        0.000 1705.048    0.000 1705.048
493.00   717.113   48.742    0.000   48.742      348.551  390.873    9.511  381.362        0.000 1044.341   20.207 1024.134
494.00   811.263   74.899    0.000   74.899      399.956  488.265   83.527  404.737        0.000 1427.969   50.769 1377.200
495.00   716.015  145.523    0.000  145.523      239.905  539.376   50.840  488.535        0.000 1317.085    0.000 1317.085
496.00   754.191   70.544    0.000   70.544      270.426  650.879  117.942  532.937        0.000 1470.902   71.077 1399.824
497.00   725.742   25.942    0.000   25.942      486.640  350.023    0.000  350.023        0.000 1370.372   60.923 1309.448
498.00   770.349   22.659    0.000   22.659      361.393  224.123    0.000  224.123        0.000  934.157   10.154  924.003
499.00   646.680   35.144    0.000   35.144      341.634  250.407   30.437  219.971        0.000 1053.892   30.462 1023.430
500.00   762.036   70.056    0.000   70.056      278.426  512.784    5.576  507.207        0.000 1367.852    0.000 1367.852
501.00   745.554  108.942    0.000  108.942      514.051  553.625  189.785  363.839        0.000 1751.179  243.592 1507.587
502.00   713.365   88.071    0.000   88.071      432.510  384.596    1.902  382.694        0.000 1316.984   71.077 1245.906
503.00   739.546  125.047    0.000  125.047      258.020  804.816  146.727  658.089        0.000 1730.271   50.769 1679.501
504.00   727.063  113.604    0.000  113.604      264.801  674.040   22.306  651.735        0.000 1538.153    0.000 1538.153
505.00   768.287   96.816    0.000   96.816      414.354  461.776  108.387  353.388        0.000 1428.278  243.693 1184.585
506.00   814.230    6.102    0.000    6.102      594.208  349.114   45.655  303.459       10.154 1824.179  365.540 1458.639
507.00   924.091   30.085    0.000   30.085      619.841  361.176   17.121  344.055        0.000 1592.951  192.924 1400.027
508.00   898.068   14.993    0.000   14.993      668.614  315.954   53.264  262.690        0.000 1693.084  324.924 1368.160
509.00   885.284   11.372    0.000   11.372      437.095  464.074    1.902  462.172        0.000 1501.266   40.616 1460.650
510.00   810.912    2.932    0.000    2.932      557.761  194.034    0.000  194.034        0.000 1350.466    0.000 1350.466
511.00   775.198    1.649    0.000    1.649      342.153  374.623    0.000  374.623        0.000 1218.063    0.000 1218.063
512.00   856.651    2.565    0.000    2.565      479.120  537.527  186.425  351.102        0.000 1714.699   81.231 1633.468
513.00   893.121    3.115    0.000    3.115      657.849  174.968   36.100  138.868      182.770 1257.875  142.154 1115.720
514.00   797.515    0.366    0.000    0.366      689.496  195.980    0.000  195.980      221.576 1305.427  629.339  676.088
515.00   730.098    1.156    0.000    1.156      589.883  197.104   13.316  183.788      141.350 1278.483  568.215  710.268
516.00   778.611    1.283    0.000    1.283      696.543  195.937   85.603  110.333      191.918 1472.313  538.156  934.157
517.00   727.075    6.779    0.000    6.779      740.768   74.190   68.483    5.707      324.723 1034.488  628.735  405.753
518.00   718.603    1.832    0.000    1.832      630.439   85.603   77.994    7.609      121.847 1142.965  688.252  454.713
519.00   877.492    1.832    0.000    1.832      698.658  225.678  149.586   76.092      203.078 1359.916  761.541  598.375
520.00   780.225    2.565    0.000    2.565      544.057  180.544   81.625   98.919      333.671  812.310  426.463  385.848
521.00   815.389    0.000    0.000    0.000      690.359  206.659   53.264  153.394      355.386 1317.189  486.983  830.205
522.00   827.027    0.183    0.000    0.183      504.281  203.067   32.339  170.728      233.539  851.921  253.646  598.275
523.00   829.243   32.959    0.000   32.959      536.059  397.918  160.435  237.483      101.338 1500.259  578.369  921.890
524.00   867.919    2.748    0.000    2.748      555.641  344.787  137.436  207.350       50.769 1339.205  467.078  872.126
525.00   759.674    2.931    0.000    2.931      429.228  302.465  228.276   74.190       80.829 1175.638  689.056  486.582
526.00   720.034    1.832    0.000    1.832      458.799  309.727  180.370  129.356       20.308 1136.531  456.523  680.008
527.00   714.822    3.115    0.000    3.115      555.817  230.091    0.000  230.091      132.000 1268.632  396.001  872.630
528.00   752.300    4.031    0.000    4.031      538.436  228.016   58.971  169.045       60.923 1338.302  223.385 1114.916
529.00   769.873    1.283    0.000    1.283      456.420  262.517  105.232  157.285       40.616 1237.165   81.231 1155.934
530.00   684.827   72.805    0.000   72.805      170.774  612.711  142.672  470.038        0.000 1367.356   50.769 1316.586
531.00   681.857   48.953    0.000   48.953      420.838  321.531   45.655  275.876       50.769 1225.402  294.463  930.940
532.00   733.538   38.779    0.000   38.779      351.839  474.276  173.109  301.167        0.000 1594.159  345.232 1248.927
533.00   760.950    0.000    0.000    0.000      411.675  358.367    0.000  358.367        0.000 1195.544   60.923 1134.621
534.00   727.745   39.893    0.000   39.893      242.802  474.580   28.534  446.046       10.154 1215.249   10.154 1205.095
535.00   670.529   50.517    0.000   50.517      510.940  291.181    0.000  291.181       91.385 1165.082  182.770  982.313
536.00   665.381   79.347    0.000   79.347      410.939  384.091    0.000  384.091      192.924 1085.259  101.539  983.720
537.00   761.523    0.000    0.000    0.000      552.962  308.646    0.000  308.646      162.462 1146.483  192.924  953.560
538.00   703.821    0.000    0.000    0.000      423.474  169.175    0.000  169.175      213.231  851.417  132.000  719.417
539.00   768.779    0.000    0.000    0.000      624.556  167.229    0.000  167.229      271.742 1174.431  294.060  880.370
540.00   702.572    0.000    0.000    0.000      552.963  172.633    5.663  166.970      233.539  860.265   30.462  829.803
541.00   645.856   52.082    0.000   52.082      376.136  403.849    0.000  403.849       50.769 1248.927   20.308 1228.619
542.00   753.794   29.944    0.000   29.944      323.131  423.692    0.000  423.692       60.923 1177.247   10.154 1167.093
543.00   675.892    0.000    0.000    0.000      426.503  326.630  184.909  141.721       40.616 1206.803  335.078  871.725
544.00   722.250    0.000    0.000    0.000      577.261  207.350   81.799  125.552       60.923 1520.267  385.847 1134.420
545.00   659.118    0.000    0.000    0.000      416.170  277.562   72.201  205.361      101.539 1176.644  264.001  912.643
546.00   706.149    0.000    0.000    0.000      623.997  230.913   19.974  210.939      223.385 1184.787  253.847  930.940
547.00   703.661    0.000    0.000    0.000      595.502  193.688   34.241  159.447      121.847 1259.081  304.616  954.465
548.00   783.443    0.000    0.000    0.000      452.747  430.999  199.524  231.475        0.000 1633.367  121.847 1511.521
549.00   703.175    0.000    0.000    0.000      510.463  258.799   32.339  226.460        0.000 1256.065  152.308 1103.757
550.00   683.236    0.000    0.000    0.000      446.262  353.395  133.161  220.234        0.000 1266.822  203.078 1063.745
551.00   738.252    0.000    0.000    0.000      665.891  163.294   81.668   81.626        0.000 1370.171  385.847  984.323
552.00   683.516    0.000    0.000    0.000      551.968  289.798  227.022   62.776        0.000 1462.159  284.309 1177.850
553.00   694.441    0.000    0.000    0.000      447.773  276.049  264.808   11.241        0.000 1243.096  314.569  928.527
554.00   727.488    0.000    0.000    0.000      615.913  313.749  197.795  115.954        0.000 1692.883  558.463 1134.420
555.00   782.120    0.000    0.000    0.000      485.605  415.995  212.536  203.460        0.000 1542.586  497.540 1045.045
556.00   705.938    0.000    0.000    0.000      672.246   95.115   68.483   26.632       39.811 1287.934  415.706  872.228
557.00   732.617    0.000    0.000    0.000      451.709  398.704   90.792  307.913       10.154 1500.764  182.770 1317.994
558.00   757.545    0.000    0.000    0.000      584.869  220.494   22.828  197.666        0.000 1366.552  152.308 1214.243
559.00   724.913    0.000    0.000    0.000      354.172  394.552   66.493  328.058        0.000 1286.526   10.154 1276.372
560.00   771.683    0.000    0.000    0.000      445.049  368.828  111.111  257.717        0.000 1248.324   60.923 1187.400
561.00   743.697    0.000    0.000    0.000      424.732  391.787  351.839   39.948        0.000 1406.765  274.155 1132.610
562.00   837.513    0.000    0.000    0.000      459.318  460.010  313.620  146.390        0.000 1593.757  324.924 1268.833
563.00   776.604    0.000    0.000    0.000      482.793  461.912  178.816  283.096        0.000 1603.609  203.078 1400.532
564.00   669.045    0.000    0.000    0.000      591.356   91.310    0.000   91.310        0.000 1183.178  142.154 1041.024
565.00   800.999    0.000    0.000    0.000      501.860  357.198  131.259  225.940        0.000 1502.774  274.155 1228.620
566.00   751.250    0.000    0.000    0.000      680.372  268.354  188.111   80.243        0.000 1613.663  416.309 1197.354
567.00   793.528    0.000    0.000    0.000      764.802  161.522   87.506   74.016        0.000 1907.519  547.604 1359.915
568.00   830.266    0.000    0.000    0.000      726.545  218.505  142.672   75.833        0.000 1734.604  406.155 1328.449
569.00   871.330    0.000    0.000    0.000      651.058  255.773   97.017  158.755        0.000 1460.148  243.693 1216.455
570.00   778.056    0.000    0.000    0.000      615.826  252.919   66.580  186.338       81.231 1411.389  192.924 1218.466
571.00   723.905    0.000    0.000    0.000      501.037  268.138   17.121  251.017        0.000 1248.726  172.616 1076.110
572.00   841.605    0.000    0.000    0.000      650.195  153.999    0.000  153.999        0.000 1543.390  274.155 1269.235
573.00   696.433    0.000    0.000    0.000      656.679   54.907    0.000   54.907        0.000 1277.479  263.900 1013.578
574.00   772.321    0.000    0.000    0.000      553.137  270.126   70.385  199.741        0.000 1417.522  335.078 1082.444
575.00   844.363    0.000    0.000    0.000      450.844  387.982  123.649  264.332        0.000 1624.621  253.847 1370.774
576.00   702.198    0.000    0.000    0.000      417.728  298.142  146.477  151.665        0.000 1336.291  456.523  879.768
577.00   828.523    0.000    0.000    0.000      538.738  370.948  127.454  243.494        0.000 1517.653  273.953 1243.700
578.00   705.781    0.000    0.000    0.000      644.965  136.965   36.144  100.822        0.000 1460.751  192.924 1267.827
579.00   707.791   22.616    0.000   22.616      508.259  339.430   17.121  322.310        0.000 1449.994  142.154 1307.840
580.00   698.505    0.000    0.000    0.000      633.723  134.977    0.000  134.977        0.000 1155.733  162.462  993.271
581.00   725.792    0.000    0.000    0.000      526.892  339.906    0.000  339.906        0.000 1440.041  101.539 1338.503
582.00   700.283    0.000    0.000    0.000      591.788  214.700    9.511  205.189        0.000 1339.307   40.616 1298.691
583.00   739.894    0.000    0.000    0.000      468.873  370.991   51.362  319.629        0.000 1267.425   40.616 1226.810
584.00   711.581    0.000    0.000    0.000      500.822  324.947  146.477  178.470        0.000 1611.451  111.693 1499.758
585.00   654.333    0.000    0.000    0.000      395.591  468.484   95.115  373.369        0.000 1359.615  111.693 1247.922
586.00   817.263    0.000    0.000    0.000      471.379  443.235  112.236  331.000        0.000 1461.555  121.847 1339.709
587.00   853.226    0.000    0.000    0.000      529.400  416.516  121.660  294.856        0.000 1644.929  132.000 1512.928
588.00   818.770    0.000    0.000    0.000      429.400  502.508   38.046  464.462        0.000 1614.065   40.616 1573.449
589.00   805.907    0.000    0.000    0.000      718.765  169.305   62.776  106.529        0.000 1622.107  152.308 1469.799
590.00   746.953    0.000    0.000    0.000      500.734  161.305   68.136   93.169        0.000 1085.761  100.936  984.826
591.00   720.035    0.000    0.000    0.000      369.823  424.944   73.537  351.406        0.000 1417.119  172.515 1244.604
592.00   721.225    0.000    0.000    0.000      515.911  232.859   34.241  198.617        0.000 1226.810   10.154 1216.656
593.00   743.512    0.000    0.000    0.000      455.035  221.618   94.250  127.367        0.000 1145.075    0.000 1145.075
594.00   767.318    0.000    0.000    0.000      348.985  322.698   73.844  248.854        0.000 1197.756    0.000 1197.756
595.00   771.580    0.000    0.000    0.000      585.778  279.119  145.958  133.161        0.000 1308.845  192.924 1115.921
596.00   790.983    0.000    0.000    0.000      471.855  256.810   64.678  192.132        0.000 1025.542   50.769  974.772
597.00   773.006    0.000    0.000    0.000      616.949  205.405   47.514  157.891        0.000 1269.034   10.154 1258.880
598.00   720.025    0.000    0.000    0.000      731.606   26.632   20.925    5.707        0.000 1287.733  101.539 1186.194
599.00   786.026    0.000    0.000    0.000      513.745  349.065  106.264  242.801        0.000 1329.252   20.107 1309.146
600.00   758.664    0.000    0.000    0.000      511.805  250.325   96.239  154.086        0.000 1339.307  142.154 1197.153
601.00   758.722    0.000    0.000    0.000      531.993  217.121  103.502  113.619        0.000 1288.236  141.551 1146.684
602.00   781.644    0.000    0.000    0.000      504.799  301.816   37.916  263.901        0.000 1340.312   50.769 1289.543
603.00   786.713    0.000    0.000    0.000      501.861  375.185    0.000  375.185        0.000 1318.999   30.462 1288.537
604.00   883.721    0.000    0.000    0.000      588.835  429.569  134.193  295.375        0.000 1714.194  222.781 1491.414
605.00   790.692    0.000    0.000    0.000      416.819  400.520   26.632  373.888        0.000 1319.200    0.000 1319.200
606.00   783.344    0.000    0.000    0.000      554.260  140.251   49.460   90.792        0.000 1296.681   50.769 1245.911
607.00   769.956    0.000    0.000    0.000      384.697  332.902  138.868  194.034        0.000 1275.167  111.693 1163.474
608.00   769.778    0.000    0.000    0.000      513.577  261.393    0.000  261.393        0.000 1451.603   50.769 1400.833
609.00   729.314    0.000    0.000    0.000      617.728  135.928   26.632  109.296        0.000 1318.597  284.309 1034.288
610.00   763.516    0.000    0.000    0.000      684.695  140.770  140.770    0.000        0.000 1410.081  476.728  933.353
611.00   781.028    0.000    0.000    0.000      652.791  207.350  201.644    5.707        0.000 1522.479  406.155 1116.324
612.00   784.086    0.000    0.000    0.000      495.721  385.471  151.619  233.852        0.000 1390.880  213.231 1177.649
613.00   785.741    0.000    0.000    0.000      584.307  174.751   91.223   83.528        0.000 1297.786  223.285 1074.502
614.00   719.366    0.000    0.000    0.000      326.850  279.073  191.654   87.419        0.000 1102.048  233.438  868.609
615.00   726.738    0.000    0.000    0.000      506.963  409.772  261.393  148.379        0.000 1419.533  213.231 1206.301
616.00   703.010    0.000    0.000    0.000      492.133  283.961  242.110   41.851       19.906 1155.934  375.492  780.441
617.00   695.845    0.000    0.000    0.000      838.741   43.753    7.609   36.144       90.983 1358.810  345.031 1013.780
618.00   753.105    0.000    0.000    0.000      603.200  219.283  162.214   57.069       49.764 1145.579  567.411  578.168
619.00   717.948    0.000    0.000    0.000      349.332  355.296  355.296    0.000        0.000 1163.273  609.233  554.040
620.00   677.810    0.000    0.000    0.000      599.829  205.835  196.324    9.511        0.000 1146.482  303.911  842.571
621.00   656.568    0.000    0.000    0.000      396.150  350.023  194.034  155.988        0.000 1174.934  152.207 1022.727
622.00   761.023    0.000    0.000    0.000      491.052  281.670  279.767    1.902       80.829 1186.999  486.984  700.015
623.00   705.419    0.000    0.000    0.000      378.817  431.519  351.622   79.896       10.154 1441.851  619.387  822.464
624.00   800.010    0.000    0.000    0.000      425.855  357.415  248.984  108.431       40.616 1259.081  385.847  873.234
625.00   751.390    0.000    0.000    0.000      344.143  414.398  414.398    0.000        0.000 1338.302  660.002  678.299
626.00   754.745    0.000    0.000    0.000      475.229  334.413  330.608    3.805        0.000 1448.587  587.518  861.069
627.00   754.469    0.000    0.000    0.000      395.419  376.437  346.001   30.437        9.953 1315.782  627.932  687.850
628.00   721.032    0.000    0.000    0.000      353.741  437.009  402.768   34.241        0.000 1486.186  375.090 1111.096
629.00   740.100    0.000    0.000    0.000      188.587  555.817  532.989   22.828        0.000 1266.018  910.632  355.386
630.00   771.513    0.000    0.000    0.000      258.367  599.481  531.431   68.050        0.000 1357.301  810.400  546.902
631.00   749.212    0.000    0.000    0.000      185.993  588.717  446.044  142.672        0.000 1475.831  617.979  857.852
632.00   832.363    0.000    0.000    0.000      331.779  476.436  472.631    3.805        0.000 1447.078  710.469  736.609
633.00   790.841    0.000    0.000    0.000      275.661  475.052  417.983   57.069        0.000 1394.700  576.860  817.840
634.00   745.434    0.000    0.000    0.000      282.664  551.277  450.628  100.649        0.000 1440.042  588.322  851.720
635.00   803.111    0.000    0.000    0.000      314.485  462.085  342.414  119.672        0.000 1327.142  486.582  840.560
636.00   700.688    0.000    0.000    0.000      221.618  575.358  421.271  154.086        0.000 1334.682  413.494  921.188
637.00   748.767    0.000    0.000    0.000      327.282  459.837  435.280   24.557        0.000 1465.275  445.564 1019.711
638.00   749.695    0.000    0.000    0.000      245.310  550.498  322.828  227.670        0.000 1376.303  435.209  941.094
639.00   816.741    0.000    0.000    0.000      301.774  517.684  433.982   83.701        0.000 1435.216  625.720  809.496
640.00   719.523    0.000    0.000    0.000      348.121  465.716  452.400   13.316        0.000 1396.209  444.559  951.650
641.00   727.526    0.000    0.000    0.000      251.968  536.448  523.132   13.316        0.000 1359.011  690.062  668.950
642.00   683.877    0.000    0.000    0.000      219.802  569.694  563.988    5.707        0.000 1413.702  636.075  777.626
643.00   758.162    0.000    0.000    0.000      214.960  527.023  502.293   24.730        0.000 1233.948  586.110  647.838
644.00   742.550    0.000    0.000    0.000      348.294  478.945  437.095   41.851       30.462 1386.658  992.668  393.991
645.00   734.122    0.000    0.000    0.000      190.835  564.983  519.327   45.655        0.000 1336.090  808.088  528.002
646.00   716.392    0.000    0.000    0.000      331.778  405.967  371.725   34.241        0.000 1214.243  576.962  637.282
647.00   741.755    0.000    0.000    0.000      268.052  501.382  433.418   67.964        0.000 1425.363 1033.383  391.980
648.00   780.790    0.000    0.000    0.000      464.594  298.313  294.508    3.805        0.000 1324.227  596.968  727.259
649.00   698.065    0.000    0.000    0.000      536.099   60.874   60.874    0.000        0.000 1064.649  426.463  638.186
650.00   702.130    0.000    0.000    0.000      669.220   53.264   49.460    3.805        0.000 1126.276  284.309  841.968
651.00   764.504    0.000    0.000    0.000      562.384  246.434   73.325  173.109        0.000 1389.271  212.628 1176.643
652.00   755.500    0.000    0.000    0.000      550.585  261.480  183.485   77.994        0.000 1349.461  426.061  923.400
653.00   719.241    0.000    0.000    0.000      652.141   18.764   18.764    0.000        0.000  963.311  304.113  659.198
654.00   745.488    0.000    0.000    0.000      389.582  335.064  197.407  137.657        0.000 1204.894  223.184  981.709
655.00   757.227    0.000    0.000    0.000      668.744  186.425  119.845   66.580       10.154 1461.153  639.493  821.660
656.00   859.573    0.000    0.000    0.000      483.357  414.397  374.448   39.948       19.906 1479.149  617.878  861.270
657.00   746.328    0.000    0.000    0.000      452.488  370.600  362.991    7.609        0.000 1248.726  619.387  629.339
658.00   690.464    0.000    0.000    0.000      539.300  221.704  110.246  111.457        0.000 1293.665  253.847 1039.818
659.00   777.966    0.000    0.000    0.000      304.541  551.709  364.679  187.031        0.000 1403.146  324.924 1078.222
660.00   724.365    0.000    0.000    0.000      469.867  297.969  103.935  194.034        0.000 1055.199  334.676  720.523
661.00   709.375    0.000    0.000    0.000      524.904  127.454    0.000  127.454        0.000 1023.933  243.693  780.240
662.00   710.965    0.000    0.000    0.000      582.017   93.213   93.213    0.000       19.906 1031.876  526.795  505.080
663.00   720.056    0.000    0.000    0.000      417.814  289.236  235.972   53.264       20.308 1197.756  436.617  761.139
664.00   656.367    0.000    0.000    0.000      295.327  283.527  204.581   78.945        0.000  991.662  405.552  586.110
665.00   730.633    0.000    0.000    0.000      759.622   96.239   84.825   11.414        0.000 1410.585  477.232  933.353
666.00   756.130    0.000    0.000    0.000      544.179  182.188   83.701   98.487       30.462 1216.756  385.847  830.909
667.00   713.212    0.000    0.000    0.000      539.907  209.253  209.253    0.000        0.000 1389.071  528.002  861.069
668.00   742.322    0.000    0.000    0.000      509.293   81.799   79.897    1.902       40.616 1114.110  770.889  343.221
669.00   677.207    0.000    0.000    0.000      481.843  284.480  261.652   22.828        0.000 1213.841  364.936  848.905
670.00   691.034    0.000    0.000    0.000      463.729  326.201  324.298    1.902        0.000 1337.497  528.002  809.496
671.00   792.571    0.000    0.000    0.000      447.646  395.460  222.351  173.109       20.308 1377.308  413.695  963.613
672.00   727.062    0.000    0.000    0.000      385.084  422.137   60.874  361.264        0.000 1269.235  162.462 1106.773
673.00   728.152    0.000    0.000    0.000      491.960  363.685  140.684  223.001        0.000 1551.734  660.002  891.732
674.00   691.875    0.000    0.000    0.000      348.421  280.849   56.810  224.039        0.000 1042.933   91.385  951.549
675.00   762.638    0.000    0.000    0.000      559.187  269.953  106.356  163.598        0.000 1438.433  467.078  971.354
676.00   643.175    0.000    0.000    0.000      654.736  106.529   81.799   24.730        0.000 1155.733  304.616  851.116
677.00   722.095    0.000    0.000    0.000      694.208   14.613   12.711    1.902       19.906  963.814  345.031  618.784
678.00   924.675    0.000    0.000    0.000      654.341  315.781  277.735   38.046       50.769 1594.159  792.003  802.156
679.00   740.604    0.000    0.000    0.000      592.436  199.741  199.741    0.000       81.231 1340.111  720.926  619.185
680.00   788.691    0.000    0.000    0.000      658.281  107.128  107.128    0.000      131.397 1155.329  709.364  445.965
681.00   855.985    0.000    0.000    0.000      746.263  119.845  119.845    0.000      172.616 1431.697  751.387  680.310
682.00   835.202    0.000    0.000    0.000      837.307   28.534   28.534    0.000      131.196 1206.200  486.883  719.317
683.00   746.550    0.000    0.000    0.000      659.273   93.213   51.362   41.851       59.918 1216.655  446.267  770.388
684.00   790.137    0.000    0.000    0.000      635.622  112.105   70.385   41.720        0.000 1349.259  466.978  882.281
685.00   864.540    0.000    0.000    0.000      790.448   39.948   39.948    0.000      152.308 1491.816  710.772  781.045
686.00   752.638    0.000    0.000    0.000      454.691  247.462  243.744    3.718        0.000 1134.720  566.606  568.114
687.00   691.154    0.000    0.000    0.000      679.596  132.943  132.943    0.000       81.231 1307.840 1084.857  222.983
688.00   787.004    0.000    0.000    0.000      765.921  120.704  120.704    0.000      213.030 1225.498  576.856  648.642
689.00   700.653    0.000    0.000    0.000      783.356    9.511    9.511    0.000      171.812 1075.507  355.386  720.121
690.00   717.475    0.000    0.000    0.000      724.646   56.938   56.938    0.000      120.439 1207.105  497.540  709.565
691.00   736.255    0.000    0.000    0.000      685.734  104.626   38.046   66.580       80.226 1370.372  558.463  811.908
692.00   700.367    0.000    0.000    0.000      682.925   74.190   74.190    0.000       80.628 1247.520  548.310  699.210
693.00   721.011    0.000    0.000    0.000      742.025    0.000    0.000    0.000        0.000 1157.542  446.771  710.772
694.00   717.847    0.000    0.000    0.000      746.176   17.121   17.121    0.000       50.166  841.365  253.646  587.719
695.00   749.635    0.000    0.000    0.000      784.222   51.103   43.753    7.350        0.000 1349.662  365.540  984.122
696.00   802.855    0.000    0.000    0.000      733.509  119.845  102.724   17.121       30.462 1562.491  670.156  892.335
697.00   786.014    0.000    0.000    0.000      385.950  261.781  242.758   19.023       20.308  993.472  426.463  567.009
698.00   875.878    0.000    0.000    0.000      551.748  407.124  287.497  119.627        0.000 1619.890  495.126 1124.764
699.00   781.658    0.000    0.000    0.000      408.864  279.670  242.190   37.481        0.000  923.298  355.386  567.912
700.00   748.959    0.000    0.000    0.000      668.521  104.018   98.441    5.576       81.231 1227.914  588.925  638.989
701.00   864.958    0.000    0.000    0.000      524.642  331.584  250.437   81.147       20.308 1396.201  485.371  910.831
702.00   886.240    0.000    0.000    0.000      554.736  427.539  374.275   53.264      223.385 1553.544 1066.157  487.386
703.00   822.617   14.405    0.000   14.405      391.269  378.340  186.208  192.132       40.414 1368.763  424.452  944.311
704.00   870.168    0.000    0.000    0.000      443.754  530.352  115.781  414.571        0.000 1673.983   91.385 1582.598
705.00   887.811    0.000    0.000    0.000      423.520  496.500   98.919  397.580        0.000 1633.970  253.646 1380.325
706.00   807.983    0.000    0.000    0.000      351.666  553.395  199.741  353.653        0.000 1695.497  182.770 1512.727
707.00   813.136    0.000    0.000    0.000      380.892  387.938  237.657  150.281        0.000 1428.882  304.415 1124.467
708.00   799.866    0.000    0.000    0.000      415.781  279.551  235.798   43.753        0.000 1309.649  406.155  903.494
709.00   920.411    0.000    0.000    0.000      625.292  393.765  356.284   37.481       10.154 1786.680  548.310 1238.370
710.00   847.423    0.000    0.000    0.000      582.750  258.107  221.964   36.144       50.769 1644.325  558.061 1086.264
711.00   925.536    0.000    0.000    0.000      421.531  487.151  440.376   46.775        0.000 1553.544  700.618  852.926
712.00   904.198    0.000    0.000    0.000      383.183  471.963  436.471   35.491       30.060 1610.438  800.746  809.692
713.00   852.469    0.000    0.000    0.000      533.331  617.595  526.285   91.310       40.616 2081.042  954.364 1126.679
714.00   804.015    0.000    0.000    0.000      439.171  454.562  418.418   36.144        0.000 1594.159  385.847 1208.312
715.00   765.294    0.000    0.000    0.000      533.119  325.592  287.677   37.915       50.367 1623.113  659.198  963.915
716.00   817.810    0.000    0.000    0.000      513.102  423.386  408.255   15.131       20.308 1512.325  832.618  679.707
717.00   790.047    0.000    0.000    0.000      626.113  202.546  187.458   15.088        0.000 1501.365  558.463  942.902
718.00   843.739    0.000    0.000    0.000      713.921  187.893  159.749   28.143        0.000 1572.544  751.085  821.459
719.00   797.857    0.000    0.000    0.000      906.915   28.534    0.000   28.534        0.000 1522.579  152.308 1370.270
720.00   727.791    0.000    0.000    0.000      614.744   53.177   49.460    3.718      120.841 1095.815  446.771  649.044
721.00   722.791    0.000    0.000    0.000      685.992   17.121    9.511    7.609       79.824 1258.478  547.706  710.772
722.00   788.420    0.000    0.000    0.000      520.319  310.074  224.471   85.603        0.000 1501.064  162.462 1338.602
723.00   684.829    0.000    0.000    0.000      407.261  346.131  110.246  235.885        0.000 1380.023  101.338 1278.685
724.00   691.997    0.000    0.000    0.000      554.513  153.305  107.650   45.655       40.616 1347.951  314.569 1033.382
725.00   705.926    0.000    0.000    0.000      491.309   81.799    0.000   81.799      109.481  862.476   30.462  832.015
726.00   693.957    0.000    0.000    0.000      449.150  188.066   49.286  138.781        0.000 1115.016   60.923 1054.092
727.00   760.453    0.000    0.000    0.000      502.552  218.634   17.121  201.513        0.000 1116.927  132.000  984.926
728.00   752.627    0.000    0.000    0.000      599.951  136.792   24.730  112.062        0.000 1183.275  192.823  990.452
729.00   738.094    0.000    0.000    0.000      711.585   62.037   13.012   49.025       60.722 1164.479  274.155  890.324
730.00   685.997    0.000    0.000    0.000      597.796    1.902    0.000    1.902       10.154  872.832  142.154  730.677
731.00   683.953    0.000    0.000    0.000      569.953  173.109    0.000  173.109       50.568 1175.739  274.155  901.584
732.00   703.445    0.000    0.000    0.000      448.895  224.384    0.000  224.384       10.154 1084.253  172.616  911.637
733.00   669.825    0.000    0.000    0.000      523.909  252.141    0.000  252.141        0.000 1188.004   60.923 1127.081
734.00   655.284    0.000    0.000    0.000      476.130  245.483    0.000  245.483        0.000 1146.885  111.693 1035.193
735.00   657.954    0.000    0.000    0.000      423.173  198.055    0.000  198.055        0.000 1102.752   91.385 1011.367
736.00   690.029    0.000    0.000    0.000      400.260  330.565    0.000  330.565       30.462 1045.749    0.000 1045.749
737.00   732.574    0.000    0.000    0.000      779.811   17.121    0.000   17.121      101.539 1289.141  243.693 1045.448
738.00   640.065    0.000    0.000    0.000      514.181    3.805    0.000    3.805      203.078  680.310   40.616  639.694
739.00   736.964    0.000    0.000    0.000      675.050   49.199   24.730   24.469        0.000 1196.648  172.515 1024.132
740.00   712.510    0.000    0.000    0.000      426.590  180.718    0.000  180.718      162.462  893.541  132.000  761.541
741.00   685.259    0.000    0.000    0.000      635.929   26.632    0.000   26.632      213.231  943.104    0.000  943.104
742.00   800.599    0.000    0.000    0.000      693.689  123.649    0.000  123.649       91.385 1421.442  182.669 1238.773
743.00   741.538    0.000    0.000    0.000      571.078  161.695    0.000  161.695      142.154 1299.093    0.000 1299.093
744.00   699.198    0.000    0.000    0.000      554.734  161.695    0.000  161.695        0.000 1269.235   81.231 1188.004
745.00   702.659    0.000    0.000    0.000      419.758  292.954    0.000  292.954       60.923 1228.619  142.154 1086.465
746.00   804.328    0.000    0.000    0.000      675.090  214.916    0.000  214.916        0.000 1643.719  496.835 1146.885
747.00   711.797    0.000    0.000    0.000      500.736  182.361    0.000  182.361        0.000 1127.081  355.386  771.695
748.00   645.328    0.000    0.000    0.000      446.129  116.040    0.000  116.040      335.078  619.387    0.000  619.387
749.00   721.721    0.000    0.000    0.000      497.278  173.109    0.000  173.109        0.000 1265.817  213.231 1052.585
750.00   714.694    0.000    0.000    0.000      417.165  317.597    0.000  317.597       40.616 1350.466  253.847 1096.619
751.00   716.250    0.000    0.000    0.000      579.848  203.372    0.000  203.372       20.308 1378.313  355.285 1023.028
752.00   704.285    0.000    0.000    0.000      625.424    1.902    0.000    1.902       91.385  984.926  396.001  588.925
753.00   756.820    0.000    0.000    0.000      599.784   64.246    0.000   64.246        0.000 1177.247  172.616 1004.631
754.00   759.878    0.000    0.000    0.000      509.295  180.718    0.000  180.718        0.000 1258.980   91.284 1167.696
755.00   734.398    0.000    0.000    0.000      530.568   77.951    0.000   77.951        0.000 1005.234   60.923  944.311
756.00   693.411    0.000    0.000    0.000      725.207    5.448    0.000    5.448      284.309 1004.229    0.000 1004.229
757.00   678.587    0.000    0.000    0.000      455.382   38.046    0.000   38.046        0.000  832.618  152.308  680.310
758.00   692.837    0.000    0.000    0.000      595.808  117.942   76.092   41.851        0.000 1360.218  355.386 1004.832
759.00   661.666    0.000    0.000    0.000      461.478  212.971    0.000  212.971       10.154 1198.057  121.847 1076.210
760.00   765.387    0.000    0.000    0.000      704.235  166.797    0.000  166.797      203.078 1207.709    0.000 1207.709
761.00   806.216    0.000    0.000    0.000      605.925  256.378    0.000  256.378        0.000 1655.082  223.385 1431.697
762.00   780.198    0.000    0.000    0.000      470.861  373.023   55.167  317.857        0.000 1339.307   71.077 1268.230
763.00   737.816    0.000    0.000    0.000      684.049   77.994    0.000   77.994      192.924 1116.927  162.462  954.465
764.00   713.229    0.000    0.000    0.000      582.882  112.236    0.000  112.236       40.414 1227.413    0.000 1227.413
765.00   753.529    0.000    0.000    0.000      682.579   28.534    0.000   28.534       20.308 1167.696   20.308 1147.388
766.00   855.078    0.000    0.000    0.000      329.011  576.480  260.139  316.342        0.000 1766.775  294.463 1472.313
767.00   864.044    0.000    0.000    0.000      503.891  292.345  113.444  178.901        0.000 1674.083  528.002 1146.081
768.00   868.526   39.271    0.000   39.271      305.916  727.237  114.138  613.100        0.000 1734.906   20.308 1714.598
769.00   781.935   14.373    0.000   14.373      322.872  571.336  171.207  400.129        0.000 1661.617  264.001 1397.616
770.00   731.635   16.698    0.000   16.698      207.264  643.625  211.155  432.470        0.000 1603.710  274.155 1329.555
771.00   684.135   69.620    0.000   69.620      402.682  465.066   74.190  390.876        0.000 1533.236  192.924 1340.312
772.00   789.234    0.000    0.000    0.000      429.789  274.623   13.316  261.307        0.000 1269.034  132.000 1137.033
773.00   746.796    0.000    0.000    0.000      547.169  243.105   79.507  163.598        0.000 1357.202  375.694  981.508
774.00   776.619    0.000    0.000    0.000      132.987  517.512  306.270  211.242        0.000 1218.264  456.925  761.340
775.00   840.584    0.000    0.000    0.000      434.847  380.200  241.592  138.609        0.000 1531.024  771.695  759.329
776.00   781.476    0.000    0.000    0.000      335.751  501.900  301.946  199.954        0.000 1604.313  670.156  934.157
777.00   826.791    0.000    0.000    0.000      336.361  561.956  448.510  113.446        0.000 1512.526  761.541  750.985
778.00   785.440    0.000    0.000    0.000      271.769  526.072  399.050  127.022        0.000 1563.698  761.541  802.156
779.00   849.096    0.000    0.000    0.000      132.901  813.359  429.919  383.440        0.000 1755.716  558.463 1197.253
780.00   746.814    0.000    0.000    0.000      172.417  555.296  327.065  228.231        0.000 1440.846  599.079  841.767
781.00   772.652    0.000    0.000    0.000      267.878  625.985  433.465  192.521        0.000 1716.006 1015.388  700.618
782.00   805.692    9.836    0.000    9.836      249.114  620.236  471.770  148.466        0.000 1573.449 1035.696  537.754
783.00   805.160    0.000    0.000    0.000      228.276  617.465  475.270  142.195        0.000 1523.082  802.156  720.926
784.00   784.787    0.000    0.000    0.000      136.446  459.921  328.663  131.259        0.000  962.608  476.830  485.778
785.00   748.081    4.454    0.000    4.454      100.822  551.580  220.666  330.914        0.000 1019.912   91.385  928.527
786.00   778.937   11.669    0.000   11.669      150.109  466.063  264.419  201.644        0.000 1152.717  446.771  705.946
787.00   770.457    0.000    0.000    0.000      192.045  353.568  264.160   89.408        0.000  982.916  456.925  525.991
788.00   712.025    0.000    0.000    0.000      171.034  365.068  209.080  155.989        0.000  949.237  385.847  563.390
789.00   884.132    0.000    0.000    0.000       69.950  776.988  445.083  331.905        0.000 1520.865  628.230  892.635
790.00   810.077   71.372    0.000   71.372      104.626  757.629  471.683  285.946        0.000 1604.112  700.618  903.494
791.00   808.678    0.000    0.000    0.000      252.055  667.962  468.873  199.089        0.000 1634.171  690.464  943.708
792.00   715.135   61.326    0.000   61.326      231.994  660.513  442.921  217.593        0.000 1735.709  670.156 1065.553
793.00   696.398   57.914    0.000   57.914      227.323  633.241  397.275  235.966        0.000 1573.247  660.002  913.245
794.00   709.434   51.584    0.000   51.584      193.688  653.689  430.822  222.868        0.000 1430.993  599.079  831.914
795.00   789.220   51.584    0.000   51.584      137.311  784.957  587.810  197.147        0.000 1593.958  924.003  669.955
796.00   759.954   21.124    0.000   21.124      132.642  594.503  478.509  115.993        0.000 1208.010  822.464  385.546
797.00   952.479   23.490    0.000   23.490      297.352  647.862  513.404  134.458        0.000 1502.171 1005.033  497.138
798.00   811.833    3.467    0.000    3.467      167.485  460.097  363.079   97.018        0.000 1032.679  588.925  443.754
799.00   840.974    5.073    0.000    5.073      154.820  541.064  417.246  123.818        0.000  984.120  659.599  324.521
800.00   821.503    1.902    0.000    1.902      154.216  302.768  183.355  119.413        0.000  736.608  172.214  564.394
801.00   850.134    0.000    0.000    0.000      196.671  398.693  203.581  195.113        0.000  908.117  201.065  707.051
802.00   918.209   13.832    0.000   13.832      271.077  522.440  370.948  151.492        0.000 1307.840  467.078  840.761
803.00   925.648    0.000    0.000    0.000      143.537  515.384  446.818   68.566        0.000  932.746  456.421  476.325
804.00   979.155    0.000    0.000    0.000      241.160  515.940  402.930  113.011        0.000 1049.362  799.338  250.024
805.00   975.612    0.000    0.000    0.000      233.724  653.774  329.740  324.034        0.000 1096.820  391.779  705.041
806.00   996.676    0.000    0.000    0.000      114.007  703.737  461.891  241.846        0.000 1463.652  565.090  898.562
807.00   867.844    0.000    0.000    0.000      123.996  441.593  225.250  216.343        0.000  857.048  300.997  556.051
808.00   784.098   22.616    0.000   22.616      157.113  459.232  307.913  151.319        0.000  769.081  435.612  333.470
809.00   864.051    0.000    0.000    0.000      238.388  569.473  456.290  113.183        0.000 1183.581  658.997  524.584
810.00  1010.503    1.182    0.000    1.182      161.090  935.751  835.449  100.302        0.000 2340.919 1715.000  625.920
811.00   960.530    0.000    0.000    0.000      326.194  793.862  645.527  148.336        0.000 2261.902 1389.875  872.027
812.00   948.922   52.294    0.000   52.294      475.501  795.979  460.182  335.797       10.053 2094.396  983.717 1110.679
813.00   934.453   45.667    0.000   45.667      661.282  589.875  332.859  257.016        0.000 2187.292  599.079 1588.213
814.00  1049.012    0.000    0.000    0.000     1159.598  275.833    0.000  275.833       70.876 2253.758   10.154 2243.604
815.00   978.961   32.128    0.000   32.128      791.280  732.420    0.000  732.420       40.212 2968.321   10.154 2958.167
816.00   939.300   97.580   22.183   75.397      474.321 1208.261  569.915  638.346        0.000 3552.014 1495.110 2056.905
817.00   916.230   66.962    0.000   66.962      467.961 1393.662  397.994  995.668        0.000 3568.322 1002.916 2565.406
818.00   872.151  105.035    0.000  105.035      499.310  813.495   54.907  758.588        0.000 2257.655  222.782 2034.873
819.00   909.702  125.543    0.000  125.543      643.842  907.193   96.931  810.262        0.000 2848.403  680.310 2168.093
820.00   840.114  134.471    0.000  134.471      641.332  795.294   30.437  764.858        0.000 2188.796  534.235 1654.561
821.00   941.151  132.204    0.000  132.204      565.759 1064.431  128.527  935.905      111.693 2877.042  696.995 2180.047
822.00   943.571   23.601    0.000   23.601      770.202  906.719  258.175  648.545        0.000 3159.532 1268.010 1891.522
823.00   813.274  140.377    0.000  140.377      448.251  944.064  225.029  719.035      101.539 2217.049  505.482 1711.568
824.00   910.848   50.883    0.000   50.883      755.725  862.868  101.514  761.355        0.000 2852.500  514.629 2337.872
825.00   965.826   48.681    0.000   48.681      720.057  669.519   85.603  583.916       50.769 2289.549  568.416 1721.133
826.00   882.693   61.197    0.000   61.197      654.692  724.486   81.799  642.687        0.000 2477.030  456.925 2020.105
827.00   957.309   45.173    0.000   45.173      351.533 1013.470  418.973  594.498        0.000 2456.231  934.056 1522.175
828.00   872.360   85.810    0.000   85.810      890.806  721.607   22.655  698.953        0.000 3216.132  774.099 2442.033
829.00  1037.726    0.000    0.000    0.000      941.038  697.319  343.491  353.827       80.425 3300.485 1621.391 1679.095
830.00   966.961   49.461    0.000   49.461     1111.423  655.601   92.737  562.864      302.298 3209.404 1174.715 2034.689
831.00  1066.664    0.000    0.000    0.000      849.386  890.271  301.986  588.285       50.265 3244.393 1258.662 1985.731
832.00   977.531   47.395    0.000   47.395      967.329  688.882    1.902  686.979      321.699 2642.702  632.757 2009.945
833.00  1000.055   16.698    0.000   16.698     1014.982  804.697  187.143  617.554       30.462 3554.526 1708.733 1845.794
834.00   958.141   44.602    0.000   44.602      722.701  737.785  107.307  630.478        0.000 2759.242 1053.390 1705.852
835.00  1001.731   25.024    0.000   25.024      533.595 1026.467  382.362  644.105        0.000 2815.229 1157.542 1657.687
836.00   945.664   51.950    0.000   51.950      599.037  833.012  186.425  646.587        0.000 2654.471  660.002 1994.469
837.00   941.536   71.987    0.000   71.987      393.084  999.665  323.218  676.448        0.000 2756.413 1106.773 1649.640
838.00   973.373    0.000    0.000    0.000      371.766  977.504  690.649  286.855        0.000 2565.915 1374.494 1191.421
839.00   784.557  101.530    0.000  101.530      497.581  764.608    0.000  764.608       20.308 2398.008  120.439 2277.569
840.00   973.704    0.000    0.000    0.000      251.795 1134.245  437.561  696.684        0.000 2792.788  877.352 1915.437
841.00   958.563   53.411    0.000   53.411      258.234 1061.924  494.181  567.743        0.000 2405.238  988.227 1417.011
842.00   920.727   75.996    0.000   75.996      296.841  826.472  267.760  558.712        0.000 1790.081  512.708 1277.373
843.00   842.768   56.331    0.000   56.331      218.025  860.984  211.916  649.068        0.000 1744.049  323.916 1420.132
844.00   917.610  118.377    0.000  118.377      803.819  603.671   11.414  592.257       70.976 2542.980  507.694 2035.286
845.00   965.399   87.617    0.000   87.617      608.282  771.584  121.747  649.837       50.366 2504.078 1094.906 1409.173
846.00   940.620   56.406    0.000   56.406      708.040  747.662   58.971  688.690      111.693 2635.171 1299.697 1335.475
847.00   793.805  148.626    0.000  148.626      541.970  721.055    0.000  721.055        0.000 2152.018  101.539 2050.479
848.00   886.813  120.001    0.000  120.001      722.271  706.786   87.506  619.280        0.000 2754.095  921.987 1832.108
849.00   862.448  160.137    0.000  160.137      266.401 1165.557  457.989  707.568        0.000 2838.833 1358.482 1480.351
850.00   993.959   63.868    0.000   63.868      351.613 1175.156  586.223  588.933        0.000 2955.058 1463.847 1491.211
851.00   811.680  196.054    0.000  196.054      375.177  811.197  131.258  679.938       50.769 1878.267  548.310 1329.957
852.00   786.859  179.230    0.000  179.230      179.199  739.721  121.608  618.114        0.000 1478.141   80.425 1397.716
853.00  1015.565    0.000    0.000    0.000      161.565 1039.993  582.838  457.156        0.000 2172.729  924.003 1248.726
854.00   839.815  126.495    0.000  126.495      235.107  671.121   56.982  614.138        0.000 1218.466   60.923 1157.542
855.00   979.647   58.561    0.000   58.561      169.261  952.228  465.025  487.203        0.000 1815.333  648.240 1167.093
856.00  1077.962    3.382    0.000    3.382      214.525  919.110  541.548  377.561        0.000 1624.520  528.002 1096.518
857.00  1043.462   32.717    0.000   32.717      245.266  855.480  409.320  446.160        0.000 1664.205  646.422 1017.783
858.00  1047.799   38.085    0.000   38.085      386.058  736.429  266.920  469.510        0.000 1716.184  596.862 1119.322
859.00   995.224   31.705    0.000   31.705      769.483  469.824   95.115  374.709      231.221 1780.837  385.444 1395.393
860.00  1014.574   29.802    0.000   29.802      616.544  616.452   47.557  568.895      140.743 1888.899  516.538 1372.361
861.00   865.234   73.197    0.000   73.197      518.718  418.521   62.776  355.746       20.308 1498.138  487.386 1010.752
862.00   951.817    6.412    0.000    6.412      261.521  663.609  278.770  384.839        0.000 1371.057  444.559  926.498
863.00   944.550   56.879    0.000   56.879      568.006  600.314  102.724  497.590        0.000 1990.142  586.311 1403.831
864.00   884.371   70.851    0.000   70.851      410.810  619.344  119.758  499.586        0.000 1518.046  426.463 1091.583
865.00   864.169   36.454    0.000   36.454      388.656  686.366  218.840  467.526        0.000 1688.442  443.042 1245.400
866.00   990.751   36.720   13.470   23.250      337.960 1077.922  587.651  490.271        0.000 2624.818 1183.470 1441.348
867.00  1004.227   38.258    0.000   38.258      513.053  952.373  370.169  582.205        0.000 2764.357  944.311 1820.046
868.00   805.689  184.528    0.000  184.528      479.320  847.508   22.828  824.680        0.000 2553.342   10.154 2543.188
869.00   859.054  114.350    0.000  114.350      428.783  811.882    5.707  806.176        0.000 2200.372   71.077 2129.294
870.00   827.509  144.685    0.000  144.685      297.146  942.638   54.389  888.250       40.616 2481.539  304.616 2176.923
871.00   759.018  135.928    0.000  135.928      246.866  710.767    0.000  710.767        0.000 1501.166  172.616 1328.550
872.00   749.789  187.758    0.000  187.758      156.419  899.690    5.707  893.983        0.000 1753.201    0.000 1753.201
873.00   812.772   99.872    0.000   99.872      264.808  748.958   20.925  728.032        0.000 1792.703   10.154 1782.549
874.00   940.501   31.676    0.000   31.676      466.193  561.501    3.805  557.696        0.000 1710.369   10.154 1700.216
875.00   750.948   87.171    0.000   87.171      208.302  683.149    0.000  683.149        0.000 1423.937    0.000 1423.937
876.00   735.379  124.599    0.000  124.599      125.119  738.327    3.632  734.696        0.000 1514.925   71.077 1443.847
877.00   827.256   81.728    0.000   81.728      367.792  488.803   32.339  456.464       30.462 1285.119  242.487 1042.633
878.00   879.472   71.376    0.000   71.376      239.949  710.102  183.269  526.833       30.462 1386.755  111.693 1275.062
879.00   772.048   54.524    0.000   54.524      393.214  530.238    1.816  528.422        0.000 1362.918   10.154 1352.764
880.00   864.566   61.573    0.000   61.573      535.497  649.428    0.000  649.428      101.539 2160.447  335.078 1825.369
881.00   783.727  137.989    0.000  137.989      494.683  619.667    0.000  619.667      142.154 1562.791   20.308 1542.484
882.00   765.293  103.277    0.000  103.277      319.327  524.722    9.339  515.383        0.000 1349.458    0.000 1349.458
883.00   750.603  148.866    0.000  148.866      278.989  565.744    0.000  565.744        0.000 1409.877    0.000 1409.877
884.00   783.653  116.334    0.000  116.334      151.622  761.897    0.000  761.897        0.000 1439.936    0.000 1439.936
885.00   795.299  101.685    0.000  101.685       95.028  781.912    0.000  781.912        0.000 1440.138    0.000 1440.138
886.00   733.868   90.699    0.000   90.699      107.999  562.341    0.000  562.341        0.000 1177.548    0.000 1177.548
887.00   768.380   99.514    0.000   99.514      164.456  761.801    0.000  761.801      101.438 1374.680   70.976 1303.704
888.00   708.329  100.575    0.000  100.575      136.654  776.200   26.113  750.087        0.000 1404.839    0.000 1404.839
889.00   869.168   56.560    0.000   56.560      323.732  631.288    3.805  627.483        0.000 1439.029    0.000 1439.029
890.00   847.649   80.442    0.000   80.442      155.556  734.976   60.528  674.448        0.000 1289.543   10.154 1279.389
891.00   904.128   78.852    0.000   78.852      303.283  835.321   16.515  818.805      142.154 1612.456    0.000 1612.456
892.00   897.293  131.076    0.000  131.076      164.117  781.409    0.000  781.409        0.000 1572.444   10.154 1562.290
893.00   877.228   89.586    0.000   89.586      343.356  549.924    5.707  544.217       40.616 1439.937  182.770 1257.167
894.00   855.876  173.614    0.000  173.614      366.785  661.165   13.316  647.849       40.414 1459.236  233.136 1226.100
895.00   829.341  188.632    0.000  188.632      314.610  653.430   26.632  626.798       30.462 1431.194  142.154 1289.039
896.00   854.628  131.442    0.000  131.442      381.707  572.405   28.534  543.871      152.308 1388.364  203.078 1185.286
897.00   793.776   48.249    0.000   48.249      389.812  543.656   37.176  506.480       80.425 1491.086  623.292  867.794
898.00   774.882   75.853    0.000   75.853      248.331  734.412    7.523  726.889        0.000 1603.005    0.000 1603.005
899.00  1002.628   51.280    0.000   51.280      610.720  751.102   28.534  722.567      111.693 2254.161  477.232 1776.929
900.00   853.676   79.038    0.000   79.038      452.727  877.479    0.000  877.479      243.088 2138.949  213.231 1925.717
901.00   818.851  158.827    0.000  158.827      531.307  860.096    5.707  854.389      130.690 2512.014  512.708 1999.306
902.00   914.290   97.984    0.000   97.984      356.866  974.528   32.339  942.189      130.690 2632.248   10.053 2622.195
903.00   918.608   65.735    0.000   65.735      247.940  803.026   13.316  789.710       40.616 1682.025   30.462 1651.563
904.00   954.811  127.833    0.000  127.833      449.046 1052.302  204.569  847.733      180.956 2994.160  924.885 2069.276
905.00   949.524   55.997    0.000   55.997      289.305 1169.852  429.833  740.019        0.000 2710.467  599.079 2111.388
906.00   939.513    1.649    0.000    1.649      605.078  677.218  139.560  537.658       60.319 2079.329  172.515 1906.814
907.00  1001.515   64.510    0.000   64.510      527.363  885.537  117.251  768.286      233.539 2280.491  446.771 1833.720
908.00   973.892    2.861    0.000    2.861      409.941  960.089  650.327  309.762       40.616 2485.686 1259.081 1226.605
909.00   993.629   65.530    7.186   58.344      192.132 1376.745  631.818  744.927        0.000 3126.768 1369.567 1757.201
910.00   893.820   24.518    0.000   24.518      456.100  685.259  196.369  488.891       30.159 1864.290  341.811 1522.479
911.00  1046.817    0.000    0.000    0.000      228.276 1115.739  747.206  368.533        0.000 2639.983  974.772 1665.211
912.00   946.030   31.018    0.000   31.018      350.881  941.262  248.725  692.537        0.000 2297.070  426.463 1870.607
913.00   958.732  117.394    0.000  117.394      421.976 1018.545  370.470  648.074      120.637 2807.184  849.702 1957.481
914.00  1072.103   77.475    0.000   77.475      291.557 1375.119  751.598  623.521       50.769 3310.546 1544.476 1766.070
915.00  1002.426   29.390    0.000   29.390      308.716 1090.903  508.994  581.910        0.000 2633.861  730.475 1903.386
916.00   962.106   18.178    0.000   18.178      249.632  967.874  600.475  367.399        0.000 2111.806 1035.696 1076.110
917.00   840.156   70.033    0.000   70.033      252.473 1042.235  461.827  580.408       10.053 2457.839  897.160 1560.679
918.00   913.169   76.658    0.000   76.658      160.915 1116.356  609.494  506.862        0.000 2407.347 1137.224 1270.123
919.00   834.404   97.116    0.000   97.116       74.396  992.969  590.300  402.669        0.000 1880.059 1014.773  865.286
920.00   955.371   77.180   15.218   61.962       70.385 1319.683  757.255  562.429        0.000 2783.652 1181.050 1602.601
921.00  1059.564    0.000    0.000    0.000      113.316 1123.605  811.628  311.977        0.000 2172.527 1025.139 1147.389
922.00   773.807    2.114    2.114    0.000       96.498  697.624  406.832  290.792        0.000 1431.094  629.541  801.553
923.00   888.577    0.000    0.000    0.000      362.209  611.303  542.994   68.309        0.000 1598.568  929.924  668.644
924.00   819.554    0.000    0.000    0.000      297.570  433.072  400.776   32.296        0.000 1248.021  760.634  487.386
925.00   758.908    0.000    0.000    0.000      301.593  458.194  346.045  112.149        0.000 1177.046  548.310  628.736
926.00   988.478    0.000    0.000    0.000      141.270  930.291  513.952  416.339        0.000 2187.091  788.072 1399.019
927.00  1044.706    0.000    0.000    0.000      257.675 1018.095  611.286  406.809        0.000 2474.726 1007.345 1467.381
928.00  1049.153    0.000    0.000    0.000      353.741 1058.574  438.869  619.705        0.000 2562.095  706.951 1855.144
929.00   987.250   17.332    0.000   17.332      485.121  951.862  461.696  490.166       30.462 2656.479 1334.280 1322.199
930.00   902.798   55.729    0.000   55.729      480.394  905.477  317.669  587.808      121.041 2387.246  996.567 1390.679
931.00  1106.869    0.000    0.000    0.000      128.737 1213.120  736.218  476.902        0.000 2682.110 1034.482 1647.628
932.00  1030.149   42.767    0.000   42.767      239.416 1269.062  708.364  560.698       10.053 2940.974 1453.592 1487.382
933.00   817.502  116.436    0.000  116.436      381.294  829.177  229.178  599.999       30.159 2197.944  817.224 1380.721
934.00   812.250  110.860    0.000  110.860      475.946  663.491   62.776  600.715       20.106 1983.812  364.229 1619.583
935.00  1004.055   53.630    0.000   53.630      620.501  783.223  170.124  613.099      473.201 1946.824  294.463 1652.361
936.00   905.877   43.481    0.000   43.481      394.282  790.765  104.280  686.485      131.093 1990.439  284.006 1706.433
937.00   912.074   56.905    0.000   56.905      401.558  918.002  317.166  600.836        0.000 2545.901  623.509 1922.393
938.00   969.189    9.723    0.000    9.723      587.706  687.836  147.630  540.206       20.308 2071.379  604.397 1466.982
939.00  1044.598   24.941    0.000   24.941      244.705 1111.424  443.203  668.220        0.000 2587.113  940.783 1646.330
940.00   944.617   21.896    0.000   21.896      587.280  769.479  182.621  586.859       30.462 2515.549  474.619 2040.930
941.00  1077.368    0.000    0.000    0.000      869.986  593.214    7.609  585.605      385.847 2071.392  253.847 1817.545
942.00   829.674   25.364    0.000   25.364      439.156  674.566    0.000  674.566       19.906 1654.271    0.000 1654.271
943.00   895.955   16.032    0.000   16.032      261.910  772.368   57.069  715.299        0.000 1732.292    0.000 1732.292
944.00   902.446   92.312    0.000   92.312      299.207  876.891   89.408  787.483        0.000 2233.927   40.616 2193.312
945.00   865.253   61.356    0.000   61.356      154.734  723.737    0.000  723.737        0.000 1542.787    0.000 1542.787
946.00   934.203   25.966    0.000   25.966      252.357  643.461   43.364  600.098        0.000 1317.378  100.332 1217.045
947.00   939.870   27.520    0.000   27.520      308.037  737.301  107.394  629.908        0.000 1665.839  190.511 1475.329
948.00   821.528   93.272    0.000   93.272      246.902  878.319  100.085  778.234        0.000 2047.554   91.385 1956.169
949.00   911.187   93.477    0.000   93.477      306.740  970.401  164.290  806.111        0.000 2423.340   40.213 2383.127
950.00   895.608   98.107    0.000   98.107      243.278  895.841   94.551  801.291        0.000 1908.824   49.965 1858.859
951.00  1009.925    0.000    0.000    0.000      479.504  747.009  297.040  449.970       10.154 2431.072  877.346 1553.726
952.00   989.998    0.000    0.000    0.000      697.475  714.182  375.574  338.609        0.000 2749.485  690.464 2059.021
953.00   910.106  115.972    0.000  115.972      204.971  973.679  268.806  704.873        0.000 2181.952  494.013 1687.939
954.00   886.720  149.017    0.000  149.017      283.399  914.883   15.218  899.665        0.000 2265.097    0.000 2265.097
955.00   849.531  132.632    0.000  132.632      331.173 1012.070   93.472  918.598        0.000 2433.487   40.616 2392.871
956.00   955.736   27.886    0.000   27.886      380.151  791.112  350.658  440.455        0.000 1838.741  594.248 1244.493
957.00   966.793   31.755    0.000   31.755      266.490  969.841  354.642  615.198        0.000 2299.978  320.600 1979.378
958.00   955.084    0.000    0.000    0.000      240.468 1004.899  727.991  276.908        0.000 2313.450  878.351 1435.099
959.00   940.747   68.780    1.268   67.511      205.793 1249.099  487.111  761.988        0.000 2684.343  483.365 2200.978
960.00   894.620   68.144    0.000   68.144      191.437  963.622  317.067  646.555        0.000 1939.178   70.574 1868.605
961.00   898.641   80.226    0.000   80.226      199.698  947.591  246.907  700.684        0.000 1739.225   40.414 1698.811
962.00   950.586   77.570    0.000   77.570      451.781  719.866  180.588  539.278        0.000 1990.035  374.887 1615.148
963.00   836.784   66.580    0.000   66.580      176.092  821.132  284.903  536.229        0.000 1669.051  354.277 1314.774
964.00   901.288   27.689    0.000   27.689      351.868  785.470  262.686  522.784        0.000 1882.084  323.213 1558.871
965.00   873.257   93.366    0.000   93.366      327.410  846.737  255.512  591.225        0.000 1683.131  292.452 1390.679
966.00   877.608   95.472    0.000   95.472      196.524  989.231  328.058  661.173        0.000 2004.631  413.190 1591.442
967.00   938.531   93.585    0.000   93.585      155.641  983.579  324.320  659.259        0.000 2079.312  403.434 1675.877
968.00   892.152   30.859    0.000   30.859      289.434  815.936  222.297  593.639        0.000 1899.663  201.767 1697.895
969.00  1002.187   18.812    0.000   18.812      626.770  767.961  139.558  628.404       30.462 2346.429   20.308 2326.121
970.00   871.381   73.468    0.000   73.468      343.321  865.020   56.550  808.470       60.923 1960.906   30.462 1930.444
971.00   864.699   97.698    0.000   97.698      374.104  845.526   58.107  787.419      253.847 1987.346  152.107 1835.238
972.00   813.128   71.605    0.000   71.605      411.589  693.168   20.060  673.108       70.474 1733.901   30.060 1703.841
973.00   677.507  188.360    0.000  188.360      267.619  854.686   56.550  798.136       81.231 1816.037   10.154 1805.883
974.00   697.016  125.448    0.000  125.448      319.932  847.120    5.534  841.586       81.030 1656.389   30.462 1625.927
975.00   571.409  253.619    0.000  253.619      148.376  945.220    0.000  945.220       20.207 1774.013    0.000 1774.013
976.00   735.014  182.838    0.000  182.838      294.942  835.361   18.850  816.511        0.000 1915.664    0.000 1915.664
977.00   637.389  310.364    0.000  310.364      251.103 1016.087   41.851  974.237      152.308 2194.947  142.154 2052.793
978.00   827.013  133.595    0.000  133.595      313.879  855.689   47.384  808.304       40.616 1987.748  182.770 1804.978
979.00   892.423  110.552    0.000  110.552      367.180  882.879  101.168  781.711        9.953 1820.962   30.261 1790.701
980.00   807.338  131.718    0.000  131.718      474.883  757.755   15.218  742.537       81.231 2089.890   91.385 1998.505
981.00   867.706  112.397    0.000  112.397      431.812  972.391  170.039  802.351      142.154 2394.487  385.847 2008.639
982.00   835.335  127.827    0.000  127.827      220.482  934.411   80.628  853.783       20.308 2026.050   71.077 1954.973
983.00   750.745  192.398    0.000  192.398      124.600 1057.936   41.851 1016.086        0.000 2149.003    0.000 2149.003
984.00   915.520   89.664    0.000   89.664      352.182 1015.491  167.921  847.570      152.308 2594.541  334.776 2259.765
985.00   910.702   48.826    0.000   48.826      417.879  770.113  140.598  629.516      160.649 1959.977  211.115 1748.862
986.00   815.456   83.979    0.000   83.979      377.116  875.471  305.360  570.111      111.592 2345.321  850.306 1495.016
987.00   867.684   89.129    0.000   89.129      273.625  982.683  148.466  834.217      121.847 2044.641   91.385 1953.256
988.00   968.359   58.438    0.000   58.438      590.662  826.617  158.967  667.650      142.154 2624.514  375.190 2249.324
989.00   983.279   43.150    0.000   43.150      649.412  717.339   43.753  673.586      345.232 2179.363  852.220 1327.142
990.00   859.984  144.690    0.000  144.690      589.495  830.299   87.506  742.793      406.155 2293.167 1035.696 1257.471
991.00   898.589  105.653    0.000  105.653      610.332  706.655  121.747  584.908      365.540 1989.356  883.388 1105.968
992.00   933.825   68.582    0.000   68.582      717.760  754.430   85.169  669.262      355.386 2110.800 1056.004 1054.797
993.00   903.249   97.864    5.123   92.741      400.174 1090.673  524.371  566.302      142.154 2734.997 1835.635  899.362
994.00   876.698  124.426    0.000  124.426      417.639  956.920  361.219  595.700      132.000 2585.208 1401.236 1183.973
995.00   885.238  101.284    0.000  101.284      428.795 1004.732  440.333  564.399      213.231 2595.463 1512.827 1082.635
996.00   825.730  135.724    0.000  135.724      405.275  922.986  278.769  644.217       80.025 2448.788 1004.028 1444.761
997.00   863.153  161.293    0.000  161.293      214.351 1257.484  587.072  670.411        0.000 2759.136 1614.467 1144.669
998.00   934.091  129.123   10.780  118.344      264.419 1172.321  310.074  862.246       10.154 2579.085  934.157 1644.928
999.00   930.498  105.240    9.089   96.151      239.287 1308.678  304.320 1004.358        0.000 3013.070 1082.335 1930.735
1000.00   906.973  133.666    0.000  133.666      126.193 1263.438  232.591 1030.847        0.000 2619.979  707.647 1912.332
1001.00   922.387  198.336    7.685  190.652      189.927 1247.704  181.925 1065.779        0.000 2432.699  253.746 2178.953
1002.00   937.927   80.640    0.000   80.640      348.881 1063.880  174.828  889.052       60.923 2618.061  896.339 1721.722
1003.00   812.837  223.334    0.394  222.940       85.603 1423.274  380.831 1042.443        0.000 2849.597  947.617 1901.980
1004.00   753.257  317.794   13.990  303.804       68.396 1418.515  292.845 1125.670        0.000 2643.914  595.148 2048.766
1005.00   701.771  331.712    0.000  331.712      108.431 1315.931  180.316 1135.615        0.000 2415.918   81.029 2334.888
1006.00   750.739  285.607    0.000  285.607       94.506 1342.469  207.285 1135.184        0.000 2723.734  593.737 2129.997
1007.00   735.343  302.340    0.000  302.340       28.534 1330.231  112.616 1217.615        0.000 2442.348  161.353 2280.995
1008.00   764.047  310.193    0.000  310.193      144.140 1227.815  214.981 1012.834        0.000 2552.731  675.976 1876.755
1009.00   843.318  223.124    0.000  223.124      218.710 1237.543  151.000 1086.542        0.000 2847.580  674.061 2173.519
1010.00   732.584  267.970    0.000  267.970      163.813 1232.839  202.941 1029.898        0.000 2442.457  415.706 2026.751
1011.00   751.942  254.953    0.000  254.953      228.187 1192.583  153.740 1038.842        0.000 2813.120  484.471 2328.649
1012.00   764.135  253.951    0.000  253.951      203.758 1205.430  140.770 1064.660        0.000 2794.120  546.298 2247.822
1013.00   819.301  204.604    0.000  204.604      502.270  936.654    0.000  936.654      342.209 2561.685  455.315 2106.371
1014.00   736.273  279.525    0.000  279.525      241.419 1182.041  157.891 1024.150        0.000 2502.879  396.001 2106.878
1015.00   714.158  305.853    0.000  305.853      154.256 1218.352  116.040 1102.311        0.000 2564.499   81.231 2483.268
1016.00   694.148  307.539    0.000  307.539       38.046 1304.084  136.965 1167.118        0.000 2322.317  142.154 2180.163
1017.00   752.731  268.290    0.000  268.290      184.263 1170.415   62.776 1107.639        0.000 2453.217  213.231 2239.985
1018.00   783.504  284.381    0.000  284.381       91.310 1300.892  157.891 1143.001        0.000 2621.107  172.616 2448.491
1019.00   734.189  308.656    0.000  308.656      133.030 1295.008  146.477 1148.531       50.769 2572.047  253.847 2318.200
1020.00   789.569  237.031    0.000  237.031      339.333 1137.032  144.575  992.458        0.000 2640.403  738.215 1902.188
1021.00   791.801  216.181    0.000  216.181      378.144 1119.230  176.395  942.835      120.738 2588.221  625.212 1963.009
1022.00   801.477  246.365    0.000  246.365      239.768 1168.156   60.873 1107.283       30.159 2689.559  201.870 2487.689
1023.00   773.164  269.957    0.000  269.957      284.043 1100.246  117.251  982.996        0.000 2673.280  544.991 2128.289
1024.00   779.335  236.406    0.000  236.406      351.913 1138.023  135.063 1002.960       10.154 2917.065  770.789 2146.276
1025.00   811.826  245.031    0.000  245.031      277.692 1243.870  203.546 1040.325        0.000 2821.572  893.541 1928.031
1026.00   824.704  227.363    0.000  227.363      333.724 1196.999  154.086 1042.913        9.953 2958.093  822.464 2135.629
1027.00   841.514  204.560    0.000  204.560      430.809 1101.152  106.529  994.623       70.472 2843.372  638.185 2205.187
1028.00   815.599  211.028    0.000  211.028      114.481 1359.339  261.739 1097.600        0.000 2648.950  778.330 1870.620
1029.00   816.232  248.324    0.000  248.324      231.475 1339.861  258.626 1081.235        0.000 2776.734  669.955 2106.779
1030.00   725.236  284.339    0.000  284.339       75.918 1343.345  304.150 1039.195        0.000 2475.430  487.386 1988.044
1031.00   865.399  281.327    0.000  281.327      169.132 1345.343  269.910 1075.433        0.000 2440.047  302.606 2137.442
1032.00   806.796  228.847    0.000  228.847      140.205 1391.032  321.402 1069.630        0.000 2648.651  812.310 1836.341
1033.00   750.398  274.576    0.000  274.576       43.753 1429.858  305.446 1124.411        0.000 2593.662  465.470 2128.192
1034.00   788.582  203.338    0.000  203.338      277.735 1146.460  209.112  937.348       40.616 2733.093  780.135 1952.957
1035.00   860.497  201.154    0.000  201.154      233.107 1206.310  263.466  942.845        0.000 2564.406 1024.736 1539.670
1036.00   915.817  135.499    0.000  135.499      606.420 1004.792  198.738  806.055       50.769 3161.050  839.248 2321.802
1037.00   875.178  226.691    0.000  226.691      384.517 1095.785  316.539  779.245       20.308 2884.390 1132.095 1752.295
1038.00   767.352  252.509    0.000  252.509      406.419  986.415  126.411  860.004       10.154 2656.979  694.273 1962.706
1039.00   733.603  248.652    0.000  248.652      342.265 1063.192  138.552  924.640       40.616 2695.883  693.865 2002.018
1040.00   800.256  269.354    0.000  269.354      417.794  908.120   40.940  867.180       30.159 2368.658  676.279 1692.379
1041.00   815.591  225.469    0.000  225.469      394.483  947.372  114.087  833.285        0.000 2371.860  814.502 1557.358
1042.00   850.534  230.805    0.000  230.805      541.833  852.945    0.000  852.945       30.462 2399.723  647.129 1752.594
1043.00   840.184  227.307    0.000  227.307      434.564 1021.994  160.860  861.133       10.154 2714.776  956.556 1758.220
1044.00   799.669  209.662    0.000  209.662      325.239 1102.871  285.406  817.465        0.000 2688.541  946.906 1741.635
1045.00   815.362  194.819    0.000  194.819      354.691 1207.016  201.326 1005.690        0.000 3112.992 1142.453 1970.540
1046.00   843.521  174.894    0.000  174.894      546.280 1063.284  160.347  902.937        0.000 3181.149 1182.058 1999.091
1047.00   831.866  161.768    6.305  155.463      532.726 1005.024  546.357  458.666       50.769 3409.867 2295.558 1114.309
1048.00   887.399  147.229    0.000  147.229      568.037  980.606  198.296  782.310        0.000 3330.740  825.160 2505.580
1049.00   919.754  124.513    0.000  124.513      304.020 1347.995  536.328  811.667        0.000 3049.652 1432.075 1617.577
1050.00   852.991  174.484    0.000  174.484      494.293 1056.124  394.043  662.081        0.000 3255.342 1635.253 1620.089
