# Supplementary material for: N-Glycans modulate tilting of HIV-1 envelope glycoprotein
Source: Nat Commun. 2026 Apr 15;17:5206. doi: 10.1038/s41467-026-71874-2 (PMC13254402; doi:10.1038/s41467-026-71874-2)
Supplement: Supplementary file 8 — Source Data [file 41467_2026_71874_MOESM8_ESM.zip › source_data/1_Main_Text_Figures/4_Figure_5/3_Raw_data/FP/FP.A.5.txt]

#ASA ANALYSIS
#SIM_TIME  ASA1.4 TotOccl1.4 ShldMem1.4 ShldGly1.4   ASA7.2 TotOccl7.2 ShldMem7.2 ShldGly7.2   ASA18.6 TotOccl18.6 ShldMem18.6 ShldGly18.6

  0.00   853.566  142.333    0.000  142.333      395.547  499.782    0.000  499.782      111.693 1228.619   10.154 1218.466
  1.00   942.827   11.414    0.000   11.414      430.653  756.746    0.000  756.746        0.000 2299.898    0.000 2299.898
  2.00   997.112    0.000    0.000    0.000      598.328  799.730    0.000  799.730      150.796 2587.203    0.000 2587.203
  3.00   847.951    3.170    0.000    3.170        9.252  576.966    0.000  576.966        0.000  945.999    0.000  945.999
  4.00   728.688   73.155    0.000   73.155      130.910  692.697    0.000  692.697        0.000 1598.355    0.000 1598.355
  5.00   794.936   57.085    0.000   57.085      149.279  597.206    0.000  597.206        0.000 1364.021    0.000 1364.021
  6.00   918.921   85.643    0.000   85.643      222.864  618.955    0.000  618.955        0.000 1495.115    0.000 1495.115
  7.00  1016.253   11.951    0.000   11.951      266.735  703.199    0.000  703.199        0.000 1589.833    0.000 1589.833
  8.00   901.486  132.245    0.000  132.245       94.542  967.117    0.000  967.117        0.000 2285.303    0.000 2285.303
  9.00   796.088  164.070    0.000  164.070      243.408  868.704    0.000  868.704        0.000 1979.177    0.000 1979.177
 10.00   832.348  133.453    0.000  133.453      357.753  638.751    0.000  638.751        0.000 2055.071    0.000 2055.071
 11.00   893.821   86.434    0.000   86.434      268.247  782.386    0.000  782.386        0.000 1928.708    0.000 1928.708
 12.00   915.567   31.494    0.000   31.494       60.874  695.861    0.000  695.861        0.000  991.150    0.000  991.150
 13.00   875.227  154.262    0.000  154.262       69.950  711.126    0.000  711.126        0.000 1314.461    0.000 1314.461
 14.00   930.087  133.156    0.000  133.156      288.105  786.196    0.000  786.196        0.000 1834.728    0.000 1834.728
 15.00   927.797   50.248    0.000   50.248      380.835  568.506   22.306  546.200        0.000 1394.987   20.106 1374.881
 16.00   911.583   38.046    0.000   38.046      415.247  316.688   15.218  301.470        0.000 1245.908  111.693 1134.216
 17.00   996.871   27.539    0.000   27.539      322.655  465.865    0.000  465.865        0.000 1403.435    0.000 1403.435
 18.00   996.836   11.138    0.000   11.138      361.436  380.582    0.000  380.582        0.000 1126.879    0.000 1126.879
 19.00   900.495  122.681    0.000  122.681      176.914  659.661    0.000  659.661        0.000 1470.704    0.000 1470.704
 20.00   976.167    0.000    0.000    0.000      377.303  432.166    0.000  432.166        0.000 1339.709    0.000 1339.709
 21.00   982.506   49.727    0.000   49.727      349.979  449.715    0.000  449.715        0.000 1278.484    0.000 1278.484
 22.00   836.619   94.915    0.000   94.915      192.002  429.559    0.000  429.559        0.000  880.870    0.000  880.870
 23.00   760.135  125.092    0.000  125.092      108.431  571.293    0.000  571.293        0.000  973.767    0.000  973.767
 24.00   799.536  168.979    0.000  168.979      115.692  517.328    0.000  517.328        0.000  831.310    0.000  831.310
 25.00   835.540  153.703    0.000  153.703      161.652  487.237    0.000  487.237        0.000  990.253    0.000  990.253
 26.00   884.808   69.737    0.000   69.737       13.230  548.455    0.000  548.455        0.000  841.159    0.000  841.159
 27.00   814.164   38.988    0.000   38.988      199.741  212.354    0.000  212.354        0.000  364.028    0.000  364.028
 28.00   833.914    6.341    0.000    6.341       55.080  362.926    0.000  362.926        0.000  323.110    0.000  323.110
 29.00   802.468   22.193    0.000   22.193       89.104  333.500    0.000  333.500        0.000  344.829    0.000  344.829
 30.00   744.284   45.100    0.000   45.100      229.787  157.271    0.000  157.271        0.000  414.495    0.000  414.495
 31.00   792.291   12.682    0.000   12.682      273.105  159.695    0.000  159.695       20.308  414.797    0.000  414.797
 32.00   790.869   15.022    0.000   15.022      294.726  182.131    0.000  182.131        0.000  363.927    0.000  363.927
 33.00   839.302   33.988    0.000   33.988      236.575  240.026    0.000  240.026        0.000  334.776    0.000  334.776
 34.00   733.911    6.975    0.000    6.975      233.983  159.793    0.000  159.793        0.000  436.617    0.000  436.617
 35.00   773.928   28.549    0.000   28.549      176.696  182.055    0.000  182.055        0.000  274.155    0.000  274.155
 36.00   698.349   17.093    0.000   17.093      257.628   41.155    0.000   41.155       50.769  233.035    0.000  233.035
 37.00   856.249   17.966    0.000   17.966      348.291   96.066    0.000   96.066       10.154  649.848    0.000  649.848
 38.00   938.504   10.780    0.000   10.780      280.747  161.089    0.000  161.089        0.000  341.910    0.000  341.910
 39.00   877.275   20.585    0.000   20.585      280.356  181.839    0.000  181.839        0.000  514.018    0.000  514.018
 40.00   850.208   41.850    0.000   41.850       93.213  357.839    0.000  357.839        0.000  526.188    0.000  526.188
 41.00  1033.037    2.565    0.000    2.565      316.992  582.578    0.000  582.578       30.462 1299.697    0.000 1299.697
 42.00   895.374   65.026    0.000   65.026      504.302  236.825    0.000  236.825      161.353  755.394    0.000  755.394
 43.00   962.795   20.080    0.000   20.080      418.351  349.665    0.000  349.665       40.212 1037.689    0.000 1037.689
 44.00   855.785   50.506    0.000   50.506      508.418  212.062    0.000  212.062      152.308  674.173    0.000  674.173
 45.00   897.437   39.624    0.000   39.624      177.216  308.345    0.000  308.345        0.000  446.369    0.000  446.369
 46.00   980.426    6.409    0.000    6.409      243.191  458.776    0.000  458.776       10.154  879.558    0.000  879.558
 47.00   781.271    0.000    0.000    0.000      297.745  158.923    0.000  158.923        0.000  574.746    0.000  574.746
 48.00   766.471    0.211    0.000    0.211       93.515  267.001    0.000  267.001        0.000  314.267    0.000  314.267
 49.00   801.881   26.378    0.000   26.378      233.320  263.120    0.000  263.120        0.000  496.431    0.000  496.431
 50.00   748.082   34.241    0.000   34.241      185.210  292.552    0.000  292.552        0.000  574.841    0.000  574.841
 51.00   668.701   28.213    0.000   28.213      254.692  211.025    0.000  211.025        0.000  355.386    0.000  355.386
 52.00   752.720    9.089    0.000    9.089      144.575  338.152    0.000  338.152        0.000  675.573    0.000  675.573
 53.00   786.199   21.348    0.000   21.348      205.877  374.514    0.000  374.514        0.000  665.419    0.000  665.419
 54.00   829.142    1.379    0.000    1.379       30.437  440.230    0.000  440.230        0.000  696.183    0.000  696.183
 55.00   698.974   13.950    0.000   13.950       41.851  308.668    0.000  308.668        0.000  362.315    0.000  362.315
 56.00   654.034   91.299    0.000   91.299       15.001  339.201    0.000  339.201        0.000  312.956    0.000  312.956
 57.00   762.348   91.750    0.000   91.750       31.687  507.207    0.000  507.207        0.000  567.106    0.000  567.106
 58.00   750.448   17.340    0.000   17.340       57.069  406.396    0.000  406.396        0.000  517.848    0.000  517.848
 59.00   750.934   12.216    0.000   12.216       57.069  430.387    0.000  430.387        0.000  487.285    0.000  487.285
 60.00   779.519    0.000    0.000    0.000       39.731  425.204    0.000  425.204        0.000  578.570    0.000  578.570
 61.00   737.173   12.893    0.000   12.893       34.024  341.276    0.000  341.276        0.000  410.575    0.000  410.575
 62.00   763.868    0.000    0.000    0.000       50.623  341.322    0.000  341.322        0.000  394.993    0.000  394.993
 63.00   695.666  120.210    0.000  120.210      172.805  396.595    0.000  396.595        0.000  704.019    0.000  704.019
 64.00   686.030   94.501    0.000   94.501      256.549  287.736    0.000  287.736        0.000  684.921    0.000  684.921
 65.00   669.383    0.000    0.000    0.000      201.989  104.626    0.000  104.626        9.953  182.167    0.000  182.167
 66.00   781.782    0.000    0.000    0.000      226.415  100.822    0.000  100.822       20.308  213.030    0.000  213.030
 67.00   832.284    1.691    0.000    1.691      332.198   83.701    0.000   83.701       80.425  322.410    0.000  322.410
 68.00   965.260    5.073    0.000    5.073      300.390  302.465    0.000  302.465       10.154  771.695    0.000  771.695
 69.00   975.944   21.786    0.000   21.786      199.741  445.354    0.000  445.354        0.000  822.464    0.000  822.464
 70.00   814.884   34.102    0.000   34.102      171.120  335.033    0.000  335.033        0.000  704.322    0.000  704.322
 71.00   793.000   33.819    0.000   33.819      306.781  210.093    0.000  210.093       20.207  674.061    0.000  674.061
 72.00   741.825   38.257    0.000   38.257      184.436  175.338    0.000  175.338        0.000  403.535    0.000  403.535
 73.00   783.725   14.584    0.000   14.584      248.375  272.648    0.000  272.648        0.000  714.576    0.000  714.576
 74.00   841.206    4.143    0.000    4.143      266.234  292.585    0.000  292.585        0.000  796.210    0.000  796.210
 75.00   760.074   64.055    0.000   64.055      212.020  309.107    0.000  309.107        0.000  565.392    0.000  565.392
 76.00   750.958  135.394    0.000  135.394      196.629  346.474    0.000  346.474        0.000  759.128    0.000  759.128
 77.00   848.536  149.722    0.000  149.722      227.670  373.974    0.000  373.974        0.000  829.602    0.000  829.602
 78.00   801.271  115.802    0.000  115.802      205.102  277.427    0.000  277.427        0.000  619.387    0.000  619.387
 79.00   762.076  169.589    0.000  169.589      121.747  560.813    0.000  560.813        0.000  958.583    0.000  958.583
 80.00   691.499  138.256    0.000  138.256        1.902  615.358    0.000  615.358        0.000  815.409    0.000  815.409
 81.00   688.025  194.856    0.000  194.856        1.902  680.135    0.000  680.135        0.000 1009.947    0.000 1009.947
 82.00   802.651  134.263    0.000  134.263       35.318  748.951    0.000  748.951        0.000 1097.501    0.000 1097.501
 83.00   780.649  180.898    0.000  180.898       16.903  775.538    0.000  775.538        0.000 1108.259    0.000 1108.259
 84.00   786.197  104.188    0.000  104.188       38.046  625.392    0.000  625.392        0.000 1029.750    0.000 1029.750
 85.00   846.165   87.173    0.000   87.173      171.207  352.034    0.000  352.034        0.000  706.539    0.000  706.539
 86.00   809.758   88.621    0.000   88.621       87.506  458.163    0.000  458.163        0.000  918.057    0.000  918.057
 87.00   899.299   56.026    0.000   56.026       24.730  442.671    0.000  442.671        0.000  670.156    0.000  670.156
 88.00   820.220  108.888    0.000  108.888      170.213  477.055    0.000  477.055        0.000  968.827    0.000  968.827
 89.00   870.275  110.371    0.000  110.371      192.132  355.594    0.000  355.594        0.000  741.032    0.000  741.032
 90.00   863.851  102.689    0.000  102.689      305.794  556.522    0.000  556.522       30.462 1193.723    0.000 1193.723
 91.00  1009.982  154.417    0.000  154.417      437.301  656.267    0.000  656.267      152.006 1352.053    0.000 1352.053
 92.00   995.548  144.777    0.000  144.777      488.516  513.348    0.000  513.348       50.265 1345.817    0.000 1345.817
 93.00  1029.704   57.321    0.000   57.321      266.322  443.235    0.000  443.235        0.000  974.772    0.000  974.772
 94.00   989.311  137.997    0.000  137.997      265.543  616.085    0.000  616.085        0.000 1400.029    0.000 1400.029
 95.00  1090.017  129.173    0.000  129.173      443.049  797.268    0.000  797.268        0.000 2191.424    0.000 2191.424
 96.00  1049.221   76.440    0.000   76.440      131.819  679.290    0.000  679.290        0.000 1103.355    0.000 1103.355
 97.00  1048.991   81.901    0.000   81.901      295.589  751.975    0.000  751.975        0.000 1500.834    0.000 1500.834
 98.00   984.596    8.032    0.000    8.032      324.255  549.415    0.000  549.415        0.000 1106.170  161.859  944.311
 99.00  1080.094   33.819    0.000   33.819      180.362  702.581    0.000  702.581        0.000 1354.980    0.000 1354.980
100.00  1116.081   37.624    0.000   37.624      243.494  648.024    0.000  648.024        0.000 1299.092    0.000 1299.092
101.00  1037.581   70.385    0.000   70.385      269.561  609.753    0.000  609.753        0.000 1255.353   30.462 1224.891
102.00  1133.971   49.460    0.000   49.460      325.533  581.143    0.000  581.143        0.000 1264.700   50.265 1214.434
103.00   951.625   22.150    0.000   22.150      176.563  487.527    0.000  487.527        0.000  826.773    0.000  826.773
104.00  1006.806    0.000    0.000    0.000      264.712  367.560    0.000  367.560        0.000  826.370    0.000  826.370
105.00   884.412   17.543    0.000   17.543      257.759  246.591    0.000  246.591        0.000  554.033   10.154  543.880
106.00   920.433   46.923    0.000   46.923      193.343  330.343    0.000  330.343        0.000  739.320    0.000  739.320
107.00   926.902    0.000    0.000    0.000      220.407  248.076    0.000  248.076        0.000  534.536    0.000  534.536
108.00   895.308   18.389    0.000   18.389      263.713  283.899    0.000  283.899        0.000  502.957    0.000  502.957
109.00   853.013   10.780    0.000   10.780       40.294  416.817    0.000  416.817        0.000  482.057    0.000  482.057
110.00   954.079   14.373    0.000   14.373      161.695  499.946    0.000  499.946        0.000  679.705    0.000  679.705
111.00   878.969  139.796    0.000  139.796        0.000  553.213    0.000  553.213        0.000  729.265    0.000  729.265
112.00   979.768   16.487    0.000   16.487      246.951  404.581    0.000  404.581        0.000  802.156    0.000  802.156
113.00   921.628   12.740    0.000   12.740      296.585  339.862    0.000  339.862        0.000  822.464    0.000  822.464
114.00   946.415    0.000    0.000    0.000      140.770  521.141    1.902  519.239        0.000  756.716    0.000  756.716
115.00  1061.951    0.000    0.000    0.000      467.432  545.984    0.000  545.984        0.000 1447.066    0.000 1447.066
116.00  1037.649    0.000    0.000    0.000      236.923  509.643   77.994  431.649        0.000  891.330    0.000  891.330
117.00  1025.396    4.650    0.000    4.650      391.527  372.418    0.000  372.418        0.000 1086.465    0.000 1086.465
118.00  1032.870    0.000    0.000    0.000      287.116  556.509    9.511  546.997        0.000 1248.927    0.000 1248.927
119.00   783.951    0.000    0.000    0.000      244.273  297.191    0.000  297.191        0.000  638.991    0.000  638.991
120.00   751.255    0.000    0.000    0.000      267.965  198.790    0.000  198.790        0.000  510.610    0.000  510.610
121.00   700.546    0.000    0.000    0.000      216.298  151.319    0.000  151.319        0.000  321.305    0.000  321.305
122.00   782.986    0.000    0.000    0.000      415.566   76.092    0.000   76.092        0.000  503.070    0.000  503.070
123.00   683.727   10.780    0.000   10.780      225.509  173.628    0.000  173.628        0.000  380.017    0.000  380.017
124.00   677.523    0.000    0.000    0.000      244.532  100.649    0.000  100.649        0.000  301.399    0.000  301.399
125.00   840.576    0.000    0.000    0.000      400.434   53.264    0.000   53.264        0.000  421.235    0.000  421.235
126.00   734.870    0.000    0.000    0.000      392.047   36.144    0.000   36.144        0.000  480.148    0.000  480.148
127.00   702.709    0.000    0.000    0.000      288.026   47.557    0.000   47.557        0.000  339.200    0.000  339.200
128.00   779.476   10.991    0.000   10.991      320.493   64.938    0.000   64.938       60.119  430.987    0.000  430.987
129.00   802.603   17.121    0.000   17.121      300.996  217.295    0.000  217.295        0.000  573.141    0.000  573.141
130.00   691.786   19.234    0.000   19.234      310.594   97.536    0.000   97.536        0.000  361.317    0.000  361.317
131.00   728.206   14.162    0.000   14.162       82.664  353.136    0.000  353.136        0.000  421.637    0.000  421.637
132.00   717.741   16.275    0.000   16.275       20.493  415.393    0.000  415.393        0.000  432.395    0.000  432.395
133.00   724.543   16.064    0.000   16.064      164.549  262.041    0.000  262.041        0.000  421.034    0.000  421.034
134.00   679.904   20.080    0.000   20.080       70.212  353.482    0.000  353.482        0.000  474.820    0.000  474.820
135.00   723.712   10.780    0.000   10.780      106.010  368.095    0.000  368.095        0.000  543.082    0.000  543.082
136.00   672.507   20.925    0.000   20.925       91.224  323.737    0.000  323.737        0.000  489.699    0.000  489.699
137.00   716.370   17.543    0.000   17.543      214.181  156.161    0.000  156.161        0.000  383.234    0.000  383.234
138.00   659.362   21.348    0.000   21.348      254.994  149.331    0.000  149.331        0.000  353.174    0.000  353.174
139.00   679.219   17.332    0.000   17.332      314.441  102.724    0.000  102.724        0.000  454.914    0.000  454.914
140.00   663.905   33.524    0.000   33.524      123.217  350.671    0.000  350.671        0.000  454.914    0.000  454.914
141.00   729.343   20.714    0.000   20.714      298.617  253.006    0.000  253.006        0.000  395.599    0.000  395.599
142.00   707.490   18.177    0.000   18.177      229.659  235.367    0.000  235.367        0.000  422.241    0.000  422.241
143.00   686.235   18.177    0.000   18.177      212.971  140.596    0.000  140.596        0.000  180.759    0.000  180.759
144.00   728.849   24.175    0.000   24.175      241.419  124.341    0.000  124.341        0.000  369.058    0.000  369.058
145.00   595.818   60.587    0.000   60.587      199.655  188.284    0.000  188.284        0.000  289.838    0.000  289.838
146.00   702.464   18.600    0.000   18.600      255.989  157.631    0.000  157.631        0.000  471.200    0.000  471.200
147.00   750.447   30.225    0.000   30.225      324.429  166.278    0.000  166.278        0.000  532.526    0.000  532.526
148.00   716.628   31.705    0.000   31.705      287.312  204.405    0.000  204.405        0.000  565.191    0.000  565.191
149.00   708.034   25.364    0.000   25.364      250.844  165.152    0.000  165.152        0.000  446.771    0.000  446.771
150.00   674.919   24.307    0.000   24.307      200.259  278.287   72.972  205.314        0.000  446.065    0.000  446.065
151.00   696.411   27.478    0.000   27.478      362.474  100.648    0.000  100.648        0.000  396.001    0.000  396.001
152.00   795.133   31.916    0.000   31.916      312.106  328.402   62.776  265.626        0.000  761.340    0.000  761.340
153.00   710.149   22.405    0.000   22.405      260.334  211.840    0.000  211.840        0.000  564.989    0.000  564.989
154.00   730.625   31.282    0.000   31.282      205.352  366.948    0.000  366.948        0.000  593.939    0.000  593.939
155.00   622.662   26.632    0.000   26.632      225.465  119.586    0.000  119.586        0.000  281.695    0.000  281.695
156.00   667.213   40.371    0.000   40.371      233.377  162.257    0.000  162.257        0.000  334.274    0.000  334.274
157.00   729.652   32.973    0.000   32.973      348.250  196.022    0.000  196.022        0.000  646.430    0.000  646.430
158.00   720.582   25.787    0.000   25.787      296.572  243.750    0.000  243.750        0.000  587.111   10.154  576.958
159.00   740.246   23.884    0.000   23.884      259.378  235.961    0.000  235.961        0.000  583.180    0.000  583.180
160.00   745.669   34.453    0.000   34.453      334.174  200.470    0.000  200.470        0.000  625.005    0.000  625.005
161.00   765.513   19.023    0.000   19.023      393.189  217.895    5.576  212.318        0.000  706.841   10.053  696.788
162.00   767.435   21.348    0.000   21.348      245.864  197.361    0.000  197.361        0.000  577.965    0.000  577.965
163.00   722.658   15.852    0.000   15.852      314.242  128.394    0.000  128.394        0.000  552.920    0.000  552.920
164.00   710.963   19.869    0.000   19.869      137.259  247.886    0.000  247.886        0.000  422.532    0.000  422.532
165.00   686.009    9.089    0.000    9.089       61.863  449.910    0.000  449.910        0.000  584.188    0.000  584.188
166.00   668.913   32.550    0.000   32.550      104.833  404.907    0.000  404.907        0.000  593.536    0.000  593.536
167.00   608.017   39.387    0.000   39.387      250.821  206.863   16.557  190.306        0.000  583.180    0.000  583.180
168.00   692.487   21.982    0.000   21.982      199.861  332.019    0.000  332.019        0.000  664.111    0.000  664.111
169.00   712.882   24.307    0.000   24.307      202.681  366.770    0.000  366.770        0.000  544.883    0.000  544.883
170.00   609.697   46.923    0.000   46.923       92.299  314.195    0.000  314.195        0.000  532.915    0.000  532.915
171.00   653.545   23.039    0.000   23.039      126.671  211.493    0.000  211.493        0.000  364.633    0.000  364.633
172.00   623.697    4.861    0.000    4.861        9.511  371.676    0.000  371.676        0.000  314.468    0.000  314.468
173.00   557.088   60.422    0.000   60.422       74.190  329.869    0.000  329.869        0.000  355.386    0.000  355.386
174.00   588.888   34.664    0.000   34.664       45.655  307.944    0.000  307.944        0.000  202.271    0.000  202.271
175.00   512.588  113.125    0.000  113.125        7.609  406.950    0.000  406.950        0.000  476.527    0.000  476.527
176.00   642.074   34.030    0.000   34.030        9.511  395.373    0.000  395.373        0.000  385.847    0.000  385.847
177.00   621.252   64.062    0.000   64.062       32.339  403.429    0.000  403.429        0.000  553.827    0.000  553.827
178.00   630.284   61.889    0.000   61.889       30.437  329.284    0.000  329.284        0.000  361.911    0.000  361.911
179.00   632.546   67.940    0.000   67.940       22.828  378.372    0.000  378.372        0.000  333.768    0.000  333.768
180.00   625.158   76.272    0.000   76.272        7.609  401.113    0.000  401.113        0.000  333.667    0.000  333.667
181.00   520.552  131.532    0.000  131.532       20.925  390.482    0.000  390.482        0.000  416.208    0.000  416.208
182.00   557.050  121.656    0.000  121.656       11.414  403.452    0.000  403.452        0.000  375.492    0.000  375.492
183.00   589.352  106.794    0.000  106.794       19.023  362.600    0.000  362.600        0.000  406.054    0.000  406.054
184.00   614.164  151.439    0.000  151.439       17.121  337.522    0.000  337.522        0.000  334.776    0.000  334.776
185.00   527.021  108.694    0.000  108.694       15.218  380.883    0.000  380.883        0.000  436.315    0.000  436.315
186.00   563.433  108.376    0.000  108.376       13.316  430.344    0.000  430.344        0.000  406.155    0.000  406.155
187.00   597.226   73.024    0.000   73.024       39.948  357.449    0.000  357.449        0.000  364.532    0.000  364.532
188.00   548.367   95.740    0.000   95.740       28.534  360.818    0.000  360.818        0.000  283.200    0.000  283.200
189.00   644.372  145.916    0.000  145.916       41.851  371.589    0.000  371.589        0.000  426.261    0.000  426.261
190.00   531.677  159.900    0.000  159.900       11.414  392.384    0.000  392.384        0.000  405.954    0.000  405.954
191.00   492.578  157.522    0.000  157.522       17.121  388.188    0.000  388.188        0.000  476.829    0.000  476.829
192.00   503.771  162.267    0.000  162.267       11.414  420.962    0.000  420.962        0.000  396.001    0.000  396.001
193.00   601.670  170.630    0.000  170.630       55.167  350.751    0.000  350.751        0.000  324.924    0.000  324.924
194.00   596.025  181.115    0.000  181.115       17.121  393.036    0.000  393.036        0.000  436.315    0.000  436.315
195.00   578.566  178.551    0.000  178.551        1.902  432.898    0.000  432.898        0.000  385.545    0.000  385.545
196.00   661.816  179.329    0.000  179.329       36.144  430.387    0.000  430.387        0.000  516.941    0.000  516.941
197.00   633.205  163.837    0.000  163.837       13.316  433.669    0.000  433.669        0.000  466.474    0.000  466.474
198.00   625.004  143.992    0.000  143.992       64.505  482.140    0.000  482.140        0.000  690.161    0.000  690.161
199.00   663.402  138.110    0.000  138.110       26.632  449.453    0.000  449.453        0.000  466.373    0.000  466.373
200.00   613.714  123.156    0.000  123.156       34.241  394.243    0.000  394.243        0.000  425.657    0.000  425.657
201.00   610.076   99.596    0.000   99.596       58.971  331.511    0.000  331.511        0.000  263.699    0.000  263.699
202.00   600.912  114.050    0.000  114.050        0.000  326.152    0.000  326.152        0.000  263.699    0.000  263.699
203.00   695.445  101.879    0.000  101.879       24.730  456.455    0.000  456.455        0.000  517.546    0.000  517.546
204.00   695.732   92.906    0.000   92.906       26.632  409.592    0.000  409.592        0.000  415.704    0.000  415.704
205.00   750.454   67.983    0.000   67.983       74.190  381.878    0.000  381.878        0.000  323.715    0.000  323.715
206.00   754.196    0.000    0.000    0.000       28.404  467.607    0.000  467.607        0.000  526.288    0.000  526.288
207.00   691.081   72.001    0.000   72.001       57.069  385.722    0.000  385.722        0.000  424.145    0.000  424.145
208.00   667.906   89.304    0.000   89.304       49.460  379.018    0.000  379.018        0.000  404.442    0.000  404.442
209.00   641.267   90.431    0.000   90.431       28.534  475.347    0.000  475.347        0.000  477.031    0.000  477.031
210.00   803.512    0.000    0.000    0.000      152.184  320.664    0.000  320.664        0.000  436.617    0.000  436.617
211.00   697.911   49.854    0.000   49.854       98.746  337.786    0.000  337.786        0.000  396.001    0.000  396.001
212.00   718.473   41.093    0.000   41.093       37.655  384.738    0.000  384.738        0.000  324.321    0.000  324.321
213.00   682.290   24.669    0.000   24.669      155.814  348.458    3.718  344.740        0.000  456.421    0.000  456.421
214.00   671.574   88.169    0.000   88.169       51.362  438.868    0.000  438.868        0.000  467.078    0.000  467.078
215.00   751.226   27.633    0.000   27.633      192.132  401.594    0.000  401.594        0.000  526.392    0.000  526.392
216.00   663.300   37.215    0.000   37.215       76.092  341.709    0.000  341.709        0.000  434.904    0.000  434.904
217.00   783.949   60.480    0.000   60.480       74.190  445.224    0.000  445.224        0.000  524.986    0.000  524.986
218.00   773.242   31.035    0.000   31.035       58.971  463.052    0.000  463.052        0.000  544.177    0.000  544.177
219.00   728.709   44.434    0.000   44.434       91.310  447.062    0.000  447.062        0.000  688.045    0.000  688.045
220.00   726.927   32.386    0.000   32.386      119.845  331.662    0.000  331.662        0.000  634.051    0.000  634.051
221.00   672.190   66.921    0.000   66.921       62.776  346.821    0.000  346.821        0.000  274.155    0.000  274.155
222.00   664.103   46.897    0.000   46.897      106.529  241.936    0.000  241.936        0.000  263.599    0.000  263.599
223.00   660.046   79.573    0.000   79.573       32.339  333.159    0.000  333.159        0.000  263.800    0.000  263.800
224.00   698.761   32.889    0.000   32.889       76.092  270.513    0.000  270.513        0.000  260.181    0.000  260.181
225.00   852.302    0.000    0.000    0.000      120.312  428.900    0.000  428.900        0.000  652.951    0.000  652.951
226.00   899.046    1.057    0.000    1.057      263.244  621.563    9.512  612.051        0.000 1186.694    0.000 1186.694
227.00   832.046   28.746    0.000   28.746      263.408  586.758   14.871  571.887        0.000 1406.652   50.265 1356.387
228.00   811.665   24.461    0.000   24.461      124.595  673.654    5.576  668.078        0.000 1074.396    0.000 1074.396
229.00   849.932    0.000    0.000    0.000      201.720  413.003    0.000  413.003        0.000  847.791    0.000  847.791
230.00   684.281   50.097    0.000   50.097      119.845  387.658    0.000  387.658        0.000  707.043    0.000  707.043
231.00   707.546    0.000    0.000    0.000      150.151  271.153    0.000  271.153        0.000  435.004    0.000  435.004
232.00   698.410    9.934    0.000    9.934      175.522  199.856    0.000  199.856        0.000  421.729    0.000  421.729
233.00   700.178    0.000    0.000    0.000      208.981  194.978    0.000  194.978        0.000  493.711   40.616  453.095
234.00   696.116    0.000    0.000    0.000      220.177  302.225    0.000  302.225        0.000  643.398    0.000  643.398
235.00   716.589    0.000    0.000    0.000      262.843  170.239    0.000  170.239        0.000  532.814    0.000  532.814
236.00   674.515    0.000    0.000    0.000      136.313  309.234    0.000  309.234        0.000  595.148    0.000  595.148
237.00   626.568    0.000    0.000    0.000      134.155  239.500    0.000  239.500        0.000  220.869    0.000  220.869
238.00   835.940    0.000    0.000    0.000      199.472  488.734    0.000  488.734        0.000  984.002    0.000  984.002
239.00   748.989    0.000    0.000    0.000      228.656  405.860    0.000  405.860        0.000  907.601   20.308  887.293
240.00   724.269    0.000    0.000    0.000      205.698  307.456    1.859  305.597        0.000  613.642    0.000  613.642
241.00   594.968    0.000    0.000    0.000      114.654  141.805    0.000  141.805        0.000  140.545    0.000  140.545
242.00   703.100    0.000    0.000    0.000      188.708  283.459    0.000  283.459        0.000  462.442    0.000  462.442
243.00   729.233   11.414    0.000   11.414      121.606  238.260    0.000  238.260        0.000  321.904    0.000  321.904
244.00   850.674    9.089    0.000    9.089      152.391  364.194    0.000  364.194        0.000  597.265    0.000  597.265
245.00   821.278   12.471    0.000   12.471      143.531  366.558    7.522  359.036        0.000  574.941    0.000  574.941
246.00   754.964   10.780    0.000   10.780       54.993  452.073    0.000  452.073        0.000  616.162    0.000  616.162
247.00   787.306   12.893    0.000   12.893       38.046  391.526    0.000  391.526        0.000  385.847    0.000  385.847
248.00   785.097   16.064    0.000   16.064       28.534  399.136    0.000  399.136        0.000  487.386    0.000  487.386
249.00   772.891   62.353    0.000   62.353       53.264  435.707    0.000  435.707        0.000  578.771    0.000  578.771
250.00   713.772   24.941    0.000   24.941       89.322  295.628    0.000  295.628        0.000  323.717    0.000  323.717
251.00   724.076   17.543    0.000   17.543      203.231  201.644    0.000  201.644        0.000  445.360    0.000  445.360
252.00   670.127   32.128    0.000   32.128       95.713  201.628    0.000  201.628        0.000  291.540    0.000  291.540
253.00   724.500   23.462    0.000   23.462      118.888  204.916    0.000  204.916        0.000  211.116    0.000  211.116
254.00   716.993   37.200    0.000   37.200       32.339  361.862    0.000  361.862        0.000  304.415    0.000  304.415
255.00   702.381   20.080    0.000   20.080      130.041  242.821    0.000  242.821        0.000  392.071    0.000  392.071
256.00   799.806    1.480    0.000    1.480      177.859  266.812    0.000  266.812        0.000  513.010    0.000  513.010
257.00   783.822   30.225    0.000   30.225      146.379  281.008    0.000  281.008        0.000  554.333    0.000  554.333
258.00   882.866   28.098    0.000   28.098      218.288  768.664  104.311  664.353        0.000 1685.317   80.828 1604.489
259.00   870.643   69.541    0.000   69.541      214.052  702.203   20.925  681.278        0.000 1299.697   50.769 1248.927
260.00   815.812   43.542    0.000   43.542      288.183  489.494   30.955  458.539       30.462  999.099   70.976  928.123
261.00   781.253   83.941    0.000   83.941      175.011  686.479   91.136  595.342        0.000 1446.159   50.769 1395.390
262.00   888.157   43.541    0.000   43.541       81.799  862.533   26.415  836.118        0.000 1426.557    0.000 1426.557
263.00   784.760   25.153    0.000   25.153      194.034  598.300   13.273  585.027        0.000 1013.372    0.000 1013.372
264.00   848.983   13.950    0.000   13.950       89.408  627.705   11.414  616.291        0.000  881.980    0.000  881.980
265.00   797.719    9.511    0.000    9.511      229.832  474.709   22.828  451.881        0.000  903.695   20.308  883.388
266.00   770.449   13.316    0.000   13.316      140.381  478.462    9.468  468.994        0.000  802.157    0.000  802.157
267.00   739.068   32.296    0.000   32.296      161.261  498.437    7.522  490.915        0.000  822.061    0.000  822.061
268.00   797.064   19.657    0.000   19.657      158.625  541.837   15.044  526.793        0.000  994.476    0.000  994.476
269.00   723.451   58.728    0.000   58.728      140.770  523.677    9.511  514.166        0.000  878.256    0.000  878.256
270.00   796.616   36.760    0.000   36.760      239.689  638.617   30.437  608.181        0.000 1282.891   20.308 1262.583
271.00   768.134   97.551    0.000   97.551      293.256  591.849   11.414  580.435        0.000 1274.150   30.462 1243.689
272.00   781.753   59.578    0.000   59.578      211.155  490.359    0.000  490.359       20.308  812.310    0.000  812.310
273.00   811.580   36.837    0.000   36.837      226.287  332.210    0.000  332.210       50.769  731.079    0.000  731.079
274.00   769.049   52.260    0.000   52.260      182.534  352.962   15.218  337.744        0.000  741.233    0.000  741.233
275.00   830.010   62.269    0.000   62.269      224.297  492.349   17.121  475.229        0.000  863.080   20.308  842.772
276.00   804.002   65.918    0.000   65.918      193.643  489.232   30.437  458.796        0.000  852.926    0.000  852.926
277.00   782.132   11.625    0.000   11.625      339.905  349.668   54.862  294.805        0.000  821.759   30.462  791.297
278.00   731.901   57.359    0.000   57.359      227.235  483.994   34.241  449.753       30.462  953.357   20.308  933.049
279.00   714.699   70.326    0.000   70.326      347.642  410.064   15.218  394.845       81.231 1054.693    0.000 1054.693
280.00   838.057   14.161    0.000   14.161      388.025  357.023    0.000  357.023       40.616  822.464   30.462  792.003
281.00   890.202   20.291    0.000   20.291      436.705  592.191  124.640  467.552       60.923 1377.703  132.000 1245.702
282.00   718.639   74.401    0.000   74.401      229.874  527.842   76.092  451.750        0.000  893.542   10.154  883.388
283.00   839.181   39.737    0.000   39.737      347.817  467.400   26.632  440.768        0.000  903.695   30.462  873.234
284.00   897.458   57.280    0.000   57.280      429.181  596.474  106.007  490.467       91.385 1479.947  192.924 1287.023
285.00   823.134   86.294    0.000   86.294      355.556  653.631  102.409  551.222      132.000 1337.188   10.154 1327.034
286.00   858.343   19.657    0.000   19.657      423.821  596.344   87.506  508.839       10.154 1194.731  132.000 1062.731
287.00   818.693   22.828    0.000   22.828      354.256  501.337  110.116  391.221       20.308 1056.004   71.077  984.926
288.00   866.353   17.966    0.000   17.966      414.871  492.072  111.975  380.097        0.000 1146.280   81.231 1065.049
289.00   835.616   21.982    0.000   21.982      502.413  393.202   89.408  303.794       81.231 1147.187  111.693 1035.494
290.00   887.872   10.780    0.000   10.780      257.670  529.413   44.916  484.497        0.000 1177.127    0.000 1177.127
291.00   824.021    0.000    0.000    0.000      370.341  307.826   41.851  265.976       50.769  808.792    0.000  808.792
292.00   795.498   18.812    0.000   18.812      323.733  232.252   35.106  197.147       50.769  646.832   50.568  596.264
293.00   776.660   12.471    0.000   12.471      300.347  289.538    3.805  285.734        9.953  583.094    0.000  583.094
294.00   713.382   22.616    0.000   22.616      213.620  247.559   12.711  234.848       20.107  590.031    0.000  590.031
295.00   921.711    0.634    0.000    0.634      253.438  398.187    0.000  398.187        0.000  791.902    0.000  791.902
296.00   938.395    0.000    0.000    0.000      631.605  409.941   13.273  396.669      264.001 1468.895  111.693 1357.202
297.00   960.419    0.000    0.000    0.000      414.614  301.943   19.023  282.921       60.923  863.080    0.000  863.080
298.00   801.391    0.000    0.000    0.000      329.869  186.382    0.000  186.382        0.000  690.464    0.000  690.464
299.00   862.253    0.000    0.000    0.000      507.175  165.240    5.620  159.620       40.616  934.157  162.462  771.695
300.00   824.675    0.000    0.000    0.000      463.856  168.395   22.005  146.390       71.077  842.772   60.923  781.849
301.00   782.262    0.000    0.000    0.000      368.828  228.311   30.219  198.091       71.077  821.860   30.462  791.398
302.00   775.568    0.000    0.000    0.000      414.309  242.410   24.469  217.941      111.693  822.464   40.616  781.849
303.00   749.324    7.398    0.000    7.398      354.599  316.038    3.761  312.277       50.769  801.955    0.000  801.955
304.00   800.949    0.000    0.000    0.000      580.027  163.890   42.883  121.007       71.077  892.836  192.924  699.912
305.00   762.510    0.000    0.000    0.000      575.876   58.971    9.511   49.460      111.693  741.233  121.847  619.387
306.00   676.154    0.000    0.000    0.000      479.459  140.553   13.099  127.454       60.923  700.618  132.000  568.617
307.00   766.300    0.000    0.000    0.000      519.673   27.713    0.000   27.713       20.308  626.927    0.000  626.927
308.00   818.794    0.000    0.000    0.000      648.450  265.441   81.277  184.164      111.693 1182.461  212.324  970.136
309.00   836.441    0.000    0.000    0.000      723.497  165.500   53.264  112.236       30.361 1327.236   10.154 1317.082
310.00   841.484    0.000    0.000    0.000      596.262  337.609  223.775  113.833      111.693 1345.427  231.624 1113.802
311.00   844.580    0.000    0.000    0.000      736.349  138.726    7.435  131.291      284.309  962.099  365.439  596.660
312.00   971.776    0.000    0.000    0.000      736.835  217.145   75.570  141.574      101.539 1480.552  477.232 1003.319
313.00   808.829    0.000    0.000    0.000      657.154   71.766   13.099   58.667        0.000  934.157   30.462  903.695
314.00   897.463    0.000    0.000    0.000      657.284   58.884    7.522   51.362        0.000  913.849   50.769  863.080
315.00   882.271    0.000    0.000    0.000      545.049  187.893   70.124  117.768       10.154 1035.696    0.000 1035.696
316.00   789.065    0.423    0.000    0.423      486.466  180.457   72.244  108.214       20.308  903.695   10.154  893.541
317.00   900.689    6.975    0.000    6.975      385.212  341.895   98.401  243.494        0.000 1076.311    0.000 1076.311
318.00   872.395   10.991    0.000   10.991      567.570  203.154   34.241  168.913       30.462  964.518   20.308  944.210
319.00   957.225   16.487    0.000   16.487      253.006  612.524  152.652  459.872        0.000 1105.261    0.000 1105.261
320.00   902.455   17.543    0.000   17.543      225.982  383.568  106.224  277.344        0.000  842.772    0.000  842.772
321.00   854.941    0.000    0.000    0.000      253.821  344.055   49.460  294.595        0.000  751.387    0.000  751.387
322.00   872.635    9.089    0.000    9.089      257.241  469.044  151.621  317.424        0.000 1106.572   20.308 1086.264
323.00   838.104    0.000    0.000    0.000      365.241  379.677  176.174  203.502        0.000  995.080    0.000  995.080
324.00   859.135    9.723    0.000    9.723      355.382  322.912  142.194  180.718        0.000  924.003    0.000  924.003
325.00   847.901    0.000    0.000    0.000      216.862  465.758  184.392  281.366        0.000  903.695    0.000  903.695
326.00   639.359    0.000    0.000    0.000      235.192  192.426  102.159   90.267        0.000  426.060    0.000  426.060
327.00   828.941   26.632    0.000   26.632      127.367  448.029  136.661  311.368        0.000  771.695    0.000  771.695
328.00   777.752    0.000    0.000    0.000      271.637  326.974   98.354  228.620        0.000  944.008    0.000  944.008
329.00   765.681    0.000    0.000    0.000       41.851  569.173   60.874  508.299        0.000  842.772    0.000  842.772
330.00   660.103   28.534    0.000   28.534       58.623  439.599    7.263  432.335        0.000  629.541    0.000  629.541
331.00   734.772   16.275    0.000   16.275       85.603  412.537    0.000  412.537        0.000  710.772    0.000  710.772
332.00   799.640    0.000    0.000    0.000      222.569  450.153    0.000  450.153        0.000  893.541    0.000  893.541
333.00   776.491    5.073    0.000    5.073      283.269  249.330    0.000  249.330       30.462  618.381    0.000  618.381
334.00   914.695    0.000    0.000    0.000      220.667  374.753    1.902  372.850        0.000  680.310    0.000  680.310
335.00   804.826    0.000    0.000    0.000      276.093  175.184    1.902  173.282        0.000  627.731    9.953  617.778
336.00   740.784    0.000    0.000    0.000      253.392  149.286    9.294  139.992        0.000  455.718    0.000  455.718
337.00   683.933    0.000    0.000    0.000       71.983  275.138   11.153  263.986        0.000  416.208    0.000  416.208
338.00   709.044    0.000    0.000    0.000      304.020   86.378    3.718   82.661        0.000  406.054  111.693  294.362
339.00   750.064    0.000    0.000    0.000      325.457  110.545    0.000  110.545       10.154  404.643   60.923  343.720
340.00   695.945    0.000    0.000    0.000      326.933  146.217    0.000  146.217       20.308  558.463   40.616  517.848
341.00   766.955    0.000    0.000    0.000      362.558  151.445   24.165  127.280        0.000  639.493   60.923  578.570
342.00   777.027    0.000    0.000    0.000      359.360  242.281    5.576  236.704        0.000  903.292   10.154  893.138
343.00   844.403    0.000    0.000    0.000      276.912  220.145   39.818  180.327       40.616  538.156   20.308  517.848
344.00   969.249    0.000    0.000    0.000      440.898  224.254   36.013  188.241       30.462  781.849   40.616  741.233
345.00   926.398    0.000    0.000    0.000      450.367  132.296   11.414  120.882        0.000  751.387   60.923  690.464
346.00   837.923    0.000    0.000    0.000      376.611  275.530  100.778  174.751        0.000  913.849    0.000  913.849
347.00   811.664    0.000    0.000    0.000      553.568  130.998   32.122   98.876        0.000  903.695   30.462  873.234
348.00   807.160    0.000    0.000    0.000      435.626  190.143   43.709  146.433        0.000  802.157   60.923  741.233
349.00   869.585    0.000    0.000    0.000      528.622  180.718  112.236   68.483        0.000  903.695  304.616  599.079
350.00   816.118   20.080    0.000   20.080      256.157  396.197    0.000  396.197        0.000  719.618    0.000  719.618
351.00  1030.506    0.000    0.000    0.000      456.455  481.827    0.000  481.827        0.000 1438.021  142.154 1295.867
352.00   981.030    0.000    0.000    0.000      844.039  281.959   27.839  254.120        0.000 1801.145   10.154 1790.991
353.00   944.167    0.000    0.000    0.000      849.002  239.472   73.152  166.320        0.000 1927.320  222.380 1704.940
354.00   912.376    0.000    0.000    0.000      540.206  376.503   79.723  296.780        0.000 1335.178    0.000 1335.178
355.00   786.647    0.000    0.000    0.000      563.080   72.287    0.000   72.287        0.000  781.849    0.000  781.849
356.00   845.074    2.365    0.000    2.365      552.701  185.729    0.000  185.729       50.769  720.825   60.923  659.901
357.00   844.064    0.000    0.000    0.000      620.668  127.194    0.000  127.194       30.462  842.772   40.616  802.156
358.00   804.388    0.000    0.000    0.000      451.924  206.046    0.000  206.046        0.000 1127.081    0.000 1127.081
359.00   870.521   17.121    0.000   17.121      292.645  575.978    0.000  575.978        0.000 1345.024    0.000 1345.024
360.00   847.582    0.000    0.000    0.000      297.471  526.316   15.088  511.228        0.000 1259.560   20.106 1239.454
361.00   766.298   61.178    0.000   61.178      313.518  505.515    0.000  505.515       10.053 1242.074    0.000 1242.074
362.00   824.494    3.805    0.000    3.805      441.211  362.469   11.283  351.186       10.053 1170.090   70.372 1099.718
363.00   846.463   12.682    0.000   12.682      399.473  375.690    0.000  375.690        0.000 1164.874    0.000 1164.874
364.00   942.380   12.471    0.000   12.471      388.929  567.200    7.609  559.591        0.000 1473.600   30.059 1443.541
365.00   819.760    0.000    0.000    0.000      490.119  291.343    0.000  291.343        0.000 1067.242    0.000 1067.242
366.00   836.911    0.000    0.000    0.000      316.495  471.581    0.000  471.581        0.000 1087.347    0.000 1087.347
367.00   806.221    9.146    0.000    9.146      241.592  451.966    0.000  451.966        0.000  821.459    0.000  821.459
368.00   783.384    0.000    0.000    0.000      408.735  129.356    0.000  129.356        0.000  771.695    0.000  771.695
369.00   875.142    0.000    0.000    0.000      535.756  264.419    0.000  264.419        0.000  974.773    0.000  974.773
370.00   872.935    0.000    0.000    0.000      578.296  246.513    0.000  246.513      111.693  958.083    0.000  958.083
371.00   927.887    4.199    0.000    4.199      508.555  428.300    0.000  428.300       30.462 1337.390    0.000 1337.390
372.00   955.335   38.238    0.000   38.238      404.411  484.782    0.000  484.782      121.847 1218.265   40.616 1177.649
373.00   860.521    7.146    0.000    7.146      311.977  272.327    0.000  272.327        0.000  832.618    0.000  832.618
374.00   871.409    0.000    0.000    0.000      167.359  413.353  103.626  309.727        0.000  781.546    0.000  781.546
375.00   818.362    0.000    0.000    0.000      350.888  252.832   83.658  169.175       40.616  832.618  142.154  690.464
376.00   843.114    0.000    0.000    0.000      313.618  208.428   22.436  185.991       10.154  619.387    0.000  619.387
377.00   879.200    0.000    0.000    0.000      389.971  202.720   37.611  165.109       30.462  700.618   60.923  639.694
378.00   849.355    0.000    0.000    0.000      448.936  147.774    0.000  147.774        0.000  720.925    0.000  720.925
379.00   721.400    0.000    0.000    0.000      177.863  225.504    0.000  225.504        0.000  396.001    0.000  396.001
380.00   751.285    0.211    0.000    0.211      178.816  296.487   65.450  231.037        0.000  364.935    0.000  364.935
381.00   637.579    2.748    0.000    2.748      208.944  139.947    7.435  132.512        0.000  311.753    0.000  311.753
382.00   743.285    0.000    0.000    0.000      222.123  208.329   89.223  119.106        0.000  432.384    0.000  432.384
383.00   684.753    0.000    0.000    0.000      314.390  135.878   40.894   94.984        0.000  516.538    0.000  516.538
384.00   635.150   12.259    0.000   12.259      255.245   60.613    1.859   58.754        0.000  232.834   40.616  192.218
385.00   672.225    4.016    0.000    4.016      214.873  221.308   39.644  181.664        0.000  426.463    0.000  426.463
386.00   718.365   19.868    0.000   19.868      149.847  323.340   46.557  276.783        0.000  426.463    0.000  426.463
387.00   713.275    0.000    0.000    0.000      272.761  163.293   43.753  119.540        0.000  446.670   10.154  436.516
388.00   780.572    0.000    0.000    0.000      236.485  328.317    7.435  320.882        0.000  771.090    0.000  771.090
389.00   816.723    0.000    0.000    0.000      298.661  337.053    1.902  335.150       20.308  934.157    0.000  934.157
390.00   919.521    9.261    0.000    9.261      330.654  532.479   17.121  515.358        0.000 1342.104    0.000 1342.104
391.00   826.921    0.000    0.000    0.000      658.009  147.760   74.353   73.407        0.000 1305.618    0.000 1305.618
392.00   768.343    0.000    0.000    0.000      321.488  273.540   19.023  254.517        0.000  710.772    0.000  710.772
393.00   795.186    0.000    0.000    0.000      129.870  493.728    7.566  486.162        0.000  720.220    0.000  720.220
394.00   641.342    0.000    0.000    0.000      342.413   72.287    5.707   66.580        0.000  578.771    0.000  578.771
395.00   756.786    0.000    0.000    0.000      251.103  256.810   13.316  243.494        0.000  670.156    0.000  670.156
396.00   764.360    0.000    0.000    0.000      246.081  415.037   52.485  362.552        0.000  831.610    0.000  831.610
397.00   961.819    0.000    0.000    0.000      399.516  478.631   37.176  441.455        0.000 1214.837    0.000 1214.837
398.00   793.047    6.180    0.000    6.180      209.209  384.264  119.845  264.419        0.000  822.464    0.000  822.464
399.00   820.622   10.780    0.000   10.780      142.672  564.463  102.724  461.738        0.000  934.157    0.000  934.157
400.00   858.291   16.825    0.000   16.825      457.633  531.312  276.540  254.772        0.000 1523.166   50.467 1472.699
401.00   873.996    1.379    1.379    0.000      378.298  445.737  191.786  253.951        0.000 1015.388  132.000  883.388
402.00   723.619   13.638    5.184    8.455      355.038  270.718   85.258  185.461       30.462  719.515  132.000  587.514
403.00   753.472    2.325    2.325    0.000      352.573  320.451  141.635  178.816        0.000 1001.615   60.923  940.692
404.00   801.748    1.480    0.000    1.480      355.033  414.038  221.906  192.132        0.000 1205.591  202.171 1003.420
405.00   835.474    0.000    0.000    0.000      326.936  300.977  140.369  160.608       40.616  865.687  171.709  693.978
406.00   802.482    0.000    0.000    0.000      427.239  188.847   67.791  121.055       30.462  726.656  121.847  604.809
407.00   790.491    0.000    0.000    0.000      322.094  262.431  127.367  135.063        0.000  751.387  172.616  578.771
408.00   778.832   10.357    0.000   10.357      201.644  461.044   72.026  389.018        0.000  832.517    0.000  832.517
409.00   831.447   14.781   11.822    2.959      253.611  486.642  108.344  378.298        0.000 1056.004    0.000 1056.004
410.00   766.716   22.867    0.000   22.867      260.615  368.047    0.000  368.047       50.769  802.157   10.154  792.003
411.00   640.692   21.982    0.000   21.982      280.586  275.357   81.799  193.558       20.308  680.310    0.000  680.310
412.00   654.441   13.739    0.000   13.739      269.953  313.532   53.178  260.354        0.000  649.848    0.000  649.848
413.00   723.519   16.064    0.000   16.064      253.300  324.072   89.924  234.148        0.000  745.750    0.000  745.750
414.00   648.181   15.218    0.000   15.218      271.336  193.385   43.753  149.632       30.462  649.848   10.154  639.694
415.00   721.383    1.057    0.000    1.057      205.275  438.218   74.190  364.028       10.154  851.720   10.154  841.566
416.00   780.031   15.430    0.000   15.430      207.133  530.435   64.591  465.844        0.000  954.465    0.000  954.465
417.00   733.670   16.698    0.000   16.698      205.275  484.870   45.655  439.215        0.000  771.695    0.000  771.695
418.00   672.897   15.218    0.000   15.218      197.839  308.905   46.215  262.691        0.000  666.135    0.000  666.135
419.00   755.352   26.844    0.000   26.844      165.282  380.589   49.373  331.216        0.000  554.643    0.000  554.643
420.00   834.098   33.687    8.365   25.322      176.914  523.589  154.727  368.861        0.000  943.101   10.154  932.948
421.00   630.662   77.821    0.000   77.821      116.040  387.323    0.000  387.323        0.000  597.668    0.000  597.668
422.00   675.216   56.744    0.000   56.744      222.569  323.433    0.000  323.433       10.154  731.079  111.693  619.387
423.00   658.368   79.645    0.000   79.645      273.931  373.757   47.557  326.200       40.616  873.234  101.539  771.695
424.00   659.994  132.991    0.000  132.991      289.149  318.419   19.023  299.396       30.462  741.233  121.847  619.387
425.00   656.535  116.843    0.000  116.843      266.322  347.471    1.902  345.569       20.308  700.618  111.693  588.925
426.00   644.286  114.745    0.000  114.745      307.480  319.757    3.805  315.952       71.077  741.233  101.539  639.694
427.00   650.868  110.451    0.000  110.451      325.293  309.469   26.632  282.837      101.539  720.925   91.385  629.541
428.00   648.662   90.606    0.000   90.606      408.302  297.925   20.925  277.000       30.462  924.003  264.001  660.002
429.00   689.240  126.802    0.000  126.802      336.707  356.681    3.805  352.877       30.462  963.613  101.539  862.075
430.00   624.472  105.180    0.000  105.180      315.263  264.332    0.000  264.332       10.154  670.156   91.385  578.771
431.00   644.603  111.265    0.000  111.265      370.765  241.678    0.000  241.678       30.462  786.069   81.231  704.837
432.00   587.159  110.120    0.000  110.120      368.613  226.806    0.000  226.806       10.154  751.387  152.308  599.079
433.00   617.157  104.723    0.000  104.723      275.529  212.018   11.414  200.604        0.000  578.168   91.385  486.783
434.00   681.749   76.091    0.000   76.091      382.185  220.749   34.241  186.508       20.308  791.096  243.693  547.403
435.00   661.820   70.751    0.000   70.751      377.605  177.213   13.186  164.027        0.000  700.417  142.154  558.262
436.00   639.218   87.567    0.000   87.567      379.116  168.353    1.816  166.537        0.000  628.535  111.693  516.843
437.00   570.646   85.209    0.000   85.209      400.688  159.272    3.805  155.467       30.462  659.600  142.154  517.446
438.00   591.734   88.410    0.000   88.410      294.508  210.240    0.000  210.240        0.000  659.197   81.231  577.966
439.00   593.861   69.750    0.000   69.750      281.019  208.516    0.000  208.516        0.000  689.660  121.847  567.813
440.00   617.214   90.906    0.000   90.906      367.184  232.426   26.545  205.881       30.462  679.908  142.154  537.753
441.00   615.992   65.411    0.000   65.411      273.149  245.050   42.715  202.335       30.462  566.002   81.231  484.771
442.00   612.556   85.565    0.000   85.565      264.246  284.043    3.805  280.239        0.000  669.553  101.539  568.014
443.00   549.587   89.108    0.000   89.108      256.419  235.362    0.000  235.362       10.154  566.405  121.847  444.558
444.00   555.912   78.614    0.000   78.614      274.101  235.534   11.414  224.120       40.616  505.884   81.231  424.653
445.00   607.312   88.128    0.000   88.128      294.639  224.513    0.000  224.513       10.154  608.831  111.693  497.138
446.00   612.593   86.468    0.000   86.468      211.112  231.819   17.121  214.698       40.616  517.848   60.923  456.925
447.00   603.543   85.822    0.000   85.822      240.679  248.588    1.902  246.686        0.000  577.663   91.385  486.278
448.00   585.317   86.083    0.000   86.083      209.986  323.560   13.316  310.244        0.000  730.074   10.154  719.920
449.00   568.589   86.669    0.000   86.669       15.218  492.817    5.707  487.110        0.000  567.712    0.000  567.712
450.00   599.889  102.764    0.000  102.764       55.167  442.369    0.000  442.369        0.000  639.694    0.000  639.694
451.00   623.182  104.511    0.000  104.511      294.770  248.465    0.000  248.465        0.000  619.387   71.077  548.309
452.00   588.189  108.965    0.000  108.965      286.642  263.381    0.000  263.381      101.539  619.387   20.308  599.079
453.00   592.770   87.757    0.000   87.757      323.391  155.253    1.902  153.350       10.154  507.694  111.693  396.001
454.00   557.667   93.058    0.000   93.058      243.494  177.864    0.000  177.864       50.769  416.309   50.769  365.540
455.00   531.198   89.055    0.000   89.055      306.183  199.308    0.000  199.308       71.077  720.926   91.385  629.541
456.00   594.690   91.673    0.000   91.673      313.097  177.950    0.000  177.950       60.923  496.334   60.923  435.411
457.00   555.799  142.333    0.000  142.333      213.057  359.868   33.894  325.974       10.154  669.148   60.923  608.225
458.00   591.815  122.029    0.000  122.029      197.666  368.291    0.000  368.291        0.000  676.178   20.308  655.871
459.00   651.343   49.870    0.000   49.870      283.094  292.341    0.000  292.341       20.308  739.322   30.462  708.861
460.00   640.881   56.975    0.000   56.975      270.126  308.167   37.524  270.642       10.154  649.044   60.923  588.121
461.00   558.986   95.758    0.000   95.758      256.158  278.725   29.872  248.854        0.000  730.575  111.693  618.883
462.00   621.738   83.203    0.000   83.203      298.356  364.197   24.208  339.989        0.000  822.464   81.231  741.233
463.00   608.342   90.429    0.000   90.429      335.837  289.101   18.806  270.295       91.385  771.695  111.693  660.002
464.00   575.782   86.020    0.000   86.020      228.276  387.108   41.198  345.909        0.000  842.772   50.769  792.003
465.00   714.230   40.107    0.000   40.107      354.164  247.417    1.902  245.515       10.154  708.857  101.539  607.318
466.00   703.482   74.548    0.000   74.548      258.712  379.096   97.267  281.829       40.616  828.285   30.462  797.823
467.00   655.465   86.823    0.000   86.823      279.638  333.244    1.859  331.385        0.000  627.128    0.000  627.128
468.00   731.892   84.594    0.000   84.594      188.154  448.032    9.079  438.952        0.000  767.674    0.000  767.674
469.00   700.027   93.867    0.000   93.867      218.590  476.990   24.165  452.826        0.000 1011.867    0.000 1011.867
470.00   663.848   38.317    0.000   38.317      193.991  370.551   41.198  329.352        0.000  699.208    0.000  699.208
471.00   692.716   24.760    0.000   24.760      262.213  213.309    0.000  213.309       30.462  446.065   40.616  405.450
472.00   686.488   50.478    0.000   50.478      285.855  293.686   10.981  282.705        0.000  774.004    0.000  774.004
473.00   652.904   17.797    0.000   17.797      347.468  198.695   28.100  170.595       30.462  699.308   50.769  648.539
474.00   799.369   22.646    0.000   22.646      297.623  299.654   12.970  286.684        0.000  780.039    9.953  770.086
475.00   762.331   18.389    0.000   18.389      226.632  415.341   80.068  335.274        0.000  640.698    0.000  640.698
476.00   793.533   58.294    0.000   58.294      368.611  351.570   78.725  272.846        0.000  845.182    0.000  845.182
477.00   723.388   13.527    0.000   13.527      275.398  288.497   41.851  246.647        0.000  690.464    0.000  690.464
478.00   772.332   12.682    0.000   12.682      270.167  360.867   32.339  328.528       10.154  828.796   20.308  808.489
479.00   768.598   27.248    0.000   27.248      227.757  418.332   50.757  367.575       10.154  645.224    0.000  645.224
480.00   817.263    6.975    0.000    6.975      265.371  338.349   77.303  261.046       20.308  587.920   20.308  567.612
481.00   751.007   40.106    0.000   40.106      235.323  208.122   49.460  158.662        0.000  538.156   91.385  446.771
482.00   747.274   33.017    0.000   33.017      270.731  179.370    1.902  177.468       20.308  527.901   71.077  456.824
483.00   753.115    0.000    0.000    0.000      277.127  230.428   66.189  164.239        0.000  760.936  111.290  649.647
484.00   738.345   13.105    0.000   13.105      348.501  220.862   43.014  177.849       60.923  797.117  121.242  675.876
485.00   767.765    0.634    0.000    0.634      260.611  315.731   79.896  235.834       20.308  707.954    0.000  707.954
486.00   744.878   40.480    0.000   40.480      319.327  252.028   22.349  229.679       10.154  828.990   30.462  798.528
487.00   696.614   38.476    0.000   38.476      292.954  205.481    0.000  205.481       71.077  618.782   81.231  537.551
488.00   718.245   52.443    0.000   52.443      336.827  245.951   15.218  230.732        0.000  921.383    0.000  921.383
489.00   740.888   31.073    0.000   31.073      318.368  320.514    0.000  320.514        0.000  847.181   50.769  796.412
490.00   688.632   62.940    0.000   62.940      337.871  322.154   20.490  301.663        0.000  838.539    0.000  838.539
491.00   718.624   51.870    0.000   51.870      361.046  351.593   87.408  264.185       91.385  939.373   71.077  868.295
492.00   722.712   52.774    0.000   52.774      378.981  268.259   75.092  193.167       20.308  850.910   60.823  790.088
493.00   692.048   68.751    0.000   68.751      280.801  270.115   90.397  179.718       20.308  679.302  111.189  568.113
494.00   724.050   67.329    0.000   67.329      375.699  282.101   74.017  208.085        0.000  913.446    0.000  913.446
495.00   752.662   53.027    0.000   53.027      292.003  422.177   50.757  371.420        0.000  779.436    0.000  779.436
496.00   753.682   58.567    0.000   58.567      287.803  309.723   85.386  224.337        0.000  708.959    0.000  708.959
497.00   776.407   29.972    0.000   29.972      238.345  375.050  119.628  255.422        0.000  820.351   40.616  779.736
498.00   773.829   60.778    0.000   60.778      227.627  455.547   81.194  374.353        0.000  888.815   10.154  878.661
499.00   698.608   68.529    0.000   68.529      275.956  357.886   87.159  270.727       20.308  747.664   60.923  686.741
500.00   678.987   62.430    0.000   62.430      216.818  440.507   87.462  353.045        0.000  789.690    0.000  789.690
501.00   707.619   53.732    0.000   53.732      164.676  434.584  129.010  305.574        0.000  810.299    0.000  810.299
502.00   699.307   67.711    0.000   67.711       98.919  525.932  174.707  351.224        0.000  831.612    0.000  831.612
503.00   668.608   62.724    0.000   62.724      142.456  453.299   79.810  373.489        0.000  709.867    0.000  709.867
504.00   694.604   67.472    0.000   67.472      144.227  464.408   24.730  439.678        0.000  677.695    0.000  677.695
505.00   736.929   76.391    0.000   76.391      106.010  513.655   75.746  437.909        0.000  718.312    0.000  718.312
506.00   791.960   66.188    0.000   66.188      206.615  483.483   39.948  443.535        0.000  806.077    0.000  806.077
507.00   754.177  107.216    0.000  107.216      142.672  582.362   64.678  517.684        0.000  929.130    0.000  929.130
508.00   777.888   80.914    0.000   80.914      189.019  583.616   95.893  487.723        0.000 1102.551   60.923 1041.627
509.00   789.947   74.969    0.000   74.969      150.800  523.262  118.548  404.714        0.000  887.510    0.000  887.510
510.00   775.333   71.741    0.000   71.741      173.109  519.674   47.557  472.116        0.000  837.544    0.000  837.544
511.00   828.186   38.891    0.000   38.891      150.022  487.421   33.550  453.871        0.000  787.579    0.000  787.579
512.00   809.402   71.264    4.016   67.248      271.674  647.641  285.172  362.469        0.000 1227.109  121.444 1105.664
513.00   861.777   34.241    0.000   34.241      332.629  488.413  249.893  238.519        0.000 1094.005  375.492  718.513
514.00   840.769   56.255    0.000   56.255      203.578  698.312  384.134  314.178        0.000 1309.851  538.156  771.695
515.00   795.723   84.108    0.000   84.108       79.116  768.195  310.914  457.281        0.000 1140.944  160.850  980.094
516.00   840.366   84.874    0.000   84.874       83.701  792.041  292.910  499.130        0.000 1137.235   30.462 1106.773
517.00   765.379   87.386    0.000   87.386      224.254  544.743  230.048  314.695        0.000 1116.726   20.308 1096.418
518.00   775.787   60.849    0.000   60.849      140.597  568.787   66.580  502.207        0.000  832.618    0.000  832.618
519.00   742.371   83.308    0.000   83.308      290.619  459.055  171.207  287.848        0.000  984.926  192.924  792.003
520.00   816.497   66.830    0.000   66.830      164.722  750.485  103.416  647.069        0.000 1086.465   10.154 1076.311
521.00   824.661   78.267    0.000   78.267      130.389  775.953  194.980  580.973        0.000 1137.134   50.769 1086.364
522.00   874.566   34.030    0.000   34.030      186.425  764.996  352.338  412.658        0.000 1333.761  322.405 1011.357
523.00   866.136  101.089    0.000  101.089      142.672  851.677  211.579  640.098        0.000 1234.036  100.833 1133.203
524.00   782.556  114.625    0.000  114.625       49.460  632.788    0.000  632.788        0.000 1101.734    0.000 1101.734
525.00   815.376  107.301    0.000  107.301      149.629  702.407   11.153  691.254        0.000 1244.700    0.000 1244.700
526.00   795.002  117.380    0.000  117.380       60.874  775.113    1.902  773.211        0.000 1244.997    0.000 1244.997
527.00   789.599   75.375    0.211   75.164       60.874  673.659  200.339  473.320        0.000 1227.410    0.000 1227.410
528.00   828.209   99.989   17.755   82.234      167.272  750.739  152.564  598.174        0.000 1520.764   20.308 1500.456
529.00   823.899   84.815    0.000   84.815      243.494  645.498   88.495  557.004        0.000 1213.628   20.308 1193.320
530.00   830.377   31.494    0.000   31.494      212.232  714.715  117.149  597.566        0.000 1354.976   50.366 1304.610
531.00   819.146   49.023    0.000   49.023      206.872  642.714   86.940  555.773        0.000 1349.461    0.000 1349.461
532.00   780.924  120.825    0.000  120.825      131.041  771.218    3.718  767.500        0.000 1232.928    0.000 1232.928
533.00   887.148   38.243    0.000   38.243      236.309  775.566  112.010  663.556        0.000 1531.422   10.154 1521.268
534.00   772.448  100.634    0.000  100.634       41.851  771.757    0.000  771.757        0.000 1188.004    0.000 1188.004
535.00   687.782  199.105    0.000  199.105        0.000  992.370  217.934  774.436        0.000 1337.190  101.539 1235.651
536.00   643.532  185.571    0.000  185.571        0.000  800.084  108.344  691.740        0.000 1066.157   10.154 1056.004
537.00   679.046  211.607    9.261  202.347        0.000  959.768   28.317  931.451        0.000 1306.928    0.000 1306.928
538.00   792.832   75.699    0.000   75.699       38.046  881.510   65.801  815.709        0.000 1133.707    0.000 1133.707
539.00   828.463   77.210    0.000   77.210      131.259  803.645   20.925  782.720        0.000 1322.902    0.000 1322.902
540.00   874.172    1.691    0.000    1.691      108.431  810.700   49.373  761.327        0.000 1063.436    0.000 1063.436
541.00   787.369  103.339    3.170  100.169        3.805 1012.163  227.667  784.496        0.000 1357.899  101.539 1256.360
542.00   779.481   57.811    0.000   57.811       30.437  897.500  115.336  782.165        0.000 1302.191    0.000 1302.191
543.00   808.059  102.143    0.000  102.143       71.769  821.358   84.047  737.311        0.000 1220.577    0.000 1220.577
544.00   778.651  124.326    0.000  124.326       36.144  769.567   28.448  741.119        0.000  907.415    0.000  907.415
545.00   888.448   71.093    0.000   71.093      113.360  769.481  128.665  640.816        0.000 1162.268    0.000 1162.268
546.00   798.479  100.203    0.000  100.203      123.649  724.517   64.678  659.839        0.000 1105.164   10.154 1095.010
547.00   869.275   17.543    0.000   17.543      112.236  568.138   72.287  495.851        0.000  883.388    0.000  883.388
548.00   803.394   17.121    0.000   17.121      165.500  503.591   43.753  459.838        0.000  910.029    0.000  910.029
549.00   790.641   70.627    0.000   70.627       26.632  704.023   74.190  629.833        0.000 1018.103    0.000 1018.103
550.00   774.655   28.860    0.000   28.860       70.212  576.521    0.000  576.521        0.000  858.757    0.000  858.757
551.00   723.538   43.302    0.000   43.302       70.385  454.555    1.902  452.653        0.000  645.323    0.000  645.323
552.00   673.668   74.796    0.000   74.796      110.333  452.129    0.000  452.129        0.000  626.521    0.000  626.521
553.00   658.028   92.099    0.000   92.099      110.333  443.272    3.805  439.467        0.000  698.506    0.000  698.506
554.00   764.565   11.175    0.000   11.175      131.259  418.153   13.143  405.010        0.000  658.996    0.000  658.996
555.00   708.638   15.206    0.000   15.206       89.408  345.736    3.805  341.931        0.000  481.454    0.000  481.454
556.00   732.166   24.281    0.000   24.281      123.649  414.773   19.023  395.750        0.000  686.941    0.000  686.941
557.00   731.966   42.860    0.000   42.860      140.770  389.446    0.000  389.446        0.000  516.238   30.462  485.777
558.00   745.595   55.015    0.000   55.015       74.190  486.201   17.121  469.080        0.000  626.221    0.000  626.221
559.00   724.511   32.057    0.000   32.057      192.132  355.241   15.218  340.023        0.000  636.272    0.000  636.272
560.00   696.413   49.448    0.000   49.448      173.109  368.569    9.339  359.230        0.000  637.885    0.000  637.885
561.00   764.131   28.199    0.000   28.199      216.862  386.894   47.125  339.770        0.000  735.301   40.616  694.686
562.00   706.276   69.818    0.000   69.818      125.552  484.427    9.511  474.916       10.154  676.185    0.000  676.185
563.00   671.680   79.925    0.000   79.925      127.454  463.980   25.681  438.298        0.000  718.210    0.000  718.210
564.00   718.215   70.228    0.000   70.228       81.799  456.151   28.534  427.616        0.000  647.634    0.000  647.634
565.00   746.280   46.893    0.000   46.893      195.937  409.675    0.000  409.675        0.000  565.599    0.000  565.599
566.00   676.878   60.334    0.000   60.334      114.138  423.251   15.218  408.033        0.000  536.444    0.000  536.444
567.00   702.386   43.910    0.000   43.910      180.718  389.746    1.902  387.844        0.000  556.351   10.154  546.198
568.00   762.631   78.393    0.000   78.393      119.845  426.802    0.000  426.802        0.000  545.696    0.000  545.696
569.00   673.395   43.112    0.000   43.112      129.356  405.960    0.000  405.960        0.000  739.119   10.154  728.965
570.00   795.263   57.071    0.000   57.071      186.425  453.906   32.165  421.741        0.000  739.222    0.000  739.222
571.00   704.802    4.227    0.000    4.227      159.793  345.740   20.925  324.814        0.000  517.647    0.000  517.647
572.00   697.385   74.612    0.000   74.612      129.270  449.677    9.511  440.166        0.000  749.175    0.000  749.175
573.00   717.653   55.191    0.000   55.191      106.529  567.746    1.902  565.844        0.000  810.903    0.000  810.903
574.00   703.285   43.981    0.000   43.981       70.385  551.783   37.176  514.607        0.000  755.506    0.000  755.506
575.00   769.891   30.359    0.000   30.359       32.339  575.262   26.373  548.890        0.000  636.677    0.000  636.677
576.00   670.203    4.692    0.000    4.692       32.339  558.141  221.654  336.487        0.000  596.061    0.000  596.061
577.00   756.762    0.197    0.000    0.197       77.994  541.840  123.557  418.283        0.000  564.796    0.000  564.796
578.00   731.775   16.785    0.000   16.785      108.431  487.668   57.756  429.912        0.000  604.204    0.000  604.204
579.00   727.795   39.274    0.000   39.274       97.017  529.262  168.910  360.351        0.000  717.504    0.000  717.504
580.00   799.394   38.469    0.000   38.469       68.483  620.105  250.194  369.911        0.000  724.846    0.000  724.846
581.00   907.733    0.000    0.000    0.000      117.942  568.091  302.204  265.887        0.000  710.772    0.000  710.772
582.00   928.735    5.707    0.000    5.707      151.059  632.854  392.300  240.554        0.000 1145.479   39.811 1105.667
583.00   827.185   25.575    7.609   17.966      138.263  671.464  463.595  207.869        0.000 1035.696  111.693  924.003
584.00   827.216    7.538    0.000    7.538       55.167  694.071  246.557  447.514        0.000  877.354   30.462  846.893
585.00   724.531   36.700    7.488   29.212      207.264  425.276  275.734  149.542        0.000  787.774    0.000  787.774
586.00   712.363    8.032    0.000    8.032      271.509  247.989  163.338   84.651        0.000  633.059    0.000  633.059
587.00   757.683   59.413    0.000   59.413      195.632  398.085  239.937  158.148        0.000  706.039  111.693  594.347
588.00   818.497   39.769    0.000   39.769      100.822  493.511  220.793  272.718        0.000  698.807  121.847  576.961
589.00   807.066   15.430    0.000   15.430       30.437  479.331  187.589  291.742        0.000  553.234    0.000  553.234
590.00   776.771    9.455    0.000    9.455      237.527  337.602  228.438  109.164        0.000  747.058  151.805  595.254
591.00   829.128   30.903    0.000   30.903      271.898  366.089  148.499  217.590        0.000  694.679   40.616  654.063
592.00   755.404   42.825    0.000   42.825      293.990  290.049  163.677  126.372        0.000  634.766  131.598  503.167
593.00   877.437    0.000    0.000    0.000      370.082  347.070  117.204  229.866        0.000  857.948   10.154  847.794
594.00   753.188   11.836    0.000   11.836       58.971  416.470    9.511  406.959        0.000  544.891    0.000  544.891
595.00   804.768   11.203    0.000   11.203      226.287  296.800   75.487  221.313        0.000  404.547    0.000  404.547
596.00   821.126   14.584    0.000   14.584       19.023  600.856   83.355  517.500        0.000  564.592    0.000  564.592
597.00   783.028   17.332    0.000   17.332      180.977  351.794  136.620  215.174        0.000  554.844    0.000  554.844
598.00   758.923    0.000    0.000    0.000       57.069  424.728   45.309  379.419        0.000  630.848    0.000  630.848
599.00   802.455   52.086    0.000   52.086      309.335  508.014  271.792  236.222        0.000 1109.070    0.000 1109.070
600.00   683.975   50.506    0.000   50.506       95.115  523.683  127.880  395.802        0.000  767.469    0.000  767.469
601.00   724.720   64.232    0.000   64.232      266.104  369.466   54.688  314.778        0.000  646.628    0.000  646.628
602.00   768.491   24.674    0.000   24.674      213.057  336.008   77.130  258.878        0.000  495.729    0.000  495.729
603.00   766.823   18.136    0.000   18.136      235.841  328.270   95.547  232.723        0.000  636.677    0.000  636.677
604.00   773.988   44.982    0.000   44.982      313.270  297.875   66.146  231.729        0.000  797.126    0.000  797.126
605.00   722.781   22.392    0.000   22.392      247.299  334.235   75.744  258.491        0.000  710.066   81.231  628.835
606.00   753.310   17.121    0.000   17.121      343.753  206.268   32.080  174.188        0.000  606.217   60.923  545.294
607.00   728.278   43.541   13.527   30.014      163.857  433.106   63.942  369.164        0.000  724.842    0.000  724.842
608.00   722.632   74.490    0.000   74.490      282.271  343.926   93.212  250.714        0.000  845.185  111.693  733.492
609.00   734.196   14.979    0.000   14.979      241.461  320.096  104.410  215.686        0.000  678.800   60.923  617.876
610.00   751.619   24.688    0.000   24.688      258.020  320.182   79.679  240.503        0.000  714.187    0.000  714.187
611.00   731.823   24.473    7.564   16.909      300.563  315.727  103.409  212.318        0.000  718.208    0.000  718.208
612.00   743.572   21.348    0.000   21.348      276.697  285.985   33.463  252.522        0.000  776.921    0.000  776.921
613.00   850.278   18.389    0.000   18.389      168.872  410.115   52.269  357.845        0.000  720.423    0.000  720.423
614.00   757.005   21.348    0.000   21.348      314.527  214.308    0.000  214.308        0.000  633.260    0.000  633.260
615.00   735.149   36.034    0.000   36.034      300.433  256.676    0.000  256.676        0.000  642.610    0.000  642.610
616.00   749.274   38.556    0.000   38.556       89.408  525.454    5.620  519.834        0.000  770.587    0.000  770.587
617.00   821.610   24.941    0.000   24.941      175.011  543.482    1.816  541.667        0.000  933.751    0.000  933.751
618.00   710.814   38.669    0.000   38.669      127.454  492.812    0.000  492.812        0.000  818.840    0.000  818.840
619.00   804.810    0.000    0.000    0.000      384.522  168.957    0.000  168.957        0.000  663.923    0.000  663.923
620.00   772.411    0.000    0.000    0.000       81.799  387.679    0.000  387.679        0.000  563.390    0.000  563.390
621.00   747.428  103.775    0.000  103.775      201.644  422.645    3.805  418.840      101.539  687.445   10.154  677.292
622.00   605.603  179.712    0.000  179.712      133.161  429.090    7.609  421.481        0.000  766.968   50.769  716.198
623.00   618.272  142.242    0.000  142.242       70.385  400.419    9.511  390.907        0.000  555.644   10.154  545.490
624.00   596.819  150.091    0.000  150.091      108.431  393.596   13.230  380.366        0.000  626.926   20.308  606.618
625.00   709.819   20.291    0.000   20.291      116.040  382.095    0.000  382.095        0.000  637.582    0.000  637.582
626.00   658.661  150.899    0.000  150.899      114.138  529.134    0.000  529.134        0.000  866.194    0.000  866.194
627.00   607.658   47.601    0.000   47.601       97.017  419.237    0.000  419.237        0.000  694.586    0.000  694.586
628.00   702.981   29.057    0.000   29.057        1.902  608.423    0.000  608.423        0.000  764.352    0.000  764.352
629.00   664.607   52.742    0.000   52.742      106.529  413.176    0.000  413.176        0.000  596.563    0.000  596.563
630.00   654.336  114.735    0.000  114.735      135.063  439.594    0.000  439.594        0.000  747.866    0.000  747.866
631.00   688.879   57.276    0.000   57.276      140.770  407.432    0.000  407.432        0.000  661.912    0.000  661.912
632.00   676.435   23.856    0.000   23.856       79.810  430.738    0.000  430.738        0.000  523.377    0.000  523.377
633.00   721.317   16.698    0.000   16.698      288.672  213.954   33.894  180.061        0.000  586.005    0.000  586.005
634.00   748.677   19.446    0.000   19.446      282.880  286.236   27.754  258.482        0.000  785.461   10.154  775.307
635.00   843.108    0.000    0.000    0.000      380.545  209.549   38.046  171.503       20.308  790.394   30.462  759.933
636.00   840.022   11.202    0.000   11.202      359.833  336.994   81.969  255.025        0.000  874.938    0.000  874.938
637.00   867.853   21.696    0.000   21.696      339.820  327.195   72.287  254.908        0.000  792.003    0.000  792.003
638.00   826.847   16.064    0.000   16.064      402.552  288.140    0.000  288.140        0.000  791.700    0.000  791.700
639.00   787.213   17.727    0.000   17.727      362.821  305.752  141.808  163.944        0.000  843.878   40.616  803.263
640.00   900.110    6.552    0.000    6.552      156.507  519.933   55.167  464.767        0.000 1008.150    0.000 1008.150
641.00   786.523   12.893    0.000   12.893      230.263  454.127   85.344  368.783        0.000  951.348   50.769  900.579
642.00   810.027   22.828    0.000   22.828      188.241  325.467   97.363  228.103        0.000  553.236   10.154  543.082
643.00   794.861   29.380    0.000   29.380      272.375  351.148   69.088  282.059        0.000  720.222   10.154  710.068
644.00   805.154   21.702    0.000   21.702      273.153  297.922  100.086  197.836        0.000  781.346    0.000  781.346
645.00   815.463   16.064    0.000   16.064      146.304  621.399  172.937  448.462        0.000 1037.807   20.308 1017.499
646.00   735.681   36.088    0.000   36.088      231.298  384.391   61.911  322.480        0.000  846.189   50.769  795.420
647.00   802.845   24.941    0.000   24.941      197.752  529.312   84.912  444.400       10.154 1047.559  111.693  935.866
648.00   811.998    8.849    0.000    8.849      205.102  457.675   45.136  412.539        0.000  832.116   40.616  791.500
649.00   904.639   17.487    0.000   17.487      202.162  585.387  218.721  366.666        0.000 1045.649   40.616 1005.033
650.00   814.704   26.844    0.000   26.844      250.412  520.442   93.169  427.272        0.000 1015.388   40.616  974.773
651.00   837.754   17.332    0.000   17.332      211.415  491.270    5.534  485.736        0.000  868.911   10.154  858.757
652.00   804.902  110.221    0.000  110.221       55.167  883.675   62.776  820.900        0.000 1330.652    0.000 1330.652
653.00   772.542  118.014    0.000  118.014      116.040  848.535   41.851  806.684        0.000 1338.498   20.308 1318.190
654.00   857.863   97.873    0.000   97.873      336.534  839.524  222.254  617.270        0.000 1845.972  233.035 1612.936
655.00   907.942   31.792    0.000   31.792      299.958  870.856  230.178  640.678       10.154 1751.796  192.924 1558.872
656.00   943.478    8.666    0.000    8.666      288.540  751.644  286.943  464.702       20.308 1694.086  436.617 1257.469
657.00   773.838   96.021    0.000   96.021      294.639  523.661  194.621  329.040        0.000 1170.291   50.769 1119.522
658.00   817.179    2.114    0.000    2.114      203.546  469.730   86.728  383.002        0.000  981.106  101.539  879.567
659.00   897.868    6.552    0.000    6.552      237.006  487.615   98.916  388.699       10.154  919.368   50.769  868.599
660.00   815.880    0.000    0.000    0.000      138.868  536.136  197.407  338.729        0.000  934.157    0.000  934.157
661.00   792.983    0.000    0.000    0.000      228.058  492.432  198.702  293.730        0.000  842.772    0.000  842.772
662.00   723.548   25.787    0.000   25.787      117.812  550.362    1.859  548.503        0.000  791.902    0.000  791.902
663.00   824.069    0.000    0.000    0.000       15.218  697.491   11.370  686.121        0.000  944.311    0.000  944.311
664.00   808.850    0.000    0.000    0.000        3.805  693.515  108.085  585.430        0.000  924.003    0.000  924.003
665.00   735.189   50.839    0.000   50.839        9.511  635.237   26.632  608.605        0.000  934.157    0.000  934.157
666.00   695.008   26.421    0.000   26.421      114.138  454.519    0.000  454.519        0.000  802.156    0.000  802.156
667.00   789.289    0.000    0.000    0.000      224.471  421.564   13.316  408.248        0.000  902.990   10.154  892.836
668.00   820.008   15.430    0.000   15.430      110.246  496.239    0.000  496.239        0.000  832.618    0.000  832.618
669.00   765.053   33.396    1.691   31.705      100.562  519.197    0.000  519.197        0.000  893.542    0.000  893.542
670.00   765.604   40.280    0.000   40.280      275.833  446.295   64.678  381.617       20.308 1064.951  162.462  902.489
671.00   830.563   43.330    0.000   43.330      349.979  496.104   70.385  425.719       71.077 1066.157  192.924  873.234
672.00   783.067   16.909    0.000   16.909      344.272  404.970    0.000  404.970       50.769  822.464   60.923  761.541
673.00   715.727   94.915    0.000   94.915      235.712  471.590   28.534  443.055       10.154  984.926   71.077  913.849
674.00   711.165   74.587    0.000   74.587      273.931  425.854   30.437  395.417        0.000 1045.850   50.769  995.080
675.00   822.938  100.151    0.000  100.151      355.730  500.989  100.822  400.167       10.154 1238.572  182.770 1055.802
676.00   763.596  109.840    0.000  109.840      272.029  564.398   68.483  495.915        0.000 1177.044  121.847 1055.197
677.00   789.599   97.147    0.000   97.147      211.155  496.281   28.534  467.747        0.000  995.080   20.308  974.773
678.00   758.762   80.574    0.000   80.574      121.660  562.034   97.017  465.017        0.000  974.369    0.000  974.369
679.00   752.582   57.384    0.000   57.384      142.672  496.842   74.190  422.652        0.000  964.619   20.308  944.311
680.00   790.456   34.866    0.000   34.866      197.839  496.239   68.483  427.756        0.000  964.619   71.077  893.541
681.00   714.332   94.155    0.000   94.155      247.299  541.363   43.753  497.611        0.000 1167.595   71.077 1096.518
682.00   790.305    8.188    0.000    8.188      247.299  371.673   66.580  305.093       10.154  872.931   81.231  791.700
683.00   782.427   34.211    0.000   34.211      226.286  320.451    0.000  320.451        0.000  710.772   60.923  649.848
684.00   902.589   34.211    0.000   34.211      410.896  402.804   85.603  317.201       60.923 1005.234  355.386  649.848
685.00   838.053   19.023    0.000   19.023      485.466  318.882   72.287  246.595       10.154 1145.273  172.616  972.657
686.00   790.226   35.786    0.000   35.786      389.538  320.742   51.362  269.380       30.462  953.961  182.770  771.191
687.00   827.660   45.741    0.000   45.741      251.103  497.660   93.213  404.448        0.000 1106.773   60.923 1045.850
688.00   750.427   53.745    0.000   53.745      256.767  357.328   70.385  286.943        0.000 1025.542   71.077  954.465
689.00   805.142   66.534    0.000   66.534      384.221  416.678  140.770  275.908        0.000 1156.335  365.540  790.795
690.00   780.067    6.130    0.000    6.130      175.011  288.975  100.822  188.154        0.000  700.618  101.539  599.079
691.00   710.972   44.098    0.000   44.098      307.955  252.267   74.190  178.077        0.000  761.541  132.000  629.541
692.00   773.825   65.880    0.000   65.880      307.390  395.286  171.207  224.080        0.000 1106.773  233.539  873.234
693.00   704.176   34.424    0.000   34.424      146.477  364.974  153.956  211.019        0.000  842.369   71.077  771.292
694.00   757.413   23.250    0.000   23.250      214.873  368.219  106.529  261.691        0.000  792.003   50.769  741.233
695.00   817.091   34.030    0.000   34.030      220.623  467.878   53.264  414.614        0.000 1005.234   40.616  964.619
696.00   758.259    0.000    0.000    0.000      305.965  298.313   43.753  254.560        0.000  761.541  101.539  660.002
697.00   722.270    0.000    0.000    0.000      240.900  299.871    1.902  297.969        0.000  792.003    0.000  792.003
698.00   694.145   64.693    0.000   64.693      140.596  439.420   36.144  403.277        0.000  751.085   20.308  730.777
699.00   749.300   37.622    0.000   37.622      133.161  417.027   30.437  386.590        0.000  832.517   10.154  822.364
700.00   804.259   23.639    0.000   23.639      202.854  431.119   41.851  389.268        0.000  891.227   30.462  860.766
701.00   798.994   52.961    0.000   52.961      140.770  477.380   11.414  465.967        0.000  822.464    0.000  822.464
702.00   755.470    0.000    0.000    0.000      256.767  340.424    0.000  340.424        0.000  822.464    0.000  822.464
703.00   791.975   33.607    0.000   33.607      180.718  444.007    0.000  444.007        0.000  812.310    0.000  812.310
704.00   769.458   40.160    0.000   40.160      165.500  480.113   11.414  468.699        0.000 1137.234    0.000 1137.234
705.00   796.802   13.739    0.000   13.739      138.868  425.506   45.655  379.851        0.000  913.849   30.462  883.388
706.00   767.416   37.441    0.000   37.441      235.885  485.599  110.333  375.265        0.000 1045.850   40.616 1005.234
707.00   750.534   57.898    0.000   57.898      285.345  440.245  155.988  284.256        0.000 1076.311  152.308  924.003
708.00   745.381   50.773    0.000   50.773      310.074  395.891  117.942  277.948        0.000 1025.542  111.693  913.849
709.00   767.000   65.853    0.000   65.853      323.304  449.672  117.942  331.730        0.000 1116.927   60.923 1056.004
710.00   737.634  106.110    0.000  106.110      305.879  448.936  106.529  342.407        0.000 1157.542   10.154 1147.388
711.00   803.057   35.354    0.000   35.354      269.909  356.719   39.948  316.771        0.000  741.233   10.154  731.079
712.00   772.408   72.043    0.000   72.043      251.016  460.997   32.339  428.658        0.000  995.080   60.923  934.157
713.00   721.528   66.611    0.000   66.611      125.465  534.709  157.847  376.861        0.000  954.263   40.616  913.648
714.00   781.449   51.032    0.000   51.032      194.034  474.270   70.298  403.972        0.000  873.032   30.462  842.570
715.00   730.908   41.059    0.000   41.059      194.034  517.546  121.747  395.799        0.000  923.499   30.462  893.038
716.00   778.383   45.286    0.000   45.286      238.652  463.937   49.114  414.823        0.000  953.661   20.308  933.353
717.00   740.583   26.627    0.000   26.627      192.089  421.571   36.144  385.427        0.000  792.003    0.000  792.003
718.00   717.363   52.975    0.000   52.975      218.764  489.097   34.241  454.856        0.000  832.114    0.000  832.114
719.00   711.069   63.051    0.000   63.051      239.602  460.824   51.362  409.462        0.000  832.618   30.462  802.157
720.00   794.782   41.270    0.000   41.270      173.109  484.042   64.678  419.364        0.000  913.547    0.000  913.547
721.00   730.914   62.329    0.000   62.329      264.419  439.637   39.948  399.689        0.000  903.191   30.462  872.730
722.00   741.077   46.852    0.000   46.852      253.006  432.637   58.971  373.666        0.000  852.926   20.308  832.618
723.00   735.396   50.819    0.000   50.819      300.519  367.437    7.609  359.828       10.154  872.629   40.616  832.013
724.00   720.089   26.149    0.000   26.149      313.879  392.167    5.707  386.460       10.154  812.210   40.616  771.594
725.00   744.945   63.130    0.000   63.130      272.029  382.568    7.609  374.959       10.154  903.393   50.769  852.624
726.00   705.914   41.226    0.000   41.226      308.172  338.902    5.707  333.196       10.154  821.860   81.231  740.629
727.00   742.431   57.935    0.000   57.935      323.260  388.058   34.241  353.816       10.154 1024.635   40.616  984.019
728.00   765.430   56.429    0.000   56.429      264.376  478.422    9.511  468.911        0.000  923.802    0.000  923.802
729.00   733.255   30.008    0.000   30.008      311.977  358.708    7.609  351.099       10.154 1015.388   20.308  995.080
730.00   739.786   46.766    0.000   46.766      279.594  408.722   15.218  393.504        0.000  933.552   10.154  923.398
731.00   726.546   72.342    0.000   72.342      287.247  453.388   19.023  434.365        0.000  913.849   10.154  903.695
732.00   729.036   32.545    0.000   32.545      336.620  291.649    7.609  284.040       20.308  751.387   60.923  690.464
733.00   763.782   57.620    0.000   57.620      268.224  401.724   13.316  388.408        0.000 1015.287   20.308  994.979
734.00   702.042   83.740    0.000   83.740      254.864  393.204   20.925  372.279        0.000  842.571   40.616  801.955
735.00   742.420   58.256    0.000   58.256      270.126  473.227   24.730  448.497        0.000 1024.736    0.000 1024.736
736.00   778.718   37.477    0.000   37.477      233.852  396.191    3.805  392.386       10.154  832.517   10.154  822.364
737.00   711.094  111.248    0.000  111.248      192.132  536.567    0.000  536.567        0.000 1055.500    0.000 1055.500
738.00   670.617  119.547    0.000  119.547       53.264  574.831    0.000  574.831        0.000  761.541    0.000  761.541
739.00   666.947  132.428    0.000  132.428      102.724  539.552    0.000  539.552        0.000  822.464    0.000  822.464
740.00   679.491   44.169    0.000   44.169       91.310  590.006    0.000  590.006        0.000  934.157    0.000  934.157
741.00   700.549    2.748    0.000    2.748      110.333  460.225    0.000  460.225        0.000  842.772    0.000  842.772
742.00   659.350   48.908    0.000   48.908      199.741  401.124    0.000  401.124        0.000  761.541    0.000  761.541
743.00   762.654   26.489    0.000   26.489      285.127  393.549   13.316  380.233       40.616  812.310   10.154  802.157
744.00   767.997   40.508    0.000   40.508      319.586  409.766    0.000  409.766       40.616  832.618    0.000  832.618
745.00   727.564   13.654    0.000   13.654      262.517  376.785    0.000  376.785        0.000  761.541    0.000  761.541
746.00   763.982   39.300    0.000   39.300      289.062  441.542    1.902  439.639        0.000  883.287    0.000  883.287
747.00   681.372   53.035    0.000   53.035      194.034  367.221    0.000  367.221        0.000  741.233    0.000  741.233
748.00   717.784   43.541    0.000   43.541      205.405  450.273    0.000  450.273        0.000  893.239    0.000  893.239
749.00   787.821   23.884    0.000   23.884      224.471  471.118    0.000  471.118        0.000  934.157    0.000  934.157
750.00   723.490   16.275    0.000   16.275      123.606  456.117    0.000  456.117        0.000  751.387    0.000  751.387
751.00   769.570    0.000    0.000    0.000      212.970  387.460    0.000  387.460        0.000  802.156    0.000  802.156
752.00   732.875    0.000    0.000    0.000      178.816  339.337    0.000  339.337       10.154  731.079    0.000  731.079
753.00   763.533    2.382    0.000    2.382      178.642  388.190    0.000  388.190       40.616  740.628    0.000  740.628
754.00   776.563   22.011    0.000   22.011      142.672  486.078    0.000  486.078        0.000  751.387    0.000  751.387
755.00   824.761    0.000    0.000    0.000      325.293  295.889    0.000  295.889       10.154  751.387   10.154  741.233
756.00   764.555    0.000    0.000    0.000      309.944  318.630    0.000  318.630       20.308  822.364   30.462  791.902
757.00   855.378   28.853    0.000   28.853      323.173  482.389    0.000  482.389       40.616  969.643   71.077  898.566
758.00   875.641   43.330    0.000   43.330      365.198  358.569    0.000  358.569       10.154  911.431   10.154  901.277
759.00   798.801   51.642    0.000   51.642      286.247  433.322   39.035  394.287        0.000 1114.810   70.876 1043.935
760.00   845.474   79.381    0.000   79.381      493.296  502.441   81.107  421.334      152.308 1387.455  162.462 1224.993
761.00   763.935  116.342    0.000  116.342      412.798  479.390   24.730  454.660       71.077 1252.634  213.231 1039.402
762.00   988.634    4.439    0.000    4.439      677.929  563.375   24.730  538.646      181.763 1752.192  242.688 1509.504
763.00   806.097   23.884    0.000   23.884      391.873  281.272    0.000  281.272       91.385  829.499    0.000  829.499
764.00   859.174   60.412    0.000   60.412      455.426  567.671    0.000  567.671       10.154 1463.954  132.000 1331.953
765.00   800.381   21.137    0.000   21.137      449.197  300.164    0.000  300.164      213.231  695.489   60.923  634.566
766.00   828.612   33.607    0.000   33.607      540.508  279.495   12.711  266.784      213.231  917.968  213.231  704.736
767.00   824.924   22.022    0.000   22.022      289.149  478.858    0.000  478.858       20.308  984.926   10.154  974.772
768.00   816.837   24.730    0.000   24.730      142.324  374.666    0.000  374.666        0.000  781.849   10.154  771.695
769.00   764.580   38.386    0.000   38.386      227.536  521.563   92.473  429.089       40.616 1203.982   80.929 1123.053
770.00   870.781   29.563    0.000   29.563      226.243  542.136   63.287  478.849       20.308 1216.047   20.207 1195.840
771.00   803.039   75.250    0.000   75.250      305.400  486.665   46.644  440.020       10.154 1314.361  100.632 1213.729
772.00   766.128   41.569    0.000   41.569      313.825  333.678   20.882  312.796       20.308 1095.107  110.886  984.221
773.00   780.979   53.856    0.000   53.856      372.546  402.335   45.655  356.680       40.616 1137.235  172.616  964.619
774.00   800.082   60.694    0.000   60.694      388.351  465.933   64.678  401.255       40.313 1379.114  141.550 1237.564
775.00   802.846   94.757    0.000   94.757      296.672  563.478   48.161  515.317       30.462 1312.346   81.231 1231.115
776.00   743.389   60.573    0.000   60.573      334.804  529.633   26.372  503.261        0.000 1233.232  132.000 1101.231
777.00   789.235   46.699    0.000   46.699      344.609  393.679    9.294  384.385       30.462 1144.365   20.106 1124.259
778.00   783.624   59.776    0.000   59.776      433.376  279.465   28.534  250.930       71.077 1025.341   91.385  933.956
779.00   736.275   54.172    0.000   54.172      467.141  283.873   35.753  248.119       60.923 1012.070  152.308  859.762
780.00   738.197   33.607    0.000   33.607      321.227  337.571    9.511  328.060       10.154  974.773   20.308  954.465
781.00   786.848   49.870    0.000   49.870      316.075  388.362   48.329  340.033        0.000 1002.211   40.212  961.998
782.00   766.953   85.049    0.000   85.049      273.844  268.483    1.902  266.581        0.000  741.032   10.154  730.878
783.00   746.627   61.465    0.000   61.465      402.853  243.996   38.562  205.434       20.308  887.906  181.764  706.142
784.00   728.761   37.330    0.000   37.330      326.978  283.895   97.790  186.106        0.000  907.306   30.159  877.147
785.00   834.920   24.752    0.000   24.752      422.913  222.947  109.291  113.655        0.000  850.809  131.194  719.615
786.00   854.883    9.723    0.000    9.723      454.986  341.154  200.991  140.162       60.923 1055.500  426.060  629.440
787.00   838.678   31.715    0.000   31.715      459.227  267.617  147.772  119.845      101.539 1045.144  638.989  406.155
788.00   972.063   30.593    0.000   30.593      475.911  360.052  255.598  104.453       20.308 1076.009  294.160  781.849
789.00   753.886   73.098    0.000   73.098      445.051  353.643  176.914  176.729      132.000 1024.333  517.848  506.485
790.00   833.164   75.595    0.000   75.595      573.629  290.955   87.246  203.709      192.924 1055.399  477.232  578.166
791.00   833.496   60.440    0.000   60.440      515.172  242.103   83.701  158.402       60.923 1075.404  548.007  527.397
792.00   808.313   65.010    0.000   65.010      521.788  221.569   62.776  158.793       10.154 1136.529   91.385 1045.144
793.00   869.440   70.164    0.000   70.164      352.876  416.205   88.802  327.403        0.000 1155.531  121.847 1033.684
794.00   842.905   77.700    0.000   77.700      343.018  485.895   26.632  459.262        0.000 1116.121    0.000 1116.121
795.00   813.480   69.833    0.000   69.833      573.239  226.495   66.235  160.260        0.000 1055.198   10.154 1045.044
796.00   856.705   67.709    0.000   67.709      446.521  423.424   77.821  345.603        0.000 1299.093    0.000 1299.093
797.00   761.315   67.402    0.000   67.402      547.385  169.685   22.828  146.857       10.154 1055.096   20.308 1034.789
798.00   745.193   86.096    0.000   86.096      236.879  462.683   66.494  396.189        0.000 1136.932   20.308 1116.624
799.00   746.860   78.457    0.000   78.457      319.499  401.507  125.033  276.474        0.000 1065.956   10.154 1055.802
800.00   760.311   81.991    0.000   81.991      410.853  416.719  129.961  286.758        0.000 1206.901   20.308 1186.593
801.00   822.293   18.133    0.000   18.133      431.821  258.518  122.867  135.651        0.000  932.343  121.847  810.496
802.00   831.422   30.724    0.000   30.724      380.113  320.839  153.654  167.185        0.000 1005.234   81.231  924.003
803.00  1000.286    0.000    0.000    0.000      337.435  625.781  202.318  423.463        0.000 1576.749   40.212 1536.537
804.00   831.259    0.000    0.000    0.000      145.828  574.778  238.560  336.218        0.000 1155.527  253.444  902.083
805.00   883.624    5.919    0.000    5.919      185.164  545.688  200.774  344.914        0.000 1104.052  141.650  962.401
806.00   788.556   26.376    0.000   26.376      307.259  439.283  137.172  302.111       20.308 1133.505   70.372 1063.134
807.00   895.991   12.259    0.000   12.259      542.492  468.639  372.274   96.365       50.769 1530.615  365.540 1165.076
808.00   858.287   41.203    0.000   41.203      344.567  505.082  180.659  324.424        0.000 1202.668   90.478 1112.190
809.00   829.408   45.332    0.000   45.332      329.392  403.277  224.765  178.513        0.000 1043.733   50.265  993.468
810.00   804.479   58.664    0.000   58.664      304.281  483.955   68.483  415.473        0.000 1025.542    0.000 1025.542
811.00   825.637   22.898    0.000   22.898      317.466  404.995   72.756  332.239        0.000  991.654    0.000  991.654
812.00   834.756   24.775    0.000   24.775      353.568  398.650  130.567  268.083       20.308  994.677   10.154  984.523
813.00   841.040   30.561    0.000   30.561      334.285  428.648  176.653  251.995        0.000 1246.710    0.000 1246.710
814.00   824.171   59.615    0.000   59.615      188.155  518.063  187.031  331.032        0.000  872.125   50.769  821.356
815.00   813.113   70.570    0.000   70.570      340.468  404.400  204.843  199.557        0.000 1075.908  111.693  964.216
816.00   801.518   42.707    0.000   42.707      173.316  537.481  259.876  277.605        0.000 1186.694  273.248  913.446
817.00   816.474   56.581    0.000   56.581      401.341  385.025  217.677  167.348       30.462 1052.577  365.439  687.138
818.00   835.013   39.607    0.000   39.607      501.153  347.077  199.002  148.075       20.308 1185.585  335.078  850.507
819.00   882.894   19.234    0.000   19.234      383.351  432.963  237.385  195.578        0.000 1325.422  100.632 1224.790
820.00   802.770   64.092    0.000   64.092      304.368  500.293  184.479  315.814        0.000 1157.139   10.154 1146.985
821.00   741.896   66.767    0.000   66.767      146.477  597.876  163.380  434.496        0.000 1136.831    0.000 1136.831
822.00   841.666   44.742    0.000   44.742      233.809  482.477  212.275  270.202        0.000  983.616    0.000  983.616
823.00   883.278   21.917    0.000   21.917      235.885  654.296  262.431  391.865        0.000 1126.879  101.539 1025.340
824.00   907.287    0.000    0.000    0.000      310.074  539.318   68.091  471.226       30.462 1043.632  152.308  891.324
825.00   816.791   35.394    0.000   35.394      298.315  338.674  132.074  206.600        0.000  799.939   60.923  739.016
826.00   790.159    0.000    0.000    0.000      271.379  345.774  124.422  221.352        0.000  741.233  121.847  619.387
827.00   855.217   25.976    0.000   25.976      466.063  347.457  168.696  178.762        0.000 1064.545  264.001  800.544
828.00   833.457   21.871    0.000   21.871      437.269  333.677  199.222  134.454        0.000  964.619   91.385  873.234
829.00   850.060   11.357    0.000   11.357      269.865  467.075  238.897  228.178        0.000 1133.203   50.669 1082.535
830.00   840.961   65.102    0.000   65.102      327.195  461.596  167.402  294.194        0.000 1085.457   71.077 1014.380
831.00   796.161   67.554    0.000   67.554      368.916  334.926  142.326  192.600        0.000  903.695  172.616  731.079
832.00   872.695   68.302    0.000   68.302      332.859  505.701  175.963  329.739        0.000 1157.542   10.154 1147.388
833.00   813.668   58.022    0.000   58.022      447.040  342.232  151.794  190.438       20.308 1025.340  243.693  781.647
834.00   810.448   56.852    0.000   56.852      399.309  372.752  133.161  239.592        0.000  994.375    0.000  994.375
835.00   779.311   58.917    0.000   58.917      469.867  293.291   89.408  203.883        0.000  984.624   60.923  923.701
836.00   788.873   71.021    0.000   71.021      443.235  374.350  194.034  180.316        0.000 1105.866    0.000 1105.866
837.00   770.364   35.776    0.000   35.776      306.270  298.963  113.014  185.949        0.000  710.772   81.231  629.541
838.00   749.669   51.180    0.000   51.180      318.720  348.380   80.675  267.705       20.308  690.464   81.231  609.233
839.00   798.264   34.832    0.000   34.832      380.459  366.144  152.011  214.133        0.000  934.056  182.770  751.286
840.00   792.446   68.992    0.000   68.992      365.241  426.539  230.004  196.534        0.000 1157.341   20.308 1137.033
841.00   786.075   54.676    0.000   54.676      367.143  365.752  184.523  181.229        0.000  974.672  121.847  852.825
842.00   884.070   54.452    0.000   54.452      378.471  428.528  241.592  186.936        0.000 1157.442  203.078  954.364
843.00   727.752   72.458    0.000   72.458      528.404  279.497  102.724  176.773        0.000 1095.813   40.616 1055.197
844.00   903.019    2.167    0.000    2.167      376.482  488.956  242.972  245.983       71.077 1165.479  132.000 1033.479
845.00   831.131   13.864    0.000   13.864      391.351  287.073  184.479  102.594        0.000  944.311  101.539  842.772
846.00   878.327    0.000    0.000    0.000      486.771  241.592  133.161  108.431       20.308 1076.311  253.847  822.464
847.00   864.411    3.664    0.000    3.664      383.960  349.746  225.635  124.111       10.154 1063.940  345.232  718.708
848.00   811.134   45.114    0.000   45.114      370.339  515.559  252.313  263.245       10.154 1340.312  375.694  964.618
849.00   762.338   53.405    0.000   53.405      420.147  258.737  155.937  102.800       10.154  952.651  264.001  688.650
850.00   802.598   30.969    0.000   30.969      477.688  308.111  223.508   84.603       30.462 1153.813  282.696  871.117
851.00   839.839   20.347    0.000   20.347      402.418  467.041  257.321  209.720       20.308 1176.540  314.670  861.871
852.00   827.315   28.139    0.000   28.139      288.630  558.832  271.335  287.497        0.000 1004.428  314.770  689.658
853.00   783.558   35.762    0.000   35.762      284.736  497.012  309.293  187.719        0.000 1197.855  436.617  761.239
854.00   873.025   29.159    0.000   29.159      377.601  506.479  265.235  241.244       20.308 1034.789  375.694  659.095
855.00   856.635   15.197    0.000   15.197      470.335  330.391  235.276   95.115       20.308 1004.529  354.983  649.546
856.00   787.523   17.454    0.000   17.454      584.561  224.167  140.682   83.485       50.769 1127.081  467.078  660.002
857.00   902.081   37.438    0.000   37.438      473.139  472.107  310.803  161.304        0.000 1540.265  456.421 1083.845
858.00   820.142   20.643    0.000   20.643      353.306  414.266  195.937  218.329        0.000 1177.749  192.924  984.826
859.00   843.000   34.489    0.000   34.489      351.925  370.948  173.109  197.839        0.000  974.772  101.539  873.234
860.00   807.093   53.670    0.000   53.670      304.368  315.477   51.362  264.115        0.000  984.926    0.000  984.926
861.00   776.501   45.265    0.000   45.265      338.609  304.063   83.701  220.362        0.000  792.003    0.000  792.003
862.00   931.608    0.000    0.000    0.000      431.507  587.137  256.788  330.349       50.769 1728.150  402.325 1325.825
863.00   907.663   20.610    0.000   20.610      182.621  680.403   45.525  634.878        0.000 1491.713    0.000 1491.713
864.00   916.266    0.000    0.000    0.000      230.048  552.079  168.087  383.992        0.000 1124.561   20.207 1104.354
865.00   917.023    1.576    0.000    1.576      226.373  613.953  182.621  431.332        0.000 1126.275  101.539 1024.736
866.00   854.974   27.525    0.000   27.525      232.080  547.417  108.258  439.159        0.000 1055.298    0.000 1055.298
867.00   817.112   34.363    0.000   34.363      342.327  446.323  160.130  286.193        0.000  981.803   91.385  890.418
868.00   883.073   23.541    0.000   23.541      216.386  526.609  157.103  369.506        0.000  870.210    0.000  870.210
869.00   873.266   12.129    0.000   12.129      461.345  405.532  155.684  249.848        0.000 1146.885   40.616 1106.269
870.00   819.891   20.019    0.000   20.019      415.647  381.927  174.577  207.350        0.000 1106.370  111.693  994.677
871.00   848.942    0.845    0.000    0.845      431.946  416.756  178.077  238.679        0.000 1123.251   50.265 1072.985
872.00   880.356   43.536    0.000   43.536      342.414  365.306  199.350  165.956       10.154 1295.968  294.463 1001.505
873.00   893.600    0.000    0.000    0.000      307.911  370.492  190.045  180.447        0.000 1021.813   50.568  971.245
874.00   796.646   40.432    0.000   40.432      369.046  286.858  157.545  129.313        0.000  771.695  121.847  649.848
875.00   841.527   34.742    0.000   34.742      367.143  378.493  202.764  175.729        0.000 1103.548  182.770  920.778
876.00   841.528   37.814    0.000   37.814      402.635  318.274   82.617  235.657        0.000  851.414   60.923  790.491
877.00   772.419   30.264    0.000   30.264      336.273  358.613  128.011  230.602        0.000  750.178  162.160  588.018
878.00   783.011   44.212    0.000   44.212      348.120  294.164   96.412  197.752        0.000  832.618  203.078  629.541
879.00   801.669   45.625    0.000   45.625      182.577  483.652  140.424  343.229        0.000  761.541   40.616  720.925
880.00   813.855   63.714    0.000   63.714      376.396  427.616  173.023  254.594        0.000 1044.539   10.154 1034.386
881.00   777.219   64.204    0.000   64.204      136.965  513.523  157.891  355.633        0.000  862.274    0.000  862.274
882.00   774.399   63.509    0.000   63.509      213.057  409.505   87.419  322.086        0.000  751.286   10.154  741.132
883.00   847.434   13.299    0.000   13.299      288.236  340.457   68.483  271.974        0.000 1064.142    0.000 1064.142
884.00   834.504   24.368    0.000   24.368      346.218  352.469  128.617  223.852        0.000  830.502   20.308  810.194
885.00   752.362   64.116    0.000   64.116      351.925  376.343   83.095  293.247       10.154 1096.014   60.923 1035.091
886.00   801.323   58.452    0.000   58.452      346.218  350.142   30.437  319.706       30.462  852.321   40.616  811.706
887.00   798.757   80.992    0.000   80.992      374.100  422.898  163.250  259.647        0.000 1144.970   40.616 1104.354
888.00   839.804   66.896    0.000   66.896      338.609  432.160  182.621  249.539        0.000 1035.696  182.770  852.926
889.00   783.220   75.600    0.000   75.600      437.179  277.855  110.333  167.522        0.000 1136.227  213.231  922.995
890.00   790.273   77.646    0.000   77.646      463.901  353.773  197.795  155.978        0.000 1298.386  233.539 1064.847
891.00   782.948   73.115    0.000   73.115      220.148  554.419  142.672  411.746        0.000 1257.065    0.000 1257.065
892.00   717.212   71.757    0.000   71.757      431.648  319.401  131.259  188.143        0.000 1268.429    0.000 1268.429
893.00   738.102   69.417    0.000   69.417      457.933  284.942  136.922  148.020        0.000 1074.800   50.769 1024.030
894.00   835.052   68.922    0.000   68.922      363.339  369.078  175.011  194.067       60.923  892.937  446.771  446.166
895.00   781.457   68.315    0.000   68.315      486.423  298.954  116.040  182.914       60.923 1106.269  132.000  974.269
896.00   766.278   64.334    0.000   64.334      483.743  311.491  143.925  167.565       81.231 1136.831  213.231  923.600
897.00   775.937   73.014    0.000   73.014      549.719  238.124   53.264  184.860       91.385 1157.441  142.154 1015.287
898.00   753.618   74.402    0.000   74.402      483.702  273.746   68.483  205.263      111.693  954.263  274.155  680.108
899.00   769.004   73.096    0.000   73.096      498.315  290.954   93.213  197.741       81.231 1146.683  233.539  913.144
900.00   775.757   73.162    0.000   73.162      559.015  219.362   70.385  148.977      162.462  913.245  365.540  547.705
901.00   795.491   43.704    0.000   43.704      361.350  317.684   11.414  306.270       40.616  812.310   20.308  792.003
902.00   788.414   42.686    0.000   42.686      462.172  218.419  121.747   96.671       20.308  720.926   10.154  710.772
903.00   777.748   60.446    0.000   60.446      363.339  375.050  119.023  256.027        0.000  954.465  121.847  832.618
904.00   821.101   55.492    0.000   55.492      378.035  376.503  161.946  214.558        0.000 1132.498    0.000 1132.498
905.00   835.148   44.961    0.000   44.961      393.123  304.270  208.383   95.887        0.000 1115.214  344.829  770.385
906.00   857.597   53.545    0.000   53.545      487.804  340.851  174.014  166.837        0.000 1145.574  121.242 1024.332
907.00   856.765   55.140    0.000   55.140      373.796  440.942  149.977  290.964       10.154 1075.908   60.520 1015.388
908.00   805.273   43.813    0.000   43.813      483.609  344.570  128.534  216.036       30.462 1166.386  162.361 1004.025
909.00   848.663   38.420    0.000   38.420      450.150  424.981  136.963  288.019       20.308 1216.753   50.769 1165.984
910.00   822.408   49.172    0.000   49.172      458.149  290.443  123.519  166.924       20.308 1014.884  284.309  730.576
911.00   786.274   38.771    0.000   38.771      446.910  306.009  148.249  157.760       30.462 1025.542  396.001  629.541
912.00   825.611   21.400    0.000   21.400      215.692  489.488  144.140  345.348        0.000 1156.232   71.077 1085.155
913.00   832.096   33.555    0.000   33.555      332.902  415.516  104.496  311.020       10.154  883.186   50.769  832.417
914.00   788.351   44.449    0.000   44.449      408.994  377.122  135.063  242.059       40.616  964.316   91.385  872.931
915.00   820.885   25.943    0.000   25.943      353.436  363.458   93.126  270.333        0.000  953.255  101.539  851.717
916.00   873.079    0.000    0.000    0.000      539.254  337.457  197.045  140.411       10.154 1365.029  353.874 1011.155
917.00   880.130   17.945    0.000   17.945      359.534  448.420   58.971  389.449        0.000 1076.311   50.769 1025.542
918.00   834.422   24.750    0.000   24.750      251.103  438.735   97.017  341.718       10.154  883.388  132.000  751.387
919.00   830.188   58.486    0.000   58.486      195.937  450.844   38.046  412.798       20.308  964.619   71.077  893.541
920.00   790.820   49.489    0.000   49.489      108.431  513.783    7.609  506.174        0.000  953.558    0.000  953.558
921.00   812.687   65.524    0.000   65.524      224.471  446.866    9.511  437.354       20.308  924.003    0.000  924.003
922.00   757.691   76.228    0.000   76.228       66.580  518.937    0.000  518.937        0.000  781.849    0.000  781.849
923.00   860.262    7.609    0.000    7.609      265.713  503.753   15.088  488.665        0.000  963.006    0.000  963.006
924.00   831.324   43.943    0.000   43.943      264.419  426.756    5.707  421.049       10.154  944.109   10.154  933.955
925.00   800.001   29.075    0.000   29.075      193.860  474.061    0.000  474.061        0.000  842.772    0.000  842.772
926.00   852.400   50.089    0.000   50.089      199.480  524.588   22.306  502.283        0.000 1196.041    0.000 1196.041
927.00   803.347   43.521    0.000   43.521      203.285  610.285   35.883  574.402        0.000 1268.126    0.000 1268.126
928.00   804.192   56.492    0.000   56.492      243.146  501.424   20.925  480.499       30.462 1268.227    0.000 1268.227
929.00   791.396   50.271    0.000   50.271      179.588  648.463    0.000  648.463        0.000 1288.636    0.000 1288.636
930.00   817.285   27.965    0.000   27.965      243.705  547.122   13.316  533.806        0.000 1236.560    0.000 1236.560
931.00   799.948   87.591    0.000   87.591      303.107  530.127    0.000  530.127        0.000 1266.013    0.000 1266.013
932.00   756.654   68.511    0.000   68.511      271.376  433.110    1.859  431.251        0.000 1154.720    0.000 1154.720
933.00   782.692   87.501    0.000   87.501      326.369  539.856   38.002  501.854        0.000 1102.950    0.000 1102.950
934.00   749.088  123.851    0.000  123.851      235.363  454.125    7.435  446.689        0.000 1043.030    0.000 1043.030
935.00   768.939   41.750    0.000   41.750       15.218  591.522    0.000  591.522        0.000  774.808    0.000  774.808
936.00   814.076    0.000    0.000    0.000      153.999  597.780   13.012  584.768        0.000  972.051    0.000  972.051
937.00   782.078   24.839    0.000   24.839      223.779  632.414   39.948  592.466        0.000 1115.315   20.308 1095.008
938.00   739.059   64.080    0.000   64.080      209.166  483.049    0.000  483.049        0.000  992.767    0.000  992.767
939.00   937.423    0.000    0.000    0.000      291.260  491.346   14.527  476.819        0.000 1091.589    0.000 1091.589
940.00   963.421   17.210    0.000   17.210      478.427  675.791   49.460  626.331       60.923 1817.343    0.000 1817.343
941.00   834.741  104.047    0.000  104.047      324.848  527.926    0.000  527.926        0.000 1081.537    0.000 1081.537
942.00  1059.875    0.000    0.000    0.000      431.170  640.203    0.000  640.203        0.000 1390.779    0.000 1390.779
943.00   967.473   92.694    0.000   92.694      450.801  791.795   35.578  756.216        0.000 2273.047    0.000 2273.047
944.00  1003.273    0.000    0.000    0.000      634.218  196.714    0.000  196.714      130.690  828.490    0.000  828.490
945.00  1034.008    2.565    0.000    2.565      694.011  442.883    0.000  442.883      111.693 1560.675    0.000 1560.675
946.00   904.538    3.848    0.000    3.848      762.397  312.712    0.000  312.712      152.308 1343.815    0.000 1343.815
947.00   988.172    0.000    0.000    0.000      604.983  373.282    0.000  373.282      221.470 1132.301    0.000 1132.301
948.00   806.773    0.000    0.000    0.000      216.081  220.579    0.000  220.579        0.000  463.760    0.000  463.760
949.00   883.988    8.696    0.000    8.696      183.918  281.800    0.000  281.800        0.000  463.660    0.000  463.660
950.00   882.282    5.130    0.000    5.130      186.685  284.258    0.000  284.258        0.000  535.039    0.000  535.039
951.00   886.902    0.000    0.000    0.000       52.053  374.919    0.000  374.919        0.000  504.476    0.000  504.476
952.00   989.856   37.042    0.000   37.042      529.742  720.501    0.000  720.501      355.386 1543.264    0.000 1543.264
953.00  1034.349    9.300    0.000    9.300      337.522  510.143    0.000  510.143       20.308 1032.168    0.000 1032.168
954.00  1037.293    0.000    0.000    0.000      553.307  412.710    0.000  412.710      243.693 1045.850    0.000 1045.850
955.00  1013.868   14.161    0.000   14.161      294.813  463.555    0.000  463.555       50.769  863.080    0.000  863.080
956.00   975.261   23.321    0.000   23.321      575.486  388.933    0.000  388.933       91.385  893.541    0.000  893.541
957.00   972.833   10.780    0.000   10.780      686.556  175.011    0.000  175.011      172.616  761.541   10.154  751.387
958.00   935.725    0.000    0.000    0.000      746.305  175.011    0.000  175.011      294.463  568.617   30.462  538.156
959.00   969.837    0.000    0.000    0.000      767.058  197.839    0.000  197.839      213.231  964.619   10.154  954.465
960.00   867.573    0.000    0.000    0.000      690.188  159.793    0.000  159.793      162.462  568.617    0.000  568.617
961.00   861.927    8.877    0.000    8.877      619.717  127.454    0.000  127.454      152.308  639.493    0.000  639.493
962.00  1063.542    0.000    0.000    0.000      574.016  429.525    0.000  429.525       81.231 1299.697    0.000 1299.697
963.00   997.474   49.876    0.000   49.876      392.219  507.307    0.000  507.307        0.000 1137.033    0.000 1137.033
964.00   970.567   30.225    0.000   30.225      227.541  327.195    1.902  325.293        0.000  609.032    0.000  609.032
965.00   911.747   17.543    0.000   17.543      329.530  131.259    0.000  131.259       71.077  436.617   71.077  365.540
966.00   941.814    6.552    0.000    6.552      169.823  248.509    0.000  248.509        0.000  405.954   20.308  385.646
967.00   883.105    0.000    0.000    0.000      199.741  166.538    0.000  166.538       40.616  304.616   10.154  294.463
968.00   859.571    1.099    0.000    1.099      151.233  182.534    0.000  182.534        0.000  203.078    0.000  203.078
969.00   917.257    0.000    0.000    0.000      349.504  125.552    0.000  125.552       50.769  345.232    0.000  345.232
970.00   935.344    0.000    0.000    0.000      159.534  271.942    0.000  271.942        0.000  345.232    0.000  345.232
971.00   898.410   46.058    0.000   46.058      314.700  223.254    0.000  223.254       20.308  425.055    0.000  425.055
972.00   872.671   37.832    0.000   37.832      224.212  294.851    0.000  294.851       10.154  607.624    0.000  607.624
973.00   836.910    0.000    0.000    0.000       97.623  298.834    0.000  298.834        0.000  520.763    0.000  520.763
974.00   919.477   17.977    0.000   17.977      194.294  413.475    3.805  409.670        0.000  716.296    0.000  716.296
975.00   942.756    0.000    0.000    0.000      478.205  377.733   13.316  364.417       81.231 1104.259    0.000 1104.259
976.00   967.328   82.516    0.000   82.516      390.446  787.569    1.902  785.666       81.231 1598.572    0.000 1598.572
977.00  1040.299   46.552    0.000   46.552      942.606  517.630    1.902  515.727     1032.168 1311.544  110.584 1200.959
978.00   871.293   18.586    0.000   18.586      519.621  608.768  172.805  435.963       60.923 1743.948  182.770 1561.178
979.00   958.936   23.250    0.000   23.250      605.944  673.576  199.385  474.191      373.980 2123.757  462.946 1660.810
980.00   924.365   20.714    0.000   20.714      555.177  704.710  230.265  474.445      241.274 2219.659  713.880 1505.779
981.00   975.084   12.048    0.000   12.048      800.082  564.819  246.668  318.151      345.232 2042.316  789.281 1253.035
982.00  1027.219   21.348    0.000   21.348      553.781  832.476  204.818  627.658      192.924 2284.296  414.293 1870.002
983.00   861.044    6.552    0.000    6.552      369.471  476.192   35.318  440.875        0.000 1108.059    0.000 1108.059
984.00   868.890   16.698    0.000   16.698      314.398  632.099   13.316  618.783        0.000 1235.750    0.000 1235.750
985.00   866.127   12.471    0.000   12.471      525.362  222.004   14.914  207.090       81.231  841.059    0.000  841.059
986.00   918.719   15.218    0.000   15.218      507.966  321.789    3.718  318.071       50.265 1068.553   30.159 1038.394
987.00   837.424   24.307    0.000   24.307      418.285  554.232   84.038  470.194       20.308 1265.204   30.462 1234.743
988.00   900.829   20.263    0.000   20.263      609.001  276.998   26.242  250.757      281.487  915.948   30.159  885.789
989.00   842.236   17.755    0.000   17.755      347.469  432.506    7.609  424.897        0.000 1192.527    0.000 1192.527
990.00   839.813   80.438    0.000   80.438      170.774  730.130    0.000  730.130        0.000 1157.542    0.000 1157.542
991.00   827.511  113.769    0.000  113.769      150.108  745.422   36.144  709.278        0.000 1235.953    0.000 1235.953
992.00   796.284   49.273    0.000   49.273      195.937  518.633    0.000  518.633        0.000 1025.542    0.000 1025.542
993.00   800.762   36.889    0.000   36.889      197.839  578.114    0.000  578.114        0.000 1055.500    0.000 1055.500
994.00   703.282  112.483    0.000  112.483      112.236  560.136    0.000  560.136        0.000  987.037    0.000  987.037
995.00   770.095   96.047    0.000   96.047      129.356  610.768    0.000  610.768        0.000  916.966    0.000  916.966
996.00   703.106  135.146    0.000  135.146      190.230  599.735    0.000  599.735       40.616 1004.932    0.000 1004.932
997.00   610.020  111.206   27.391   83.815      214.743  424.553    3.718  420.835       60.923  779.435    0.000  779.435
998.00   673.057  115.604   11.444  104.160      214.916  516.904    1.902  515.002       30.462  869.111   20.308  848.803
999.00   653.467  107.859    0.000  107.859      192.132  409.554    0.000  409.554       50.769  707.353   40.616  666.738
1000.00   695.033  103.905    0.000  103.905      224.471  405.964    1.902  404.062       30.462  748.572   40.616  707.956
1001.00   645.091  126.350   22.815  103.535      241.592  457.757    0.000  457.757       60.923  816.633   10.154  806.479
1002.00   671.757   93.279   20.167   73.112      175.011  474.060    0.000  474.060       10.154  765.864    0.000  765.864
1003.00   645.617  113.970   23.012   90.958      193.991  429.139    0.000  429.139        0.000  636.980    0.000  636.980
1004.00   672.928   73.197    8.611   64.585      186.425  438.209    0.000  438.209       10.154  838.448   40.616  797.833
1005.00   597.385  133.751    0.634  133.117      159.749  488.488    0.000  488.488       10.154  706.648    0.000  706.648
1006.00   649.156  126.691    0.000  126.691      182.621  429.612    0.000  429.612      101.539  647.133   20.308  626.825
1007.00   665.714  100.490    0.000  100.490      184.523  414.776    0.000  414.776       20.308  769.179   50.769  718.409
1008.00   684.248   92.750    0.000   92.750      231.863  413.052    1.902  411.149       30.462  830.607   30.462  800.145
1009.00   666.857   84.819    0.000   84.819      243.321  403.628    0.000  403.628       91.385  787.378   30.462  756.916
1010.00   653.994  123.531    0.000  123.531      268.224  447.070    0.000  447.070       71.077  858.452   50.769  807.682
1011.00   634.380   89.644    0.000   89.644      233.377  383.569    1.816  381.754       30.462  786.674   91.385  695.289
1012.00   627.519  134.106    0.000  134.106      203.459  455.204    5.707  449.497       30.462  886.604   60.923  825.681
1013.00   612.728  110.296    0.000  110.296      193.731  332.851    0.000  332.851       20.308  656.280   20.308  635.972
1014.00   637.559  109.399    0.000  109.399      220.666  381.706    0.000  381.706       20.308  688.352   30.462  657.891
1015.00   675.491  109.404    0.000  109.404      226.373  421.789    0.000  421.789       91.385  736.608   10.154  726.454
1016.00   651.771  170.061    0.000  170.061      205.448  452.266    0.000  452.266       20.308  825.480    0.000  825.480
1017.00   666.166  105.586    0.000  105.586      228.232  483.735    0.000  483.735        0.000  828.495    0.000  828.495
1018.00   732.888   92.432    0.000   92.432      173.109  499.122    0.000  499.122        0.000  748.670    0.000  748.670
1019.00   643.354  133.797    0.000  133.797      211.068  444.825    0.000  444.825       20.308  728.062   10.154  717.908
1020.00   640.310  150.604    0.000  150.604      152.184  470.638    0.000  470.638        0.000  787.477    0.000  787.477
1021.00   605.604  165.751    0.000  165.751      163.598  502.243    0.000  502.243        0.000  797.532    0.000  797.532
1022.00   699.027  123.384    0.000  123.384      213.057  420.187    0.000  420.187       30.462  716.904    0.000  716.904
1023.00   628.594  148.845    0.000  148.845      220.666  442.145    0.000  442.145       40.616  707.854   30.462  677.393
1024.00   622.016  170.333    0.000  170.333      269.952  487.458    0.000  487.458       20.308  684.231   10.154  674.077
1025.00   657.294  148.248    0.000  148.248      253.006  465.538    0.000  465.538       81.231  756.715    0.000  756.715
1026.00   610.643  154.524    0.000  154.524      224.471  421.827    0.000  421.827       81.231  746.260   50.769  695.490
1027.00   588.470  163.943    0.000  163.943      214.960  436.400    0.000  436.400       60.923  817.538   81.231  736.307
1028.00   628.610  158.891    0.000  158.891      203.459  405.226    0.000  405.226      101.539  646.229    0.000  646.229
1029.00   636.631  170.396    0.000  170.396      178.816  478.384    0.000  478.384      101.539  815.829    0.000  815.829
1030.00   633.492  141.833    0.000  141.833      233.852  419.228    0.000  419.228       71.077  718.610    0.000  718.610
1031.00   610.929  141.908    0.000  141.908      220.666  455.250    0.000  455.250      101.539  677.093    0.000  677.093
1032.00   613.227  146.818    0.000  146.818      207.263  401.034    0.000  401.034      132.000  626.122   30.462  595.661
1033.00   649.413  140.026    0.000  140.026      188.327  474.060    0.000  474.060       60.923  799.844    0.000  799.844
1034.00   659.661  162.744    0.000  162.744      247.299  419.757    0.000  419.757      101.539  836.941   20.308  816.633
1035.00   587.544  155.720    0.000  155.720      209.122  415.605    0.000  415.605       60.923  665.833   10.154  655.679
1036.00   606.047  151.976    0.000  151.976      190.230  402.680    0.000  402.680       60.923  696.697   10.154  686.543
1037.00   623.251  145.893    0.000  145.893      239.646  390.049    0.000  390.049       40.616  678.097   20.308  657.789
1038.00   849.313   69.350    0.000   69.350      173.066  636.951    0.000  636.951       50.769 1112.500   30.462 1082.039
1039.00   823.584   91.901    0.000   91.901      247.299  654.490   32.339  622.151        0.000 1294.758   20.308 1274.451
1040.00   766.798  102.400    0.000  102.400      235.668  630.032   26.632  603.399        0.000 1164.575   10.154 1154.422
1041.00   732.968  116.156    0.000  116.156      195.937  617.185    1.902  615.283        0.000 1134.312    0.000 1134.312
1042.00   711.785  134.025    0.000  134.025      199.741  660.861    0.000  660.861        0.000 1156.736    0.000 1156.736
1043.00   765.363  117.644    0.000  117.644      119.845  690.005   17.121  672.884        0.000 1186.393    0.000 1186.393
1044.00   676.218  142.349    0.000  142.349       93.213  592.163    0.000  592.163        0.000 1032.675    0.000 1032.675
1045.00   633.089  139.940    0.000  139.940       91.310  578.941    1.902  577.039        0.000  852.021    0.000  852.021
1046.00   722.000  148.822    0.000  148.822       57.069  632.412    3.805  628.607        0.000  890.219    0.000  890.219
1047.00   723.137  180.305    0.000  180.305      108.431  702.235    0.000  702.235       20.308 1327.742   20.308 1307.434
1048.00   648.332  178.731    0.000  178.731      176.870  545.685    0.000  545.685       30.462  948.328   20.308  928.020
1049.00   723.422  135.646    0.000  135.646      262.517  602.316   17.121  585.195       30.462 1183.371   71.077 1112.294
1050.00   679.904  166.098    0.000  166.098      253.006  520.100    3.805  516.296       20.308  934.056   50.769  883.287
