# Supplementary material for: N-Glycans modulate tilting of HIV-1 envelope glycoprotein
Source: Nat Commun. 2026 Apr 15;17:5206. doi: 10.1038/s41467-026-71874-2 (PMC13254402; doi:10.1038/s41467-026-71874-2)
Supplement: Supplementary file 8 — Source Data [file 41467_2026_71874_MOESM8_ESM.zip › source_data/1_Main_Text_Figures/4_Figure_5/3_Raw_data/FP/FP.A.1.txt]

#ASA ANALYSIS
#SIM_TIME  ASA1.4 TotOccl1.4 ShldMem1.4 ShldGly1.4   ASA7.2 TotOccl7.2 ShldMem7.2 ShldGly7.2   ASA18.6 TotOccl18.6 ShldMem18.6 ShldGly18.6

  0.00   853.566  142.333    0.000  142.333      395.547  499.782    0.000  499.782      111.693 1228.619   10.154 1218.466
  1.00   866.652  121.527    0.000  121.527      477.775  503.500    0.000  503.500       30.462 1360.620   30.462 1330.158
  2.00   858.811  105.571    0.000  105.571     1012.768  239.084    0.000  239.084       20.308 2120.133  917.855 1202.278
  3.00   961.468   12.259    0.000   12.259      473.013  374.580    0.000  374.580        0.000 1206.200   50.769 1155.431
  4.00   847.085  145.452    0.000  145.452      341.463  576.958    0.000  576.958        0.000 1293.665    0.000 1293.665
  5.00   850.133   24.068    0.000   24.068      207.524  423.434    0.000  423.434        0.000  728.264    0.000  728.264
  6.00   939.994   84.833    0.000   84.833      443.884  532.412    0.000  532.412        0.000 1599.483   91.385 1508.098
  7.00   972.529   96.597    0.000   96.597      604.533  438.653    0.000  438.653        0.000 1678.705  132.000 1546.705
  8.00   895.069  114.543    0.000  114.543      461.826  565.847    0.000  565.847        0.000 1511.923  101.539 1410.384
  9.00   912.929   97.999    0.000   97.999      466.062  576.915    0.000  576.915       81.231 1378.917    0.000 1378.917
 10.00   773.384  109.320    0.000  109.320      264.246  522.395    0.000  522.395        0.000 1035.696    0.000 1035.696
 11.00   792.415  118.142    0.000  118.142      298.575  435.842    0.000  435.842        0.000  961.201    0.000  961.201
 12.00   898.201   63.666    0.000   63.666      367.662  560.400    0.000  560.400        0.000 1126.880    0.000 1126.880
 13.00   907.424   71.019    0.000   71.019      184.696  579.074    0.000  579.074        0.000 1157.341    0.000 1157.341
 14.00   970.680   44.570    0.000   44.570      221.311  577.563    0.000  577.563        0.000 1070.077    0.000 1070.077
 15.00   887.369  101.423    0.000  101.423      352.659  449.718    0.000  449.718        0.000 1043.839    0.000 1043.839
 16.00   828.397   81.279    0.000   81.279      321.229  398.139    0.000  398.139        0.000  892.134    0.000  892.134
 17.00   840.296   58.815    0.000   58.815      352.444  357.329    0.000  357.329        0.000 1035.093    0.000 1035.093
 18.00  1001.695   32.537    0.000   32.537      277.649  564.505    0.000  564.505        0.000 1035.393    0.000 1035.393
 19.00   883.271   66.642    0.000   66.642      268.094  481.406    0.000  481.406        0.000  881.980    0.000  881.980
 20.00   815.435  101.603    0.000  101.603       96.239  481.454    0.000  481.454        0.000  708.158    0.000  708.158
 21.00   832.535   78.710    0.000   78.710      156.680  424.514    0.000  424.514        0.000  707.957    0.000  707.957
 22.00   810.559  100.123    0.000  100.123      112.495  566.711    0.000  566.711        0.000  869.011    0.000  869.011
 23.00   846.262   84.588    0.000   84.588      109.900  571.336    0.000  571.336        0.000  944.311    0.000  944.311
 24.00   835.053   91.415    0.000   91.415      107.826  581.066    0.000  581.066        0.000  919.781    0.000  919.781
 25.00   884.274   58.928    0.000   58.928      264.247  454.217    0.000  454.217        0.000  963.613    0.000  963.613
 26.00   858.047   83.277    0.000   83.277      237.788  532.298    0.000  532.298        0.000  983.720    0.000  983.720
 27.00   816.793   79.407    0.000   79.407      188.069  511.286    0.000  511.286        0.000  981.910    0.000  981.910
 28.00   792.408  103.799    0.000  103.799       38.046  628.364    0.000  628.364        0.000  799.543    0.000  799.543
 29.00   865.878  101.700    0.000  101.700       82.447  718.459    0.000  718.459        0.000 1054.998    0.000 1054.998
 30.00   818.061  111.323    0.000  111.323       98.142  710.292    0.000  710.292        0.000 1156.738    0.000 1156.738
 31.00   900.734   25.787    0.000   25.787      171.899  589.799    0.000  589.799        0.000  903.695    0.000  903.695
 32.00   950.034   54.336    0.000   54.336       60.614  662.043    0.000  662.043        0.000  882.181    0.000  882.181
 33.00   901.889   19.798    0.000   19.798      352.531  352.271    0.000  352.271        0.000  878.763    0.000  878.763
 34.00   923.325   26.971    0.000   26.971      206.572  491.956    0.000  491.956        0.000  830.608    0.000  830.608
 35.00   983.098   76.502    0.000   76.502      260.222  687.699    0.000  687.699        0.000 1259.974    0.000 1259.974
 36.00   942.913  125.722    0.000  125.722      329.437  713.702    0.000  713.702        0.000 1070.779    0.000 1070.779
 37.00  1035.586   14.260    0.000   14.260      409.773  481.972    0.000  481.972       30.462 1035.696    0.000 1035.696
 38.00   909.336   21.491    0.000   21.491      253.093  534.069    0.000  534.069        0.000  870.821    0.000  870.821
 39.00   923.029   59.674    0.000   59.674      358.021  492.563    0.000  492.563        0.000 1083.248    0.000 1083.248
 40.00   916.348   42.485    0.000   42.485      258.367  555.254    0.000  555.254        0.000  862.276    0.000  862.276
 41.00   951.918   47.769    0.000   47.769      214.561  819.536    0.000  819.536        0.000 1196.041   40.313 1155.728
 42.00   907.852   54.771    0.000   54.771      289.106  559.016    0.000  559.016       10.154  880.975   30.462  850.513
 43.00   872.159   77.263    0.000   77.263      168.354  626.502    0.000  626.502        0.000  930.538    0.000  930.538
 44.00   892.128   51.616    0.000   51.616      230.955  530.136    0.000  530.136      121.847  741.233    0.000  741.233
 45.00   965.525   88.295    0.000   88.295      252.788  651.579    0.000  651.579        0.000 1156.135    0.000 1156.135
 46.00   943.144   44.500    0.000   44.500      420.495  352.702    0.000  352.702        0.000  800.950    0.000  800.950
 47.00   994.591    0.000    0.000    0.000      312.279  569.434   11.327  558.106        0.000 1023.732    0.000 1023.732
 48.00   950.897    7.878    0.000    7.878      206.400  579.246    0.000  579.246        0.000  730.275    0.000  730.275
 49.00   904.167    6.032    0.000    6.032      190.316  593.383    0.000  593.383        0.000  832.618    0.000  832.618
 50.00   863.104   11.836    0.000   11.836      373.672  404.279    0.000  404.279        0.000  781.849   10.154  771.695
 51.00   930.943   45.390    0.000   45.390      197.234  659.448    0.000  659.448        0.000  924.003    0.000  924.003
 52.00   922.414   33.891    0.000   33.891       84.479  673.670    0.000  673.670        0.000  821.459    0.000  821.459
 53.00   933.566   20.080    0.000   20.080      139.862  625.812    0.000  625.812        0.000 1035.696    0.000 1035.696
 54.00   892.464   57.084    0.000   57.084      199.871  517.379    0.000  517.379        0.000  840.158   30.462  809.697
 55.00   894.748   22.900    0.000   22.900      196.845  581.844    0.000  581.844        0.000  963.412    9.953  953.459
 56.00   896.784   10.006    0.000   10.006      270.381  525.552    3.718  521.834        0.000  903.695   10.154  893.541
 57.00   879.594  141.184    0.000  141.184      406.994  647.857   16.729  631.128        0.000 1465.772  252.134 1213.639
 58.00   832.211   83.630    0.000   83.630       61.608  703.850    0.000  703.850        0.000  930.940    0.000  930.940
 59.00   830.322   28.662    0.000   28.662      139.819  546.780    0.000  546.780       10.154  619.387    0.000  619.387
 60.00   834.602   78.451    0.000   78.451      138.435  625.206    0.000  625.206        0.000  832.618   20.308  812.310
 61.00   795.657   88.505    0.000   88.505      170.774  634.762    0.000  634.762        0.000 1054.395   20.308 1034.087
 62.00   789.531  123.480    0.000  123.480      150.887  626.632    0.000  626.632        0.000  832.618    0.000  832.618
 63.00   795.451  121.949    0.000  121.949      144.056  537.741    0.000  537.741        0.000  720.926    0.000  720.926
 64.00   748.320  124.854    0.000  124.854      184.436  488.112    0.000  488.112        0.000  710.772    0.000  710.772
 65.00   692.047  152.848    0.000  152.848      152.616  484.394    0.000  484.394        0.000  710.571    0.000  710.571
 66.00   788.130   68.483    0.000   68.483        9.339  547.731    0.000  547.731        0.000  477.232    0.000  477.232
 67.00   821.228   31.847    0.000   31.847       46.909  624.299    0.000  624.299        0.000  578.771    0.000  578.771
 68.00   893.131  107.074    0.000  107.074      201.361  706.568    0.000  706.568        0.000  797.825    0.000  797.825
 69.00   824.410   92.666    0.000   92.666      417.108  509.549    0.000  509.549        0.000 1073.892    0.000 1073.892
 70.00   766.449   93.397    0.000   93.397      115.997  530.525    0.000  530.525        0.000  666.135    0.000  666.135
 71.00   780.407   88.535    0.000   88.535      252.746  450.194    0.000  450.194        0.000  669.151    0.000  669.151
 72.00   736.295   78.721    0.000   78.721      115.262  505.060    0.000  505.060        0.000  700.618    0.000  700.618
 73.00   785.502   91.612    0.000   91.612      255.469  482.447    0.000  482.447        0.000  801.352    0.000  801.352
 74.00   764.244   95.137    0.000   95.137       58.710  689.089    0.000  689.089        0.000  738.815    0.000  738.815
 75.00   725.598  196.276    0.000  196.276       65.754  662.548    0.000  662.548        0.000  801.149    0.000  801.149
 76.00   859.566   92.258    0.000   92.258      225.237  708.968    0.000  708.968        0.000 1049.860    0.000 1049.860
 77.00   870.721   88.446    0.000   88.446      118.197  671.107    0.000  671.107        0.000  851.112    0.000  851.112
 78.00   785.524  118.606    0.000  118.606      206.140  546.519    0.000  546.519        0.000  710.772    0.000  710.772
 79.00   813.678   53.871    0.000   53.871      298.785  566.356    0.000  566.356        0.000  825.881    0.000  825.881
 80.00   817.781   69.731    0.000   69.731      195.502  647.666    0.000  647.666        0.000  586.507    0.000  586.507
 81.00   904.628   63.632    0.000   63.632      240.890  564.707    0.000  564.707        0.000  808.281    0.000  808.281
 82.00   964.190   14.584    0.000   14.584      216.084  682.699    0.000  682.699        0.000  995.080    0.000  995.080
 83.00   940.562   29.370    0.000   29.370      228.449  714.918    0.000  714.918        0.000  934.157    0.000  934.157
 84.00   847.221   74.334    0.000   74.334      145.094  546.475    0.000  546.475        0.000  680.109    0.000  680.109
 85.00   873.131   19.941    0.000   19.941      297.796  326.417    0.000  326.417        0.000  690.263    0.000  690.263
 86.00   876.201   36.569    0.000   36.569      324.342  273.931    0.000  273.931        0.000  660.002    0.000  660.002
 87.00   857.134   17.107    0.000   17.107      432.946  298.444    0.000  298.444        0.000  761.541    0.000  761.541
 88.00   866.505   54.068    0.000   54.068      101.859  535.756    0.000  535.756        0.000  588.925    0.000  588.925
 89.00   827.753   35.964    0.000   35.964      296.759  361.610    0.000  361.610        0.000  680.310    0.000  680.310
 90.00   853.255   30.143    0.000   30.143      512.410  252.401    0.000  252.401        0.000 1014.785    0.000 1014.785
 91.00   798.851   45.208    0.000   45.208      490.101  229.355    0.000  229.355        0.000  446.771    0.000  446.771
 92.00   779.953   57.899    0.000   57.899      352.530  324.815    0.000  324.815        0.000  528.002    0.000  528.002
 93.00   694.702  122.494    0.000  122.494      143.624  541.288    0.000  541.288        0.000  568.617    0.000  568.617
 94.00   684.087   99.914    0.000   99.914      273.585  298.270    0.000  298.270        0.000  415.304    0.000  415.304
 95.00   872.657   46.786    0.000   46.786      124.168  529.787    0.000  529.787        0.000  609.032    0.000  609.032
 96.00   904.648   78.281    0.000   78.281      329.789  575.918    0.000  575.918        0.000  781.849    0.000  781.849
 97.00   720.542  129.536    0.000  129.536      217.554  489.669    0.000  489.669        0.000  588.925    0.000  588.925
 98.00   675.136  143.941    0.000  143.941      134.717  493.386    0.000  493.386        0.000  385.244    0.000  385.244
 99.00   749.745   87.062    0.000   87.062      195.937  524.516    0.000  524.516        0.000  608.831    0.000  608.831
100.00   854.691   51.954    0.000   51.954      140.770  687.594    0.000  687.594        0.000  873.234    0.000  873.234
101.00   878.016   33.326    0.000   33.326      365.453  527.411    0.000  527.411       30.462  913.849    0.000  913.849
102.00   821.025   25.648    0.000   25.648      321.575  366.754    0.000  366.754        0.000  903.494    0.000  903.494
103.00   838.108  139.817    0.000  139.817      366.709  529.266    0.000  529.266        0.000  984.926    0.000  984.926
104.00   826.893  160.445    0.000  160.445      110.333  765.111    0.000  765.111        0.000  959.793    0.000  959.793
105.00   805.558  140.757    0.000  140.757      218.243  719.104    0.000  719.104       30.462  912.241    0.000  912.241
106.00   967.943  113.603    0.000  113.603      506.972  857.110    0.000  857.110      504.973 1295.766    0.000 1295.766
107.00   963.439   78.523    0.000   78.523      299.585  850.581    0.000  850.581      211.921 1306.424    0.000 1306.424
108.00   746.979  171.953    0.000  171.953       81.409  607.250    0.000  607.250        0.000  780.438    0.000  780.438
109.00   779.768   73.864    0.000   73.864       93.211  520.875    0.000  520.875        0.000  598.273    0.000  598.273
110.00   766.022  169.178    0.000  169.178      152.097  623.983    0.000  623.983       20.308  607.423    0.000  607.423
111.00   721.655  155.044    0.000  155.044       95.974  896.814    0.000  896.814        0.000 1446.361    0.000 1446.361
112.00   875.557   56.478    0.000   56.478      141.759  873.207    0.000  873.207        0.000 1362.106    0.000 1362.106
113.00   786.792  105.315    0.000  105.315      116.040  838.925    0.000  838.925        0.000 1134.110    0.000 1134.110
114.00   692.850  198.874    0.000  198.874       39.948  874.162    0.000  874.162        0.000 1306.928    0.000 1306.928
115.00   807.782  106.312    0.000  106.312      213.297  640.282    0.000  640.282      160.850  786.059    0.000  786.059
116.00   922.113    8.371    0.000    8.371      161.864  775.684    0.000  775.684        0.000 1195.638    0.000 1195.638
117.00   856.693    0.000    0.000    0.000      144.999  644.248    0.000  644.248        0.000 1090.169    0.000 1090.169
118.00   859.246   28.649    0.000   28.649      176.806  636.223    0.000  636.223        0.000 1184.174    0.000 1184.174
119.00   888.061   18.966    0.000   18.966      319.912  576.519    0.000  576.519        0.000 1094.402    0.000 1094.402
120.00   870.122   82.842    0.000   82.842       98.659  823.055    0.000  823.055        0.000 1251.023    0.000 1251.023
121.00   732.786  106.528    0.000  106.528       15.218  678.081    0.000  678.081        0.000  924.003    0.000  924.003
122.00   818.166   47.854    0.000   47.854      104.626  669.002    0.000  669.002        0.000 1045.850    0.000 1045.850
123.00   879.732   74.354    0.000   74.354       47.557  740.686    0.000  740.686        0.000  940.692    0.000  940.692
124.00   836.439   23.012    0.000   23.012      149.936  527.369    0.000  527.369        0.000  851.317    0.000  851.317
125.00   865.762   64.949    0.000   64.949      129.270  807.526    0.000  807.526        0.000 1228.620    0.000 1228.620
126.00   751.516   25.660    0.000   25.660      104.367  657.977    0.000  657.977        0.000  852.323    0.000  852.323
127.00   887.521   79.968    0.000   79.968       96.844  680.625    0.000  680.625        0.000  728.163    0.000  728.163
128.00   877.599   33.268    0.000   33.268       79.507  581.843    0.000  581.843        0.000  727.661    0.000  727.661
129.00   883.799   34.030    0.000   34.030       18.850  619.025    0.000  619.025        0.000  872.832    0.000  872.832
130.00   792.167   64.473    0.000   64.473      197.320  456.158    0.000  456.158        0.000  900.076    0.000  900.076
131.00   800.008   51.908    0.000   51.908      140.424  488.068    0.000  488.068        0.000  810.903    0.000  810.903
132.00   887.364   72.429    0.000   72.429      218.505  537.394    0.000  537.394       50.769  799.140    0.000  799.140
133.00   781.788   95.060    0.000   95.060      210.290  491.740    0.000  491.740       71.077  750.784    0.000  750.784
134.00   715.112   55.520    0.000   55.520       87.765  573.794    0.000  573.794        0.000  599.079    0.000  599.079
135.00   786.167   61.795    0.000   61.795       75.573  505.574    0.000  505.574        0.000  474.820    0.000  474.820
136.00   787.490   55.901    0.000   55.901       41.028  523.986    0.000  523.986        0.000  475.522    0.000  475.522
137.00   746.514  118.935    0.000  118.935      176.482  508.681    0.000  508.681        0.000  639.292    0.000  639.292
138.00   699.223  151.434    0.000  151.434       72.547  595.502    0.000  595.502        0.000  708.359    0.000  708.359
139.00   677.897  134.101    0.000  134.101       38.911  468.391    0.000  468.391        0.000  433.299    0.000  433.299
140.00   816.231   72.086    0.000   72.086      122.266  518.840    0.000  518.840        0.000  720.019    0.000  720.019
141.00   816.970   73.733    0.000   73.733      146.477  565.414    0.000  565.414        0.000  812.109    0.000  812.109
142.00   848.159   52.426    0.000   52.426      205.362  550.842    0.000  550.842        0.000  861.270    0.000  861.270
143.00   863.197   61.963    0.000   61.963      180.372  544.011    0.000  544.011        0.000  930.337    0.000  930.337
144.00   689.303  198.932    0.000  198.932        9.339  691.523    0.000  691.523        0.000  847.095    0.000  847.095
145.00   608.940  186.641    0.000  186.641       72.502  530.005    0.000  530.005        0.000  584.199    0.000  584.199
146.00   716.398  220.417    0.000  220.417       75.096  615.992    0.000  615.992        0.000  788.685    0.000  788.685
147.00   694.344  185.743    0.000  185.743       41.159  589.405    0.000  589.405        0.000  760.335    0.000  760.335
148.00   762.448  118.882    0.000  118.882       13.230  652.096    0.000  652.096        0.000  689.458    0.000  689.458
149.00   711.427  155.327    0.000  155.327        7.609  617.556    0.000  617.556        0.000  617.376    0.000  617.376
150.00   808.138  192.987    0.000  192.987      183.226  607.956    0.000  607.956        0.000  879.567    0.000  879.567
151.00   682.846  206.626    0.000  206.626        1.816  652.272    0.000  652.272        0.000  821.459    0.000  821.459
152.00   835.543   40.175    0.000   40.175       23.952  681.578    0.000  681.578        0.000  811.908    0.000  811.908
153.00   772.905   71.299    0.000   71.299        3.718  623.863    0.000  623.863        0.000  648.240    0.000  648.240
154.00   794.046   59.442    0.000   59.442       14.613  659.960    0.000  659.960        0.000  637.784    0.000  637.784
155.00   655.913  192.796    0.000  192.796       20.839  672.759    0.000  672.759        0.000  781.849    0.000  781.849
156.00   513.971  252.955    0.000  252.955       63.986  496.283    0.000  496.283        0.000  506.287    0.000  506.287
157.00   619.943  154.861    0.000  154.861       63.727  534.200    0.000  534.200        0.000  513.827    0.000  513.827
158.00   657.556  108.620    0.000  108.620       17.121  510.115    0.000  510.115        0.000  521.769    0.000  521.769
159.00   793.254  124.618    0.000  124.618       32.339  690.921    0.000  690.921        0.000  678.903    0.000  678.903
160.00   725.180  155.875    0.000  155.875       18.937  644.274    0.000  644.274        0.000  809.898    0.000  809.898
161.00   656.613  221.790    0.000  221.790        0.000  672.938    0.000  672.938        0.000  678.098    0.000  678.098
162.00   628.911  178.059    0.000  178.059        0.000  604.756    0.000  604.756        0.000  639.694    0.000  639.694
163.00   576.898  276.873    0.000  276.873       20.147  581.406    0.000  581.406        0.000  585.406    0.000  585.406
164.00   678.396  185.693    0.000  185.693       47.039  748.502    0.000  748.502        0.000  738.519    0.000  738.519
165.00   778.076   98.265    0.000   98.265       97.017  612.798    0.000  612.798        0.000  922.797    0.000  922.797
166.00   842.277   16.757    0.000   16.757       88.198  556.893    0.000  556.893        0.000  537.552    0.000  537.552
167.00   783.148   89.836    0.000   89.836      187.982  643.274    0.000  643.274        0.000  933.654    0.000  933.654
168.00   762.121   84.630    0.000   84.630      200.520  531.724    0.000  531.724        0.000  676.490    0.000  676.490
169.00   821.291  105.864    0.000  105.864      158.842  593.646    0.000  593.646        0.000  710.369    0.000  710.369
170.00   885.435   41.454    0.000   41.454      180.978  561.995    0.000  561.995        0.000  690.464    0.000  690.464
171.00   807.089   72.336    0.000   72.336      224.471  505.187    0.000  505.187        0.000  558.463    0.000  558.463
172.00   922.545   24.195    0.000   24.195      358.238  471.072    0.000  471.072        0.000  710.571    0.000  710.571
173.00   857.020   55.671    0.000   55.671      162.647  508.990    0.000  508.990        0.000  609.233    0.000  609.233
174.00   958.557   32.382    0.000   32.382      257.848  556.162    0.000  556.162        0.000  771.695    0.000  771.695
175.00   845.279  131.656    0.000  131.656       96.672  675.788    0.000  675.788        0.000  627.932    0.000  627.932
176.00   943.240   52.844    0.000   52.844      110.333  766.944    0.000  766.944        0.000 1011.558    0.000 1011.558
177.00   910.250  143.740    0.000  143.740      168.131  946.413    0.000  946.413        0.000 1143.861    0.000 1143.861
178.00   863.463  116.833    0.000  116.833       81.799  742.282    0.000  742.282        0.000  771.695    0.000  771.695
179.00   938.900   58.182    0.000   58.182       61.565  770.643    0.000  770.643        0.000  962.809    0.000  962.809
180.00   912.752   14.796    0.000   14.796      134.026  688.193    0.000  688.193        0.000  953.459    0.000  953.459
181.00   920.096   52.550    0.000   52.550       20.925  806.178    0.000  806.178        0.000  900.076    0.000  900.076
182.00   907.937   58.099    0.000   58.099      155.643  714.525    0.000  714.525        0.000  933.956    0.000  933.956
183.00   838.759   76.414    0.000   76.414      172.850  632.508    0.000  632.508        0.000  761.541    0.000  761.541
184.00   937.462   58.752    0.000   58.752      125.552  711.027    0.000  711.027        0.000  934.157    0.000  934.157
185.00   900.587   58.669    0.000   58.669      123.778  648.508    0.000  648.508        0.000  922.395    0.000  922.395
186.00   846.847   78.795    0.000   78.795      233.896  619.885    0.000  619.885        0.000  890.324    0.000  890.324
187.00   834.324   79.940    0.000   79.940      320.449  474.364    0.000  474.364        0.000  797.833    0.000  797.833
188.00   952.455   59.832    0.000   59.832      534.893  456.897    0.000  456.897        0.000 1334.682    0.000 1334.682
189.00   866.972  157.945    0.000  157.945      379.101  613.745    0.000  613.745        0.000 1141.250    0.000 1141.250
190.00   709.090  153.853    0.000  153.853      224.212  599.135    0.000  599.135        0.000 1380.928    0.000 1380.928
191.00   674.509  106.491    0.000  106.491      210.723  546.824    0.000  546.824        0.000 1308.242    0.000 1308.242
192.00   978.959   84.860    0.000   84.860      395.505  580.157    0.000  580.157        0.000 1348.858    0.000 1348.858
193.00   783.184   63.403    0.000   63.403      454.822  382.792    0.000  382.792       10.154 1085.661    0.000 1085.661
194.00   785.504  114.844    0.000  114.844      319.328  524.904    0.000  524.904        0.000 1212.635    0.000 1212.635
195.00   822.550   62.374    0.000   62.374      339.820  491.571    0.000  491.571       10.154 1167.294    0.000 1167.294
196.00   897.121   42.964    0.000   42.964      430.698  406.829    0.000  406.829        0.000 1247.519    0.000 1247.519
197.00   650.593  170.683    0.000  170.683      209.685  532.298    0.000  532.298        0.000  964.015    0.000  964.015
198.00   755.072   51.236    0.000   51.236      249.029  472.116    0.000  472.116        0.000 1022.124    0.000 1022.124
199.00   923.397   25.998    0.000   25.998      482.405  305.611    0.000  305.611      101.539 1086.465    0.000 1086.465
200.00   962.816   17.530    0.000   17.530      574.233  307.085    0.000  307.085      111.693 1268.632    0.000 1268.632
201.00   721.983   49.541    0.000   49.541      345.008  294.596    0.000  294.596       10.154  680.310    0.000  680.310
202.00   820.996   47.919    0.000   47.919      363.815  341.030    0.000  341.030       10.154  849.910    0.000  849.910
203.00   863.668   52.745    0.000   52.745      519.886  205.316    0.000  205.316       99.528  565.400    0.000  565.400
204.00   799.744   74.233    0.000   74.233       71.855  697.740    0.000  697.740        0.000  875.845    0.000  875.845
205.00   561.739  200.724    0.000  200.724      103.020  551.494    0.000  551.494        0.000  755.408    0.000  755.408
206.00   618.070  201.376    0.000  201.376      146.988  512.623    0.000  512.623        0.000  583.193    0.000  583.193
207.00   623.864  233.043    0.000  233.043       93.470  598.531    0.000  598.531        0.000  807.083    0.000  807.083
208.00   768.616  174.744    0.000  174.744      288.713  441.334    0.000  441.334        0.000  889.721    0.000  889.721
209.00   616.792  209.683    0.000  209.683      134.237  571.596    0.000  571.596        0.000  755.408    0.000  755.408
210.00   648.928  220.566    0.000  220.566       24.252  677.163    0.000  677.163        0.000  746.961    0.000  746.961
211.00   641.974  245.126    0.000  245.126       68.091  656.422    0.000  656.422        0.000  725.651    0.000  725.651
212.00   614.461  242.992    0.000  242.992       50.713  598.874    0.000  598.874        0.000  623.107    0.000  623.107
213.00   773.231   67.008    0.000   67.008      396.153  293.685    0.000  293.685        0.000  740.429    0.000  740.429
214.00   718.791   75.438    0.000   75.438      261.133  217.334    0.000  217.334        0.000  434.003    0.000  434.003
215.00   884.752   79.796    0.000   79.796      302.811  389.322    0.000  389.322       30.261  790.193    0.000  790.193
216.00   798.568   61.519    0.000   61.519      306.270  327.323    0.000  327.323        0.000  627.329    0.000  627.329
217.00   761.124  108.768    0.000  108.768       79.421  513.360    0.000  513.360        0.000  525.991    0.000  525.991
218.00   734.835   87.972    0.000   87.972      363.726  239.602    0.000  239.602        0.000  486.984    0.000  486.984
219.00   726.822   67.179    0.000   67.179      450.325  200.128    0.000  200.128      213.231  696.999    0.000  696.999
220.00   799.046   58.516    0.000   58.516      521.787  223.214    0.000  223.214      192.924  605.614    0.000  605.614
221.00   800.320   30.312    0.000   30.312      365.974  292.255    0.000  292.255      121.847  807.585    0.000  807.585
222.00   870.383   55.178    0.000   55.178      329.703  372.807    0.000  372.807        0.000  900.880    0.000  900.880
223.00   923.481   89.834    0.000   89.834      601.243  369.938    0.000  369.938       20.308 1002.009    0.000 1002.009
224.00   973.072   65.595    0.000   65.595      445.178  457.671    0.000  457.671        0.000 1075.105    0.000 1075.105
225.00   885.707   47.862    0.000   47.862      523.391  262.341    0.000  262.341       30.462  751.387    0.000  751.387
226.00   879.623   72.788    0.000   72.788      578.284  196.802    0.000  196.802      192.319  727.760    0.000  727.760
227.00   905.778   22.716    0.000   22.716      560.787  259.661    0.000  259.661        0.000  858.857    0.000  858.857
228.00   924.187   21.123    0.000   21.123      368.742  512.315    0.000  512.315        0.000  852.423    0.000  852.423
229.00   968.495    4.876    0.000    4.876      224.904  528.793    0.000  528.793        0.000  690.062    0.000  690.062
230.00   780.758   98.889    0.000   98.889      277.302  395.844    0.000  395.844        0.000  639.694    0.000  639.694
231.00   940.945   36.582    0.000   36.582      293.497  731.951    0.000  731.951       10.053 1003.722    0.000 1003.722
232.00   995.962   54.575    0.000   54.575      410.396  691.269    0.000  691.269       20.308 1217.155    0.000 1217.155
233.00   821.956  136.116    0.000  136.116      272.807  548.377    0.000  548.377        0.000  741.233    0.000  741.233
234.00   863.750  117.493    0.000  117.493      220.666  721.743    0.000  721.743        0.000 1054.797    0.000 1054.797
235.00   732.495   82.027    0.000   82.027      201.644  500.564    0.000  500.564        0.000  832.216    0.000  832.216
236.00   883.509   71.269    0.000   71.269      207.176  862.827    0.000  862.827        0.000 1639.083    0.000 1639.083
237.00   859.458   80.280    0.000   80.280      279.026  766.765    0.000  766.765        0.000 1722.512    0.000 1722.512
238.00   787.205  105.220    0.000  105.220      319.227  617.191    0.000  617.191        0.000 1143.257    0.000 1143.257
239.00   842.333  121.203    0.000  121.203      566.664  623.410    0.000  623.410      253.847 1254.046    0.000 1254.046
240.00   996.034  118.754    0.000  118.754      346.849 1072.315    0.000 1072.315      171.608 1790.388    0.000 1790.388
241.00   960.865   78.402    0.000   78.402      264.115  954.310    0.000  954.310        0.000 1636.768    0.000 1636.768
242.00  1061.424   55.208    0.000   55.208      422.780  862.665    0.000  862.665       10.154 1973.859    0.000 1973.859
243.00  1030.627   94.058    0.000   94.058      625.121  611.934    0.000  611.934      415.706 1573.449    0.000 1573.449
244.00   977.525  157.918    0.000  157.918      554.689  941.674    0.000  941.674      324.924 2311.666    0.000 2311.666
245.00   936.362  125.663    0.000  125.663      788.305  539.383    0.000  539.383      213.231 2251.944    0.000 2251.944
246.00   986.995   39.006    0.000   39.006      580.565  765.055    0.000  765.055       30.260 2409.266    0.000 2409.266
247.00  1049.368   75.640    0.000   75.640      746.598  697.947    0.000  697.947       70.876 2814.927    0.000 2814.927
248.00  1055.228   26.227    0.000   26.227      529.272  720.359    0.000  720.359        0.000 1783.665    0.000 1783.665
249.00   902.472   54.519    0.000   54.519      519.838  420.408    0.000  420.408       10.154  934.056    0.000  934.056
250.00   733.502   25.055    0.000   25.055      543.884  190.057    0.000  190.057      324.924  537.754    0.000  537.754
251.00   764.312   66.004    0.000   66.004      447.596  302.768    0.000  302.768      162.462  700.216    0.000  700.216
252.00   729.585   52.888    0.000   52.888      443.363  309.297    0.000  309.297       30.462  840.158    0.000  840.158
253.00   789.629   17.178    0.000   17.178      246.736  496.414    0.000  496.414        0.000  780.642    0.000  780.642
254.00   852.395   13.331    0.000   13.331      632.660  243.364    0.000  243.364       70.372 1029.651    0.000 1029.651
255.00   694.978   71.262    0.000   71.262      401.804  281.711    0.000  281.711        0.000  718.710    0.000  718.710
256.00   724.628   18.334    0.000   18.334      413.916  382.606    0.000  382.606        0.000  758.215    0.000  758.215
257.00   716.745   57.192    0.000   57.192      509.556  214.701    0.000  214.701       60.923  832.216    0.000  832.216
258.00   815.250   50.519    0.000   50.519      541.753  308.994    0.000  308.994       10.154 1034.486    0.000 1034.486
259.00   899.681   28.535    0.000   28.535      515.903  489.314    0.000  489.314        0.000 1268.026    0.000 1268.026
260.00   899.211   40.188    0.000   40.188      402.374  576.731    0.000  576.731        0.000 1187.399    0.000 1187.399
261.00   832.732   45.912    0.000   45.912      552.242  475.531    0.000  475.531       50.568 1143.156    0.000 1143.156
262.00   921.931   46.814    0.000   46.814      613.161  477.477    0.000  477.477      170.903 1002.413    0.000 1002.413
263.00   861.435   15.388    0.000   15.388      537.605  442.622    0.000  442.622        0.000 1276.265    0.000 1276.265
264.00   757.733   62.454    0.000   62.454      582.088  291.250    0.000  291.250        0.000 1280.981    0.000 1280.981
265.00   738.504   78.703    0.000   78.703      508.061  294.337    0.000  294.337      221.672  626.517    0.000  626.517
266.00   806.370  133.558    0.000  133.558      590.097  468.761    0.000  468.761      486.280 1191.809    0.000 1191.809
267.00   780.832  157.875    0.000  157.875      451.181  631.538    0.000  631.538        0.000 1788.670    0.000 1788.670
268.00   877.473  115.706    0.000  115.706      488.135  520.711    0.000  520.711      222.478 1296.572    0.000 1296.572
269.00   822.849  205.258    0.000  205.258      523.501  523.045    0.000  523.045       50.669 1559.465    0.000 1559.465
270.00   786.182  149.151    0.000  149.151      505.275  489.514    0.000  489.514        0.000 1335.475    0.000 1335.475
271.00   919.481   85.241    0.000   85.241      394.406  643.055    0.000  643.055       30.159 1557.852    0.000 1557.852
272.00   790.431   98.399    0.000   98.399      259.441  476.303    0.000  476.303        0.000  888.913    0.000  888.913
273.00   854.103  108.844    0.000  108.844      496.044  495.967    0.000  495.967       10.053 1475.512    0.000 1475.512
274.00   894.209   48.588    0.000   48.588      564.678  307.740    0.000  307.740       50.769 1115.117    0.000 1115.117
275.00   838.333  129.261    0.000  129.261      282.232  743.012    0.000  743.012       40.616 1531.323    0.000 1531.323
276.00   849.053  150.115    0.000  150.115      211.276  874.265    0.000  874.265       10.154 1670.855    0.000 1670.855
277.00   804.502  142.446    0.000  142.446      484.125  415.898    0.000  415.898        0.000 1265.808    0.000 1265.808
278.00   892.636  120.528    0.000  120.528      766.702  384.123    0.000  384.123      527.397 1206.094    0.000 1206.094
279.00   913.315  143.632    0.000  143.632      633.465  643.598    0.000  643.598       50.769 1954.458    0.000 1954.458
280.00  1010.614  111.218    0.000  111.218      810.661  497.795    0.000  497.795      222.781 1926.516    0.000 1926.516
281.00   819.318  161.807    0.000  161.807      576.908  512.957    0.000  512.957      142.154 1611.242    0.000 1611.242
282.00   831.698  179.994    0.000  179.994      463.976  736.707    0.000  736.707        0.000 1725.757    0.000 1725.757
283.00   860.728  186.766    0.000  186.766      321.390  798.356    0.000  798.356        0.000 1612.955    0.000 1612.955
284.00   849.731  167.688    0.000  167.688      606.064  544.396    0.000  544.396      432.283 1427.364    0.000 1427.364
285.00   738.647  207.646    0.000  207.646      462.148  553.134    0.000  553.134      130.690 1469.188    0.000 1469.188
286.00   786.603  190.720    0.000  190.720      271.715  714.354    0.000  714.354        0.000 1614.366    0.000 1614.366
287.00   780.468  232.285    0.000  232.285      479.752  581.238    0.000  581.238        0.000 1847.401    0.000 1847.401
288.00   819.384  157.185    0.000  157.185      408.475  588.415    0.000  588.415       40.616 1523.082    0.000 1523.082
289.00   913.175  139.749    0.000  139.749      418.505  699.396    0.000  699.396        0.000 1705.852    0.000 1705.852
290.00   922.995  172.503    0.000  172.503      504.973  642.931    0.000  642.931        0.000 1736.314    0.000 1736.314
291.00   676.575  165.599    0.000  165.599      288.019  592.734    0.000  592.734        0.000 1288.434    0.000 1288.434
292.00   785.626  152.288    0.000  152.288      336.707  673.196    0.000  673.196        0.000 1411.389    0.000 1411.389
293.00   705.095  202.112    0.000  202.112      365.143  631.563    0.000  631.563       10.154 1450.695    0.000 1450.695
294.00   831.024  150.623    0.000  150.623      343.403  682.925    0.000  682.925      142.154 1391.082    0.000 1391.082
295.00   700.328  174.061    0.000  174.061      366.613  525.682    0.000  525.682        0.000 1157.240    0.000 1157.240
296.00   564.938  264.243    0.000  264.243      113.225  604.191    0.000  604.191        0.000 1186.895    0.000 1186.895
297.00   658.659  281.774    0.000  281.774      257.757  793.431    0.000  793.431        0.000 1675.390    0.000 1675.390
298.00   650.060  256.106    0.000  256.106      288.280  633.292    0.000  633.292        0.000 1441.851    0.000 1441.851
299.00   785.249  209.382    0.000  209.382      670.862  420.235    0.000  420.235      203.078 1462.159    0.000 1462.159
300.00   728.099  254.567    0.000  254.567      524.083  567.663    0.000  567.663      223.385 1604.112    0.000 1604.112
301.00   731.716  239.389    0.000  239.389      558.462  566.841    0.000  566.841      825.563 1309.346    0.000 1309.346
302.00   773.326  237.606    0.000  237.606      579.733  627.282    0.000  627.282      412.379 1721.928    0.000 1721.928
303.00   821.175  155.345    0.000  155.345      621.711  441.246    0.000  441.246      614.045 1346.334    0.000 1346.334
304.00   847.852  173.419    0.000  173.419      846.313  448.855    0.000  448.855      617.573 1354.272    0.000 1354.272
305.00   886.879  107.066    0.000  107.066      609.026  382.830    0.000  382.830      578.570  971.757    0.000  971.757
306.00   808.482  102.583    0.000  102.583      512.037  484.350    0.000  484.350      292.548 1286.420    0.000 1286.420
307.00   649.219  196.714    0.000  196.714      386.461  517.339    0.000  517.339      121.847 1086.465    0.000 1086.465
308.00   644.358  206.253    0.000  206.253      324.195  549.505    0.000  549.505      182.770 1218.466    0.000 1218.466
309.00   733.900  169.941    0.000  169.941      518.063  589.277    0.000  589.277      111.291 1421.543    0.000 1421.543
310.00   841.270  179.964    0.000  179.964      797.154  503.979    0.000  503.979      676.279 1656.469    0.000 1656.469
311.00   770.938  172.447    0.000  172.447      605.022  522.310    0.000  522.310      562.874 1438.126    0.000 1438.126
312.00   853.518  144.113    0.000  144.113      555.484  466.063    0.000  466.063      382.824 1409.172    0.000 1409.172
313.00   734.348  199.180    0.000  199.180      530.901  507.827    0.000  507.827      191.717 1390.478    0.000 1390.478
314.00   814.940  128.452    0.000  128.452      700.707  399.914    0.000  399.914      140.645 1497.239    0.000 1497.239
315.00   815.995  159.995    0.000  159.995      661.668  545.181    0.000  545.181      472.096 1418.727    0.000 1418.727
316.00   810.026  160.251    0.000  160.251      578.990  459.146    0.000  459.146      273.954 1380.727    0.000 1380.727
317.00   782.467  209.649    0.000  209.649      591.847  552.401    0.000  552.401      220.267 1398.013    0.000 1398.013
318.00   735.171  180.636    0.000  180.636      495.913  540.071    0.000  540.071      110.584 1596.559    0.000 1596.559
319.00   762.963  192.982    0.000  192.982      350.611  652.873    0.000  652.873       10.053 1437.623    0.000 1437.623
320.00   724.879  190.343    0.000  190.343      504.355  520.970    0.000  520.970       60.923 1530.721    0.000 1530.721
321.00   742.796  187.472    0.000  187.472      363.232  693.205    0.000  693.205        0.000 1526.590    0.000 1526.590
322.00   742.786  178.454    0.000  178.454      433.893  617.296    0.000  617.296       71.077 1552.538    0.000 1552.538
323.00   737.966  183.958    0.000  183.958      504.578  523.045    0.000  523.045       39.811 1481.058    0.000 1481.058
324.00   751.327  184.607    0.000  184.607      458.095  615.998    0.000  615.998      101.539 1450.798    0.000 1450.798
325.00   812.997  188.671    0.000  188.671      408.801  762.603    0.000  762.603        0.000 1673.475    0.000 1673.475
326.00   836.014  196.311    0.000  196.311      690.419  596.370    0.000  596.370      161.757 1875.243    0.000 1875.243
327.00   876.348  172.292    0.000  172.292      605.424  628.831    0.000  628.831      383.429 1859.448    0.000 1859.448
328.00   776.165  199.590    0.000  199.590      377.068  660.873    0.000  660.873       81.130 1744.855    0.000 1744.855
329.00   822.042  146.214    0.000  146.214      394.624  776.034    0.000  776.034       30.462 1941.689    0.000 1941.689
330.00   911.243  158.808    0.000  158.808      514.374  800.604    0.000  800.604      111.189 2254.955    0.000 2254.955
331.00   880.591  157.442    0.000  157.442      694.343  615.609    0.000  615.609       60.319 2233.123    0.000 2233.123
332.00   720.591  188.576    0.000  188.576      325.074  643.365    0.000  643.365        0.000 1396.810    0.000 1396.810
333.00   730.726  158.511    0.000  158.511      160.700  792.346    0.000  792.346       29.858 1336.894    0.000 1336.894
334.00   888.132  145.010    0.000  145.010      313.488  711.977    0.000  711.977        0.000 1466.481    0.000 1466.481
335.00   667.287  184.703    0.000  184.703      364.189  628.277    0.000  628.277        0.000 1257.673    0.000 1257.673
336.00   783.075  106.128    0.000  106.128      530.943  533.203    0.000  533.203        0.000 1457.532    0.000 1457.532
337.00   795.418  146.365    0.000  146.365      433.592  458.367    0.000  458.367      264.001  993.472    0.000  993.472
338.00   793.126  100.462    0.000  100.462      302.237  680.244    0.000  680.244        0.000 1401.034    0.000 1401.034
339.00   792.561  160.396    0.000  160.396      394.678  627.584    0.000  627.584        0.000 1309.851    0.000 1309.851
340.00   859.389  115.536    0.000  115.536      559.699  530.352    0.000  530.352      213.231 1452.005    0.000 1452.005
341.00   843.102  167.918    0.000  167.918      496.889  700.910    0.000  700.910       20.308 1817.142    0.000 1817.142
342.00   781.235  210.528    0.000  210.528      524.772  575.791    0.000  575.791        0.000 1512.928    0.000 1512.928
343.00   670.209  276.805    0.000  276.805      531.734  636.059    0.000  636.059       20.308 1746.468    0.000 1746.468
344.00   752.908  215.047    0.000  215.047      474.535  569.825    0.000  569.825      132.000 1289.543    0.000 1289.543
345.00   765.124  232.294    0.000  232.294      354.907  715.178    0.000  715.178       50.769 1594.159    0.000 1594.159
346.00   814.325  234.144    0.000  234.144      498.692  650.586    0.000  650.586       50.769 1867.911    0.000 1867.911
347.00   742.719  253.879    0.000  253.879      398.704  629.055    0.000  629.055       20.308 1512.928    0.000 1512.928
348.00   752.083  224.207    0.000  224.207      315.477  744.145    0.000  744.145        0.000 1573.851    0.000 1573.851
349.00   827.042  222.491    0.000  222.491      368.915  790.534    0.000  790.534       91.385 1553.544    0.000 1553.544
350.00   764.632  206.903    0.000  206.903      348.115  636.232    0.000  636.232        0.000 1391.082    0.000 1391.082
351.00   805.573  208.818    0.000  208.818      479.508  660.486    0.000  660.486        0.000 1725.958    0.000 1725.958
352.00   769.677  198.826    0.000  198.826      418.202  677.865    0.000  677.865       81.231 1563.697    0.000 1563.697
353.00   807.527  191.370    0.000  191.370      591.170  459.405    0.000  459.405       50.467 1451.803    0.000 1451.803
354.00   753.649  229.075    0.000  229.075      497.226  611.027    0.000  611.027       60.923 1462.159    0.000 1462.159
355.00   817.201  190.512    0.000  190.512      601.947  514.399    0.000  514.399      192.924 1350.466    0.000 1350.466
356.00   760.086  261.833    0.000  261.833      445.221  749.938    0.000  749.938       10.154 1655.082    0.000 1655.082
357.00   740.898  207.720    0.000  207.720      450.758  645.225    0.000  645.225       10.154 1665.236    0.000 1665.236
358.00   782.906  242.759    0.000  242.759      568.829  637.701    0.000  637.701        0.000 1655.083    0.000 1655.083
359.00   782.564  250.083    0.000  250.083      482.879  746.392    0.000  746.392       20.308 1573.852    0.000 1573.852
360.00   793.714  208.819    0.000  208.819      499.757  710.074    0.000  710.074      202.070 1682.924    0.000 1682.924
361.00   765.544  255.415    0.000  255.415      407.374  803.029    0.000  803.029        0.000 1653.974    0.000 1653.974
362.00   835.245  252.291    0.000  252.291      263.028  958.931    0.000  958.931        0.000 1726.160    0.000 1726.160
363.00   811.763  226.434    0.000  226.434      378.811  768.528    0.000  768.528       30.462 1553.544    0.000 1553.544
364.00   865.221  209.956    0.000  209.956      464.507  722.096    0.000  722.096        0.000 1867.711    0.000 1867.711
365.00   808.139  217.152    0.000  217.152      518.893  741.291    0.000  741.291        0.000 1908.728    0.000 1908.728
366.00   833.819  206.906    0.000  206.906      575.744  624.386    0.000  624.386        0.000 1827.698    0.000 1827.698
367.00   838.894  209.159    0.000  209.159      695.459  549.418    0.000  549.418       30.462 1848.006    0.000 1848.006
368.00   859.306  210.991    0.000  210.991      485.042  751.796    0.000  751.796        0.000 2020.622    0.000 2020.622
369.00   830.492  231.117    0.000  231.117      383.786  846.436    0.000  846.436        0.000 1929.237    0.000 1929.237
370.00   800.195  229.342    0.000  229.342      296.628  856.336    0.000  856.336        0.000 1827.698    0.000 1827.698
371.00   780.178  229.824    0.000  229.824      546.305  645.484    0.000  645.484        0.000 1726.160    0.000 1726.160
372.00   825.604  212.203    0.000  212.203      606.442  608.345    0.000  608.345       30.462 1868.113    0.000 1868.113
373.00   875.402  187.631    0.000  187.631      581.279  570.430    0.000  570.430       10.154 1858.160    0.000 1858.160
374.00   780.072  229.436    0.000  229.436      346.990  782.579    0.000  782.579        0.000 1766.775    0.000 1766.775
375.00   766.704  245.910    0.000  245.910      589.060  576.915    0.000  576.915       81.231 1848.006    0.000 1848.006
376.00   802.720  227.434    0.000  227.434      534.976  598.662    0.000  598.662      192.924 1573.851    0.000 1573.851
377.00   821.963  229.041    0.000  229.041      672.889  562.994    0.000  562.994       30.462 1746.467    0.000 1746.467
378.00   810.873  239.469    0.000  239.469      584.005  650.154    0.000  650.154      213.231 2000.315    0.000 2000.315
379.00   718.545  274.082    0.000  274.082      368.959  850.500    0.000  850.500       81.231 1908.929    0.000 1908.929
380.00   731.641  257.287    0.000  257.287      453.093  633.465    0.000  633.465        0.000 1634.775    0.000 1634.775
381.00   758.126  233.052    0.000  233.052      319.706  700.045    0.000  700.045        0.000 1533.236    0.000 1533.236
382.00   707.711  205.182    0.000  205.182      563.538  604.066    0.000  604.066      294.463 1421.543    0.000 1421.543
383.00   767.217  199.440    0.000  199.440      689.344  541.156    0.000  541.156      355.386 1551.024    0.000 1551.024
384.00   694.283  238.622    0.000  238.622      533.776  693.643    0.000  693.643       90.478 1720.818    0.000 1720.818
385.00   706.911  213.242    0.000  213.242      480.395  602.942    0.000  602.942      111.290 1481.156    0.000 1481.156
386.00   839.177  177.906    0.000  177.906      750.870  619.487    0.000  619.487       19.906 2126.463    0.000 2126.463
387.00   765.188  206.513    0.000  206.513      546.111  693.600    0.000  693.600        0.000 1673.677    0.000 1673.677
388.00   788.058  205.831    0.000  205.831      584.847  749.409    0.000  749.409        0.000 2397.099    0.000 2397.099
389.00   852.620  105.978    0.000  105.978      388.327  759.441    0.000  759.441        0.000 1584.005    0.000 1584.005
390.00   794.297  195.450    0.000  195.450      601.285  662.904    0.000  662.904       81.231 1919.084    0.000 1919.084
391.00   722.988  237.139    0.000  237.139      276.062  929.745    0.000  929.745        0.000 1954.156    0.000 1954.156
392.00   778.904  203.842    0.000  203.842      410.780  784.823    0.000  784.823        0.000 1964.007    0.000 1964.007
393.00   840.188  163.239    0.000  163.239      455.799  811.577    0.000  811.577        0.000 1978.293    0.000 1978.293
394.00   765.112  232.344    0.000  232.344      254.852 1003.014    0.000 1003.014        0.000 1968.139    0.000 1968.139
395.00   812.841  165.802    0.000  165.802      191.002 1061.287    0.000 1061.287        0.000 1926.919    0.000 1926.919
396.00   741.640  197.718    0.000  197.718      464.061  696.278    0.000  696.278        0.000 1857.455    0.000 1857.455
397.00   788.852  123.222    0.000  123.222      377.021  624.514    0.000  624.514       40.212 1488.391    0.000 1488.391
398.00   781.404  170.269    0.000  170.269      481.318  700.219    0.000  700.219        0.000 1939.391    0.000 1939.391
399.00   862.584  136.328    0.000  136.328      654.260  595.245    0.000  595.245      132.000 1614.467    0.000 1614.467
400.00   929.323   76.409    0.000   76.409      642.759  528.839    0.000  528.839      132.000 1644.929    0.000 1644.929
401.00   886.726   75.062    0.000   75.062      590.555  590.660    0.000  590.660       81.231 1592.146    0.000 1592.146
402.00   817.605  148.052    0.000  148.052      431.041  647.214    0.000  647.214      231.126 1752.801    0.000 1752.801
403.00   832.515  133.515    0.000  133.515      315.244  781.239    0.000  781.239       30.059 1539.165    0.000 1539.165
404.00   966.836  131.782    0.000  131.782      624.989  751.466    0.000  751.466      233.438 2151.597    0.000 2151.597
405.00   928.851  176.786    0.000  176.786      532.661  787.843    0.000  787.843       20.308 2337.786    0.000 2337.786
406.00   886.514  201.540    0.000  201.540      538.931  724.243    0.000  724.243      381.817 2164.870    0.000 2164.870
407.00   995.373  157.247    0.000  157.247      714.793  641.936    0.000  641.936        0.000 2405.440    0.000 2405.440
408.00   814.693  142.816    0.000  142.816      331.190  745.689    0.000  745.689        0.000 1952.443    0.000 1952.443
409.00   832.763  133.088    0.000  133.088      447.206  579.245    0.000  579.245       30.159 1379.517    0.000 1379.517
410.00   856.494   99.696    0.000   99.696      573.394  527.060    0.000  527.060      424.044 1439.029    0.000 1439.029
411.00   799.868  105.658    0.000  105.658      629.289  481.148    0.000  481.148      151.401 1571.533    0.000 1571.533
412.00   799.555  114.962    0.000  114.962      447.966  610.454    0.000  610.454      251.630 1600.282    0.000 1600.282
413.00   751.382  165.988    0.000  165.988      549.401  532.404    0.000  532.404      261.985 1585.693    0.000 1585.693
414.00   747.533  254.985    0.000  254.985      703.174  546.345    0.000  546.345      705.833 1661.209    0.000 1661.209
415.00   766.214  185.185    0.000  185.185      511.781  568.822    0.000  568.822      341.805 1670.754    0.000 1670.754
416.00   738.368  164.103    0.000  164.103      535.761  481.281    0.000  481.281      423.238 1246.307    0.000 1246.307
417.00   846.897  235.162    0.000  235.162      633.171  519.846    0.000  519.846      624.703 1298.488    0.000 1298.488
418.00   789.180  207.880    0.000  207.880      616.522  458.021    0.000  458.021      663.908 1176.540    0.000 1176.540
419.00   794.856  243.689    0.000  243.689      603.001  559.008    0.000  559.008      663.405 1498.039    0.000 1498.039
420.00   838.777  198.212    0.000  198.212      604.813  652.961    0.000  652.961      412.479 1804.266    0.000 1804.266
421.00   861.859  205.986    0.000  205.986      731.101  601.985    0.000  601.985      363.726 1972.548    0.000 1972.548
422.00   826.844  161.954    0.000  161.954      655.153  549.980    0.000  549.980      617.371 1248.022    0.000 1248.022
423.00   812.484  209.802    0.000  209.802      338.261  699.397    0.000  699.397      172.616 1573.851    0.000 1573.851
424.00   719.479  291.914    0.000  291.914      396.601  698.350    0.000  698.350      281.487 1648.431    0.000 1648.431
425.00   748.414  281.581    0.000  281.581      240.098  946.210    0.000  946.210        0.000 2066.856    0.000 2066.856
426.00   710.889  285.917    0.000  285.917      295.487  793.726    0.000  793.726        0.000 1572.440    0.000 1572.440
427.00   653.476  281.313    0.000  281.313      353.199  685.686    0.000  685.686      160.850 1499.952    0.000 1499.952
428.00   642.994  303.319    0.000  303.319      263.018  775.696    0.000  775.696      110.584 1621.295    0.000 1621.295
429.00   648.621  274.505    0.000  274.505      349.400  674.536    0.000  674.536      160.850 1714.897    0.000 1714.897
430.00   802.132  241.357    0.000  241.357      524.415  678.896    0.000  678.896      191.614 1886.102    0.000 1886.102
431.00   725.885  296.358    0.000  296.358      188.404  877.470    0.000  877.470       60.923 1937.275    0.000 1937.275
432.00   790.654  324.619    0.000  324.619      200.470 1053.994    0.000 1053.994       71.077 1745.359    0.000 1745.359
433.00   742.082  219.338    0.000  219.338      236.309  870.862    0.000  870.862        0.000 1919.083    0.000 1919.083
434.00   696.346  289.727    0.000  289.727      228.776  891.091    0.000  891.091       40.616 1926.415    0.000 1926.415
435.00   772.504  246.255    0.000  246.255      272.799  902.313    0.000  902.313      395.699 1892.729    0.000 1892.729
436.00   725.362  279.349    0.000  279.349      362.492  840.553    0.000  840.553      332.357 1907.117    0.000 1907.117
437.00   759.804  256.627    0.000  256.627      371.415  819.818    0.000  819.818      213.231 1953.457    0.000 1953.457
438.00   753.635  186.392    0.000  186.392      445.567  585.170    0.000  585.170      111.693 1797.237    0.000 1797.237
439.00   609.802  247.246    0.000  247.246      154.086  746.564    0.000  746.564       60.923 1452.005    0.000 1452.005
440.00   737.007  253.015    0.000  253.015      258.734  814.440    0.000  814.440      332.155 1764.256    0.000 1764.256
441.00   844.537  150.216    0.000  150.216      420.011  704.455    0.000  704.455       91.385 1705.852    0.000 1705.852
442.00   841.896  197.009    0.000  197.009      563.322  684.002    0.000  684.002      365.237 1886.911    0.000 1886.911
443.00   746.859  293.194    0.000  293.194      307.031  890.395    0.000  890.395       50.669 2027.551    0.000 2027.551
444.00   803.647  212.388    0.000  212.388      418.573  713.013    0.000  713.013      282.998 1866.199    0.000 1866.199
445.00   725.072  218.019    0.000  218.019      312.923  740.252    0.000  740.252       10.154 1756.621    0.000 1756.621
446.00   584.226  276.965    0.000  276.965      148.336  745.744    0.000  745.744       30.462 1350.466    0.000 1350.466
447.00   653.779  225.157    0.000  225.157      313.273  625.510    0.000  625.510       20.308 1573.851    0.000 1573.851
448.00   629.509  255.521    0.000  255.521      245.956  746.609    0.000  746.609       50.769 1553.343    0.000 1553.343
449.00   741.772  232.991    0.000  232.991      429.481  650.758    0.000  650.758      132.000 1492.620    0.000 1492.620
450.00   771.190  222.206    0.000  222.206      336.992  715.003    0.000  715.003       50.265 1775.619    0.000 1775.619
451.00   818.300  185.697    0.000  185.697      551.725  626.807    0.000  626.807      364.129 1532.732    0.000 1532.732
452.00   803.862  105.935    0.000  105.935      484.595  465.458    0.000  465.458      274.054 1350.365    0.000 1350.365
453.00   858.065  115.476    0.000  115.476      283.442  818.135    0.000  818.135      253.847 1875.848    0.000 1875.848
454.00   808.921  151.453    0.000  151.453      497.777  658.967    0.000  658.967      162.059 1719.011    0.000 1719.011
455.00   813.822  216.341    0.000  216.341      613.728  525.720    0.000  525.720      141.852 1834.325    0.000 1834.325
456.00   914.880  153.359    0.000  153.359      539.755  642.232    0.000  642.232      131.295 2043.630    0.000 2043.630
457.00   833.240  181.689    0.000  181.689      668.565  493.597    0.000  493.597       60.923 1796.229    0.000 1796.229
458.00   978.717  111.167    0.000  111.167      478.031  669.554    0.000  669.554        0.000 1689.463    0.000 1689.463
459.00   945.867   50.817    0.000   50.817      390.834  505.783    0.000  505.783        0.000 1238.773    0.000 1238.773
460.00   867.477   31.954    0.000   31.954      441.592  254.038    0.000  254.038        0.000  831.613    0.000  831.613
461.00   806.083   79.650    0.000   79.650      308.642  367.178    0.000  367.178        0.000  697.901    0.000  697.901
462.00   817.829   66.762    0.000   66.762      360.655  353.309    0.000  353.309        0.000  669.653    0.000  669.653
463.00   862.954   61.585    0.000   61.585      278.946  456.464    0.000  456.464        0.000  790.796    0.000  790.796
464.00   972.942   67.530    0.000   67.530      285.085  476.872    0.000  476.872        0.000  791.601    0.000  791.601
465.00  1008.483   20.235    0.000   20.235      429.919  548.065    0.000  548.065      101.539 1389.471    0.000 1389.471
466.00   980.335   60.845    0.000   60.845      695.425  444.098    0.000  444.098      101.136 1760.327    0.000 1760.327
467.00   950.324   20.023    0.000   20.023      756.408  373.091    0.000  373.091      192.319 1850.803    0.000 1850.803
468.00   969.348   82.457    0.000   82.457      388.749  744.374    0.000  744.374        0.000 1643.896    0.000 1643.896
469.00   831.730   46.686    0.000   46.686      235.526  583.573    0.000  583.573       20.207  700.015    0.000  700.015
470.00   795.483   50.573    0.000   50.573      169.070  529.483    0.000  529.483        0.000  637.881    0.000  637.881
471.00   830.473   21.348    0.000   21.348      209.115  571.814    0.000  571.814        0.000  700.618    0.000  700.618
472.00   745.153   73.416    0.000   73.416      189.697  516.560    0.000  516.560       10.053  629.541    0.000  629.541
473.00   824.601   40.880    0.000   40.880      433.925  421.185    0.000  421.185       20.106  781.647    0.000  781.647
474.00   798.179  118.681    0.000  118.681      376.640  369.997    0.000  369.997       20.106  699.611    0.000  699.611
475.00   769.688   80.617    0.000   80.617      314.304  377.433    0.000  377.433        0.000  649.647    0.000  649.647
476.00   860.759   17.812    0.000   17.812      562.200  280.848    0.000  280.848       40.212  873.032    0.000  873.032
477.00   861.512   18.812    0.000   18.812      390.781  398.055    0.000  398.055       10.053  872.528    0.000  872.528
478.00   840.964   15.980    0.000   15.980      487.760  392.738    0.000  392.738        0.000 1147.388    0.000 1147.388
479.00   826.411   27.025    0.000   27.025      388.025  365.154    0.000  365.154       10.154  842.772    0.000  842.772
480.00   787.317   80.632    0.000   80.632      231.507  577.213    0.000  577.213        0.000  831.812    0.000  831.812
481.00   851.619  114.872    0.000  114.872      248.695  762.298    0.000  762.298       60.319 1321.807    0.000 1321.807
482.00   853.208   92.568    0.000   92.568      522.674  528.570    0.000  528.570      322.707  778.523    0.000  778.523
483.00   865.420  135.981    0.000  135.981      562.539  478.728    0.000  478.728      243.290  883.085    0.000  883.085
484.00   824.906   77.862    0.000   77.862      620.062  370.948    0.000  370.948      132.000  934.157    0.000  934.157
485.00   860.477   68.495    0.000   68.495      585.516  370.510    0.000  370.510      132.000  852.926    0.000  852.926
486.00   743.086  130.288    0.000  130.288      491.000  385.561    0.000  385.561       30.159 1014.080    0.000 1014.080
487.00   848.417  144.580    0.000  144.580      750.543  367.143    0.000  367.143      172.616 1197.957    0.000 1197.957
488.00   870.592   42.307    0.000   42.307      770.770  262.343    0.000  262.343      284.309  893.541    0.000  893.541
489.00   787.224   84.565    0.000   84.565      716.278  422.305    0.000  422.305      263.598 1206.497    0.000 1206.497
490.00   717.642  111.235    0.000  111.235      443.880  482.873    0.000  482.873       20.308  984.524    0.000  984.524
491.00   700.875   86.651    0.000   86.651      359.534  518.722    0.000  518.722      304.616  924.003    0.000  924.003
492.00   679.264  201.767    0.000  201.767      252.531  598.858    0.000  598.858       69.670 1357.799    0.000 1357.799
493.00   683.700   92.073    0.000   92.073      153.654  528.320    0.000  528.320        0.000  842.772    0.000  842.772
494.00   667.201  130.923    0.000  130.923      255.859  515.304    0.000  515.304        0.000  739.826    0.000  739.826
495.00   758.542   29.674    0.000   29.674      238.911  515.002    0.000  515.002        0.000  893.541    0.000  893.541
496.00   749.708   83.109    0.000   83.109      246.348  535.237    0.000  535.237       20.308  852.926    0.000  852.926
497.00   805.027   22.928    0.000   22.928      332.470  546.201    0.000  546.201       20.308 1205.691    0.000 1205.691
498.00   854.135   19.658    0.000   19.658      235.625  614.681    0.000  614.681        0.000 1185.585    0.000 1185.585
499.00   746.353  105.818    0.000  105.818      165.413  707.341    0.000  707.341       81.231 1127.081    0.000 1127.081
500.00   825.435   59.971    0.000   59.971      483.224  378.363    0.000  378.363        0.000 1175.331    0.000 1175.331
501.00   774.544   65.894    0.000   65.894      457.286  240.147    0.000  240.147        0.000  830.905    0.000  830.905
502.00   717.482  154.291    0.000  154.291      365.241  313.564    0.000  313.564        0.000  912.136    0.000  912.136
503.00   746.272  119.558    0.000  119.558      467.140  358.915    0.000  358.915       71.077 1053.787    0.000 1053.787
504.00   725.760  135.075    0.000  135.075      335.237  361.909    0.000  361.909       30.462  863.080    0.000  863.080
505.00   698.635   90.712    0.000   90.712      312.755  480.799    0.000  480.799        0.000 1135.926    0.000 1135.926
506.00   807.636   40.887    0.000   40.887      452.487  257.411    0.000  257.411      192.924  832.417    0.000  832.417
507.00   855.262   42.485    0.000   42.485      592.883  387.674    0.000  387.674      120.940 1522.664    0.000 1522.664
508.00   815.352   63.111    0.000   63.111      575.685  314.385    0.000  314.385      223.083 1096.503    0.000 1096.503
509.00   795.607   58.309    0.000   58.309      510.630  369.680    0.000  369.680      233.438 1205.893    0.000 1205.893
510.00   687.964   92.037    0.000   92.037      393.084  313.920    0.000  313.920       50.769 1005.234    0.000 1005.234
511.00   756.190  127.916    0.000  127.916      503.631  353.945    0.000  353.945       10.154 1368.456    0.000 1368.456
512.00   820.827   55.774    0.000   55.774      477.405  447.508    0.000  447.508       30.159 1351.449    0.000 1351.449
513.00   808.297   86.328    0.000   86.328      426.006  521.436    0.000  521.436        0.000 1524.871    0.000 1524.871
514.00   789.174   59.300    0.000   59.300      557.518  302.249    0.000  302.249      432.384  920.778    0.000  920.778
515.00   750.098  116.003    0.000  116.003      502.228  249.071    0.000  249.071       50.568 1122.646    0.000 1122.646
516.00   777.127   73.348    0.000   73.348      491.467  305.665    0.000  305.665       60.923 1104.455    0.000 1104.455
517.00   820.070   72.825    0.000   72.825      414.301  437.126    0.000  437.126        0.000 1224.790    0.000 1224.790
518.00   757.449   71.029    0.000   71.029      376.481  305.139    0.000  305.139       71.077  801.753    0.000  801.753
519.00   710.857   92.245    0.000   92.245      216.299  445.646    0.000  445.646        0.000  912.640    0.000  912.640
520.00   685.529  121.739    0.000  121.739      211.840  485.988    0.000  485.988        0.000  852.019    0.000  852.019
521.00   691.339  176.508    0.000  176.508       85.343  762.404    0.000  762.404        0.000 1274.047    0.000 1274.047
522.00   817.759  154.665    0.000  154.665      291.465  770.499    0.000  770.499       30.159 1302.695    0.000 1302.695
523.00   774.085  161.887    0.000  161.887      329.174  577.862    0.000  577.862        0.000 1388.864    0.000 1388.864
524.00   736.314  150.654    0.000  150.654      252.813  643.351    0.000  643.351        0.000 1282.286    0.000 1282.286
525.00   780.746   77.430    0.000   77.430      168.992  574.568    0.000  574.568        0.000 1012.163    0.000 1012.163
526.00   754.779   71.302    0.000   71.302      204.314  610.025    0.000  610.025        0.000 1206.096    0.000 1206.096
527.00   703.922  118.753    0.000  118.753      213.312  582.210    0.000  582.210        0.000 1285.209    0.000 1285.209
528.00   761.968   51.210    0.000   51.210      144.229  679.273    0.000  679.273        0.000 1173.718    0.000 1173.718
529.00   797.197   61.582    0.000   61.582      277.292  489.575    0.000  489.575        0.000  880.666    0.000  880.666
530.00   685.469  136.040    0.000  136.040      107.562  633.607    0.000  633.607        0.000  967.516    0.000  967.516
531.00   739.237  130.116    0.000  130.116      216.943  541.011    0.000  541.011        0.000 1061.724    0.000 1061.724
532.00   747.568   60.555    0.000   60.555      230.037  450.399    0.000  450.399        0.000 1030.858    0.000 1030.858
533.00   750.686   98.487    0.000   98.487       77.385  650.645    0.000  650.645        0.000  916.948    0.000  916.948
534.00   775.385   67.177    0.000   67.177      458.479  285.816    0.000  285.816       30.462 1001.708    0.000 1001.708
535.00   705.067   93.511    0.000   93.511      197.745  605.962    0.000  605.962        0.000 1083.649    0.000 1083.649
536.00   789.048   17.332    0.000   17.332      275.727  524.461    0.000  524.461        0.000 1172.408    0.000 1172.408
537.00   703.349  138.322    0.000  138.322       55.856  831.109    0.000  831.109        0.000 1123.151    0.000 1123.151
538.00   822.433  103.656    0.000  103.656       42.715  903.398    0.000  903.398        0.000 1336.684    0.000 1336.684
539.00   720.487   74.561    0.000   74.561      419.020  402.077    0.000  402.077        0.000 1156.134    0.000 1156.134
540.00   656.494  155.247    0.000  155.247      265.758  450.131    0.000  450.131        0.000 1021.410    0.000 1021.410
541.00   651.000  140.083    0.000  140.083      164.935  510.142    0.000  510.142        0.000  798.629    0.000  798.629
542.00   599.571  119.322    0.000  119.322       90.789  523.599    0.000  523.599        0.000  851.515    0.000  851.515
543.00   595.432  123.723    0.000  123.723       75.223  558.139    0.000  558.139        0.000  687.541    0.000  687.541
544.00   753.909   82.270    0.000   82.270      575.505  214.829    0.000  214.829      120.637  920.173    0.000  920.173
545.00   693.779   91.627    0.000   91.627      318.102  303.537    0.000  303.537        0.000 1051.267    0.000 1051.267
546.00   704.718   85.945    0.000   85.945      159.000  636.872    0.000  636.872        0.000 1153.914    0.000 1153.914
547.00   673.059  120.734    0.000  120.734      247.245  408.206    0.000  408.206        0.000  799.335    0.000  799.335
548.00   610.840  154.265    0.000  154.265      143.185  449.973    0.000  449.973        0.000  779.128    0.000  779.128
549.00   769.048  147.008    0.000  147.008      484.119  331.765    0.000  331.765       80.526 1122.142    0.000 1122.142
550.00   769.444  106.910    0.000  106.910      510.404  270.039    0.000  270.039      120.839  983.213    0.000  983.213
551.00   729.020  112.580    0.000  112.580      358.263  358.842    0.000  358.842        0.000  951.844    0.000  951.844
552.00   801.452   91.851    0.000   91.851      456.925  397.580    0.000  397.580       10.154 1145.171    0.000 1145.171
553.00   841.756  111.487    0.000  111.487      567.290  394.330    0.000  394.330       60.419 1363.417    0.000 1363.417
554.00   778.793   78.305    0.000   78.305      349.361  485.546    0.000  485.546        0.000 1404.637    0.000 1404.637
555.00   773.014  123.455    0.000  123.455      170.109  597.133    0.000  597.133       40.212 1251.724    0.000 1251.724
556.00   690.387  204.858    0.000  204.858       55.938  792.672    0.000  792.672        0.000 1192.917    0.000 1192.917
557.00   769.924  181.556    0.000  181.556       47.514  793.079    0.000  793.079        0.000 1187.802    0.000 1187.802
558.00   706.615  132.253    0.000  132.253      202.966  561.200    0.000  561.200        0.000 1250.313    0.000 1250.313
559.00   623.462  140.248    0.000  140.248       22.523  653.107    0.000  653.107        0.000 1029.346    0.000 1029.346
560.00   750.204  157.453    0.000  157.453       78.853  866.334    0.000  866.334        0.000 1554.627    0.000 1554.627
561.00   748.756  163.258    0.000  163.258      115.348  717.766    0.000  717.766        0.000 1269.134    0.000 1269.134
562.00   691.063  212.960    0.000  212.960      120.060  589.450    0.000  589.450        0.000 1035.696    0.000 1035.696
563.00   623.197  168.658    0.000  168.658       90.792  610.378    0.000  610.378        0.000  873.234    0.000  873.234
564.00   599.645  182.066    0.000  182.066      114.138  426.461    0.000  426.461        0.000  689.458    0.000  689.458
565.00   608.424  179.587    0.000  179.587       65.543  645.398    0.000  645.398        0.000  832.618    0.000  832.618
566.00   588.877  173.560    0.000  173.560       29.313  568.095    0.000  568.095        0.000  781.849    0.000  781.849
567.00   585.730  201.104    0.000  201.104        0.000  671.425    0.000  671.425        0.000  883.388    0.000  883.388
568.00   572.382  269.218    0.000  269.218       11.327  673.008    0.000  673.008        0.000  972.454    0.000  972.454
569.00   720.760  158.097    0.000  158.097      108.344  681.700    0.000  681.700        0.000 1206.498    0.000 1206.498
570.00   707.757  130.810    0.000  130.810       63.208  794.728    0.000  794.728        0.000 1319.803    0.000 1319.803
571.00   721.621  131.733    0.000  131.733      227.281  572.499    0.000  572.499        0.000 1186.797    0.000 1186.797
572.00   824.031   90.092    0.000   90.092      211.411  670.292    0.000  670.292        0.000 1340.312    0.000 1340.312
573.00   736.619  114.793    0.000  114.793      285.464  486.945    0.000  486.945       20.308 1055.298    0.000 1055.298
574.00   724.780  112.771    0.000  112.771       88.716  753.050    0.000  753.050        0.000 1106.773    0.000 1106.773
575.00   703.110  115.268    0.000  115.268      397.082  395.111    0.000  395.111        0.000 1143.962    0.000 1143.962
576.00   836.493   46.970    0.000   46.970      388.069  509.598    0.000  509.598        0.000 1299.697    0.000 1299.697
577.00   773.295   45.148    0.000   45.148      313.879  407.092    0.000  407.092       30.462 1056.004    0.000 1056.004
578.00   834.940   23.036    0.000   23.036      351.925  462.258    0.000  462.258        0.000 1167.696    0.000 1167.696
579.00   807.420   91.656    0.000   91.656      392.824  477.476    0.000  477.476        0.000 1380.928    0.000 1380.928
580.00   783.201   42.566    0.000   42.566      522.008  285.345    0.000  285.345       10.154 1208.312    0.000 1208.312
581.00   680.838  123.556    0.000  123.556      332.340  444.792    0.000  444.792        0.000 1135.827    0.000 1135.827
582.00   771.804   61.471    0.000   61.471      402.075  317.097    0.000  317.097       50.769  870.714    0.000  870.714
583.00   823.595   78.501    0.000   78.501      599.738  348.146    0.000  348.146       30.462 1143.360    0.000 1143.360
584.00   822.724   43.326    0.000   43.326      573.554  395.713    0.000  395.713      434.199 1110.578    0.000 1110.578
585.00   797.965   13.527    0.000   13.527      527.769  347.723    0.000  347.723       40.212 1328.421    0.000 1328.421
586.00   813.394   62.495    0.000   62.495      480.012  387.710    0.000  387.710        0.000 1334.366    0.000 1334.366
587.00   929.049   36.130    0.000   36.130      566.162  419.627    0.000  419.627       60.319 1629.433    0.000 1629.433
588.00   768.250  165.423    0.000  165.423      317.942  629.321    0.000  629.321        0.000 1492.197    0.000 1492.197
589.00   762.669   72.992    0.000   72.992      546.760  379.670    0.000  379.670      201.367 1462.140    0.000 1462.140
590.00   759.734   54.387    0.000   54.387      582.752  263.901    0.000  263.901      160.653 1039.617    0.000 1039.617
591.00  1066.024   61.119    0.000   61.119     1168.056  416.861    0.000  416.861     1261.780 1926.704    0.000 1926.704
592.00   843.360  156.157    0.000  156.157     1026.300  599.905    0.000  599.905     1921.175 1262.989    0.000 1262.989
593.00   937.889   93.999    0.000   93.999     1075.071  453.642    0.000  453.642     1880.660 1119.426    0.000 1119.426
594.00   956.246  110.725    0.000  110.725      876.196  597.140    0.000  597.140     1518.748 1299.495    0.000 1299.495
595.00  1058.099   24.519    0.000   24.519      954.402  384.432    0.000  384.432     1281.379 1020.909    0.000 1020.909
596.00   976.894   86.285    0.000   86.285      762.965  506.223    0.000  506.223      485.776 1829.499    0.000 1829.499
597.00   953.529   22.828    0.000   22.828      883.494  267.618    0.000  267.618      616.464  941.190    0.000  941.190
598.00   838.004   66.418    0.000   66.418      825.596  196.110    0.000  196.110      629.541  802.157    0.000  802.157
599.00   876.058   63.732    0.000   63.732      844.524  249.115    0.000  249.115      324.924  963.814    0.000  963.814
600.00   833.150   84.368    0.000   84.368      571.122  448.287    0.000  448.287       20.308 1096.619    0.000 1096.619
601.00   880.962   66.959    0.000   66.959      730.352  322.389    0.000  322.389      172.616 1380.928    0.000 1380.928
602.00   842.186  113.668    0.000  113.668      418.801  597.307    0.000  597.307      233.539 1174.927    0.000 1174.927
603.00   847.872  192.486    0.000  192.486      377.649  810.441    0.000  810.441      182.770 1540.467    0.000 1540.467
604.00   885.930  134.390    0.000  134.390      732.189  646.982    0.000  646.982      667.032 1338.801    0.000 1338.801
605.00   841.033  147.615    0.000  147.615      334.446  910.090    0.000  910.090       40.616 1331.244    0.000 1331.244
606.00   835.550  140.367    0.000  140.367      402.440  755.766    0.000  755.766      231.423 1549.516    0.000 1549.516
607.00   799.414  193.470    0.000  193.470      312.119  867.861    0.000  867.861      402.124 1330.041    0.000 1330.041
608.00   681.014  279.186    0.000  279.186      299.557  888.785    0.000  888.785      456.320 1644.198    0.000 1644.198
609.00   784.218  171.464    0.000  171.464      510.001  901.288    0.000  901.288      837.330 1622.891    0.000 1622.891
610.00  1000.284   69.483    0.000   69.483      519.093  887.412    0.000  887.412       30.462 2109.991   30.462 2079.530
611.00   865.578  144.741    0.000  144.741      453.201  910.498    0.000  910.498       80.526 1902.581    0.000 1902.581
612.00   869.099  142.242    0.000  142.242      418.513  841.501    0.000  841.501      552.920 1697.091    0.000 1697.091
613.00   930.646  134.558    0.000  134.558      859.738  581.347    0.000  581.347     1113.403 1478.536    0.000 1478.536
614.00   855.508  132.159    0.000  132.159     1050.078  423.390    0.000  423.390     1271.025 1238.170    0.000 1238.170
615.00  1032.954   43.669    0.000   43.669      868.241  492.868    0.000  492.868      694.981 1234.851    0.000 1234.851
616.00   980.330   76.171    0.000   76.171      613.603  858.775    0.000  858.775      719.213 1653.052    0.000 1653.052
617.00  1090.326   37.389    0.000   37.389     1001.484  399.655    0.000  399.655      363.222 1650.950  412.983 1237.967
618.00  1002.479  121.254    0.000  121.254      637.340  994.848    0.000  994.848       30.462 2414.206  243.592 2170.613
619.00   990.351   71.698    0.000   71.698      939.226  504.750    0.000  504.750     1091.076 1456.519    0.000 1456.519
620.00   936.733  113.582    0.000  113.582      648.285  592.910    0.000  592.910       50.769 1654.479  304.415 1350.064
621.00   869.597  145.549    0.000  145.549      242.705 1078.272    0.000 1078.272       50.265 1645.810    0.000 1645.810
622.00   842.186  188.605    0.000  188.605      450.679  932.208    0.000  932.208      251.327 1810.893    0.000 1810.893
623.00   933.768  129.587    0.000  129.587      297.792  766.643    0.000  766.643       30.462 1833.922    0.000 1833.922
624.00   882.869  203.947    0.000  203.947      386.836  859.967    0.000  859.967      242.181 1988.145    0.000 1988.145
625.00   856.701  169.314    0.000  169.314      529.842  663.077    0.000  663.077       30.361 2044.432    0.000 2044.432
626.00   818.230  193.658    0.000  193.658      290.857  924.643    0.000  924.643        0.000 2017.096    0.000 2017.096
627.00   859.635  197.944    0.000  197.944      208.993  802.121    0.000  802.121        0.000 1594.159    0.000 1594.159
628.00   836.728  174.004    0.000  174.004      214.612  797.753    0.000  797.753       50.769 1512.928    0.000 1512.928
629.00   817.607  163.820    0.000  163.820      210.720  837.917    0.000  837.917       30.462 1675.390    0.000 1675.390
630.00   813.017  176.340    0.000  176.340      248.103  821.129    0.000  821.129       70.472 2025.535    0.000 2025.535
631.00   862.952  225.996    0.000  225.996      171.794 1092.647    0.000 1092.647      140.743 1988.044    0.000 1988.044
632.00   830.840  202.406    0.000  202.406      294.749  893.246    0.000  893.246       60.319 2157.032    0.000 2157.032
633.00   852.949  140.950    0.000  140.950      673.398  492.108    0.000  492.108       30.462 2072.777    0.000 2072.777
634.00   895.267  171.511    0.000  171.511      516.921  644.227    0.000  644.227      472.697 1814.118    0.000 1814.118
635.00   836.306  177.594    0.000  177.594      622.419  607.213    0.000  607.213       40.616 2157.032    0.000 2157.032
636.00   864.562  181.282    0.000  181.282      398.466  778.903    0.000  778.903       30.462 2087.466    0.000 2087.466
637.00   797.133  197.075    0.000  197.075      306.112  835.405    0.000  835.405       70.372 2083.637    0.000 2083.637
638.00   888.491  266.210    0.000  266.210      356.957  939.166    0.000  939.166      452.289 1904.698    0.000 1904.698
639.00   921.121  257.779    0.000  257.779      483.333  835.317    0.000  835.317      542.769 1984.418    0.000 1984.418
640.00   791.429  270.204    0.000  270.204      338.771  861.156    0.000  861.156      281.689 1918.966    0.000 1918.966
641.00   788.417  276.309    0.000  276.309      375.510  898.747    0.000  898.747        0.000 2298.589    0.000 2298.589
642.00   779.407  194.449    0.000  194.449      271.924  886.514    0.000  886.514       10.053 1997.798    0.000 1997.798
643.00   626.234  250.216    0.000  250.216      189.613  778.064    0.000  778.064        0.000 1526.084    0.000 1526.084
644.00   605.015  177.909    0.000  177.909      210.110  655.721    0.000  655.721        0.000 1478.537    0.000 1478.537
645.00   746.642  154.235    0.000  154.235      285.239  747.210    0.000  747.210        0.000 1609.735    0.000 1609.735
646.00   748.105  132.802    0.000  132.802      205.438  773.931    0.000  773.931        0.000 1430.490    0.000 1430.490
647.00   779.170  134.987    0.000  134.987      309.675  852.489    0.000  852.489        0.000 1947.735    0.000 1947.735
648.00   780.674  189.157    0.000  189.157      376.912  640.037    0.000  640.037       40.616 1429.887    0.000 1429.887
649.00   773.412  100.894    0.000  100.894      341.711  629.051    0.000  629.051        0.000 1399.222    0.000 1399.222
650.00   813.240  152.947    0.000  152.947      201.943  771.164    0.000  771.164        0.000 1594.159    0.000 1594.159
651.00   706.138  176.151    0.000  176.151       78.250  858.237    0.000  858.237        0.000 1614.366    0.000 1614.366
652.00   644.168  246.979    0.000  246.979       51.016  963.842    0.000  963.842        0.000 1435.005    0.000 1435.005
653.00   712.546  122.820    0.000  122.820      248.068  713.663    0.000  713.663       30.462 1319.400    0.000 1319.400
654.00   679.418   68.637    0.000   68.637      107.521  644.869    0.000  644.869        0.000  862.576    0.000  862.576
655.00   693.039   55.121    0.000   55.121      163.598  586.930    0.000  586.930       40.616  849.902    0.000  849.902
656.00   643.576   51.530    0.000   51.530      242.396  332.208    0.000  332.208      170.903  628.936    0.000  628.936
657.00   730.234   28.534    0.000   28.534      372.744  454.517    0.000  454.517       40.515  871.117    0.000  871.117
658.00   735.270   20.080    0.000   20.080      424.675  421.354    0.000  421.354       60.319  982.306    0.000  982.306
659.00   683.006   47.206    0.000   47.206      305.271  290.085    0.000  290.085       80.527  575.848    0.000  575.848
660.00   801.684   89.662    0.000   89.662      335.018  601.377    0.000  601.377       50.769 1460.748    0.000 1460.748
661.00   644.296   46.432    0.000   46.432       85.723  544.353    0.000  544.353        0.000  780.236    0.000  780.236
662.00   685.817   89.592    0.000   89.592      165.278  572.245    0.000  572.245        0.000  852.321    0.000  852.321
663.00   643.401   65.241    0.000   65.241      194.372  541.332    0.000  541.332        0.000  872.730    0.000  872.730
664.00   683.576   40.860    0.000   40.860      119.453  680.327    0.000  680.327        0.000 1075.807    0.000 1075.807
665.00   702.004   50.536    0.000   50.536      280.804  382.786    0.000  382.786       10.154  649.445    0.000  649.445
666.00   722.413   62.171    0.000   62.171      210.894  534.970    0.000  534.970        0.000  923.499    0.000  923.499
667.00   673.814  137.657    0.000  137.657      210.111  508.338    0.000  508.338        0.000  943.605    0.000  943.605
668.00   670.969   77.968    0.000   77.968      133.802  520.872    0.000  520.872        0.000  667.838    0.000  667.838
669.00   696.378   31.598    0.000   31.598      262.430  537.656    0.000  537.656        0.000 1025.542    0.000 1025.542
670.00   646.685   65.906    0.000   65.906      132.204  506.818    0.000  506.818        0.000  779.631    0.000  779.631
671.00   726.165   28.746    0.000   28.746      351.871  337.437    0.000  337.437      111.390  800.544    0.000  800.544
672.00   644.613  126.706    0.000  126.706      192.686  566.366    0.000  566.366       40.414  944.311    0.000  944.311
673.00   702.185   77.851    0.000   77.851      301.988  406.314    0.000  406.314       10.154  802.157    0.000  802.157
674.00   804.535   76.799    0.000   76.799      505.272  358.324    0.000  358.324      182.770  924.003    0.000  924.003
675.00   731.629   23.307    0.000   23.307      570.837  163.511    0.000  163.511      242.181  870.311    0.000  870.311
676.00   666.850   31.776    0.000   31.776      454.596  177.462    0.000  177.462      101.337  606.612    0.000  606.612
677.00   710.771   33.117    0.000   33.117      345.611  443.874    0.000  443.874        0.000  819.746    0.000  819.746
678.00   630.835   85.516    0.000   85.516      401.165  290.828    0.000  290.828       81.231  616.870    0.000  616.870
679.00   647.010   72.950    0.000   72.950      479.457  317.764    0.000  317.764       40.616  626.421    0.000  626.421
680.00   615.319  107.237    0.000  107.237      442.150  296.019    0.000  296.019        0.000  798.234    0.000  798.234
681.00   629.857   83.863    0.000   83.863      373.971  319.322    0.000  319.322        0.000  797.128    0.000  797.128
682.00   650.520   78.268    0.000   78.268      406.998  448.718    0.000  448.718        0.000  938.677    0.000  938.677
683.00   707.057   80.923    0.000   80.923      292.199  477.171    0.000  477.171       10.154 1133.102    0.000 1133.102
684.00   712.604   62.564    0.000   62.564      238.346  496.975    0.000  496.975        0.000  871.223    0.000  871.223
685.00   840.444   52.137    0.000   52.137      576.818  539.117    0.000  539.117        0.000 1776.123    0.000 1776.123
686.00   788.882   43.683    0.000   43.683      365.069  531.423    0.000  531.423        0.000 1034.288    0.000 1034.288
687.00   825.514   55.112    0.000   55.112      337.178  804.681    0.000  804.681        0.000 1813.394    0.000 1813.394
688.00   833.072   25.760    0.000   25.760      267.180  813.230    0.000  813.230        0.000 1391.082    0.000 1391.082
689.00   899.768   26.970    0.000   26.970      656.571  476.091    0.000  476.091        0.000 1369.766    0.000 1369.766
690.00   825.858   11.837    0.000   11.837      341.070  495.807    0.000  495.807        0.000  901.283    0.000  901.283
691.00   886.023   29.593    0.000   29.593      513.338  591.388    0.000  591.388      101.236 1653.152    0.000 1653.152
692.00   885.062   14.670    0.000   14.670      673.698  311.923    0.000  311.923      324.924 1021.309    0.000 1021.309
693.00   869.065   19.446    0.000   19.446      632.381  283.595    0.000  283.595      213.030 1018.497    0.000 1018.497
694.00   896.245   21.419    0.000   21.419      766.462  218.329    0.000  218.329      131.799 1301.989    0.000 1301.989
695.00   988.635   31.607    0.000   31.607      640.987  367.230    0.000  367.230       40.616 1125.271    0.000 1125.271
696.00   989.171   33.581    0.000   33.581      675.790  260.528    0.000  260.528       10.154 1085.359    0.000 1085.359
697.00   998.755   35.440    0.000   35.440      439.776  618.247    0.000  618.247        0.000 1308.845    0.000 1308.845
698.00   968.906   43.557    0.000   43.557      610.464  429.400    0.000  429.400       50.769 1237.868    0.000 1237.868
699.00   999.520   45.262    0.000   45.262      493.906  483.442    0.000  483.442        0.000 1126.880    0.000 1126.880
700.00   929.486   60.873    0.000   60.873       85.603  853.784    0.000  853.784        0.000 1279.087    0.000 1279.087
701.00   902.347   60.622    0.000   60.622      123.649  799.699    0.000  799.699        0.000 1086.365    0.000 1086.365
702.00   970.455   50.772    0.000   50.772      140.770  986.774    0.000  986.774        0.000 1543.390    0.000 1543.390
703.00   948.805   37.479    0.000   37.479      251.882  726.419    0.000  726.419        0.000  821.258    0.000  821.258
704.00   945.121   61.538    0.000   61.538      271.981  725.595    0.000  725.595        0.000  974.370    0.000  974.370
705.00   918.813   48.744    0.000   48.744      265.153  663.593    0.000  663.593        0.000  974.773    0.000  974.773
706.00   885.294  136.046    0.000  136.046      105.059  898.916    0.000  898.916        0.000 1065.252    0.000 1065.252
707.00   931.213   49.504    0.000   49.504      188.328  814.133    0.000  814.133        0.000 1076.311    0.000 1076.311
708.00   734.414  220.564    0.000  220.564      136.620  798.357    0.000  798.357        0.000  771.695    0.000  771.695
709.00   900.748  145.841    0.000  145.841       78.773  857.111    0.000  857.111        0.000 1266.822    0.000 1266.822
710.00   824.613   79.644    0.000   79.644       72.374  720.580    0.000  720.580        0.000  788.484    0.000  788.484
711.00   718.809  123.752    0.000  123.752       60.874  706.875    0.000  706.875        0.000  792.003    0.000  792.003
712.00   792.268   94.805    0.000   94.805      180.113  666.619    0.000  666.619        0.000 1106.571    0.000 1106.571
713.00   851.870   52.110    0.000   52.110      116.040  704.620    0.000  704.620        0.000  756.412    0.000  756.412
714.00   793.411   71.979    0.000   71.979      233.291  581.365    0.000  581.365        0.000 1044.643    0.000 1044.643
715.00   728.893  158.779    0.000  158.779        0.000  961.697    0.000  961.697        0.000  953.862    0.000  953.862
716.00   891.314  133.328    0.000  133.328        0.000 1031.824    0.000 1031.824        0.000 1279.188    0.000 1279.188
717.00   739.346  136.479    0.000  136.479       30.437  670.558    0.000  670.558        0.000  780.039    0.000  780.039
718.00   832.559  164.755    0.000  164.755      125.552  760.313    0.000  760.313        0.000  913.145    0.000  913.145
719.00   930.533  161.584    0.000  161.584       55.167  841.636    0.000  841.636        0.000 1045.045    0.000 1045.045
720.00   713.385  216.706    0.000  216.706       22.828  843.451    0.000  843.451        0.000  883.388    0.000  883.388
721.00   785.751  205.424    0.000  205.424       93.213  809.644    0.000  809.644        0.000 1056.004    0.000 1056.004
722.00   902.129  174.743    0.000  174.743      142.672  798.703    0.000  798.703       40.616 1044.241    0.000 1044.241
723.00   775.588  282.242    0.000  282.242      146.304  937.010    0.000  937.010       50.769 1541.379    0.000 1541.379
724.00   898.263  226.749    0.000  226.749      121.747  959.835    0.000  959.835       30.462 1188.004    0.000 1188.004
725.00   841.851  197.450    0.000  197.450      173.109  766.193    0.000  766.193       91.385 1045.850    0.000 1045.850
726.00   825.575  150.174    0.000  150.174      119.758  714.616    0.000  714.616        0.000  901.283    0.000  901.283
727.00   786.545  148.479    0.000  148.479       72.287  676.092    0.000  676.092        0.000  851.418    0.000  851.418
728.00   777.281  141.008    0.000  141.008       27.670  720.882    0.000  720.882        0.000  718.713    0.000  718.713
729.00   781.839  108.919    0.000  108.919       46.606  850.282    0.000  850.282        0.000 1206.100    0.000 1206.100
730.00   841.128   55.791    0.000   55.791      129.183  607.265    0.000  607.265        0.000  820.655    0.000  820.655
731.00   850.970   67.981    0.000   67.981      313.360  463.035    0.000  463.035       10.154  872.429    0.000  872.429
732.00   820.516   80.743    0.000   80.743      336.707  457.976    0.000  457.976       10.154  984.725    0.000  984.725
733.00   804.655   66.388    0.000   66.388      376.655  353.956    0.000  353.956        0.000  751.186    0.000  751.186
734.00   825.318   88.087    0.000   88.087      346.218  376.308    0.000  376.308        0.000  902.690    0.000  902.690
735.00   885.278   89.379    0.000   89.379      262.041  582.833    0.000  582.833        0.000  984.020    0.000  984.020
736.00   837.109   69.051    0.000   69.051      412.062  395.070    0.000  395.070       60.923  943.103    0.000  943.103
737.00   865.134   62.610    0.000   62.610      281.627  650.151    0.000  650.151        0.000 1045.146    0.000 1045.146
738.00   868.698   71.610    0.000   71.610      113.619  700.733    0.000  700.733        0.000  992.667    0.000  992.667
739.00   802.672   52.601    0.000   52.601      200.779  667.529    0.000  667.529        0.000  943.807    0.000  943.807
740.00   855.279  106.981    0.000  106.981      124.297  826.417    0.000  826.417        0.000 1156.336    0.000 1156.336
741.00   767.778  117.225    0.000  117.225      218.678  629.053    0.000  629.053       20.308 1076.311    0.000 1076.311
742.00   716.014  154.844    0.000  154.844       71.682  613.231    0.000  613.231        0.000  840.359    0.000  840.359
743.00   795.867  108.840    0.000  108.840      174.016  629.530    0.000  629.530        0.000 1001.615    0.000 1001.615
744.00   845.281   69.278    0.000   69.278      251.103  680.287    0.000  680.287        0.000 1185.993    0.000 1185.993
745.00   866.386   88.308    0.000   88.308      180.718  697.494    0.000  697.494        0.000 1044.140    0.000 1044.140
746.00   889.015   42.487    0.000   42.487      256.637  608.215    0.000  608.215        0.000  881.377    0.000  881.377
747.00   815.374   75.067    0.000   75.067      247.039  488.155    0.000  488.155        0.000  760.536    0.000  760.536
748.00   805.316   76.580    0.000   76.580      240.337  529.961    0.000  529.961        0.000  819.145    0.000  819.145
749.00   846.013   40.514    0.000   40.514      115.781  746.907    0.000  746.907        0.000  902.690    0.000  902.690
750.00   818.806  131.690    0.000  131.690       35.926  857.717    0.000  857.717        0.000 1123.963    0.000 1123.963
751.00   834.721  100.161    0.000  100.161      161.348  756.420    0.000  756.420        0.000 1125.472    0.000 1125.472
752.00   893.486   21.644    0.000   21.644      275.357  445.264    0.000  445.264        0.000  811.605    0.000  811.605
753.00   871.700   15.853    0.000   15.853      515.258  306.613    0.000  306.613      142.154  720.220    0.000  720.220
754.00   782.634   69.141    0.000   69.141      193.429  616.084    0.000  616.084        0.000  791.802    0.000  791.802
755.00   800.491   79.855    0.000   79.855      388.025  458.796    0.000  458.796       10.154  893.441    0.000  893.441
756.00   849.593   72.800    0.000   72.800      272.763  630.651    0.000  630.651       20.308  750.985    0.000  750.985
757.00   953.484   66.770    0.000   66.770      374.580  661.048    0.000  661.048      213.231 1076.110    0.000 1076.110
758.00   852.226   51.981    0.000   51.981      348.120  516.082    0.000  516.082      111.693  822.363    0.000  822.363
759.00   822.214  100.171    0.000  100.171      307.998  506.485    0.000  506.485       10.154  842.068    0.000  842.068
760.00   790.077  147.801    0.000  147.801      163.467  768.914    0.000  768.914        0.000  954.162    0.000  954.162
761.00   743.107  112.141    0.000  112.141      142.413  661.303    0.000  661.303        0.000  751.085    0.000  751.085
762.00   777.332  109.071    0.000  109.071      269.867  561.953    0.000  561.953        0.000  872.730    0.000  872.730
763.00   829.929  111.868    0.000  111.868      343.839  536.102    0.000  536.102       50.769 1034.087    0.000 1034.087
764.00   829.791  111.954    0.000  111.954      445.264  300.432    0.000  300.432      142.154  819.348    0.000  819.348
765.00   826.842  123.261    0.000  123.261      425.855  372.504    0.000  372.504      152.308  638.890    0.000  638.890
766.00   872.650  106.287    0.000  106.287      471.683  407.308    0.000  407.308      121.847  638.990    0.000  638.990
767.00   888.090  137.264    0.000  137.264      395.678  553.480    0.000  553.480       20.308  812.109    0.000  812.109
768.00   914.542   72.081    0.000   72.081      273.931  609.425    0.000  609.425        0.000  771.695    0.000  771.695
769.00   889.147  137.088    0.000  137.088       89.408  836.577    0.000  836.577        0.000  822.464    0.000  822.464
770.00   835.142  128.712    0.000  128.712      119.801  783.225    0.000  783.225        0.000  751.387    0.000  751.387
771.00   749.063  141.237    0.000  141.237      119.067  654.389    0.000  654.389        0.000  690.464    0.000  690.464
772.00   858.316  148.082    0.000  148.082      261.825  622.050    0.000  622.050        0.000  832.216    0.000  832.216
773.00   839.177  105.849    0.000  105.849      309.988  473.456    0.000  473.456        0.000  812.009    0.000  812.009
774.00   863.350   62.287    0.000   62.287      295.894  469.175    0.000  469.175        0.000  771.695    0.000  771.695
775.00   891.218   76.065    0.000   76.065      126.935  734.025    0.000  734.025        0.000  832.618    0.000  832.618
776.00   870.385   47.744    0.000   47.744      278.946  584.782    0.000  584.782        0.000  832.216    0.000  832.216
777.00   804.266  104.397    0.000  104.397      214.009  634.025    0.000  634.025        0.000  923.802    0.000  923.802
778.00   834.411   69.022    0.000   69.022      227.195  631.473    0.000  631.473        0.000  873.133    0.000  873.133
779.00   849.431   78.794    0.000   78.794       43.753  800.045    0.000  800.045        0.000  934.056    0.000  934.056
780.00   926.280    9.511    0.000    9.511      239.084  709.553    0.000  709.553       10.154 1115.117    0.000 1115.117
781.00   879.415   44.191    0.000   44.191      336.230  566.105    0.000  566.105       20.308  964.619    0.000  964.619
782.00   825.812   69.688    0.000   69.688      109.036  828.451    0.000  828.451        0.000 1206.100    0.000 1206.100
783.00   807.959   63.914    0.000   63.914      252.919  758.886    0.000  758.886        0.000 1238.371    0.000 1238.371
784.00   743.446  120.615    0.000  120.615       35.884  881.152    0.000  881.152        0.000 1053.590    0.000 1053.590
785.00   857.874   78.775    0.000   78.775       62.084  894.252    0.000  894.252        0.000 1025.441    0.000 1025.441
786.00   760.906   59.851    0.000   59.851       13.316  781.711    0.000  781.711        0.000  939.786    0.000  939.786
787.00   666.962  231.424    0.000  231.424       70.342  830.740    0.000  830.740        0.000 1095.413    0.000 1095.413
788.00   740.727  167.784    0.000  167.784      100.778  832.595    0.000  832.595        0.000 1277.478    0.000 1277.478
789.00   692.321  210.721    0.000  210.721        0.000  842.674    0.000  842.674        0.000  992.768    0.000  992.768
790.00   739.342  158.414    0.000  158.414       15.218  815.910    0.000  815.910        0.000  861.873    0.000  861.873
791.00   849.654   72.338    0.000   72.338       64.678  938.738    0.000  938.738        0.000 1165.784    0.000 1165.784
792.00   691.413  204.126    0.000  204.126       41.072  897.494    0.000  897.494        0.000  984.826    0.000  984.826
793.00   646.194  251.812    0.000  251.812        0.000  923.781    0.000  923.781        0.000  923.400    0.000  923.400
794.00   623.472  227.974    0.000  227.974        0.000  867.272    0.000  867.272        0.000 1034.087    0.000 1034.087
795.00   768.908  121.778    0.000  121.778       28.447  874.191    0.000  874.191        0.000  940.892    0.000  940.892
796.00   730.026  113.286    0.000  113.286       11.414  790.792    0.000  790.792        0.000  872.027    0.000  872.027
797.00   705.683  168.953    0.000  168.953      102.724  733.374    0.000  733.374        0.000  923.600    0.000  923.600
798.00   821.371  102.186    0.000  102.186      191.482  746.392    0.000  746.392        0.000  960.999    0.000  960.999
799.00   715.464  155.270    0.000  155.270      122.439  672.631    0.000  672.631        0.000  877.556    0.000  877.556
800.00   791.389  157.251    0.000  157.251      190.230  743.191    0.000  743.191        0.000 1218.466    0.000 1218.466
801.00   772.914  114.955    0.000  114.955       52.313  772.417    0.000  772.417        0.000  751.186    0.000  751.186
802.00   803.862   85.808    0.000   85.808      124.947  659.404    0.000  659.404        0.000  811.707    0.000  811.707
803.00   787.747   86.220    0.000   86.220      239.471  699.612    0.000  699.612        0.000 1116.123    0.000 1116.123
804.00   811.241   70.236    0.000   70.236      372.892  510.335    0.000  510.335        0.000 1064.247    0.000 1064.247
805.00   876.836   41.471    0.000   41.471      651.103  312.842    0.000  312.842      121.847  912.241   30.462  881.779
806.00   872.482   13.316    0.000   13.316      631.130  215.003    0.000  215.003      152.308  940.993    0.000  940.993
807.00   871.587   62.995    0.000   62.995      684.217  205.318    0.000  205.318       91.385  922.393   20.308  902.085
808.00   840.379   41.159    0.000   41.159      679.850  238.133    0.000  238.133      223.184  872.327    0.000  872.327
809.00   817.631   42.525    0.000   42.525      607.264  271.251    0.000  271.251       40.616  963.412   40.616  922.797
810.00   824.159   40.059    0.000   40.059      683.867  253.438    0.000  253.438      192.924  789.188   70.072  719.116
811.00   898.643   39.058    0.000   39.058      717.238  208.205    0.000  208.205      182.669  758.118   79.723  678.395
812.00   855.599   43.277    0.000   43.277      576.265  152.311    0.000  152.311       29.858  956.676   99.930  856.746
813.00   900.625   38.287    0.000   38.287      882.549  398.608   11.414  387.194      221.168 1297.666  360.208  937.458
814.00   781.152   48.454    0.000   48.454      499.077  293.636    0.000  293.636        0.000 1062.428  172.616  889.812
815.00   805.268   83.212    0.000   83.212      575.941  144.574    0.000  144.574       90.579  880.465  182.467  697.997
816.00   919.988   47.767    0.000   47.767      592.461  268.527    0.000  268.527       91.183 1026.639  141.450  885.189
817.00   885.448   16.456    0.000   16.456      573.917  202.682    0.000  202.682      111.693 1016.692    0.000 1016.692
818.00   846.728   29.929    0.000   29.929      571.498  133.420    0.000  133.420       20.308  881.171   81.231  799.940
819.00   775.323   81.152    0.000   81.152      230.092  398.829    0.000  398.829        0.000  726.153    0.000  726.153
820.00   852.774   76.851    0.000   76.851      206.788  377.347    0.000  377.347        0.000  724.243    0.000  724.243
821.00   809.502   82.200    0.000   82.200      106.096  502.076    0.000  502.076        0.000  634.467    0.000  634.467
822.00   826.543   70.570    0.000   70.570      316.514  373.716    0.000  373.716        0.000  970.349    0.000  970.349
823.00   809.628  139.539    0.000  139.539      733.557  644.317    0.000  644.317        0.000 2221.864  563.377 1658.487
824.00   777.380  193.940    0.000  193.940      591.855  754.716    0.000  754.716      564.082 1605.099    0.000 1605.099
825.00   834.812   96.834    0.000   96.834      520.665  481.046    0.000  481.046      324.321 1426.563    0.000 1426.563
826.00   839.638  101.490    0.000  101.490      440.509  749.881    0.000  749.881      203.078 1390.880    0.000 1390.880
827.00   655.901  196.749    0.000  196.749       87.073  881.067    0.000  881.067        0.000 1156.135    0.000 1156.135
828.00   714.187  178.864    0.000  178.864      332.987  609.773    0.000  609.773        0.000 1145.378    0.000 1145.378
829.00   767.191   59.490    0.000   59.490      163.598  602.077    0.000  602.077        0.000 1106.773    0.000 1106.773
830.00   716.358  190.519    0.000  190.519      438.567  605.709    0.000  605.709      324.924 1248.324    0.000 1248.324
831.00   771.907  119.742    0.000  119.742      300.432  667.576    0.000  667.576        0.000 1167.495    0.000 1167.495
832.00   758.423   98.628    0.000   98.628      199.741  680.806    0.000  680.806        0.000 1157.542    0.000 1157.542
833.00   725.460  215.871    0.000  215.871       24.125  892.257    0.000  892.257        0.000 1228.016    0.000 1228.016
834.00   679.964  257.164    0.000  257.164      119.845  830.953    0.000  830.953        0.000 1177.850    0.000 1177.850
835.00   710.174  136.740    0.000  136.740       38.046  861.482    0.000  861.482        0.000 1056.004    0.000 1056.004
836.00   744.669   79.004    0.000   79.004       39.948  781.714    0.000  781.714        0.000  852.926    0.000  852.926
837.00   672.505   66.633    0.000   66.633       36.144  633.161    0.000  633.161        0.000 1056.004    0.000 1056.004
838.00   683.276   93.882    0.000   93.882       83.701  702.077    0.000  702.077        0.000 1106.773    0.000 1106.773
839.00   743.537  138.969    0.000  138.969       79.896  765.762    0.000  765.762        0.000 1268.632    0.000 1268.632
840.00   661.681  182.643    0.000  182.643       85.603  639.863    0.000  639.863       40.616  944.311    0.000  944.311
841.00   519.317  298.441    0.000  298.441       58.971  610.119    0.000  610.119        0.000  852.926    0.000  852.926
842.00   454.970  312.829    0.000  312.829       30.437  659.099    0.000  659.099        0.000  842.571    0.000  842.571
843.00   434.695  289.904    0.000  289.904       36.144  639.345    0.000  639.345        0.000  872.630    0.000  872.630
844.00   536.756  244.607    0.000  244.607       97.017  587.724    0.000  587.724       20.308  944.311    0.000  944.311
845.00   473.938  287.629    0.000  287.629       11.414  652.011    0.000  652.011        0.000  700.618    0.000  700.618
846.00   728.347  164.529    0.000  164.529      191.558  561.338    0.000  561.338        0.000 1140.240    0.000 1140.240
847.00   526.563  271.293    0.000  271.293        1.859  769.364    0.000  769.364        0.000  884.688    0.000  884.688
848.00   623.815  213.555    0.000  213.555        0.000  812.032    0.000  812.032        0.000  856.030    0.000  856.030
849.00   723.167  122.571    0.000  122.571       72.287  656.179    0.000  656.179        0.000  890.620    0.000  890.620
850.00   776.585   84.872    0.000   84.872      174.492  572.955    0.000  572.955        0.000  916.451    0.000  916.451
851.00   606.966  217.043    0.000  217.043       20.925  720.427    0.000  720.427        0.000  778.624    0.000  778.624
852.00   786.384  147.477    0.000  147.477       77.994  696.646    0.000  696.646        0.000  864.575    0.000  864.575
853.00   722.562  205.736    0.000  205.736       64.635  886.916    0.000  886.916        0.000 1092.386    0.000 1092.386
854.00   732.493  196.481    0.000  196.481       49.460  895.863    0.000  895.863        0.000 1131.794    0.000 1131.794
855.00   513.958  225.187    0.000  225.187        1.902  726.018    0.000  726.018        0.000  751.186    0.000  751.186
856.00   632.260  224.439    0.000  224.439        0.000  837.789    0.000  837.789        0.000  974.772    0.000  974.772
857.00   697.116  190.363    0.000  190.363        7.609  709.125    0.000  709.125        0.000  761.541    0.000  761.541
858.00   661.123  191.848    0.000  191.848      140.770  608.727    0.000  608.727        0.000  822.464    0.000  822.464
859.00   778.555    0.000    0.000    0.000      117.942  673.133    0.000  673.133        0.000  861.770    0.000  861.770
860.00   761.814   58.112    0.000   58.112        7.609  727.925    0.000  727.925        0.000 1014.383    0.000 1014.383
861.00   755.533    0.000    0.000    0.000      119.282  569.641    0.000  569.641        0.000  811.806    0.000  811.806
862.00   716.154   15.641    0.000   15.641      167.961  582.786    0.000  582.786        0.000  718.814    0.000  718.814
863.00   779.802    4.087    0.000    4.087      260.132  580.469    0.000  580.469        0.000 1229.001    0.000 1229.001
864.00   719.560   86.375    0.000   86.375        3.805  779.613    0.000  779.613        0.000  915.647    0.000  915.647
865.00   643.717  162.038    0.000  162.038       15.218  795.612    0.000  795.612        0.000 1118.723    0.000 1118.723
866.00   633.464  140.189    0.000  140.189      101.246  717.609    0.000  717.609        0.000 1178.732    0.000 1178.732
867.00   615.006  167.163    0.000  167.163       61.341  834.649    0.000  834.649        0.000 1104.646    0.000 1104.646
868.00   679.940  144.454    0.000  144.454       24.382  857.649    0.000  857.649        0.000 1170.397    0.000 1170.397
869.00   498.490  327.227    0.000  327.227       11.196  811.899    0.000  811.899        0.000  985.818    0.000  985.818
870.00   627.601  134.520    0.000  134.520       16.773  917.777    0.000  917.777        0.000 1068.353    0.000 1068.353
871.00   697.307  129.493    0.000  129.493      117.597  766.503    0.000  766.503        0.000 1187.988    0.000 1187.988
872.00   696.463   22.122    0.000   22.122      351.708  336.688    0.000  336.688       30.462 1073.691    0.000 1073.691
873.00   792.396   24.519    0.000   24.519      354.056  577.212    0.000  577.212       80.425 1403.528    0.000 1403.528
874.00   693.286  121.153    0.000  121.153       67.918  771.816    0.000  771.816        0.000 1136.606    0.000 1136.606
875.00   681.192   82.210    0.000   82.210      122.346  783.234    0.000  783.234        0.000 1361.502    0.000 1361.502
876.00   614.752   95.738    0.000   95.738       46.603  639.335    0.000  639.335        0.000  809.896    0.000  809.896
877.00   709.798   48.684    0.000   48.684      193.169  507.035    0.000  507.035        0.000  944.311    0.000  944.311
878.00   732.550   33.862    0.000   33.862       90.962  534.845    0.000  534.845        0.000  720.925    0.000  720.925
879.00   689.382   40.074    0.000   40.074      196.715  414.957    0.000  414.957        0.000  670.156    0.000  670.156
880.00   704.432   18.155    0.000   18.155      176.870  484.945    0.000  484.945       10.154  842.772    0.000  842.772
881.00   682.929   38.752    0.000   38.752      216.427  464.145    0.000  464.145       40.616  750.581    0.000  750.581
882.00   566.988  110.474    0.000  110.474       41.851  597.275    0.000  597.275        0.000  822.464    0.000  822.464
883.00   642.555   48.101    0.000   48.101      150.108  478.422    0.000  478.422        0.000  731.079    0.000  731.079
884.00   654.398   54.415    0.000   54.415       15.218  596.713    0.000  596.713        0.000  639.694    0.000  639.694
885.00   666.840   35.762    0.000   35.762      134.541  516.729    0.000  516.729        0.000  852.926    0.000  852.926
886.00   677.801   73.888    0.000   73.888      279.638  424.456    0.000  424.456       20.308  891.628    0.000  891.628
887.00   603.116   90.489    0.000   90.489       19.023  544.395    0.000  544.395        0.000  771.393    0.000  771.393
888.00   650.864   82.962    0.000   82.962      172.416  491.521    0.000  491.521        0.000  873.234    0.000  873.234
889.00   659.573  100.306    0.000  100.306       79.636  606.572    0.000  606.572        0.000  781.246    0.000  781.246
890.00   586.811  137.564    0.000  137.564       66.407  577.607    0.000  577.607        0.000  670.156    0.000  670.156
891.00   649.260   48.290    0.000   48.290      285.943  386.895    0.000  386.895       81.231  700.618    0.000  700.618
892.00   602.337   81.473    0.000   81.473      174.233  398.919    0.000  398.919        0.000  680.310    0.000  680.310
893.00   618.901  101.558    0.000  101.558      149.763  461.695    0.000  461.695        0.000  822.464    0.000  822.464
894.00   594.268   77.354    0.000   77.354      192.046  369.564    0.000  369.564        0.000  731.079    0.000  731.079
895.00   651.065   60.159    0.000   60.159       51.362  639.085    0.000  639.085        0.000  670.156    0.000  670.156
896.00   632.025   33.516    0.000   33.516      204.668  441.289    0.000  441.289       30.462  771.695    0.000  771.695
897.00   612.762   68.200    0.000   68.200      122.827  487.543    0.000  487.543        0.000  741.233    0.000  741.233
898.00   676.036  102.895    0.000  102.895      145.866  678.591    0.000  678.591        0.000 1063.239    0.000 1063.239
899.00   619.368  106.364    0.000  106.364      144.055  617.268    0.000  617.268       10.154 1133.808    0.000 1133.808
900.00   777.253   98.951    0.000   98.951       98.789  813.370    0.000  813.370        0.000 1688.542    0.000 1688.542
901.00   818.032   20.953    0.000   20.953      216.428  683.293    0.000  683.293       50.769 1145.272    0.000 1145.272
902.00   836.867  120.913    0.000  120.913      138.379  749.544    0.000  749.544        0.000 1359.411    0.000 1359.411
903.00   693.571  154.863    0.000  154.863      117.942  563.080    0.000  563.080       10.154  964.619    0.000  964.619
904.00   610.663  238.201    0.000  238.201      205.189  594.295    0.000  594.295      101.539 1137.235    0.000 1137.235
905.00   648.905  216.627    0.000  216.627      165.283  611.934    0.000  611.934       81.231 1066.158    0.000 1066.158
906.00   727.850  188.640    0.000  188.640      197.320  541.550    0.000  541.550       50.769 1086.465    0.000 1086.465
907.00   698.306  218.380    0.000  218.380      206.832  580.712    0.000  580.712       40.616 1136.529    0.000 1136.529
908.00   648.652  225.965    0.000  225.965      191.700  617.813    0.000  617.813       91.385 1218.466    0.000 1218.466
909.00   738.001  100.227    0.000  100.227      207.956  561.735    0.000  561.735       50.769  883.388    0.000  883.388
910.00   621.845  182.979    0.000  182.979      164.624  637.283    0.000  637.283       10.053 1066.435    0.000 1066.435
911.00   753.699   68.047    0.000   68.047      254.890  531.409    0.000  531.409      120.637  987.925    0.000  987.925
912.00   642.485  115.102    0.000  115.102      133.028  597.991    0.000  597.991        0.000  687.241    0.000  687.241
913.00   630.701  164.555    0.000  164.555      156.982  608.883    0.000  608.883       39.811  867.896    0.000  867.896
914.00   636.971  122.919    0.000  122.919      163.165  566.676    0.000  566.676        0.000  805.361    0.000  805.361
915.00   725.275  157.090    0.000  157.090      268.812  586.531    0.000  586.531      150.796 1078.906    0.000 1078.906
916.00   700.790  173.146    0.000  173.146      335.178  618.397    0.000  618.397      231.221 1036.981    0.000 1036.981
917.00   729.882  120.947    0.000  120.947      243.304  634.482    0.000  634.482      110.584 1048.445    0.000 1048.445
918.00   767.936  109.063    0.000  109.063      253.948  659.154    0.000  659.154      109.782 1167.069    0.000 1167.069
919.00   687.064   89.382    0.000   89.382      187.155  511.388    0.000  511.388        0.000  956.965    0.000  956.965
920.00   686.501  126.926    0.000  126.926      257.480  413.965    0.000  413.965       49.764 1056.195    0.000 1056.195
921.00   760.503   52.751    0.000   52.751      307.556  375.205    0.000  375.205      212.324  855.125    0.000  855.125
922.00   611.070  192.834    0.000  192.834      175.699  455.151    0.000  455.151       20.308  815.220    0.000  815.220
923.00   667.959  103.519    0.000  103.519      279.626  441.144    0.000  441.144      171.408  833.714    0.000  833.714
924.00   757.481  116.550    0.000  116.550      436.171  379.574    0.000  379.574      515.328  824.158    0.000  824.158
925.00   649.749  106.403    0.000  106.403      210.244  410.180    0.000  410.180       50.468 1038.196    0.000 1038.196
926.00   568.372  189.335    0.000  189.335      182.740  485.404    0.000  485.404       60.319  997.779    0.000  997.779
927.00   561.338  139.198    0.000  139.198      146.733  402.450    0.000  402.450        0.000  835.325    0.000  835.325
928.00   568.287  179.109    0.000  179.109      178.334  452.034    0.000  452.034        0.000 1064.939    0.000 1064.939
929.00   606.374  196.263    0.000  196.263       54.081  587.228    0.000  587.228        0.000  996.073    0.000  996.073
930.00   577.664  246.518    0.000  246.518      143.575  605.675    0.000  605.675        0.000 1179.135    0.000 1179.135
931.00   614.765  225.048    0.000  225.048      119.540  639.225    0.000  639.225        0.000 1145.864    0.000 1145.864
932.00   656.170  147.494    0.000  147.494      157.543  511.122    0.000  511.122       70.976 1064.329    0.000 1064.329
933.00   705.104   92.054    0.000   92.054      330.195  475.394    0.000  475.394      412.379 1129.884    0.000 1129.884
934.00   749.463   69.090    0.000   69.090      343.163  480.706    0.000  480.706      532.814 1089.766    0.000 1089.766
935.00   691.196   97.143    0.000   97.143      255.673  483.417    0.000  483.417       20.207 1108.361    0.000 1108.361
936.00   691.385   67.418    0.000   67.418      264.801  514.060    0.000  514.060      211.621 1054.579    0.000 1054.579
937.00   726.675   30.058    0.000   30.058      304.946  422.864    0.000  422.864      150.796 1168.985    0.000 1168.985
938.00   671.843   78.570    0.000   78.570      252.919  416.929    0.000  416.929       60.923  938.069    0.000  938.069
939.00   762.596  100.090    0.000  100.090      386.743  467.305    0.000  467.305      412.177 1050.059    0.000 1050.059
940.00   753.496  101.862    0.000  101.862      302.705  491.134    0.000  491.134      131.900 1323.210    0.000 1323.210
941.00   797.450   68.365    0.000   68.365      417.832  493.507    0.000  493.507      212.425 1472.999    0.000 1472.999
942.00   891.818   70.978    0.000   70.978      301.512  518.840    0.000  518.840       91.385 1151.609    0.000 1151.609
943.00   891.881   71.782    0.000   71.782      469.167  509.027    0.000  509.027      426.463 1130.798    0.000 1130.798
944.00   770.275  241.466    0.000  241.466      420.343  663.027    0.000  663.027      666.326 1427.363    0.000 1427.363
945.00   885.352  162.403    0.000  162.403      479.097  729.567    0.000  729.567      656.576 1740.324    0.000 1740.324
946.00   883.203  119.554    0.000  119.554      482.708  596.457    0.000  596.457      345.232 1471.307    0.000 1471.307
947.00   901.761  115.869    0.000  115.869      707.735  385.907    0.000  385.907      314.770 1411.188    0.000 1411.188
948.00   803.681  129.943    0.000  129.943      667.091  410.378    0.000  410.378      253.143 1511.720    0.000 1511.720
949.00   814.820  120.992    0.000  120.992      529.526  494.943    0.000  494.943       81.231 1665.236    0.000 1665.236
950.00   910.397  131.390    0.000  131.390      575.574  417.814    0.000  417.814      314.770 1238.773    0.000 1238.773
951.00   840.503  179.742    0.000  179.742      300.563  734.201    0.000  734.201       30.462 1664.834    0.000 1664.834
952.00   922.561  156.984    0.000  156.984      456.508  678.602    0.000  678.602        0.000 1634.775    0.000 1634.775
953.00   886.040  163.594    0.000  163.594      484.695  532.730    0.000  532.730      223.385 1391.081    0.000 1391.081
954.00   933.451  133.015    0.000  133.015      310.074  654.304    0.000  654.304      142.154 1391.082    0.000 1391.082
955.00   879.110  105.684    0.000  105.684      624.498  525.497    0.000  525.497      192.117 2189.005    0.000 2189.005
956.00   728.675  252.020    0.000  252.020       72.892 1005.468    0.000 1005.468        0.000 2177.239    0.000 2177.239
957.00   773.880  225.236    0.000  225.236      309.799  756.499    0.000  756.499       20.308 2024.632    0.000 2024.632
958.00   719.258  272.457    0.000  272.457      125.465  942.654    0.000  942.654        0.000 1981.702    0.000 1981.702
959.00   699.025  253.899    0.000  253.899      102.724  945.501    0.000  945.501        0.000 1994.469    0.000 1994.469
960.00   809.770  174.132    0.000  174.132      174.016  890.897    0.000  890.897        0.000 2015.381    0.000 2015.381
961.00   624.822  310.948    0.000  310.948      298.607  732.106    0.000  732.106       60.319 1850.100    0.000 1850.100
962.00   713.503  315.001    0.000  315.001      320.178  817.710    0.000  817.710      483.157 1518.547    0.000 1518.547
963.00   671.565  323.159    0.000  323.159      226.705  871.581    0.000  871.581       40.212 1983.409    0.000 1983.409
964.00   704.388  263.202    0.000  263.202      301.850  852.299    0.000  852.299       30.462 1935.864    0.000 1935.864
965.00   815.449  200.182    0.000  200.182      434.000  772.801    0.000  772.801      655.568 1651.858    0.000 1651.858
966.00   949.774   83.201    0.000   83.201      439.431  691.223    0.000  691.223       50.769 1644.929    0.000 1644.929
967.00   727.411  192.035    0.000  192.035      321.140  685.562    0.000  685.562        0.000 1360.620    0.000 1360.620
968.00   788.312  184.722    0.000  184.722      332.250  766.669    0.000  766.669        0.000 1583.804    0.000 1583.804
969.00   894.587  144.837    0.000  144.837      266.441  751.191    0.000  751.191        0.000 1461.857    0.000 1461.857
970.00   867.410  182.660    0.000  182.660      182.621  822.354    0.000  822.354        0.000 1400.833    0.000 1400.833
971.00   810.669  195.601    0.000  195.601      256.636  789.669    0.000  789.669       30.462 1471.508    0.000 1471.508
972.00   707.628  262.399    0.000  262.399      312.794  692.392    0.000  692.392       40.616 1369.165    0.000 1369.165
973.00   782.665  258.848    0.000  258.848      307.998  835.324    0.000  835.324       50.769 1634.775    0.000 1634.775
974.00   711.266  266.499    0.000  266.499      288.497  783.570    0.000  783.570        0.000 1421.342    0.000 1421.342
975.00   746.332  231.377    0.000  231.377      404.668  715.653    0.000  715.653      111.693 1452.005    0.000 1452.005
976.00   738.114  235.659    0.000  235.659      248.201  806.748    0.000  806.748      111.693 1350.265    0.000 1350.265
977.00   733.495  210.066    0.000  210.066      232.722  814.700    0.000  814.700        0.000 1502.774    0.000 1502.774
978.00   763.071  210.361    0.000  210.361      363.415  775.052    0.000  775.052        0.000 1826.691    0.000 1826.691
979.00   840.604  171.408    0.000  171.408      331.000  784.307    0.000  784.307       50.769 1736.313    0.000 1736.313
980.00   746.914  213.189    0.000  213.189      246.060  810.071    0.000  810.071      160.850 1427.565    0.000 1427.565
981.00   819.258  144.098    0.000  144.098      213.166  890.085    0.000  890.085      271.736 1659.895    0.000 1659.895
982.00   878.749  148.063    0.000  148.063      332.556  869.726    0.000  869.726      302.405 1703.937    0.000 1703.937
983.00   834.679  224.351    0.000  224.351      182.990  904.867    0.000  904.867      191.009 1561.870    0.000 1561.870
984.00   874.484  130.879    0.000  130.879      561.513  562.238    0.000  562.238      851.414 1235.246    0.000 1235.246
985.00   938.347  138.574    0.000  138.574      401.341  772.442    0.000  772.442      538.156 1520.764    0.000 1520.764
986.00   795.726  146.873    0.000  146.873      411.279  605.508    0.000  605.508      466.272 1324.414    0.000 1324.414
987.00   840.340  142.122    0.000  142.122      556.323  601.272    0.000  601.272      688.851 1261.878    0.000 1261.878
988.00   905.033  159.534    0.000  159.534      515.479  645.114    0.000  645.114      385.847 1550.520    0.000 1550.520
989.00   763.449  142.183    0.000  142.183      190.300  615.726    0.000  615.726       20.106  920.175    0.000  920.175
990.00   972.076   15.641    0.000   15.641      341.670  368.049    0.000  368.049        0.000  736.504    0.000  736.504
991.00   860.685   30.225    0.000   30.225      353.349  530.480    0.000  530.480      111.693  741.233    0.000  741.233
992.00   994.483    0.000    0.000    0.000      637.740  254.560    0.000  254.560      132.000  822.464    0.000  822.464
993.00   917.404    0.000    0.000    0.000      372.159  513.620    0.000  513.620      121.847  690.464    0.000  690.464
994.00   922.023    0.000    0.000    0.000      393.776  535.670    0.000  535.670      365.540  751.387    0.000  751.387
995.00   977.965   13.739    0.000   13.739      459.998  457.065    0.000  457.065      405.651  557.456    0.000  557.456
996.00   950.582    0.000    0.000    0.000      725.830  246.994    0.000  246.994      495.625  952.046    0.000  952.046
997.00   980.071   17.966    0.000   17.966      501.630  422.137    0.000  422.137      304.415  781.546    0.000  781.546
998.00  1008.112   46.213    0.000   46.213      665.815  542.456    0.000  542.456      738.109 1326.234    0.000 1326.234
999.00  1051.117    0.000    0.000    0.000      609.961  650.403    0.000  650.403      624.199 1800.941    0.000 1800.941
1000.00   863.588  122.797    0.000  122.797      367.378  498.564    0.000  498.564      301.694  838.340    0.000  838.340
1001.00   885.510   86.410    0.000   86.410      241.893  607.739    0.000  607.739      213.231  817.438    0.000  817.438
1002.00   643.549  137.911    0.000  137.911       54.475  608.259    0.000  608.259        0.000  616.170    0.000  616.170
1003.00   755.672   87.057    0.000   87.057      184.303  428.406    0.000  428.406       29.858  604.608    0.000  604.608
1004.00   812.739   83.634    0.000   83.634      199.954  470.255    0.000  470.255        0.000  565.802    0.000  565.802
1005.00   776.869   65.087    0.000   65.087      211.198  405.447    0.000  405.447        0.000  807.686    0.000  807.686
1006.00   852.534   81.896    0.000   81.896      216.374  495.980    0.000  495.980        0.000  887.708    0.000  887.708
1007.00   759.542   40.329    0.000   40.329      302.547  370.516    0.000  370.516       29.858  637.081    0.000  637.081
1008.00   902.321    0.000    0.000    0.000      426.716  402.714    0.000  402.714       50.769 1215.045    0.000 1215.045
1009.00   875.007    0.000    0.000    0.000      368.551  412.106    0.000  412.106       40.212  699.812    0.000  699.812
1010.00   888.996   53.186    0.000   53.186      338.004  508.345    0.000  508.345      242.085  830.004    0.000  830.004
1011.00   799.107   90.744    0.000   90.744      346.953  443.882    0.000  443.882      221.375  710.168    0.000  710.168
1012.00   918.626   53.051    0.000   53.051      428.657  489.663    0.000  489.663       50.769 1023.629    0.000 1023.629
1013.00   943.309   69.687    0.000   69.687      374.356  566.052    0.000  566.052      253.847  902.889    0.000  902.889
1014.00   926.854   58.188    0.000   58.188      413.257  595.410    0.000  595.410      394.691 1144.570    0.000 1144.570
1015.00   895.580   83.483    0.000   83.483      383.650  660.826    0.000  660.826      375.694 1126.375    0.000 1126.375
1016.00   945.099    1.057    0.000    1.057      416.150  592.987    0.000  592.987      121.141 1265.103    0.000 1265.103
1017.00   889.475  100.034    0.000  100.034      358.822  573.060    0.000  573.060      140.743  989.346    0.000  989.346
1018.00   826.877   56.202    0.000   56.202      209.036  617.114    0.000  617.114        0.000  731.079    0.000  731.079
1019.00   888.249   71.442    0.000   71.442      153.387  572.634    0.000  572.634        0.000  820.954    0.000  820.954
1020.00   875.418   76.657    0.000   76.657      486.814  636.361    0.000  636.361      670.156  934.157    0.000  934.157
1021.00   922.605   85.139    0.000   85.139      425.756  725.151    0.000  725.151      441.841 1053.585    0.000 1053.585
1022.00   945.282   64.907    0.000   64.907      474.685  557.327    0.000  557.327      606.713 1206.800    0.000 1206.800
1023.00   839.262   68.092    0.000   68.092      247.299  633.722    0.000  633.722      172.616 1066.157    0.000 1066.157
1024.00   887.545   94.098    0.000   94.098      299.784  534.022    0.000  534.022      192.924 1075.105    0.000 1075.105
1025.00   904.202   96.687    0.000   96.687      413.612  533.547    0.000  533.547      436.416 1155.831    0.000 1155.831
1026.00   829.501   50.646    0.000   50.646      300.650  399.050    0.000  399.050       20.308  951.248    0.000  951.248
1027.00   780.103   94.516    0.000   94.516      201.384  543.105    0.000  543.105      111.693  873.234    0.000  873.234
1028.00   791.083  117.684    0.000  117.684      218.764  554.475    0.000  554.475       81.231  832.618    0.000  832.618
1029.00   728.544  122.508    0.000  122.508      154.086  595.635    0.000  595.635      101.539  781.849    0.000  781.849
1030.00   750.410  105.135    0.000  105.135       98.919  563.340    0.000  563.340       40.616  680.310    0.000  680.310
1031.00   809.929   32.550    0.000   32.550      276.697  459.319    0.000  459.319      152.308  822.464    0.000  822.464
1032.00   862.490   54.133    0.000   54.133      255.341  556.808    0.000  556.808        0.000  912.241    0.000  912.241
1033.00   809.025  141.106    0.000  141.106      213.575  561.264    0.000  561.264      223.385  902.489    0.000  902.489
1034.00   925.874   71.593    0.000   71.593      355.897  511.716    0.000  511.716      250.429  942.801    0.000  942.801
1035.00   943.307  104.606    0.000  104.606      597.127  498.141    0.000  498.141      678.193 1166.287    0.000 1166.287
1036.00   994.918   31.916    0.000   31.916      638.020  475.357    0.000  475.357      565.392 1196.042    0.000 1196.042
1037.00   754.675  139.187    0.000  139.187      264.937  470.211    0.000  470.211      100.533 1160.658    0.000 1160.658
1038.00   849.115   80.753    0.000   80.753      290.143  432.771    0.000  432.771       71.077  882.181    0.000  882.181
1039.00   918.007   36.257    0.000   36.257      309.901  537.658    0.000  537.658       30.462 1066.157    0.000 1066.157
1040.00   886.524  104.577    0.000  104.577      139.646  620.926    0.000  620.926       10.154  961.200    0.000  961.200
1041.00   792.575   96.745    0.000   96.745      123.562  571.075    0.000  571.075        0.000  873.032    0.000  873.032
1042.00   833.546   86.464    0.000   86.464       62.558  548.029    0.000  548.029        0.000  628.837    0.000  628.837
1043.00   803.305  108.335    0.000  108.335      237.787  519.885    0.000  519.885       71.077  913.849    0.000  913.849
1044.00   802.831  105.305    0.000  105.305      216.247  571.841    0.000  571.841       91.284 1184.275    0.000 1184.275
1045.00   839.716   67.177    0.000   67.177      287.477  458.532    0.000  458.532      331.752  877.650    0.000  877.650
1046.00  1000.648    0.000    0.000    0.000      471.450  384.811    0.000  384.811       60.621 1203.575    0.000 1203.575
1047.00   948.204   37.578    0.000   37.578      414.960  536.958    0.000  536.958       60.923 1360.620    0.000 1360.620
1048.00   894.197   25.787    0.000   25.787      294.900  463.207    0.000  463.207        0.000  963.412    0.000  963.412
1049.00   952.749   14.373    0.000   14.373      411.326  306.309    0.000  306.309       40.414  638.086    0.000  638.086
1050.00   894.548   28.213    0.000   28.213      170.334  416.080    0.000  416.080        0.000  759.328    0.000  759.328
