# Supplementary material for: N-Glycans modulate tilting of HIV-1 envelope glycoprotein
Source: Nat Commun. 2026 Apr 15;17:5206. doi: 10.1038/s41467-026-71874-2 (PMC13254402; doi:10.1038/s41467-026-71874-2)
Supplement: Supplementary file 8 — Source Data [file 41467_2026_71874_MOESM8_ESM.zip › source_data/1_Main_Text_Figures/4_Figure_5/3_Raw_data/FP/FP.C.3.txt]

#ASA ANALYSIS
#SIM_TIME  ASA1.4 TotOccl1.4 ShldMem1.4 ShldGly1.4   ASA7.2 TotOccl7.2 ShldMem7.2 ShldGly7.2   ASA18.6 TotOccl18.6 ShldMem18.6 ShldGly18.6

  0.00   752.444    0.000    0.000    0.000      423.607  132.815    0.000  132.815       50.769  792.003    0.000  792.003
  1.00   983.284   44.022    0.000   44.022      217.554  787.062    0.000  787.062        9.953 1539.468   69.871 1469.597
  2.00   932.421  114.039    0.000  114.039      153.567  734.330    0.000  734.330       10.154 1756.521    0.000 1756.521
  3.00   930.830   95.231    0.000   95.231      201.513 1120.788    0.000 1120.788       40.616 2179.164    0.000 2179.164
  4.00   859.487  243.749    0.000  243.749      270.760  717.367    0.000  717.367        0.000 1599.880  252.940 1346.940
  5.00   795.003  215.558    0.000  215.558      407.465  773.914   17.121  756.793        0.000 1916.754  543.981 1372.772
  6.00  1050.879   69.314    0.000   69.314      591.047  681.873    0.000  681.873        9.953 1781.752  678.701 1103.050
  7.00   871.810  188.968    0.000  188.968      461.900  734.789    0.000  734.789       40.313 1708.649  577.763 1130.885
  8.00   952.151  134.950    0.000  134.950      518.967  920.649    0.000  920.649      180.555 2296.172  667.942 1628.229
  9.00   852.024  194.522    0.000  194.522      389.236  718.805   28.534  690.270        0.000 1938.687  690.464 1248.223
 10.00   852.059  201.632    0.000  201.632      400.865  724.646    0.000  724.646       10.154 1806.285  558.463 1247.821
 11.00   867.180  123.098    0.000  123.098      170.126  884.784  272.029  612.755        0.000 1492.419  456.925 1035.495
 12.00   786.443  247.940    0.000  247.940      440.206  685.082   85.603  599.479        0.000 1928.231  761.541 1166.690
 13.00   713.232  270.144    0.000  270.144      307.826  508.084    0.000  508.084        0.000 1279.389  233.539 1045.850
 14.00   869.699  122.422    0.000  122.422      155.988  770.430   87.506  682.924        0.000 1462.159  111.693 1350.466
 15.00   773.052  239.347    0.000  239.347      163.165  759.881  161.695  598.186        0.000 1427.073  203.078 1223.995
 16.00   637.769  281.314    0.000  281.314      189.797  595.808    0.000  595.808        0.000 1095.413   81.231 1014.182
 17.00   788.092  219.271    0.000  219.271      136.965  817.556   91.310  726.245        0.000 1523.082   91.385 1431.697
 18.00   797.015  231.651    0.000  231.651      159.793  756.418   15.218  741.200        0.000 1420.337   30.462 1389.875
 19.00   683.254  340.732    0.000  340.732      226.373  717.938   85.517  632.421        0.000 1370.673   81.231 1289.442
 20.00   559.818  320.385    0.000  320.385       24.730  729.099    0.000  729.099        0.000 1208.312    0.000 1208.312
 21.00   606.574  294.924    0.000  294.924       65.888  782.018    0.000  782.018        0.000 1268.230    0.000 1268.230
 22.00   626.381  338.337    0.000  338.337       15.218  774.537    0.000  774.537        0.000 1279.389    0.000 1279.389
 23.00   747.901  150.684    0.000  150.684      184.523  573.108    0.000  573.108        0.000 1035.696  121.847  913.849
 24.00   712.807  202.564    0.000  202.564       94.941  560.214    0.000  560.214        0.000  842.570    0.000  842.570
 25.00   729.463  219.367    0.000  219.367       87.419  635.095    0.000  635.095        0.000 1075.102    0.000 1075.102
 26.00   752.138  151.083    0.000  151.083      180.718  511.021    0.000  511.021        0.000 1096.619   10.154 1086.465
 27.00   789.743  153.639    0.000  153.639       41.288  623.431   85.603  537.828        0.000 1025.542    0.000 1025.542
 28.00   674.786  202.550    0.000  202.550      104.627  544.614    0.000  544.614        0.000  943.205   10.154  933.051
 29.00   639.150  213.228    0.000  213.228       29.614  658.538    0.000  658.538        0.000  989.450    0.000  989.450
 30.00   642.660  173.643    0.000  173.643       22.654  498.398    0.000  498.398        0.000  618.180    0.000  618.180
 31.00   718.690   87.170    0.000   87.170       22.697  504.666    0.000  504.666        0.000  838.349    0.000  838.349
 32.00   687.052  129.873    0.000  129.873       58.667  520.971    0.000  520.971        0.000  796.527    0.000  796.527
 33.00   688.670  127.057    0.000  127.057       51.362  455.255    0.000  455.255        0.000  758.324    0.000  758.324
 34.00   535.006  177.370    0.000  177.370       15.218  491.393    0.000  491.393        0.000  688.453    0.000  688.453
 35.00   576.477  215.572    0.000  215.572       20.925  494.247    0.000  494.247        0.000  838.148    0.000  838.148
 36.00   540.585  268.539    0.000  268.539        0.000  514.267    0.000  514.267        0.000  674.077    0.000  674.077
 37.00   607.299  188.457    0.000  188.457       30.437  536.232    0.000  536.232        0.000  986.636    0.000  986.636
 38.00   605.159  261.256    0.000  261.256        3.761  608.298    0.000  608.298        0.000  778.329    0.000  778.329
 39.00   495.424  277.715    0.000  277.715        0.000  461.045    0.000  461.045        0.000  645.625    0.000  645.625
 40.00   552.919  291.900    0.000  291.900       36.144  471.333    0.000  471.333        0.000  747.466    0.000  747.466
 41.00   671.732  133.737    0.000  133.737       28.534  490.658    0.000  490.658        0.000  765.562    0.000  765.562
 42.00   728.477  118.143    0.000  118.143       58.798  567.616    0.000  567.616        0.000  883.388    0.000  883.388
 43.00   760.044  101.504    0.000  101.504       51.145  557.805    7.609  550.195        0.000  932.347    0.000  932.347
 44.00   711.964  171.005    0.000  171.005       91.310  571.726    0.000  571.726        0.000 1035.696    0.000 1035.696
 45.00   664.121  203.660    0.000  203.660       53.264  586.294    0.000  586.294        0.000 1015.388    0.000 1015.388
 46.00   806.280   99.994    0.000   99.994       33.723  660.440    0.000  660.440        0.000 1045.448    0.000 1045.448
 47.00   797.620  134.443    0.000  134.443       32.339  654.821    0.000  654.821        0.000 1066.157    0.000 1066.157
 48.00   728.648  110.849    0.000  110.849      108.431  549.418    0.000  549.418        0.000 1167.696    0.000 1167.696
 49.00   766.865  122.250    0.000  122.250      150.281  583.223    0.000  583.223        0.000 1096.619    0.000 1096.619
 50.00   776.456   81.808    0.000   81.808       68.483  564.072    0.000  564.072        0.000 1116.826    0.000 1116.826
 51.00   771.968  172.803    0.000  172.803      146.477  631.775   32.339  599.436        0.000 1330.158   20.308 1309.850
 52.00   806.947   57.622    0.000   57.622       30.437  703.892    0.000  703.892        0.000 1299.697    0.000 1299.697
 53.00   768.385   40.598    0.000   40.598      199.438  393.341   49.460  343.882        0.000 1025.542    0.000 1025.542
 54.00   786.205   47.883    0.000   47.883      298.271  352.832   30.437  322.395        0.000 1005.234    0.000 1005.234
 55.00   717.832   80.884    0.000   80.884      171.034  461.218    1.902  459.315        0.000 1035.696   10.154 1025.542
 56.00   678.837   71.373    0.000   71.373      226.373  365.241    0.000  365.241        0.000 1116.927  101.539 1015.388
 57.00   720.455   50.800    0.000   50.800      173.109  408.735    0.000  408.735        0.000  995.080   30.462  964.619
 58.00   717.385   62.637    0.000   62.637      195.937  419.024   19.023  400.001        0.000  974.772   30.462  944.311
 59.00   675.333  135.771    0.000  135.771       71.769  534.929    3.805  531.124        0.000  649.044    0.000  649.044
 60.00   520.266  174.200    0.000  174.200       64.592  460.348    9.511  450.836        0.000  597.871    0.000  597.871
 61.00   672.765   83.914    0.000   83.914      163.337  382.836   13.316  369.520        0.000  801.956    0.000  801.956
 62.00   783.731   16.487    0.000   16.487       88.542  475.790   58.971  416.819        0.000  548.108    0.000  548.108
 63.00   793.365    9.300    0.000    9.300       99.524  467.619   38.046  429.573        0.000  669.352    0.000  669.352
 64.00   785.864   83.510    0.000   83.510      144.402  489.882    0.000  489.882        0.000  974.773    0.000  974.773
 65.00   714.734  119.982    0.000  119.982      100.043  469.216    0.000  469.216        0.000  668.950    0.000  668.950
 66.00   671.742  163.363    0.000  163.363      167.316  464.332    0.000  464.332        0.000  883.388    0.000  883.388
 67.00   639.619  140.495    0.000  140.495      118.850  438.523   57.069  381.454        0.000  648.240    0.000  648.240
 68.00   654.939  101.427    0.000  101.427      286.425  322.306    0.000  322.306        0.000  670.156    0.000  670.156
 69.00   579.889  186.691    0.000  186.691       74.190  463.683  150.281  313.402        0.000  822.464    0.000  822.464
 70.00   622.381  107.358    0.000  107.358      141.073  489.317   26.632  462.685        0.000  659.600    0.000  659.600
 71.00   629.153  112.329    0.000  112.329      308.690  312.404   68.483  243.921        0.000  536.949   10.154  526.795
 72.00   658.847  111.050    0.000  111.050       83.701  556.545   41.851  514.694        0.000  791.701    0.000  791.701
 73.00   696.365   56.406    0.000   56.406       73.066  572.583   87.506  485.078        0.000  781.446    0.000  781.446
 74.00   677.143   35.932    0.000   35.932       69.779  544.307   30.437  513.870        0.000  688.151    0.000  688.151
 75.00   598.133  116.404    0.000  116.404      106.353  435.406   11.414  423.993        0.000  645.927    0.000  645.927
 76.00   763.483   36.566    0.000   36.566      143.234  574.361  135.063  439.297        0.000  852.926   50.769  802.157
 77.00   872.473    3.805    0.000    3.805      255.295  466.319  237.787  228.532        0.000 1015.287   40.616  974.672
 78.00   876.430    7.821    0.000    7.821      136.879  613.792  188.327  425.464        0.000 1126.980  142.154  984.826
 79.00   795.719   10.568    0.000   10.568      203.633  536.575  150.281  386.293        0.000 1045.850  101.539  944.311
 80.00   898.148   11.202    0.000   11.202      195.457  501.124  235.625  265.499        0.000  883.388   50.769  832.618
 81.00   890.211    1.902    0.000    1.902      112.493  581.151  246.044  335.107        0.000  851.116   10.154  840.962
 82.00   845.361    0.000    0.000    0.000      264.374  387.117  275.660  111.457        0.000  842.671  172.616  670.055
 83.00   837.784    0.000    0.000    0.000      379.939  233.507  200.216   33.290        0.000  790.193  568.617  221.576
 84.00   871.842    0.000    0.000    0.000      424.557  210.463  165.500   44.963        0.000  811.707  548.310  263.398
 85.00   854.371    0.000    0.000    0.000      357.890  257.498  152.703  104.795        0.000  758.524  233.539  524.985
 86.00   790.724    1.057    0.000    1.057      265.539  318.157  269.521   48.636        0.000  690.262  426.463  263.799
 87.00   749.677   10.568    0.000   10.568      453.996  223.302  180.329   42.973        0.000  720.724  406.155  314.569
 88.00   711.717    5.495    0.000    5.495      349.544  216.079  162.214   53.865        0.000  627.931  274.155  353.776
 89.00   807.939    1.902    0.000    1.902      456.419  180.027  140.770   39.257       10.154  770.489  385.847  384.641
 90.00   801.410    0.000    0.000    0.000      380.024  201.557  151.060   50.497       20.308  667.542  416.108  251.434
 91.00   858.123    1.902    0.000    1.902      434.586  219.583  150.109   69.474        0.000  890.526  396.001  494.524
 92.00   841.246    0.000    0.000    0.000      360.786  299.608  186.338  113.270        0.000  893.441  213.231  680.209
 93.00   801.129    1.691    0.000    1.691      394.251  236.402  184.392   52.010        0.000  812.310  324.924  487.386
 94.00   855.365    1.268    0.000    1.268      464.287  302.378  119.758  182.620        0.000 1045.850  121.847  924.003
 95.00   888.893    0.000    0.000    0.000      479.808  286.252  207.220   79.032        0.000 1044.744  203.078  841.666
 96.00   878.211    0.000    0.000    0.000      359.015  341.981  186.425  155.556        0.000  883.388   81.231  802.156
 97.00   834.453    0.000    0.000    0.000      347.429  305.578  159.793  145.785        0.000 1025.542  162.462  863.080
 98.00   911.416    0.000    0.000    0.000      406.572  358.843  260.615   98.228        0.000 1056.004  162.462  893.541
 99.00   868.217    8.455    0.000    8.455      315.003  395.587  201.471  194.117        0.000 1025.341   91.385  933.956
100.00   791.444    8.243    0.000    8.243      322.523  336.486  146.390  190.096        0.000  771.695  264.001  507.694
101.00   780.995    0.000    0.000    0.000      279.419  294.251  211.415   82.837        0.000  629.440  233.539  395.901
102.00   815.821    0.000    0.000    0.000      205.402  454.130  299.698  154.432        0.000  781.447  172.616  608.831
103.00   850.588    0.000    0.000    0.000      277.562  326.156  199.309  126.847        0.000  781.447  111.693  669.754
104.00   883.400    0.000    0.000    0.000      389.750  177.389   66.235  111.155        0.000  657.990   71.077  586.913
105.00   804.548   12.019    0.000   12.019      263.552  274.709  172.936  101.773        0.000  618.381  121.847  496.535
106.00   829.432    3.382    0.000    3.382      249.760  377.649  219.585  158.064        0.000  688.855  111.693  577.163
107.00   855.114    0.211    0.000    0.211      282.751  372.070  209.253  162.817        0.000  781.447  152.308  629.138
108.00   802.070    0.000    0.000    0.000      495.675  231.908  168.786   63.122        0.000  893.541  152.308  741.233
109.00   773.622    2.325    0.000    2.325      268.525  351.055  186.425  164.630        0.000  821.759   60.923  760.836
110.00   771.818   15.895    0.000   15.895      251.704  424.861  167.402  257.459        0.000  811.305    0.000  811.305
111.00   811.732   23.491    0.000   23.491      216.689  408.859  119.845  289.014        0.000  801.151    0.000  801.151
112.00   794.616   46.812    0.000   46.812        7.609  695.323   24.730  670.594        0.000  949.738    0.000  949.738
113.00   939.933   24.057    0.000   24.057      210.982  593.899  159.793  434.106        0.000 1096.418   30.462 1065.956
114.00  1011.516   13.303    0.000   13.303      225.509  601.773  356.508  245.265        0.000 1247.117  121.847 1125.271
115.00   938.624   68.832    0.000   68.832      204.495  700.301  200.086  500.215        0.000 1426.268    0.000 1426.268
116.00   861.984   63.836    0.000   63.836      198.313  539.528  144.607  394.921        0.000  965.803    0.000  965.803
117.00   874.699   49.530    0.000   49.530      151.654 1004.002  298.042  705.961        0.000 1409.666    0.000 1409.666
118.00   837.869   76.732    0.000   76.732      233.679  591.003   77.994  513.009        0.000 1147.388    0.000 1147.388
119.00   979.020   21.025    0.000   21.025      474.623  539.253    0.000  539.253        0.000 1797.136   40.616 1756.520
120.00  1006.284   96.894    0.000   96.894      412.788  825.594    0.000  825.594        0.000 2182.984   81.231 2101.753
121.00   818.378  125.628    0.000  125.628      269.949  782.941  394.576  388.365        0.000 1305.313  360.710  944.603
122.00  1010.720   23.182    0.000   23.182      224.903  940.259  365.647  574.612        0.000 1966.203  522.763 1443.441
123.00   891.138  116.402    0.000  116.402      254.086  823.182  267.602  555.580        0.000 1558.846  601.986  956.860
124.00   935.737   29.001    0.000   29.001      205.879  907.234  290.997  616.237        0.000 1780.129   60.923 1719.206
125.00   952.040   80.360    0.000   80.360      131.386 1159.412   99.691 1059.721        0.000 2059.600    0.000 2059.600
126.00   900.032  155.197    0.000  155.197      291.074 1067.477   44.612 1022.866       10.053 2528.392  472.496 2055.896
127.00   984.914   48.276    0.000   48.276      279.574  808.248   60.874  747.375        0.000 1792.097   30.462 1761.635
128.00   973.133   77.009    0.000   77.009      501.243 1003.837  250.790  753.047        0.000 2967.226  313.460 2653.766
129.00  1015.869   31.354    0.000   31.354      337.930  867.010   28.491  838.519        0.000 2054.083  160.850 1893.233
130.00   951.578  113.993    8.011  105.983      190.143 1009.347  296.358  712.989        0.000 1469.873  191.210 1278.663
131.00   915.642   95.978    0.000   95.978      310.617  625.542   50.281  575.261        0.000 1444.247  130.690 1313.557
132.00   943.014   94.622    0.000   94.622      116.249 1078.575  223.765  854.811        0.000 2001.398  140.743 1860.654
133.00  1017.310   17.812    0.000   17.812      456.881  482.006    3.805  478.202        0.000 1661.509   91.385 1570.124
134.00   858.693   54.614    0.000   54.614      354.550  679.108   53.264  625.844        0.000 1663.422  203.078 1460.345
135.00   942.740   80.306    0.000   80.306      352.653 1039.537  132.556  906.981        0.000 2588.821  252.842 2335.979
136.00   882.013   88.482    0.000   88.482      146.477  861.089   36.144  824.945        0.000 1529.617    0.000 1529.617
137.00   900.466   93.921    0.000   93.921      106.096  750.371   62.776  687.595        0.000 1141.960    0.000 1141.960
138.00   857.839   89.969    0.000   89.969       89.364  814.703    0.000  814.703        0.000 1392.188    0.000 1392.188
139.00   618.684  164.212    0.000  164.212       30.437  688.719    5.707  683.012        0.000  977.688    0.000  977.688
140.00   707.546  145.432    0.000  145.432       22.828  690.362   28.534  661.827        0.000 1197.052    0.000 1197.052
141.00   723.415  105.999    0.000  105.999       81.799  590.491   38.046  552.445        0.000 1005.737    0.000 1005.737
142.00   728.573  115.207    0.000  115.207       58.625  632.342    0.000  632.342        0.000 1103.154    0.000 1103.154
143.00   667.432  102.982    0.000  102.982       77.908  520.711   19.023  501.688        0.000  868.207    0.000  868.207
144.00   637.983  113.564    0.000  113.564       66.580  605.709   11.414  594.295        0.000 1034.892    0.000 1034.892
145.00   613.319  181.425    0.000  181.425        5.707  625.942   17.121  608.822        0.000  862.879    0.000  862.879
146.00   667.418  159.608    0.000  159.608       61.738  601.472    0.000  601.472        0.000  912.643    0.000  912.643
147.00   724.965  150.689    0.000  150.689       17.077  731.563  127.454  604.109        0.000 1096.418   81.231 1015.187
148.00   694.366   37.301    0.000   37.301       34.241  551.666   38.046  513.620        0.000  903.695    0.000  903.695
149.00   678.265    0.000    0.000    0.000      177.217  421.618    5.707  415.911        0.000  800.749    0.000  800.749
150.00   728.535    0.000    0.000    0.000      111.544  511.674   66.580  445.094        0.000  873.234    0.000  873.234
151.00   760.220    0.000    0.000    0.000      136.360  508.000   11.414  496.586        0.000 1005.033    0.000 1005.033
152.00   695.577   20.673    0.000   20.673      129.226  397.191    0.000  397.191        0.000  883.388    0.000  883.388
153.00   754.422    2.015    0.000    2.015      268.440  382.188   54.690  327.498        0.000 1116.423    0.000 1116.423
154.00   817.715   20.659    0.000   20.659      225.378  421.055   60.700  360.355        0.000 1056.004    0.000 1056.004
155.00   743.429   17.671    0.000   17.671      137.830  621.792   89.408  532.384        0.000 1086.264    0.000 1086.264
156.00   827.982    7.186    0.000    7.186      262.816  421.228    0.000  421.228        0.000  882.784    0.000  882.784
157.00   812.370   14.584    0.000   14.584      149.934  483.604   39.035  444.569        0.000  739.923    0.000  739.923
158.00   812.221   24.928    0.000   24.928       69.088  651.753   60.830  590.923        0.000 1064.750    0.000 1064.750
159.00   852.007   23.039    0.000   23.039      226.934  425.336   39.948  385.388        0.000 1045.850    0.000 1045.850
160.00   882.697    0.000    0.000    0.000      210.463  563.815  203.546  360.269        0.000 1208.312   60.923 1147.388
161.00   714.768   61.537    0.000   61.537      171.207  394.380    0.000  394.380        0.000  812.310    0.000  812.310
162.00   683.537   66.299    0.000   66.299       91.310  393.342    0.000  393.342        0.000  599.079    0.000  599.079
163.00   834.563   56.872    0.000   56.872       89.408  420.235   43.753  376.482        0.000  639.694    0.000  639.694
164.00   890.864   23.393    0.000   23.393      124.860  564.982   39.948  525.034        0.000 1106.773    0.000 1106.773
165.00   901.475   27.084    0.000   27.084      161.090  549.158  119.758  429.400        0.000 1076.311    0.000 1076.311
166.00   739.424   35.369    0.000   35.369      119.845  497.793   20.925  476.868        0.000  822.464    0.000  822.464
167.00   811.496   40.654    0.000   40.654      280.199  313.618    5.707  307.911        0.000  781.849   30.462  751.387
168.00   739.858   74.458    0.000   74.458      144.575  507.436   20.363  487.073        0.000  974.772   40.616  934.157
169.00   722.552   50.880    0.000   50.880       46.693  517.381    3.632  513.749        0.000  720.926    0.000  720.926
170.00   756.112   78.502    0.000   78.502       77.994  517.639    0.000  517.639        0.000 1035.696    0.000 1035.696
171.00   719.148   25.633    0.000   25.633       68.483  513.083   57.754  455.329        0.000  972.354    0.000  972.354
172.00   687.619   53.150    0.000   53.150      176.088  399.523    7.479  392.044       20.308  973.866   20.308  953.559
173.00   846.028   62.490    0.000   62.490      213.014  648.242  286.425  361.817       10.154 1561.482  324.924 1236.558
174.00   828.588   62.776    0.000   62.776      253.349  495.570  150.655  344.915        0.000 1070.869   10.154 1060.715
175.00   803.084    8.822    0.000    8.822      211.155  384.521  121.747  262.774        0.000 1004.832   40.616  964.217
176.00   716.796   19.234    0.000   19.234      237.787  266.884   55.167  211.717        0.000  802.156   20.308  781.849
177.00   769.258   52.786    0.000   52.786      156.940  470.082  205.362  264.720        0.000 1126.880    0.000 1126.880
178.00   857.902   16.811    0.000   16.811      173.109  579.357  178.675  400.682        0.000 1306.323   10.053 1296.270
179.00   844.194   19.353    0.000   19.353      134.499  629.647  253.858  375.789        0.000 1355.785    0.000 1355.785
180.00   806.868   35.635    0.000   35.635       87.506  603.951   71.244  532.707        0.000 1203.373    0.000 1203.373
181.00   742.973   42.645    0.000   42.645      112.236  564.737   60.091  504.646        0.000 1111.789    0.000 1111.789
182.00   748.785   75.791    0.000   75.791       72.287  661.198    7.609  653.589        0.000 1104.656    0.000 1104.656
183.00   850.489   66.471    0.000   66.471       68.483  695.750   17.121  678.630        0.000 1072.585    0.000 1072.585
184.00   645.951  152.155    0.000  152.155      100.822  416.114    0.000  416.114        0.000  769.982    0.000  769.982
185.00   738.129  136.839    0.000  136.839       74.103  571.718    0.000  571.718        0.000  881.778    0.000  881.778
186.00   674.648   91.275    0.000   91.275      144.575  471.635    1.902  469.732        0.000  903.695    0.000  903.695
187.00   704.900   84.320    0.000   84.320       70.385  456.757    7.609  449.147        0.000  710.469    0.000  710.469
188.00   735.596   65.077    0.000   65.077       77.908  502.592    5.707  496.885        0.000  863.080    0.000  863.080
189.00   705.758  103.556    0.000  103.556      193.948  434.356   26.632  407.724        0.000 1034.688    0.000 1034.688
190.00   614.366   94.832    0.000   94.832       92.867  361.176   20.925  340.250        0.000  619.387    0.000  619.387
191.00   764.767   83.432    0.000   83.432      246.521  387.155   15.218  371.937        0.000  893.541   10.154  883.388
192.00   657.360   57.388    0.000   57.388       76.092  412.020    0.000  412.020        0.000  873.234    0.000  873.234
193.00   692.432   19.053    0.000   19.053      169.132  277.735   36.144  241.592        0.000  649.848   20.308  629.541
194.00   730.180   21.349    0.000   21.349      269.003  266.018   39.948  226.070        0.000  839.957  141.350  698.607
195.00   727.739   19.925    0.000   19.925      358.711  140.727    5.707  135.020        0.000  731.079  101.539  629.541
196.00   739.566   49.180    0.000   49.180      143.148  349.892   43.622  306.270        0.000  771.695   81.231  690.464
197.00   715.686   41.567    0.000   41.567      174.492  353.479    0.000  353.479        0.000  740.630   20.308  720.322
198.00   797.326   30.496    0.000   30.496      172.719  325.293   85.603  239.689        0.000  802.156   40.616  761.541
199.00   710.286   43.684    0.000   43.684      235.842  275.746    0.000  275.746        0.000  831.814    0.000  831.814
200.00   674.708   38.539    0.000   38.539      202.681  269.778    1.902  267.876        0.000  812.310   50.769  761.541
201.00   764.214   27.478    0.000   27.478      233.809  296.628   66.580  230.048        0.000  710.772   20.308  690.464
202.00   801.592   16.952    0.000   16.952      171.723  385.732   41.851  343.881        0.000  832.417   10.154  822.263
203.00   760.977   19.799    0.000   19.799      125.204  357.501    0.000  357.501        0.000  761.541    0.000  761.541
204.00   770.957   15.206    0.000   15.206      126.244  364.980    9.511  355.469        0.000  609.233    0.000  609.233
205.00   659.260   70.070    0.000   70.070       20.925  492.652    0.000  492.652        0.000  761.541    0.000  761.541
206.00   563.994   95.503    0.000   95.503       74.190  406.919    0.000  406.919        0.000  629.541    0.000  629.541
207.00   622.342   98.057    0.000   98.057       41.851  507.740    0.000  507.740        0.000  802.156    0.000  802.156
208.00   746.383   72.033    0.000   72.033      107.739  439.213    0.000  439.213        0.000  761.541    0.000  761.541
209.00   679.530   77.136    0.000   77.136      224.471  351.882    0.000  351.882        0.000  893.542    0.000  893.542
210.00   669.012   63.070    0.000   63.070      150.022  378.557   49.460  329.097        0.000  670.156    0.000  670.156
211.00   774.900   26.014    0.000   26.014      212.107  327.022   53.091  273.931        0.000  830.809   40.213  790.595
212.00   619.207   29.270    0.000   29.270      240.381  195.677   64.678  130.999        0.000  680.109    0.000  680.109
213.00   663.965   14.966    0.000   14.966      233.464  214.397   43.753  170.644        0.000  670.156   91.385  578.771
214.00   647.312   27.705    0.000   27.705      245.006  184.220   38.046  146.174        0.000  952.856  273.552  679.305
215.00   625.798   11.866    0.000   11.866      331.346  142.672   11.414  131.259        0.000  811.707  142.154  669.553
216.00   719.661   23.168    0.000   23.168      298.574  169.217    1.902  167.315        0.000  871.826  141.752  730.074
217.00   627.470   52.322    0.000   52.322      218.678  193.991   55.167  138.824       10.154  649.848   71.077  578.771
218.00   709.296   26.930    0.000   26.930      335.190  135.020    0.000  135.020        0.000  761.541   71.077  690.464
219.00   664.156   19.841    0.000   19.841      305.578  116.040   19.023   97.017        0.000  700.618   60.923  639.694
220.00   664.508   26.775    0.000   26.775      244.878  180.718    0.000  180.718        0.000  690.464   10.154  680.310
221.00   687.586   38.894    0.000   38.894      340.077  202.982   11.414  191.568        0.000  751.387   91.385  660.002
222.00   577.606   24.801    0.000   24.801      300.563  121.660    0.000  121.660        0.000  599.079   81.231  517.848
223.00   629.186   22.716    0.000   22.716      277.433  127.367    0.000  127.367        0.000  639.694   30.462  609.233
224.00   708.086   24.322    0.000   24.322      273.887  159.228    5.707  153.521        0.000  680.310    0.000  680.310
225.00   752.616   22.702    0.000   22.702      180.631  313.836    0.000  313.836        0.000  781.849    0.000  781.849
226.00   646.345   27.466    0.000   27.466      302.681  250.670    3.805  246.865        0.000  802.157    0.000  802.157
227.00   645.484   14.868    0.000   14.868      308.172  161.652   68.483   93.169        0.000  690.263   50.769  639.493
228.00   733.816   30.509    0.000   30.509      238.652  157.760    7.609  150.151        0.000  558.463    0.000  558.463
229.00   754.430   18.474    0.000   18.474      249.889  233.852    0.000  233.852        0.000  832.618   71.077  761.541
230.00   679.493   34.891    0.000   34.891      201.557  247.299    0.000  247.299        0.000  670.156    0.000  670.156
231.00   801.433   40.794    0.000   40.794      301.687  184.262   17.121  167.141        0.000  984.926   71.077  913.849
232.00   782.995   32.848    0.000   32.848      298.271  205.448   17.121  188.327        0.000  720.925   30.462  690.464
233.00   756.151   21.532    0.000   21.532      314.395  178.772   20.925  157.847        0.000  670.156  162.462  507.694
234.00   736.266   32.565    0.000   32.565      244.399  273.931   55.167  218.764        0.000  629.541    0.000  629.541
235.00   729.756   41.301    0.000   41.301      245.914  209.425   49.373  160.052        0.000  708.962   20.107  688.855
236.00   708.547   24.787    0.000   24.787      248.551  176.481    0.000  176.481        0.000  538.156    0.000  538.156
237.00   733.005   24.492    0.000   24.492      112.711  344.964  100.389  244.574        0.000  700.417    0.000  700.417
238.00   807.749   28.311    0.000   28.311      285.085  198.530    5.707  192.823        0.000  720.925    0.000  720.925
239.00   715.677   25.633    0.000   25.633      238.391  235.798    0.000  235.798        0.000  708.962    0.000  708.962
240.00   716.116   42.079    0.000   42.079      323.780  169.217    0.000  169.217        0.000  871.625    0.000  871.625
241.00   704.728   38.259    0.000   38.259      227.670  246.260    0.000  246.260        0.000  619.387    0.000  619.387
242.00   705.875   33.159    0.000   33.159      255.640  223.434    0.000  223.434        0.000  639.694    0.000  639.694
243.00   665.138   42.289    0.000   42.289      259.272  217.463    0.000  217.463        0.000  761.541    0.000  761.541
244.00   759.764   27.126    0.000   27.126      265.626  203.546    0.000  203.546        0.000  659.399    0.000  659.399
245.00   743.106   11.329    0.000   11.329      213.531  320.535   63.122  257.413        0.000  729.471    0.000  729.471
246.00   682.066   38.400    0.000   38.400      113.835  331.474   22.828  308.647        0.000  618.984    0.000  618.984
247.00   624.449   31.029    0.000   31.029       55.167  398.877    0.000  398.877        0.000  700.618    0.000  700.618
248.00   719.597   42.163    0.000   42.163       45.655  430.740    0.000  430.740        0.000  810.903    0.000  810.903
249.00   665.064   17.079    0.000   17.079      111.068  336.661   40.035  296.626        0.000  796.728    0.000  796.728
250.00   668.038   23.589    0.000   23.589      142.932  319.327  104.367  214.960        0.000  800.950    0.000  800.950
251.00   697.833   26.282    0.000   26.282       67.791  375.272   44.099  331.173        0.000  848.905    0.000  848.905
252.00   647.503   22.927    0.000   22.927      154.778  333.118   77.648  255.470        0.000  872.832    0.000  872.832
253.00   716.349   50.024    0.000   50.024       28.534  498.399    0.000  498.399        0.000  953.258    0.000  953.258
254.00   671.264   19.052    0.000   19.052      110.333  342.068   13.143  328.925        0.000  800.548    0.000  800.548
255.00   689.431   37.526    0.000   37.526       58.841  449.760    1.902  447.858        0.000  792.003    0.000  792.003
256.00   734.007    5.045    0.000    5.045       62.776  379.163   26.632  352.531        0.000  678.903    0.000  678.903
257.00   652.308   40.738    0.000   40.738       45.655  418.288    0.000  418.288        0.000  710.370    0.000  710.370
258.00   794.985   68.319    0.000   68.319       28.534  505.837    0.000  505.837        0.000  841.968    0.000  841.968
259.00   630.956  111.239    0.000  111.239       43.753  503.804    0.000  503.804        0.000  821.660    0.000  821.660
260.00   722.387   74.720    0.000   74.720        7.609  473.887    0.000  473.887        0.000  649.848    0.000  649.848
261.00   521.098  171.072    0.000  171.072        7.609  388.544    0.000  388.544        0.000  588.925    0.000  588.925
262.00   553.780  160.139    0.000  160.139      100.822  414.783    0.000  414.783        0.000  791.399    0.000  791.399
263.00   546.023  166.204    0.000  166.204       34.241  460.267   28.534  431.733        0.000  781.246    0.000  781.246
264.00   626.545  105.659    0.000  105.659       53.264  473.798    0.000  473.798        0.000  932.548    0.000  932.548
265.00   672.633   73.899    0.000   73.899       20.925  411.586    0.000  411.586        0.000  639.694    0.000  639.694
266.00   705.997   30.157    0.000   30.157       57.069  347.429    1.902  345.527        0.000  629.340    0.000  629.340
267.00   694.676   45.643    0.000   45.643       72.287  431.257    0.000  431.257        0.000  639.493    0.000  639.493
268.00   655.978  106.696    0.000  106.696       15.218  532.211    0.000  532.211        0.000  852.926    0.000  852.926
269.00   648.414   89.503    0.000   89.503       74.190  386.639    0.000  386.639        0.000  710.772    0.000  710.772
270.00   725.391   47.936    0.000   47.936       49.460  352.399    0.000  352.399        0.000  761.541    0.000  761.541
271.00   533.195   91.771    0.000   91.771       19.023  395.979    0.000  395.979        0.000  659.600    0.000  659.600
272.00   667.555   95.549    0.000   95.549       19.023  483.786    0.000  483.786        0.000  811.506    0.000  811.506
273.00   636.558   94.008    0.000   94.008       32.339  376.266    0.000  376.266        0.000  649.044    0.000  649.044
274.00   582.277  132.093    0.000  132.093       34.241  430.045    0.000  430.045        0.000  708.761    0.000  708.761
275.00   747.795    5.123    0.000    5.123       53.264  514.128   22.828  491.300        0.000  972.156    0.000  972.156
276.00   799.579   49.906   13.105   36.801       55.080  644.183   26.632  617.551        0.000 1033.685    0.000 1033.685
277.00   747.964  111.215    0.000  111.215       39.689  600.865    1.902  598.963        0.000  974.772    0.000  974.772
278.00   726.723  101.560   12.471   89.089       22.828  617.251    0.000  617.251        0.000 1024.939    0.000 1024.939
279.00   680.007  159.396    0.000  159.396       55.167  714.740   30.437  684.304        0.000 1045.850    0.000 1045.850
280.00   759.452  134.797    0.000  134.797        0.000  674.407    0.000  674.407        0.000  950.645    0.000  950.645
281.00   742.083  123.107   10.146  112.961        5.707  763.339   41.851  721.488        0.000 1156.135    0.000 1156.135
282.00   775.996   80.762    5.073   75.689       34.155  642.407   36.144  606.264        0.000 1106.170    0.000 1106.170
283.00   770.641   47.143    0.000   47.143        0.000  686.682   49.460  637.222        0.000  974.772    0.000  974.772
284.00   737.616   92.771    0.000   92.771       21.963  618.455    5.707  612.749        0.000  882.684    0.000  882.684
285.00   821.236   39.562    0.000   39.562       39.170  669.909   49.460  620.450        0.000  901.283    0.000  901.283
286.00   746.381   89.007    0.000   89.007       13.316  661.821   74.190  587.632        0.000  984.926    0.000  984.926
287.00   804.198  176.618    0.000  176.618       58.971  807.524    1.902  805.622        0.000 1370.774    0.000 1370.774
288.00   739.944  133.153    0.000  133.153        3.805  727.889   77.994  649.894        0.000 1095.815    0.000 1095.815
289.00   726.666  128.649    0.846  127.803       15.132  643.060   87.506  555.554        0.000  863.080    0.000  863.080
290.00   661.247  173.643    0.000  173.643       26.373  727.497    0.000  727.497        0.000 1035.696    0.000 1035.696
291.00   685.641  135.079    0.000  135.079       15.045  759.578   26.632  732.946        0.000 1218.466    0.000 1218.466
292.00   679.447  181.744    0.000  181.744       17.121  741.247   53.264  687.983        0.000 1035.294    0.000 1035.294
293.00   817.187  129.280    0.000  129.280       49.460  776.051    0.000  776.051        0.000 1350.466    0.000 1350.466
294.00   824.938   61.653    0.000   61.653       10.895  604.022   34.241  569.781        0.000  907.616    0.000  907.616
295.00   726.416   76.177    0.000   76.177       19.023  684.219    0.000  684.219        0.000  933.755    0.000  933.755
296.00   721.759  108.837    0.000  108.837       28.534  666.577   55.167  611.411        0.000 1002.218    0.000 1002.218
297.00   697.074  135.442    0.000  135.442        5.663  657.672   28.534  629.137        0.000  919.781    0.000  919.781
298.00   646.570  217.659    0.000  217.659       34.501  634.504    0.000  634.504        0.000 1021.923    0.000 1021.923
299.00   625.793  175.922    0.000  175.922       26.027  675.403    0.000  675.403        0.000 1084.857    0.000 1084.857
300.00   714.080  172.892    0.000  172.892       41.764  680.245    0.000  680.245        0.000 1122.657    0.000 1122.657
301.00   660.759  144.596    0.000  144.596       45.136  583.573    0.000  583.573        0.000  900.679    0.000  900.679
302.00   669.999  216.112    0.000  216.112       14.527  686.643    0.000  686.643        0.000 1085.460    0.000 1085.460
303.00   722.788  161.497    0.000  161.497       60.009  702.207    0.000  702.207        0.000 1319.401    0.000 1319.401
304.00   663.095  161.068    0.000  161.068       49.374  695.550    5.448  690.102        0.000 1125.271    0.000 1125.271
305.00   732.537  182.383    0.000  182.383       78.340  644.620    3.632  640.988        0.000 1267.828    9.953 1257.875
306.00   757.348  205.940    0.634  205.306       50.843  707.050    0.000  707.050        0.000 1065.956    0.000 1065.956
307.00   715.229  151.303    0.000  151.303        0.000  668.917    0.000  668.917        0.000  963.613    0.000  963.613
308.00   676.179  209.153    0.000  209.153        0.000  760.055    0.000  760.055        0.000 1298.088    0.000 1298.088
309.00   745.123   51.381    0.000   51.381        1.902  671.771    3.805  667.967        0.000  933.755    0.000  933.755
310.00   689.746  112.987    0.000  112.987       28.534  713.016    0.000  713.016        0.000 1156.135    0.000 1156.135
311.00   734.075   89.129    0.000   89.129        9.511  860.876   36.144  824.733        0.000 1126.679    0.000 1126.679
312.00   802.919   52.208    0.000   52.208       26.632  732.730    0.000  732.730        0.000 1167.495    0.000 1167.495
313.00   792.880   65.229    0.000   65.229       70.385  747.343   26.458  720.884        0.000 1137.235    0.000 1137.235
314.00   746.948   95.228    0.000   95.228       30.437  808.304  129.529  678.774        0.000 1258.679    0.000 1258.679
315.00   722.390  101.985    0.000  101.985       90.964  825.294  150.109  675.186        0.000 1259.081    0.000 1259.081
316.00   715.895   89.142    0.000   89.142        7.609  859.925  123.649  736.276        0.000 1279.389    0.000 1279.389
317.00   725.302  157.840    0.000  157.840        0.000  745.658   30.437  715.221        0.000 1175.839    0.000 1175.839
318.00   732.937   63.359    0.000   63.359       13.273  776.050  239.689  536.361        0.000 1208.211    0.000 1208.211
319.00   733.862   79.893   12.048   67.845       26.286  792.998  288.544  504.454        0.000 1207.508    0.000 1207.508
320.00   732.785   49.436    1.480   47.956       28.448  733.422  235.798  497.624        0.000 1198.158    0.000 1198.158
321.00   647.642  101.726   21.771   79.955       32.339  719.587  195.677  523.910        0.000 1096.619    0.000 1096.619
322.00   695.268   87.901    0.000   87.901       39.948  703.764  176.914  526.850        0.000  974.772    0.000  974.772
323.00   751.078   80.250   10.991   69.259       17.121  840.383  197.839  642.544        0.000 1208.312    0.000 1208.312
324.00   826.444   30.790    0.000   30.790       54.994  607.741  283.010  324.731        0.000 1052.384   10.154 1042.231
325.00   735.235   63.467    4.650   58.817        0.000  683.271  184.523  498.748        0.000 1095.212    0.000 1095.212
326.00   726.863   56.246   30.208   26.039        7.609  790.879  338.609  452.270        0.000 1370.171    0.000 1370.171
327.00   711.288   76.505    0.211   76.294        0.000  767.837  214.095  553.742        0.000 1214.846    0.000 1214.846
328.00   750.101   71.981    0.000   71.981        1.816  731.867   47.471  684.396        0.000 1114.112    0.000 1114.112
329.00   664.515   95.282    4.650   90.632        3.805  790.578   62.776  727.802        0.000 1265.013    0.000 1265.013
330.00   717.899  190.157   99.631   90.525       20.925  865.892  172.764  693.128        0.000 1506.695    0.000 1506.695
331.00   658.084  186.624   53.727  132.897        1.902  795.507  143.624  651.884        0.000 1345.641    0.000 1345.641
332.00   619.753  123.676    0.000  123.676       20.925  602.770  214.787  387.983        0.000  987.440    0.000  987.440
333.00   834.562  130.979    6.567  124.413       45.655  836.104  266.236  569.868        0.000 1248.626    0.000 1248.626
334.00   751.916  142.696    3.481  139.215       79.205  686.428  172.418  514.010        0.000 1032.378    0.000 1032.378
335.00   656.485  117.066    0.000  117.066       20.925  696.544  100.217  596.327        0.000 1035.394    0.000 1035.394
336.00   667.826  159.506    6.764  152.742       19.023  558.798   63.035  495.762        0.000  856.445    0.000  856.445
337.00   626.599  141.348   10.568  130.780        3.805  612.147   70.947  541.200        0.000  909.225    0.000  909.225
338.00   660.715  127.055   10.175  116.880       24.730  626.722  183.486  443.236        0.000  887.107    0.000  887.107
339.00   748.855  152.957   35.358  117.599       13.316  851.453  150.282  701.171        0.000 1298.993    0.000 1298.993
340.00   843.736   85.627    0.000   85.627       15.218  780.546  161.953  618.593        0.000 1167.294    0.000 1167.294
341.00   876.605   66.559    0.000   66.559       72.287  673.933   84.220  589.713        0.000  908.421    0.000  908.421
342.00   926.546   58.626    0.000   58.626       19.023  762.952  192.133  570.820        0.000 1073.195    0.000 1073.195
343.00   851.849   79.189    0.000   79.189       45.655  648.512   30.264  618.248        0.000  966.328    0.000  966.328
344.00   859.324  107.141    2.114  105.027       58.971  770.691  299.440  471.252        0.000 1138.341    0.000 1138.341
345.00   741.891  164.645   33.847  130.797      113.273  858.326  263.210  595.116        0.000 1441.952    0.000 1441.952
346.00   797.552  123.783    0.000  123.783      131.864  886.124  143.451  742.674        0.000 1702.032    0.000 1702.032
347.00   936.634   95.378    4.227   91.151       69.434  886.255  154.087  732.169        0.000 1379.420    0.000 1379.420
348.00   790.700  101.564    1.480  100.084       72.287  841.508  155.513  685.995        0.000 1438.232    0.000 1438.232
349.00   994.467   15.007    0.000   15.007       81.280  740.641  107.955  632.687        0.000 1248.927   20.308 1228.619
350.00  1003.264    7.609    7.609    0.000       94.769  792.826   93.213  699.614        0.000 1319.401    0.000 1319.401
351.00   915.430  102.563   70.044   32.519      123.649 1249.397  350.369  899.028        0.000 2582.605  182.770 2399.835
352.00   877.777   69.713    0.000   69.713      193.342 1057.932  155.729  902.203        0.000 2321.016  142.154 2178.862
353.00   966.192   73.130    0.000   73.130      184.002 1039.474   17.121 1022.353        0.000 1969.651    0.000 1969.651
354.00   938.870  120.243   10.780  109.463      263.421 1011.331  178.816  832.515        0.000 2292.364  192.924 2099.441
355.00   944.886  138.264   21.312  116.952      161.695 1323.884  390.047  933.837        0.000 2891.828  475.418 2416.410
356.00   925.509  169.022   13.538  155.484      155.469 1429.251  408.592 1020.659        0.000 2750.888  243.492 2507.397
357.00   863.445  199.881    0.000  199.881      262.076 1089.058  191.480  897.578        0.000 2401.337  182.770 2218.568
358.00   899.186  187.846    0.000  187.846      229.428 1260.213  332.543  927.669        0.000 2728.467   60.822 2667.645
359.00   864.040  178.353    0.000  178.353      200.296 1180.500  287.160  893.340        0.000 2243.203   30.462 2212.741
360.00   848.527  169.009    0.000  169.009      241.710 1177.506  322.434  855.072        0.000 2582.297  446.771 2135.526
361.00   986.334   75.925    0.000   75.925      253.951 1123.731  256.637  867.094        0.000 2548.725  101.539 2447.186
362.00  1133.865   16.922    3.547   13.375      260.656 1088.300  425.958  662.341        0.000 2373.675  331.451 2042.224
363.00   837.713    8.611    0.000    8.611      285.345  693.797  243.576  450.220        0.000 1757.714  425.960 1331.754
364.00   897.558   15.502    0.000   15.502      248.985  678.914   82.101  596.813        0.000 1585.293  172.616 1412.677
365.00  1038.849   19.979    0.000   19.979      283.269  841.747  200.816  640.931        0.000 1855.439   40.616 1814.823
366.00   990.887   65.911   16.275   49.636      199.309 1004.556  141.894  862.661        0.000 2046.453    0.000 2046.453
367.00   959.698   45.990    0.211   45.779      136.607 1096.358  231.896  864.462        0.000 2226.405   60.923 2165.481
368.00   931.453   90.440   12.670   77.770      119.586  984.181  140.944  843.238        0.000 1845.996    9.953 1836.043
369.00  1044.453   24.943    0.000   24.943      127.195 1180.734  219.931  960.802        0.000 2465.371  132.000 2333.370
370.00  1056.080   22.507    5.284   17.222       76.697 1379.090  447.589  931.502        0.000 2647.027  323.918 2323.109
371.00  1157.439   12.909    0.000   12.909      197.665 1218.039  389.252  828.786        0.000 2577.047  261.381 2315.666
372.00  1033.317   40.750    0.000   40.750       94.637 1050.770  353.246  697.524        0.000 2234.033  150.998 2083.035
373.00   819.679   12.839    0.000   12.839      255.152  738.942   87.288  651.654        0.000 1666.431    0.000 1666.431
374.00   613.299   46.601    0.000   46.601       87.369  626.055  144.739  481.316        0.000 1201.865   60.319 1141.547
375.00   621.794   86.506    6.764   79.742       34.241  578.030   95.800  482.230        0.000 1024.534   10.053 1014.481
376.00   641.552  158.202    0.000  158.202       28.189  743.179   45.351  697.828        0.000 1419.326    0.000 1419.326
377.00   696.297  112.271    0.000  112.271       70.385  785.888   67.222  718.666        0.000 1397.809    0.000 1397.809
378.00   723.173  110.106    0.000  110.106       38.046  727.181   41.851  685.331        0.000 1328.042    0.000 1328.042
379.00   735.537   57.181    0.000   57.181       70.385  714.037   68.483  645.554        0.000 1328.445    0.000 1328.445
380.00   670.456  170.392    0.000  170.392       45.655  726.789   57.710  669.079        0.000 1205.389    0.000 1205.389
381.00   724.869   85.835    0.000   85.835       57.069  698.861   95.495  603.365        0.000 1235.246   50.366 1184.880
382.00   715.580  128.653    0.000  128.653        9.511  746.767  130.129  616.638        0.000 1389.368   10.154 1379.214
383.00   689.045  137.154    0.000  137.154       22.828  782.380   52.351  730.028        0.000 1292.242    0.000 1292.242
384.00   697.171   93.884    0.000   93.884       74.190  691.507   88.973  602.534        0.000 1213.229    0.000 1213.229
385.00   723.431  120.903    0.000  120.903       76.092  811.961    7.609  804.352        0.000 1470.196    0.000 1470.196
386.00   687.172  148.156    0.000  148.156       45.655  741.756   67.396  674.360        0.000 1196.646    0.000 1196.646
387.00   655.272   93.663    0.000   93.663       17.121  783.167   60.178  722.989        0.000 1204.585    0.000 1204.585
388.00   734.462   63.258    0.000   63.258       36.144  714.983   37.481  677.502        0.000 1326.631    0.000 1326.631
389.00   664.531  114.569    0.000  114.569       36.144  764.361  125.378  638.983        0.000 1277.172    0.000 1277.172
390.00   890.112   43.651    0.000   43.651       85.603  864.098  140.074  724.023        0.000 1575.149    0.000 1575.149
391.00   780.911   67.221    0.000   67.221       22.828  798.470  120.312  678.158        0.000 1265.405    0.000 1265.405
392.00   801.161   95.062    8.079   86.984       71.855  925.839  216.420  709.420        0.000 1834.930    0.000 1834.930
393.00   900.136   89.332    0.000   89.332       45.655  796.055  113.184  682.871        0.000 1477.939    0.000 1477.939
394.00   923.393   58.821    0.000   58.821       76.092  730.369  109.985  620.384        0.000 1497.635    0.000 1497.635
395.00   964.862   32.918    0.000   32.918       41.851  903.131  267.822  635.309        0.000 1841.456    0.000 1841.456
396.00   942.901   38.834    0.000   38.834      170.468  957.606  296.795  660.811        0.000 1950.736  120.940 1829.796
397.00   759.049   74.254    0.000   74.254       72.287  690.380  162.206  528.174        0.000 1121.036   30.260 1090.776
398.00   790.542   29.142    0.000   29.142       57.069  725.139  253.257  471.882        0.000 1162.959   90.780 1072.179
399.00   855.094   41.077    0.000   41.077       91.310  848.672  213.699  634.973        0.000 1643.417   60.923 1582.493
400.00   924.041   75.353    0.000   75.353       60.874  855.712  382.090  473.622        0.000 1489.899  121.040 1368.859
401.00   811.245   62.099    0.000   62.099      217.679  583.721  138.088  445.633        0.000 1244.090    0.000 1244.090
402.00   796.870    6.046    0.000    6.046      234.620  542.440  196.446  345.993        0.000 1091.279  130.690  960.589
403.00   950.201   11.837    0.000   11.837      198.571  737.543  278.893  458.651        0.000 1633.553   40.212 1593.340
404.00   966.202   14.374    0.000   14.374      193.428  870.547  464.064  406.483        0.000 1867.205  283.805 1583.400
405.00   893.428   23.583    0.000   23.583      121.747  683.911  231.043  452.868        0.000 1144.471   19.906 1124.566
406.00   959.294    9.879    0.000    9.879      348.719  762.617  364.693  397.924        0.000 1975.956  845.569 1130.387
407.00   817.032  206.361  195.707   10.654       77.516 1385.567  853.403  532.165        0.000 2548.399  737.907 1810.492
408.00   889.289  201.486  178.883   22.603      114.138 1533.214  987.082  546.132        0.000 2868.796 1249.810 1618.986
409.00   810.422  287.861  242.360   45.501       72.287 1435.068  797.155  637.913        0.000 2747.050 1057.091 1689.959
410.00   912.485  250.461  234.044   16.417      277.087 1556.731  881.850  674.881        0.000 3014.469 1383.220 1631.249
411.00   811.297  296.453  278.147   18.306       81.799 1522.492  828.066  694.426        0.000 2818.529 1351.953 1466.576
412.00   737.322  262.832  240.934   21.899      119.756 1340.093  729.108  610.985        0.000 2808.275 1117.506 1690.768
413.00   935.863  160.654  143.998   16.656      187.809 1254.960  913.844  341.117        0.000 2861.557 1202.668 1658.889
414.00   906.901  196.299  175.879   20.420      126.585 1327.947  720.076  607.871        0.000 2833.818  550.215 2283.602
415.00   917.052  217.771  207.174   10.598      104.409 1441.778  741.130  700.647        0.000 2736.296  714.382 2021.914
416.00  1013.166   67.907   43.485   24.422      144.012 1248.609  662.575  586.033        0.000 2603.592  543.170 2060.422
417.00   945.257  109.063   85.192   23.871      195.374 1371.134  778.267  592.867        0.000 2820.941  726.242 2094.700
418.00   954.673  151.027  138.934   12.092      255.340 1366.330 1032.652  333.678        0.000 3042.918 1211.814 1831.104
419.00   930.289   90.436   75.527   14.909      236.231 1393.177  956.818  436.359        0.000 3118.115 1229.303 1888.812
420.00   956.743  174.853  156.547   18.307      182.621 1506.455  908.963  597.492        0.000 3186.985  967.418 2219.568
421.00  1005.319   80.681   76.834    3.848      203.285 1140.823  616.697  524.126        0.000 2442.932  341.906 2101.026
422.00   884.293  174.036  165.791    8.245      140.511 1293.048  528.942  764.106        0.000 2583.479  201.062 2382.417
423.00   831.004  239.573  224.776   14.798      138.262 1249.469  480.784  768.685        0.000 2602.883  585.199 2017.684
424.00   901.482  186.647  179.107    7.540       91.137 1364.825  588.092  776.733        0.000 2734.685  332.861 2401.824
425.00   755.694  284.278  214.667   69.612       34.241 1304.469  387.709  916.760        0.000 2415.301  211.518 2203.782
426.00   815.401  259.110  242.086   17.024       49.460 1264.176  361.381  902.795        0.000 2561.375  211.015 2350.360
427.00   808.119  302.780  203.408   99.372       43.753 1356.044  316.764 1039.280        0.000 2412.882   30.159 2382.723
428.00   782.524  392.582  233.632  158.951       68.483 1415.192  421.034  994.158        0.000 2545.887  231.221 2314.666
429.00   793.688  350.322  165.332  184.990       55.167 1372.691  310.285 1062.405        0.000 2367.144   90.782 2276.362
430.00   805.346  203.538  144.778   58.760       28.534 1115.259  296.324  818.935        0.000 2158.352    0.000 2158.352
431.00   824.256  239.050  146.678   92.372       72.287 1299.376  317.336  982.040        0.000 2441.753   10.154 2431.599
432.00   827.614  244.890  212.953   31.937       76.092 1448.696  561.952  886.744        0.000 2828.403  243.693 2584.710
433.00   872.072  274.563  236.897   37.667       58.971 1491.413  571.811  919.602        0.000 2921.397  680.310 2241.087
434.00   922.913  214.434  189.139   25.294       43.061 1386.542  425.943  960.599        0.000 2491.219  132.000 2359.218
435.00   795.873  281.191  199.212   81.979       74.190 1338.838  353.482  985.355        0.000 2234.246  131.196 2103.050
436.00   741.884  281.616  125.799  155.818       62.689 1149.746  220.408  929.339        0.000 1934.463   39.811 1894.652
437.00   774.005  234.386   81.645  152.741       72.893 1209.531  205.189 1004.342        0.000 1994.280    0.000 1994.280
438.00   856.304  236.840   93.530  143.310       62.084 1148.438  194.206  954.232        0.000 1979.093    0.000 1979.093
439.00   873.393  241.404   94.179  147.225       76.611 1042.262  222.523  819.739        0.000 1775.416  162.060 1613.356
440.00   855.485  196.007   58.257  137.750       92.089  803.895  192.306  611.589        0.000 1442.153    0.000 1442.153
441.00   707.854  180.267   66.671  113.596       78.254  788.936  240.296  548.641        0.000 1409.680    0.000 1409.680
442.00   832.813  144.260   21.292  122.968       68.483  819.328  203.459  615.869        0.000 1460.751    0.000 1460.751
443.00   828.990  175.603   58.906  116.697      142.672  913.795  230.221  683.573        0.000 1838.958    0.000 1838.958
444.00   765.022   83.255   22.193   61.061       44.185  857.862  184.047  673.814        0.000 1515.530    0.000 1515.530
445.00   848.607  130.898   44.858   86.039       56.982  912.424  193.213  719.211        0.000 1676.683    0.000 1676.683
446.00   854.799  154.520   27.657  126.863       33.896  889.470  177.173  712.297        0.000 1853.225   10.154 1843.071
447.00   804.165  126.448    0.000  126.448       49.460  854.202  155.858  698.344        0.000 1465.471    0.000 1465.471
448.00   846.002  179.607   36.706  142.901       14.786 1076.674  204.757  871.917        0.000 1849.805    0.000 1849.805
449.00   877.584   69.498   27.055   42.443       37.614  854.726  129.356  725.369        0.000 1399.524    0.000 1399.524
450.00   855.707  144.443    0.000  144.443       45.655 1044.228  157.458  886.770        0.000 1878.267    0.000 1878.267
451.00   698.292  199.647   56.581  143.066       68.483  930.194   91.178  839.017        0.000 1586.406    0.000 1586.406
452.00   851.398  206.964   47.706  159.258       81.453 1140.307  141.200  999.107        0.000 1937.357    0.000 1937.357
453.00   963.826  166.757   17.626  149.131       39.948 1232.219  203.145 1029.073        0.000 2156.419  100.531 2055.888
454.00   943.740  118.124   25.278   92.846      133.161 1065.712  145.696  920.016        0.000 1949.545    0.000 1949.545
455.00   890.778  209.520   57.292  152.229      112.236 1301.131  169.304 1131.826        0.000 2219.870   40.616 2179.255
456.00   924.104  134.420   36.502   97.917       51.362 1097.335  211.362  885.973        0.000 1910.120   30.260 1879.860
457.00   785.415  200.435  109.194   91.241       70.385  958.121  118.932  839.189        0.000 1653.052    0.000 1653.052
458.00   821.773  136.608   52.927   83.681       28.491  931.675  118.453  813.221        0.000 1600.887    0.000 1600.887
459.00   735.792  217.079  124.816   92.263       13.316  959.331  187.893  771.439        0.000 1525.377   81.231 1444.146
460.00   622.950  312.762  152.817  159.945        3.805 1012.850  248.462  764.389        0.000 1340.792   60.923 1279.869
461.00   773.343  259.559   84.859  174.700       36.144 1116.528  276.909  839.619        0.000 1719.206   90.982 1628.224
462.00   731.373  260.757   83.558  177.199       20.925 1093.060  285.595  807.466        0.000 1753.497  100.934 1652.563
463.00   775.408  260.758   42.041  218.717       18.764 1006.972  190.480  816.492        0.000 1842.564  181.359 1661.205
464.00   714.970  286.230  109.342  176.888        9.511  935.269  164.413  770.856        0.000 1562.086   50.669 1511.417
465.00   808.402  290.000   81.417  208.583       24.730 1027.313  202.633  824.681        0.000 1765.566   81.130 1684.436
466.00   706.581  312.566  147.322  165.244       51.362  935.958  198.480  737.478        0.000 1572.541   81.231 1491.310
467.00   707.120  347.646   92.543  255.103        0.000  999.252  140.292  858.961        0.000 1683.531   20.308 1663.223
468.00   690.595  290.565  147.685  142.881       22.828 1002.428  204.861  797.567        0.000 1588.011  180.956 1407.056
469.00   625.308  306.232  138.809  167.423       32.339  979.525  185.676  793.850        0.000 1510.308   80.727 1429.581
470.00   645.511  389.417  154.488  234.929       70.385  970.054  221.167  748.888        0.000 1650.950  100.531 1550.419
471.00   760.419  275.847   67.196  208.651       11.414  913.198  196.525  716.673        0.000 1609.226  160.850 1448.377
472.00   765.436  231.485   63.707  167.778       28.534  961.794  179.925  781.870        0.000 1567.804  201.163 1366.642
473.00   766.379  204.460  105.812   98.648       20.925 1017.606  137.955  879.651        0.000 1720.214  131.194 1589.019
474.00   783.560  226.219   83.432  142.787       13.316 1115.624  220.052  895.571        0.000 1626.108  111.693 1514.415
475.00   734.372  248.325   93.957  154.369       39.948 1034.465  189.176  845.289        0.000 1457.825  151.099 1306.726
476.00   710.925  240.756   82.355  158.402        7.609 1014.883  129.215  885.668        0.000 1589.019  140.844 1448.175
477.00   748.178  200.778   74.567  126.211       48.682  847.136   52.177  794.958        0.000 1363.820   50.265 1313.554
478.00   792.674  155.238   68.762   86.476       15.045  945.807  152.350  793.457        0.000 1226.705    0.000 1226.705
479.00   845.712  109.451   32.973   76.478       20.925  772.972   57.069  715.903        0.000 1220.175    0.000 1220.175
480.00   797.785   91.937   17.121   74.816       17.121  757.925  114.138  643.787        0.000  816.934    0.000  816.934
481.00   762.955  159.100   50.726  108.375        0.000  842.865   98.747  744.119        0.000 1132.096    0.000 1132.096
482.00   810.098   98.794    0.000   98.794        9.511  783.767   93.213  690.554        0.000 1055.191    0.000 1055.191
483.00   781.937  103.347   24.307   79.039       38.046  779.937  136.965  642.972        0.000 1015.388    0.000 1015.388
484.00   912.384   81.226   17.332   63.894       58.452  849.102  130.302  718.800        0.000 1369.968    0.000 1369.968
485.00   738.639  102.108   38.046   64.062        7.609  690.789  102.724  588.065        0.000 1013.075    0.000 1013.075
486.00   843.633   84.895    2.536   82.358       41.851  659.222   26.371  632.851        0.000 1048.564    0.000 1048.564
487.00   902.773  118.509   19.535   98.974       79.723  796.514   58.709  737.805        0.000 1522.865    0.000 1522.865
488.00   794.234  137.005    8.290  128.715       30.264  755.570   55.378  700.192        0.000 1321.090    0.000 1321.090
489.00   863.904  123.894   48.103   75.792        0.000  921.284   79.717  841.567        0.000 1655.158    0.000 1655.158
490.00   683.068  235.461   82.080  153.381       13.316  833.300   35.493  797.806        0.000 1393.979    0.000 1393.979
491.00   874.559  138.772   66.062   72.711       17.121  955.349   88.582  866.767        0.000 1635.858    0.000 1635.858
492.00   781.889  168.364  108.969   59.395       15.218  859.456   35.625  823.831        0.000 1490.483    0.000 1490.483
493.00   819.061  135.656  102.567   33.089       15.132  743.809   18.546  725.263        0.000 1392.267    0.000 1392.267
494.00   767.189  126.399   62.839   63.560       20.925  834.081  204.357  629.725        0.000 1431.476    0.000 1431.476
495.00   720.233  186.966   77.189  109.777       30.437  832.221  162.553  669.667        0.000 1389.747    0.000 1389.747
496.00   715.922  243.229   81.115  162.114       49.460  810.128  118.628  691.500        0.000 1529.892   10.053 1519.839
497.00   700.528  216.750  101.630  115.119        7.609  902.266  184.336  717.930        0.000 1534.823  110.685 1424.138
498.00   774.057  229.689   45.515  184.174       26.632 1076.226  255.148  821.078        0.000 1889.302  191.009 1698.293
499.00   803.601  175.310    2.536  172.773       24.643  950.635  210.666  739.970        0.000 1859.146   50.265 1808.880
500.00   651.095  274.921   54.375  220.546       33.550  927.158  222.335  704.824        0.000 1712.561  150.796 1561.765
501.00   721.568  215.483   78.369  137.114       54.734 1026.641  459.120  567.521        0.000 1805.462  170.903 1634.560
502.00   733.487  243.606   56.621  186.985       22.049  981.981  340.488  641.494        0.000 1756.198  120.637 1635.561
503.00   729.708  164.605   45.534  119.071        9.339  968.621  377.623  590.998        0.000 1625.805  150.796 1475.008
504.00   720.739  177.033   33.607  143.426        0.000  843.674  247.369  596.305        0.000 1640.979   60.319 1580.661
505.00   668.777  192.332   52.254  140.078       20.666 1001.093  233.276  767.817        0.000 1748.155   60.319 1687.837
506.00   686.159  208.312   51.429  156.883       11.068  829.370   99.517  729.852        0.000 1555.534    0.000 1555.534
507.00   736.066  140.860   17.228  123.632       12.970  782.544   92.041  690.503        0.000 1449.063    0.000 1449.063
508.00   693.214  163.069   51.448  111.621       17.034  835.332   58.233  777.099        0.000 1511.795    0.000 1511.795
509.00   740.286  208.189   69.970  138.219       11.068  982.673  155.718  826.955        0.000 1610.920   60.319 1550.601
510.00   721.885  146.348   29.112  117.237        5.707  955.517  143.831  811.685        0.000 1602.881   60.319 1542.562
511.00   791.446  125.177   13.191  111.986       51.362 1057.943  214.264  843.679        0.000 1668.335   81.231 1587.104
512.00   706.589  204.612   66.926  137.686       70.385 1029.323  184.166  845.157        0.000 1746.647   40.212 1706.434
513.00   726.522  200.837   72.436  128.401       28.534 1080.214  198.907  881.307        0.000 1855.036  121.040 1733.995
514.00   737.380  224.196   63.935  160.262        5.707 1068.288  197.839  870.449        0.000 1354.074   40.616 1313.459
515.00   699.543  228.491   79.063  149.428       13.316  924.279  150.109  774.171        0.000 1417.209   40.616 1376.594
516.00   765.342  196.104   45.462  150.642       28.534 1004.302  204.105  800.197        0.000  799.134    0.000  799.134
517.00   835.920  130.221   82.466   47.755       11.414  912.902  204.481  708.421        0.000 1245.100    0.000 1245.100
518.00   811.631  165.003   63.220  101.783       39.948  791.510  201.154  590.356        0.000 1246.310    0.000 1246.310
519.00   712.087  126.968   25.339  101.629       96.326  735.625  236.663  498.962        0.000  974.773    0.000  974.773
520.00   818.374  146.979   39.485  107.494       43.753  880.465  113.313  767.153        0.000 1564.882    0.000 1564.882
521.00   639.115   69.203   24.096   45.107       46.779  550.369  106.529  443.840        0.000  690.062    0.000  690.062
522.00   669.354   56.675    0.000   56.675       54.821  502.206   43.753  458.454        0.000  812.310    0.000  812.310
523.00   645.356   39.400    0.000   39.400       76.869  431.995   34.068  397.927        0.000  572.940    0.000  572.940
524.00   619.681   25.266    0.000   25.266       24.557  497.968   66.580  431.387        0.000  575.755    0.000  575.755
525.00   669.452   17.065    0.000   17.065       43.407  395.591   58.971  336.620        0.000  433.802    0.000  433.802
526.00   636.337   42.569    0.000   42.569       22.568  430.525   83.701  346.824        0.000  555.447    0.000  555.447
527.00   658.028   59.168    0.000   59.168       30.047  436.359   45.655  390.704        0.000  535.743    0.000  535.743
528.00   664.180   22.616    0.000   22.616       26.286  477.736   38.046  439.690        0.000  566.003    0.000  566.003
529.00   656.711   45.895    0.000   45.895       14.700  409.210   53.005  356.205        0.000  494.926    0.000  494.926
530.00   555.266   58.826    0.000   58.826       15.045  413.404   39.948  373.456        0.000  485.376    0.000  485.376
531.00   574.278   63.130    0.000   63.130       18.331  394.209   13.316  380.892        0.000  412.690    0.000  412.690
532.00   590.671   61.984    0.000   61.984       24.643  419.371    9.511  409.859        0.000  575.353    0.000  575.353
533.00   654.469   38.864    0.000   38.864       26.459  507.654   53.264  454.390        0.000  638.287    0.000  638.287
534.00   639.621   40.330    0.000   40.330        9.166  450.196   32.166  418.030        0.000  536.949    0.000  536.949
535.00   677.940   24.591    0.000   24.591        5.707  495.333   64.678  430.655        0.000  545.294    0.000  545.294
536.00   724.331   33.710    0.000   33.710        9.079  462.432   34.155  428.277        0.000  576.157    0.000  576.157
537.00   656.167   20.518    0.000   20.518        3.805  449.635   47.557  402.077        0.000  544.288    0.000  544.288
538.00   675.236   29.650    0.000   29.650        3.805  536.621   57.069  479.552        0.000  566.808    0.000  566.808
539.00   662.566   13.134    0.000   13.134        0.000  427.758   43.753  384.005        0.000  465.269    0.000  465.269
540.00   632.643   53.673    0.000   53.673        0.000  518.895   64.505  454.390        0.000  618.180    0.000  618.180
541.00   641.452   20.574    0.000   20.574        0.000  441.028   43.753  397.276        0.000  475.825    0.000  475.825
542.00   675.491   30.157    0.000   30.157        0.000  427.672   36.144  391.528        0.000  423.648    0.000  423.648
543.00   684.562   37.654    0.000   37.654        0.000  434.157   55.167  378.990        0.000  463.258    0.000  463.258
544.00   618.229   45.852    5.496   40.356        0.000  463.210   47.298  415.912        0.000  595.661    0.000  595.661
545.00   715.530   15.714    0.000   15.714        0.000  504.888   22.828  482.060        0.000  513.223    0.000  513.223
546.00   638.326   26.436    0.000   26.436        5.707  446.608    5.707  440.901        0.000  576.157    0.000  576.157
547.00   645.884   25.464    0.000   25.464        7.609  452.315   28.534  423.781        0.000  473.814    0.000  473.814
548.00   640.834   27.789    0.000   27.789       24.730  434.977   15.218  419.759        0.000  482.963    0.000  482.963
549.00   706.372   34.044    0.000   34.044       22.828  481.282   22.828  458.454        0.000  617.175    0.000  617.175
550.00   660.652   34.892    0.000   34.892        3.805  536.059   30.437  505.623        0.000  596.063    0.000  596.063
551.00   714.879   12.839    0.000   12.839       13.316  448.510   17.121  431.390        0.000  412.891    0.000  412.891
552.00   546.415   97.639    0.000   97.639       32.339  407.352   19.023  388.329        0.000  382.630    0.000  382.630
553.00   563.991  136.824    0.000  136.824       28.534  425.769   22.828  402.942        0.000  483.767    0.000  483.767
554.00   538.730  136.094   11.106  124.989       22.828  474.018   17.121  456.898        0.000  626.525    0.000  626.525
555.00   583.570   53.886    0.000   53.886        0.000  412.799   11.414  401.385        0.000  434.204    0.000  434.204
556.00   585.307   40.007    0.000   40.007       28.534  394.511    0.000  394.511        0.000  443.554    0.000  443.554
557.00   675.645   49.109    0.000   49.109       30.437  467.879   15.218  452.661        0.000  565.802    0.000  565.802
558.00   661.604   20.335    0.000   20.335       11.327  454.823   17.121  437.702        0.000  595.259    0.000  595.259
559.00   632.681   25.577    0.000   25.577        3.805  439.039   47.557  391.481        0.000  443.755    0.000  443.755
560.00   585.988   20.321    0.000   20.321        1.816  397.061   37.959  359.102        0.000  411.484    0.000  411.484
561.00   609.982   22.167    0.000   22.167        0.000  383.140   39.948  343.192        0.000  403.139    0.000  403.139
562.00   614.552   16.909    0.000   16.909       15.132  403.547   22.828  380.719        0.000  494.323    0.000  494.323
563.00   636.638   24.675    0.000   24.675       38.046  453.914   28.534  425.380        0.000  464.063    0.000  464.063
564.00   658.231   34.934    0.000   34.934       22.828  479.422   17.121  462.302        0.000  596.063    0.000  596.063
565.00   651.607   19.208    0.000   19.208       24.730  449.116   15.218  433.897        0.000  523.779    0.000  523.779
566.00   639.797   39.516   21.943   17.573       15.045  501.342    7.609  493.733        0.000  505.281    0.000  505.281
567.00   618.212   23.759    0.000   23.759        0.000  462.691    1.902  460.789        0.000  463.057    0.000  463.057
568.00   596.518   23.068    0.000   23.068        0.000  439.215   27.929  411.286        0.000  443.956    0.000  443.956
569.00   623.965   25.014    0.000   25.014       11.414  435.627   11.327  424.300        0.000  442.951    0.000  442.951
570.00   614.569   16.431    0.000   16.431       24.730  449.029   11.414  437.615        0.000  462.655    0.000  462.655
571.00   622.645   21.293    0.000   21.293       41.678  473.585   26.632  446.952        0.000  586.110    0.000  586.110
572.00   624.816   19.616    0.000   19.616       24.038  418.074    0.000  418.074        0.000  484.973    0.000  484.973
573.00   665.331   24.490    0.000   24.490        1.902  530.890    0.000  530.890        0.000  634.758    0.000  634.758
574.00   571.193   79.957    0.000   79.957       15.132  394.813    1.902  392.911        0.000  382.228    0.000  382.228
575.00   603.695   83.845    0.000   83.845       59.836  450.628    9.511  441.117        0.000  534.939    0.000  534.939
576.00   560.003   95.679    0.000   95.679        5.707  431.217    0.000  431.217        0.000  474.820    0.000  474.820
577.00   514.544  107.832    0.000  107.832        0.000  418.160   11.414  406.746        0.000  434.003    0.000  434.003
578.00   575.313   94.429    0.000   94.429        1.902  476.436   24.730  451.706        0.000  544.891    0.000  544.891
579.00   613.768   34.906    0.000   34.906        0.000  467.965   41.851  426.114        0.000  544.087    0.000  544.087
580.00   589.225   68.664    0.000   68.664       11.414  434.199   17.121  417.079        0.000  534.536    0.000  534.536
581.00   567.856   78.310    0.000   78.310        9.339  431.419    0.000  431.419        0.000  443.649    0.000  443.649
582.00   531.652  121.086    0.000  121.086       35.106  402.206    3.805  398.401        0.000  485.376    0.000  485.376
583.00   583.758   56.182    0.000   56.182       18.937  423.348   15.218  408.130        0.000  524.383    0.000  524.383
584.00   640.304   18.095    0.000   18.095       43.753  442.285    0.000  442.285        0.000  556.252    0.000  556.252
585.00   631.660   54.226    0.000   54.226        5.707  464.334    3.805  460.529        0.000  649.044    0.000  649.044
586.00   626.682   18.418    0.000   18.418       28.362  418.852   30.437  388.415        0.000  532.526    0.000  532.526
587.00   634.116   25.168    0.000   25.168       26.200  415.738   11.414  404.324        0.000  554.442    0.000  554.442
588.00   649.979   34.091    0.000   34.091       14.959  472.418   24.730  447.688        0.000  585.105    0.000  585.105
589.00   638.550   14.796    0.000   14.796       20.752  434.672   28.534  406.138        0.000  555.850    0.000  555.850
590.00   643.829   23.083    0.000   23.083       20.234  466.234   15.218  451.016        0.000  402.335    0.000  402.335
591.00   624.146   21.955    0.000   21.955       15.218  416.906    5.707  411.199        0.000  433.199    0.000  433.199
592.00   595.172   22.180    0.000   22.180       16.602  438.825    5.707  433.118        0.000  483.566    0.000  483.566
593.00   621.397   30.057    0.000   30.057        0.000  472.722   34.241  438.480        0.000  463.258    0.000  463.258
594.00   625.628   26.577    0.000   26.577        3.632  510.416   32.253  478.164        0.000  503.874    0.000  503.874
595.00   639.872   84.877    0.000   84.877       36.144  434.935   28.534  406.401        0.000  461.047    0.000  461.047
596.00   689.049   26.564    0.000   26.564       30.437  467.446   32.339  435.107        0.000  554.844    0.000  554.844
597.00   668.008   23.506    0.000   23.506       31.820  414.615   19.023  395.592        0.000  464.264    0.000  464.264
598.00   626.617   39.173    0.000   39.173       64.419  405.795   22.828  382.967        0.000  555.850    0.000  555.850
599.00   601.522   34.778    0.000   34.778       51.016  412.884   11.414  401.470        0.000  475.021    0.000  475.021
600.00   642.895   27.352    0.000   27.352       54.561  368.181    0.000  368.181        0.000  443.755    0.000  443.755
601.00   670.456   45.055    0.000   45.055       28.102  507.006   20.925  486.081        0.000  626.525    0.000  626.525
602.00   645.587   52.065    0.000   52.065       35.884  530.262   20.925  509.337        0.000  626.323    0.000  626.323
603.00   621.434   74.715    0.000   74.715        0.000  524.688   19.023  505.665        0.000  768.277    0.000  768.277
604.00   594.839  110.873    0.000  110.873        0.000  503.675   11.414  492.261        0.000  615.566    0.000  615.566
605.00   627.155   63.652    0.000   63.652        0.000  529.271    5.707  523.564        0.000  636.678    0.000  636.678
606.00   613.764  104.849    0.000  104.849        9.511  464.939    0.000  464.939        0.000  483.968    0.000  483.968
607.00   671.755   39.316    0.000   39.316       47.557  547.903    3.805  544.099        0.000  717.306    0.000  717.306
608.00   654.139   48.926    0.000   48.926        5.707  492.781    0.000  492.781        0.000  576.559    0.000  576.559
609.00   726.114   19.067    0.000   19.067       15.218  532.687    7.609  525.078        0.000  665.733    0.000  665.733
610.00   760.705   29.467    0.000   29.467       26.027  623.997   13.230  610.767        0.000  889.922    0.000  889.922
611.00   626.737   55.382    0.000   55.382       17.121  463.037   17.121  445.916        0.000  483.365    0.000  483.365
612.00   580.021  126.467    0.000  126.467       20.839  497.062    0.000  497.062        0.000  677.495    0.000  677.495
613.00   591.407   77.471    0.000   77.471        0.000  486.557    0.000  486.557        0.000  431.590    0.000  431.590
614.00   565.095  133.648    0.000  133.648        0.000  505.147   15.218  489.928        0.000  513.827    0.000  513.827
615.00   639.771   51.468    0.000   51.468        0.000  531.907   15.218  516.689        0.000  615.164    0.000  615.164
616.00   639.937   44.067    0.000   44.067       38.046  516.732    7.609  509.123        0.000  585.105    0.000  585.105
617.00   679.433   29.353    0.000   29.353       56.853  471.683   70.385  401.298        0.000  565.802    0.000  565.802
618.00   690.563   10.597    0.000   10.597      115.954  435.712   13.316  422.396        0.000  554.844    0.000  554.844
619.00   805.495    0.000    0.000    0.000       45.655  545.398  110.333  435.065        0.000  747.366    0.000  747.366
620.00   800.809   24.830    0.000   24.830        0.000  665.543  152.184  513.360        0.000  930.739    0.000  930.739
621.00   768.296   31.663    0.000   31.663       81.799  604.931  110.333  494.598        0.000  940.491    0.000  940.491
622.00   789.459    8.062    0.000    8.062       95.115  649.200  115.910  533.290        0.000 1040.421    0.000 1040.421
623.00   862.851    1.649    0.000    1.649      104.626  519.415    0.000  519.415        0.000  634.467    0.000  634.467
624.00   845.831    8.146    0.000    8.146      123.649  565.975   17.121  548.854        0.000  890.928    0.000  890.928
625.00   839.179    6.708    0.000    6.708       87.506  566.323   26.632  539.691        0.000  981.910    0.000  981.910
626.00   808.035   13.741    0.000   13.741      186.425  506.185    7.609  498.576        0.000 1143.367    0.000 1143.367
627.00   730.820   31.636    0.000   31.636       43.148  484.996    7.609  477.387        0.000  563.189    0.000  563.189
628.00   592.560  134.252    3.593  130.658       47.557  508.475    5.707  502.768        0.000  574.147    0.000  574.147
629.00   620.743   92.349    0.000   92.349       55.167  487.983    0.000  487.983        0.000  503.472    0.000  503.472
630.00   750.044   31.764    0.000   31.764      117.942  487.507    5.707  481.800        0.000  842.772    0.000  842.772
631.00   701.906  111.688    0.000  111.688       68.483  542.630   13.316  529.314        0.000  787.177    0.000  787.177
632.00   671.535  117.365    0.000  117.365       67.878  462.944   22.828  440.116        0.000  574.345    0.000  574.345
633.00   674.505   89.466    0.000   89.466       15.218  496.366   19.023  477.343        0.000  542.780    0.000  542.780
634.00   609.276  127.523    0.000  127.523       39.948  506.789   20.925  485.864        0.000  490.905    0.000  490.905
635.00   667.379   46.433    0.000   46.433       17.121  440.030   15.218  424.811        0.000  410.075    0.000  410.075
636.00   593.049  159.438   23.915  135.523       11.241  543.582   36.144  507.439        0.000  563.189    0.000  563.189
637.00   582.519  106.023    6.341   99.682       50.757  404.541    1.902  402.638        0.000  402.536    0.000  402.536
638.00   711.445   58.390    0.000   58.390       66.580  519.066    1.902  517.163        0.000  636.276    0.000  636.276
639.00   725.536   48.879    0.000   48.879        0.000  486.167    7.609  478.558        0.000  472.809    0.000  472.809
640.00   722.315   38.740    0.000   38.740       70.385  495.981    7.609  488.372        0.000  676.088    0.000  676.088
641.00   697.540   58.156    0.000   58.156       11.414  464.853    1.902  462.951        0.000  566.003    0.000  566.003
642.00   691.358   78.592    7.398   71.194        0.000  578.558   17.121  561.438        0.000  730.074    0.000  730.074
643.00   704.091   35.242    0.000   35.242        0.000  566.236   32.339  533.897        0.000  727.661    0.000  727.661
644.00   752.373   49.212    0.000   49.212       51.362  472.981    5.707  467.274        0.000  575.152    0.000  575.152
645.00   769.619   43.747    0.000   43.747       89.408  462.864    3.805  459.059        0.000  472.608    0.000  472.608
646.00   684.960   53.297    7.187   46.111       74.190  500.650   17.121  483.529        0.000  625.922    0.000  625.922
647.00   711.556   70.341    0.000   70.341      123.649  409.858   13.316  396.542        0.000  513.425    0.000  513.425
648.00   757.161   13.177    0.000   13.177      104.626  427.499    0.000  427.499        0.000  523.980    0.000  523.980
649.00   757.516   85.899    0.000   85.899       47.557  567.231   11.414  555.817        0.000  748.170    0.000  748.170
650.00   661.723  123.456    0.000  123.456       60.874  545.354    1.902  543.452        0.000  594.052    0.000  594.052
651.00   798.247   37.667    0.000   37.667      102.724  549.071   28.275  520.796        0.000  832.417    0.000  832.417
652.00   765.554   29.003    0.000   29.003       43.753  544.231   93.213  451.018        0.000  787.378    0.000  787.378
653.00   793.394   30.426    0.000   30.426       49.460  630.828   28.534  602.293        0.000  980.101    0.000  980.101
654.00   805.118   19.688   12.176    7.512       38.046  610.076   28.534  581.542        0.000  927.924    0.000  927.924
655.00   809.634    4.031    0.000    4.031       89.408  476.094    3.805  472.289        0.000  675.887    0.000  675.887
656.00   793.974    5.073    0.000    5.073       11.414  545.657    1.902  543.754        0.000  717.507    0.000  717.507
657.00   785.378   10.654    0.000   10.654        1.902  542.674    1.902  540.772        0.000  720.724    0.000  720.724
658.00   797.078    5.919    0.000    5.919       11.414  544.663   13.316  531.347        0.000  768.880    0.000  768.880
659.00   759.724   23.860    0.000   23.860      104.626  435.281    5.707  429.574        0.000  595.661    0.000  595.661
660.00   791.620   28.328    2.015   26.312       77.994  486.729   22.828  463.902        0.000  758.726    0.000  758.726
661.00   706.309   74.478    0.000   74.478       47.557  589.540    3.805  585.735        0.000  800.749    0.000  800.749
662.00   734.427   76.118    0.000   76.118       22.828  523.823   20.925  502.898        0.000  648.039    0.000  648.039
663.00   759.779   60.884    0.000   60.884        3.805  606.354   83.701  522.653        0.000  718.411    0.000  718.411
664.00   757.777  122.192    7.145  115.047       36.144  597.452   62.603  534.849        0.000  860.064    0.000  860.064
665.00   817.961    4.397    0.000    4.397       45.655  613.016   64.678  548.337        0.000  901.685    0.000  901.685
666.00   799.289   28.509    0.000   28.509        1.902  675.705   74.190  601.515        0.000 1002.218    0.000 1002.218
667.00   647.326   74.332    0.000   74.332       33.982  500.218   22.741  477.477        0.000  677.897    0.000  677.897
668.00   649.143   52.767    0.000   52.767       20.925  594.123   30.437  563.686        0.000  747.567    0.000  747.567
669.00   768.223   18.136    0.000   18.136       19.023  563.598   13.316  550.282        0.000  790.193    0.000  790.193
670.00   683.976   49.531    0.000   49.531        1.902  440.729   15.218  425.510        0.000  392.583    0.000  392.583
671.00   730.591   67.619    2.199   65.420        0.000  600.521   37.873  562.648        0.000  686.241    0.000  686.241
672.00   617.955  127.398   51.648   75.750        1.902  511.459   48.941  462.518        0.000  563.993    0.000  563.993
673.00   689.453   79.172   38.981   40.191        1.902  517.380   16.948  500.432        0.000  574.147    0.000  574.147
674.00   685.230   26.183    0.000   26.183       20.666  460.568   24.730  435.838        0.000  493.518    0.000  493.518
675.00   699.442  122.528   32.428   90.100        0.000  604.410   24.730  579.680        0.000  819.448    0.000  819.448
676.00   722.344   90.002   25.027   64.975        3.805  598.878   15.218  583.660        0.000  678.299    0.000  678.299
677.00   692.397   29.804    4.355   25.449       24.730  519.069   11.414  507.655        0.000  718.915    0.000  718.915
678.00   670.592    3.467    0.000    3.467       15.218  466.669   13.316  453.353        0.000  534.335    0.000  534.335
679.00   719.052   39.784   35.387    4.397        9.511  547.257   54.648  492.609        0.000  581.888    0.000  581.888
680.00   740.086   36.778    0.000   36.778       24.730  563.426   97.277  466.150        0.000  820.655    0.000  820.655
681.00   774.846   41.599    5.680   35.919       76.092  468.699   22.136  446.563        0.000  717.708    0.000  717.708
682.00   696.567   30.187   19.999   10.188       26.632  500.303   35.106  465.197        0.000  737.614    0.000  737.614
683.00   696.398   76.891   37.712   39.179       13.316  544.574   39.948  504.626        0.000  616.170    0.000  616.170
684.00   676.953  115.645   36.627   79.018       15.218  540.768   43.234  497.535        0.000  707.957    0.000  707.957
685.00   710.160  147.092   18.799  128.293        0.000  644.790   74.536  570.254        0.000  817.237    0.000  817.237
686.00   804.576   96.968    6.962   90.005        0.000  577.866   69.088  508.778        0.000  685.839    0.000  685.839
687.00   852.299   94.566    0.000   94.566       53.264  760.746  117.770  642.976        0.000 1116.123    0.000 1116.123
688.00   859.493   14.584    0.000   14.584        0.000  595.246   75.487  519.759        0.000  664.727    0.000  664.727
689.00   785.058    4.256    0.000    4.256        9.511  593.905   24.038  569.867        0.000  739.022    0.000  739.022
690.00   757.982   46.456    0.000   46.456       70.385  512.972    9.511  503.461        0.000  636.075    0.000  636.075
691.00   846.508   38.642    0.000   38.642       30.437  589.149    5.707  583.442        0.000  899.674    0.000  899.674
692.00   845.808   53.368    0.000   53.368        9.511  637.962    7.609  630.353        0.000  953.660    0.000  953.660
693.00   804.299    1.000    0.000    1.000        3.805  484.350   25.941  458.410        0.000  463.861    0.000  463.861
694.00   832.489   12.276    0.000   12.276       41.851  500.477   53.091  447.386        0.000  771.695    0.000  771.695
695.00   797.155   89.422    0.000   89.422        0.000  713.319   85.603  627.715        0.000  991.662    0.000  991.662
696.00   777.702   41.964    0.000   41.964        0.000  578.731   32.339  546.392        0.000  695.993    0.000  695.993
697.00   846.164    9.344    0.000    9.344        9.511  659.406  120.969  538.437        0.000  776.219    0.000  776.219
698.00   729.878   14.515    0.000   14.515        0.000  523.907   13.230  510.678        0.000  679.104    0.000  679.104
699.00   767.939    8.978    0.000    8.978        0.000  634.066   96.412  537.654        0.000  869.313    0.000  869.313
700.00   761.193   11.330    0.000   11.330        0.000  512.279   77.821  434.458        0.000  707.555    0.000  707.555
701.00   787.115    0.606    0.000    0.606       13.316  483.957   41.505  442.453        0.000  586.310    0.000  586.310
702.00   742.041   32.031    0.000   32.031        0.000  430.652    1.902  428.750        0.000  463.258    0.000  463.258
703.00   758.920   31.304    4.227   27.077       19.023  569.651   37.787  531.864        0.000  878.562    0.000  878.562
704.00   664.543  160.578    3.481  157.097        0.000  592.650   22.136  570.514        0.000  797.733    0.000  797.733
705.00   706.880   65.117    1.691   63.426        0.000  579.118   24.643  554.475        0.000  737.011    0.000  737.011
706.00   700.433  101.143    0.000  101.143        0.000  547.600   17.121  530.480        0.000  534.134    0.000  534.134
707.00   733.794   81.664    9.512   72.152        1.902  574.883   28.534  546.349        0.000  818.644    0.000  818.644
708.00   738.942   43.430    0.000   43.430        0.000  530.481    1.902  528.579        0.000  728.063    0.000  728.063
709.00   583.981  205.169    0.000  205.169        0.000  600.478    7.350  593.128        0.000  816.834    0.000  816.834
710.00   726.194   52.517    0.000   52.517        0.000  577.733   13.316  564.417        0.000  727.862    0.000  727.862
711.00   678.239  131.623   13.950  117.673        7.609  638.567   26.632  611.935        0.000  747.567    0.000  747.567
712.00   599.960  157.588    0.000  157.588        0.000  593.172   28.534  564.637        0.000  767.674    0.000  767.674
713.00   668.987  113.516    1.099  112.416        0.000  599.008   26.546  572.462        0.000  654.171    0.000  654.171
714.00   654.975   95.670    0.000   95.670        0.000  451.969    9.511  442.457        0.000  543.685    0.000  543.685
715.00   588.949  113.934   20.901   93.033        0.000  483.054   33.723  449.332        0.000  533.129    0.000  533.129
716.00   649.276   86.439   41.729   44.710        0.000  514.573   72.287  442.285        0.000  501.260    0.000  501.260
717.00   524.200  132.839   16.656  116.183        0.000  484.913   30.437  454.477        0.000  473.814    0.000  473.814
718.00   540.291  100.904    0.000  100.904        0.000  421.488   26.546  394.943        0.000  531.520    0.000  531.520
719.00   628.543   19.194    9.894    9.300        0.000  498.529   74.190  424.339        0.000  551.024    0.000  551.024
720.00   572.806   82.168   28.481   53.687        0.000  465.285   35.625  429.660        0.000  567.813    0.000  567.813
721.00   660.130   16.925    3.481   13.444        0.000  451.188   18.418  432.770        0.000  502.466    0.000  502.466
722.00   562.623  131.584   10.076  121.509        0.000  467.792   24.557  443.235        0.000  511.012    0.000  511.012
723.00   524.936  135.898    0.000  135.898        0.000  420.278    0.000  420.278        0.000  433.601    0.000  433.601
724.00   536.001  141.705   75.253   66.452        0.000  499.524   13.316  486.208        0.000  484.772    0.000  484.772
725.00   622.333  108.550   47.436   61.114        0.000  527.148    1.902  525.246        0.000  532.727    0.000  532.727
726.00   535.350  135.489   53.820   81.669       19.023  486.853    1.902  484.950        0.000  512.620    0.000  512.620
727.00   579.353  119.401   66.406   52.995        0.000  487.805   14.613  473.192        0.000  492.412    0.000  492.412
728.00   500.263  124.125   46.675   77.450        0.000  457.845    9.339  448.506        0.000  452.903    0.000  452.903
729.00   630.892  106.781   40.133   66.648        0.000  520.060   35.366  484.695        0.000  675.484    0.000  675.484
730.00   540.563  166.439   62.591  103.848        0.000  480.587   24.557  456.030        0.000  514.028    0.000  514.028
731.00   557.088  107.841   55.633   52.207        0.000  481.497    1.902  479.595        0.000  543.484    0.000  543.484
732.00   658.672   18.487    2.382   16.105        0.000  487.676    7.609  480.067        0.000  482.661    0.000  482.661
733.00   666.897  124.295   61.322   62.972        0.000  566.623   44.704  521.919        0.000  614.561    0.000  614.561
734.00   645.506  108.592   55.974   52.617        0.000  575.789   11.414  564.376        0.000  749.377    0.000  749.377
735.00   616.350  102.299   56.535   45.764        0.000  544.055   37.354  506.701        0.000  575.554    0.000  575.554
736.00   689.851   31.807   14.821   16.986        3.805  501.251   34.241  467.010        0.000  726.656    0.000  726.656
737.00   670.469   13.062    5.495    7.566        0.000  393.687   22.482  371.205        0.000  392.985    0.000  392.985
738.00   659.547   47.845   47.845    0.000        0.000  424.597   22.395  402.202        0.000  472.206    0.000  472.206
739.00   627.395   55.471   24.761   30.711        0.000  414.351   26.632  387.719        0.000  491.910    0.000  491.910
740.00   577.466  118.680   40.389   78.291        0.000  457.758   10.981  446.777        0.000  522.975    0.000  522.975
741.00   604.323  168.261   38.457  129.804        0.000  565.369   29.832  535.537        0.000  687.850    0.000  687.850
742.00   759.460   72.450   32.469   39.981        7.609  653.305   37.614  615.692        0.000  919.278    0.000  919.278
743.00   744.942  100.004    6.046   93.958       11.414  630.049   32.166  597.883        0.000  887.711    0.000  887.711
744.00   597.962  136.884   17.431  119.453       55.167  527.409    0.000  527.409        0.000  846.492    0.000  846.492
745.00   718.295  149.428   16.064  133.364      102.724  585.864   28.534  557.330        0.000  958.989    0.000  958.989
746.00   637.657  150.213    2.227  147.987       79.896  436.273   15.218  421.055        0.000  596.867    0.000  596.867
747.00   685.778  108.727    2.720  106.007       19.023  533.204    9.511  523.693        0.000  613.355    0.000  613.355
748.00   659.490  183.025   20.258  162.767       15.218  559.751   11.414  548.337        0.000  697.602    0.000  697.602
749.00   685.578  131.688   83.507   48.181       22.828  746.521   28.534  717.987        0.000 1083.449    0.000 1083.449
750.00   687.496   68.020    4.650   63.370        0.000  572.159    0.000  572.159        0.000  802.156    0.000  802.156
751.00   797.858   22.942    0.845   22.096        0.000  683.012   79.896  603.115        0.000  882.181    0.000  882.181
752.00   697.183    7.878    0.000    7.878        0.000  475.316    3.805  471.511        0.000  485.577    0.000  485.577
753.00   828.879    9.711    0.000    9.711        0.000  620.496   81.799  538.697        0.000  798.135    0.000  798.135
754.00   700.398   70.179   37.555   32.624       28.534  523.824   79.896  443.928        0.000  685.437    0.000  685.437
755.00   715.040   94.138   57.568   36.570        0.000  595.160   57.069  538.091        0.000  770.086    0.000  770.086
756.00   672.235  131.757   48.832   82.924        1.902  630.872   30.437  600.435        0.000  831.613    0.000  831.613
757.00   702.336  100.603   21.982   78.621        0.000  654.304    1.902  652.401        0.000  933.755    0.000  933.755
758.00   601.984  163.848   30.567  133.280        0.000  581.410   62.776  518.634        0.000  708.158    0.000  708.158
759.00   648.821  161.130   49.041  112.089        0.000  570.776   30.437  540.340        0.000  790.193    0.000  790.193
760.00   705.725   59.850   14.502   45.347        0.000  511.978   20.925  491.053        0.000  655.177    0.000  655.177
761.00   696.693  130.555   72.206   58.349        0.000  498.489   32.166  466.323        0.000  616.773    0.000  616.773
762.00   621.166  189.548   55.898  133.650        0.000  508.433   31.993  476.440        0.000  695.993    0.000  695.993
763.00   568.065  204.999   58.227  146.771        0.000  535.584   50.497  485.087        0.000  635.271    0.000  635.271
764.00   658.710  139.407   45.982   93.425        0.000  548.381   32.080  516.302        0.000  645.626    0.000  645.626
765.00   611.500  133.717   34.891   98.826        0.000  539.302   83.182  456.120        0.000  705.343    0.000  705.343
766.00   627.609   91.247   21.559   69.687        0.000  490.361   44.704  445.657        0.000  533.933    0.000  533.933
767.00   699.674   53.203   21.717   31.486        0.000  557.976   58.712  499.264        0.000  543.685    0.000  543.685
768.00   752.840   58.837   32.175   26.662        0.000  589.367   39.948  549.419        0.000  693.782    0.000  693.782
769.00   695.804   45.488   12.063   33.426        0.000  515.264   17.121  498.143        0.000  647.838    0.000  647.838
770.00   701.802   23.026    3.128   19.898        0.000  592.996   24.470  568.526        0.000  697.200    0.000  697.200
771.00   767.409   53.393    0.000   53.393        0.000  649.114   36.144  612.970        0.000  891.732    0.000  891.732
772.00   714.543   66.667    9.160   57.507        0.000  544.577   41.851  502.726        0.000  596.465    0.000  596.465
773.00   613.781   52.224    6.341   45.883        0.000  416.127   60.874  355.253        0.000  402.737    0.000  402.737
774.00   673.908   53.860   16.854   37.006        0.000  458.714   36.144  422.570        0.000  494.122    0.000  494.122
775.00   613.172  122.205   78.546   43.659        0.000  517.294   49.460  467.834        0.000  534.536    0.000  534.536
776.00   523.164  157.032   49.770  107.262        0.000  474.015   38.046  435.969        0.000  474.820    0.000  474.820
777.00   598.925  114.340   21.996   92.344        0.000  488.027   15.218  472.808        0.000  707.555    0.000  707.555
778.00   639.305   66.541   13.950   52.591        0.000  505.925   24.730  481.195        0.000  618.381    0.000  618.381
779.00   721.346   33.454    0.000   33.454        0.000  484.308   20.925  463.382        0.000  719.719    0.000  719.719
780.00   751.103   56.580    5.918   50.662        0.000  511.460   20.925  490.534        0.000  595.661    0.000  595.661
781.00   601.982  120.369   19.828  100.542        0.000  476.613   22.828  453.785        0.000  494.725    0.000  494.725
782.00   637.273   96.769   63.725   33.044        0.000  441.593   34.241  407.352        0.000  576.559    0.000  576.559
783.00   645.798  103.157   31.313   71.843        0.000  527.499   59.922  467.577        0.000  463.861    0.000  463.861
784.00   544.095  140.995   25.790  115.205        0.000  432.081   20.407  411.675        0.000  516.239    0.000  516.239
785.00   616.086  123.713   22.169  101.544        0.000  470.819    3.632  467.188        0.000  647.838    0.000  647.838
786.00   564.393  123.913   23.845  100.068        7.609  479.985   26.373  453.612        0.000  573.946    0.000  573.946
787.00   545.167  181.215   47.336  133.879        0.000  486.038   39.948  446.089        0.000  505.482    0.000  505.482
788.00   557.905  128.990   10.540  118.450        0.000  441.506   64.678  376.828        0.000  487.386    0.000  487.386
789.00   555.228  162.676   64.249   98.427       15.218  470.517   30.350  440.167        0.000  533.330    0.000  533.330
790.00   567.080  147.718    6.779  140.939       20.925  455.774   28.534  427.240        0.000  574.951    0.000  574.951
791.00   601.098  111.535   23.393   88.142        1.902  450.499   49.460  401.040        0.000  596.264    0.000  596.264
792.00   625.754  143.805   23.353  120.452        9.511  524.472   52.746  471.727        0.000  585.105    0.000  585.105
793.00   595.501  108.661   18.322   90.340        0.000  449.851   37.441  412.410        0.000  604.809    0.000  604.809
794.00   616.539  108.787   29.511   79.276        1.902  501.385   36.144  465.241        0.000  645.626    0.000  645.626
795.00   563.986  115.917   24.706   91.212        0.000  440.858   16.515  424.342        0.000  565.199    0.000  565.199
796.00   579.399  124.596    7.695  116.901        1.902  448.857   13.316  435.541        0.000  685.035    0.000  685.035
797.00   570.541  110.916   27.465   83.451        0.000  445.830   13.316  432.514        0.000  504.477    0.000  504.477
798.00   622.785  100.956   13.135   87.822       15.218  545.441   70.126  475.316        0.000  645.827    0.000  645.827
799.00   658.367  102.801   35.146   67.655        0.000  611.762   62.776  548.986        0.000  852.725    0.000  852.725
800.00   658.528   88.389    0.000   88.389        0.000  622.959   79.896  543.062        0.000  779.436    0.000  779.436
801.00   676.429   83.919    0.000   83.919       20.925  570.516   70.385  500.131        0.000  750.985    0.000  750.985
802.00   566.240  119.980    0.000  119.980        0.000  540.945   58.971  481.973        0.000  720.523    0.000  720.523
803.00   645.728  135.256    0.000  135.256        0.000  588.416    0.000  588.416        0.000  759.530    0.000  759.530
804.00   630.953  147.979    0.000  147.979        0.000  562.908   11.414  551.494        0.000  566.607    0.000  566.607
805.00   624.222  149.982    0.000  149.982       19.023  516.388   32.339  484.049        0.000  585.909    0.000  585.909
806.00   580.304  202.933    4.016  198.917        9.511  564.637    7.609  557.028        0.000  676.892    0.000  676.892
807.00   683.552  107.177    0.000  107.177        0.000  578.472    1.902  576.570        0.000  717.909    0.000  717.909
808.00   594.429  157.732    0.000  157.732        0.000  449.289    0.000  449.289        0.000  495.932    0.000  495.932
809.00   577.058  142.815   16.446  126.369        0.000  511.632    3.805  507.828        0.000  657.388    0.000  657.388
810.00   511.377  157.353   19.968  137.386        0.000  381.844    0.000  381.844        0.000  372.477    0.000  372.477
811.00   480.869  173.501   11.625  161.876        0.000  346.305    0.000  346.305        0.000  332.062    0.000  332.062
812.00   523.356  166.608    4.073  162.535        0.000  431.345   26.632  404.713        0.000  514.430    0.000  514.430
813.00   560.735  187.925   17.192  170.733        0.000  492.479   15.218  477.261        0.000  657.187    0.000  657.187
814.00   572.210  173.908    3.848  170.061        3.805  526.418    9.511  516.907        0.000  555.850    0.000  555.850
815.00   606.399  113.006    3.227  109.779        0.000  454.304   19.023  435.281        0.000  636.075    0.000  636.075
816.00   602.292  196.111    2.931  193.179        0.000  562.216   32.339  529.877        0.000  666.537    0.000  666.537
817.00   632.853  155.116    0.183  154.933        0.000  493.301   68.483  424.818        0.000  666.135    0.000  666.135
818.00   627.326  159.267   24.518  134.748        0.000  589.626   70.385  519.241        0.000  760.134    0.000  760.134
819.00   611.187  157.492   22.180  135.313        0.000  523.046   41.678  481.368        0.000  657.791    0.000  657.791
820.00   608.881  161.263   44.800  116.463        0.000  473.327   70.126  403.201        0.000  505.281    0.000  505.281
821.00   638.715  163.471   43.996  119.475        0.000  539.129    3.805  535.324        0.000  648.441    0.000  648.441
822.00   594.556  179.356   22.689  156.667        0.000  620.150   41.851  578.299        0.000  819.649    0.000  819.649
823.00   643.552   95.883   37.726   58.157        0.000  508.001   66.580  441.420        0.000  567.411    0.000  567.411
824.00   644.775  100.518   32.074   68.443        0.000  504.542   32.339  472.203        0.000  628.535    0.000  628.535
825.00   628.753  175.417   83.790   91.627        0.000  545.960   34.241  511.719        0.000  604.407    0.000  604.407
826.00   673.209  123.148   66.993   56.155        0.000  598.100   79.896  518.203        0.000  717.910    0.000  717.910
827.00   651.639  143.179   39.739  103.440        0.000  604.845  110.333  494.511        0.000  810.300    0.000  810.300
828.00   630.098  146.467   28.368  118.099        0.000  567.577   91.310  476.267        0.000  831.613    0.000  831.613
829.00   640.515  162.985   37.315  125.670        0.000  590.664   19.023  571.641        0.000  811.104    0.000  811.104
830.00   567.380  217.153   63.825  153.328        0.000  637.183   22.828  614.356        0.000  995.080    0.000  995.080
831.00   585.990  160.532   23.970  136.562        0.000  577.175   70.385  506.790        0.000  730.476    0.000  730.476
832.00   605.491  205.800   39.798  166.002        0.000  577.434   39.948  537.486        0.000  738.016    0.000  738.016
833.00   642.305  158.749   34.664  124.085        0.000  610.378   76.092  534.286        0.000  789.791    0.000  789.791
834.00   780.079   27.789    1.466   26.324        0.000  610.033   70.385  539.648        0.000  820.052    0.000  820.052
835.00   628.610  103.903   46.366   57.537        0.000  593.344   43.753  549.592        0.000  716.100    0.000  716.100
836.00   670.609   64.652    0.000   64.652        3.805  503.158   22.828  480.330        0.000  649.848    0.000  649.848
837.00   642.849   59.680    7.146   52.534        0.000  452.748   24.730  428.018        0.000  535.341    0.000  535.341
838.00   554.343  125.446   80.551   44.896        0.000  408.043   22.741  385.302        0.000  444.157    0.000  444.157
839.00   639.767  161.380   73.223   88.157        0.000  518.160   51.362  466.798        0.000  656.785    0.000  656.785
840.00   662.871   93.990   39.822   54.168        0.000  519.155   55.167  463.988        0.000  708.761    0.000  708.761
841.00   602.384  124.169   72.396   51.772        1.816  495.809   34.241  461.567        0.000  676.289    0.000  676.289
842.00   571.956  164.036   71.087   92.949        0.000  471.338   47.557  423.781        0.000  545.093    0.000  545.093
843.00   595.434  176.824  107.804   69.020        0.000  532.774   47.557  485.216        0.000  665.733    0.000  665.733
844.00   516.266  167.858  101.768   66.090        0.000  420.840   28.534  392.305        0.000  535.944    0.000  535.944
845.00   541.981  178.167   99.902   78.265        0.000  453.871   30.177  423.694        0.000  666.738    0.000  666.738
846.00   616.433  143.209   72.326   70.883        0.000  486.642   30.437  456.205        0.000  586.110    0.000  586.110
847.00   589.674  141.989   84.044   57.945       11.414  441.116   34.241  406.875        0.000  565.802    0.000  565.802
848.00   590.250  130.016   57.456   72.560        0.000  458.887   20.925  437.961        0.000  607.222    0.000  607.222
849.00   593.080  162.468   91.883   70.584        0.000  475.575   11.414  464.161        0.000  717.507    0.000  717.507
850.00   559.721  133.416   70.540   62.876        0.000  488.805   45.655  443.150        0.000  636.276    0.000  636.276
851.00   657.174  150.853   90.316   60.537        0.000  554.347   57.069  497.278        0.000  375.694    0.000  375.694
852.00   573.071  157.663   82.302   75.361        0.000  431.909   17.121  414.788        0.000  284.309    0.000  284.309
853.00   554.868  196.214  127.052   69.162        0.000  520.795   45.655  475.140        0.000  777.828    0.000  777.828
854.00   608.229  133.915   63.795   70.119        0.000  551.146   66.580  484.565        0.000  294.463    0.000  294.463
855.00   657.968  107.491   40.642   66.849        0.000  580.720   58.971  521.749        0.000  284.309    0.000  284.309
856.00   686.393   93.248   39.446   53.803        0.000  662.259  138.781  523.477        0.000  396.001    0.000  396.001
857.00   566.406  144.317   73.267   71.050        0.000  502.681   79.896  422.785        0.000  625.921    0.000  625.921
858.00   541.905  181.051   98.165   82.886        0.000  457.590   58.971  398.619        0.000  666.336    0.000  666.336
859.00   572.728  143.239   72.854   70.385        0.000  453.612   26.632  426.980        0.000  710.369    0.000  710.369
860.00   527.740  136.919   63.248   73.671        0.000  473.673   15.218  458.454        0.000  637.282    0.000  637.282
861.00   586.103   98.797   23.311   75.487        0.000  418.420    3.805  414.615        0.000  556.453    0.000  556.453
862.00   625.602  102.350   44.970   57.380        0.000  531.347   30.437  500.910        0.000  618.582    0.000  618.582
863.00   581.575  192.532   72.783  119.749        0.000  518.031   22.828  495.203        0.000  649.044    0.000  649.044
864.00   615.094  135.221   18.560  116.661        0.000  508.646    1.902  506.744        0.000  646.631    0.000  646.631
865.00   682.004  113.033   28.243   84.790        0.000  530.309   30.437  499.873        0.000  616.974    0.000  616.974
866.00   586.038  115.398   38.501   76.897        0.000  420.408   43.753  376.656        0.000  493.720    0.000  493.720
867.00   534.427  122.796   49.039   73.757        0.000  414.010   20.925  393.085        0.000  424.452    0.000  424.452
868.00   553.937  128.352   45.098   83.254        0.000  431.822   15.218  416.604        0.000  463.660    0.000  463.660
869.00   568.550  153.731   63.756   89.975        0.000  559.058    5.707  553.351        0.000  679.104    0.000  679.104
870.00   572.706  147.034   47.097   99.937        0.000  468.139    7.609  460.530        0.000  495.731    0.000  495.731
871.00   587.608  111.408   17.234   94.174        0.000  365.674   20.925  344.749        0.000  424.653    0.000  424.653
872.00   624.285  153.820   61.930   91.889        0.000  566.885   36.144  530.741        0.000  812.310    0.000  812.310
873.00   669.054  156.683   43.065  113.618        0.000  593.171  114.138  479.033        0.000  690.464    0.000  690.464
874.00   712.989  141.530   47.802   93.728        0.000  645.485   89.408  556.077        0.000  841.566    0.000  841.566
875.00   589.082  160.135   51.846  108.289        0.000  552.618   51.362  501.256        0.000  576.559    0.000  576.559
876.00   602.871  154.585   68.431   86.154        0.000  607.266   95.115  512.151        0.000  657.790    0.000  657.790
877.00   678.867  121.663   68.185   53.478        0.000  567.836   43.753  524.083        0.000  679.908    0.000  679.908
878.00   679.686  127.446   31.805   95.641        1.902  604.845   57.069  547.776        0.000  799.543    0.000  799.543
879.00   609.308  112.802    8.455  104.347        0.000  565.847   38.046  527.801        0.000  761.541    0.000  761.541
880.00   676.916  104.602    1.057  103.545        0.000  560.314   41.851  518.463        0.000  709.967    0.000  709.967
881.00   637.255  166.636   43.165  123.471        0.000  640.210   30.437  609.773        0.000  850.915    0.000  850.915
882.00   651.762  150.455   35.173  115.282        0.000  575.574   30.437  545.137        0.000  375.694    0.000  375.694
883.00   588.589  163.332   51.253  112.080        0.000  509.557   36.144  473.413        0.000  657.589    0.000  657.589
884.00   609.721  118.582   13.008  105.574        0.000  483.098   57.069  426.029        0.000  584.100    0.000  584.100
885.00   579.728  148.629   65.829   82.800        0.000  460.357   51.362  408.995        0.000  534.738    0.000  534.738
886.00   822.293   47.834   25.555   22.280        0.000  544.779   24.730  520.049        0.000  757.717    0.000  757.717
887.00   639.060   93.726    0.000   93.726        0.000  469.074    7.609  461.465        0.000  182.770    0.000  182.770
888.00   553.813  190.129    3.941  186.188        0.000  569.752   19.023  550.729        0.000  767.160    0.000  767.160
889.00   645.681  121.412    5.338  116.074        0.000  601.752   30.437  571.315        0.000  879.156    0.000  879.156
890.00   642.153  131.687   48.646   83.040        0.000  532.385   32.339  500.046        0.000  607.423    0.000  607.423
891.00   590.293  107.642   39.119   68.524        0.000  457.890   15.218  442.672        0.000  535.542    0.000  535.542
892.00   589.888  132.000   39.951   92.049        0.000  447.905   20.925  426.980        0.000  535.944    0.000  535.944
893.00   643.659  114.862   28.736   86.127        0.000  418.506   24.730  393.776        0.000  495.731    0.000  495.731
894.00   576.265  129.233   59.904   69.330        0.000  467.706   15.218  452.488        0.000  588.724    0.000  588.724
895.00   614.398  103.856   23.013   80.843        0.000  451.277    9.511  441.766        0.000  505.482    0.000  505.482
896.00   656.979  117.207   13.656  103.551        0.000  497.019   13.316  483.703        0.000  586.110    0.000  586.110
897.00   620.545  102.948   38.145   64.803        0.000  480.071   32.339  447.732        0.000  626.324    0.000  626.324
898.00   662.328   68.245    0.000   68.245        0.000  456.379   15.218  441.161        0.000  475.021    0.000  475.021
899.00   645.339  141.046   22.788  118.258        0.000  500.824   22.828  477.996        0.000  677.897    0.000  677.897
900.00   704.949  150.507   34.062  116.445        0.000  566.755   41.851  524.905        0.000  608.026    0.000  608.026
901.00   617.556  214.096   45.616  168.480        0.000  600.002   36.144  563.859        0.000  617.376    0.000  617.376
902.00   646.884  148.754   22.211  126.543        5.707  563.254   30.437  532.817        0.000  737.212    0.000  737.212
903.00   673.807  182.266   45.774  136.491        5.707  570.171    3.805  566.367        0.000  737.413    0.000  737.413
904.00   697.090  142.585   33.203  109.382        0.000  597.668   39.948  557.719        0.000  781.849    0.000  781.849
905.00   590.356  164.901   18.517  146.384        0.000  432.082    7.609  424.472        0.000  443.755    0.000  443.755
906.00   690.177  165.904   63.922  101.982        0.000  623.954   51.362  572.592        0.000  842.571    0.000  842.571
907.00   655.345  187.609   49.248  138.361        0.000  578.039   83.701  494.338        0.000  780.240    0.000  780.240
908.00   626.047  155.406   19.489  135.917        0.000  485.432   13.316  472.116        0.000  616.170    0.000  616.170
909.00   616.386  165.592   56.579  109.013        0.000  578.213   51.362  526.851        0.000  699.411    0.000  699.411
910.00   725.650  116.472   39.741   76.731        0.000  619.371   76.092  543.279        0.000  771.092    0.000  771.092
911.00   651.285  135.860   22.717  113.144        0.000  502.121   34.241  467.879        0.000  636.880    0.000  636.880
912.00   642.650  118.543   23.873   94.670        0.000  493.171    1.902  491.269        0.000  664.325    0.000  664.325
913.00   662.999  101.631    3.805   97.826        0.000  503.331   53.264  450.067        0.000  602.799    0.000  602.799
914.00   621.810  153.210   54.156   99.054        5.620  585.476  153.827  431.649        0.000  720.121    0.000  720.121
915.00   590.796  167.931   52.607  115.324        0.000  517.728   55.167  462.561        0.000  566.205    0.000  566.205
916.00   530.576  209.255   83.155  126.100        0.000  538.826   49.460  489.366        0.000  666.738    0.000  666.738
917.00   543.625  222.011   75.980  146.031        0.000  502.639   39.948  462.691        0.000  639.091    0.000  639.091
918.00   621.650  175.747   30.538  145.209        0.000  521.403   24.730  496.673        0.000  618.582    0.000  618.582
919.00   634.255  138.992   22.254  116.738        0.000  544.058   36.144  507.914        0.000  636.880    0.000  636.880
920.00   634.896  146.599   38.992  107.607        0.000  470.819    1.902  468.917        0.000  496.133    0.000  496.133
921.00   520.826  210.233   89.183  121.050        0.000  477.045    5.707  471.338        0.000  453.909    0.000  453.909
922.00   468.374  273.406  131.052  142.354        0.000  564.897   24.730  540.167        0.000  678.299    0.000  678.299
923.00   507.260  213.016   51.337  161.678        0.000  488.671   26.632  462.039        0.000  575.554    0.000  575.554
924.00   557.237  183.037   54.889  128.148        0.000  471.684   19.023  452.661        0.000  544.891    0.000  544.891
925.00   538.902  212.759   80.856  131.903        0.000  521.489   30.437  491.052        0.000  677.294    0.000  677.294
926.00   498.330  223.778   86.990  136.788        0.000  490.794   15.218  475.575        0.000  615.365    0.000  615.365
927.00   558.632  170.793  116.103   54.690        0.000  468.913   38.046  430.867        0.000  405.351    0.000  405.351
928.00   502.739  197.640  108.818   88.822        0.000  533.940    9.511  524.428        0.000  557.659    0.000  557.659
929.00   541.557  169.810   86.752   83.059        0.000  501.342   17.121  484.222        0.000  616.773    0.000  616.773
930.00   581.997  184.464   95.221   89.244        0.000  479.594   32.339  447.254        0.000  646.229    0.000  646.229
931.00   568.763  213.928  137.606   76.322        0.000  606.616   51.362  555.254        0.000  727.862    0.000  727.862
932.00   538.657  198.855  108.059   90.796        0.000  548.380    0.000  548.380        0.000  696.999    0.000  696.999
933.00   603.435  180.352   93.176   87.175        0.000  581.412    1.902  579.510        0.000  748.773    0.000  748.773
934.00   552.690  201.970  114.396   87.574        0.000  574.533   15.218  559.314        0.000  725.348    0.000  725.348
935.00   644.145  114.510    0.000  114.510        0.000  605.881   15.218  590.663        0.000  808.691    0.000  808.691
936.00   725.428   74.265   15.940   58.325        0.000  646.955   66.580  580.374        0.000  968.137    0.000  968.137
937.00   699.596  113.751   54.128   59.623        0.000  588.328   41.851  546.477        0.000  727.661    0.000  727.661
938.00   634.237   77.114   10.810   66.304        0.000  573.630   47.385  526.245        0.000  646.028    0.000  646.028
939.00   663.539   68.669   35.836   32.833        1.902  557.980   58.971  499.008        0.000  363.730    0.000  363.730
940.00   680.852  140.822   66.954   73.869        0.000  594.294   44.877  549.417        0.000  372.879    0.000  372.879
941.00   737.687  110.258   55.624   54.634        0.000  575.271   30.437  544.834        0.000  405.954    0.000  405.954
942.00   711.639   76.930   30.005   46.925        0.000  562.773   62.084  500.689        0.000  405.150    0.000  405.150
943.00   729.391  107.270   44.718   62.551        0.000  574.103   79.378  494.725        0.000  375.694    0.000  375.694
944.00   734.840   79.833   37.358   42.475        0.000  491.788   17.121  474.667        0.000  284.108    0.000  284.108
945.00   689.042  125.297   81.120   44.177        0.000  496.414   30.437  465.977        0.000  274.155    0.000  274.155
946.00   696.137  100.055   41.546   58.509        0.000  485.042   73.411  411.631        0.000  603.201    0.000  603.201
947.00   694.024  149.753  100.192   49.562        0.000  539.949  117.942  422.006        0.000  547.505    0.000  547.505
948.00   692.923  121.104   62.327   58.777        0.000  483.703   55.167  428.536        0.000  496.334    0.000  496.334
949.00   773.120   89.090   23.663   65.427        0.000  603.115   60.874  542.242        0.000  720.925    0.000  720.925
950.00   684.054  117.506   37.783   79.723        0.000  488.026   34.241  453.785        0.000  698.406    0.000  698.406
951.00   740.534  118.568   31.131   87.437        0.000  496.497  100.822  395.676        0.000  727.862    0.000  727.862
952.00   774.108   82.635   21.774   60.861        0.000  510.119   91.310  418.808        0.000  396.001    0.000  396.001
953.00   688.051  126.588   10.217  116.371        0.000  545.481   87.506  457.976        0.000  284.309    0.000  284.309
954.00   731.836   42.282    0.733   41.549        0.000  544.316   79.810  464.506        0.000  769.885    0.000  769.885
955.00   690.756   90.849   32.003   58.846        7.609  491.051  107.653  383.398        0.000  746.260    0.000  746.260
956.00   759.823  144.306   36.159  108.147        5.620  611.888   92.867  519.021        0.000  837.544    0.000  837.544
957.00   707.189  115.352   17.121   98.231        5.707  580.849  126.676  454.172        0.000  692.575    0.000  692.575
958.00   548.409  144.803    0.000  144.803        0.000  486.640   69.261  417.379        0.000  503.371    0.000  503.371
959.00   671.432  120.243    0.000  120.243       11.414  542.674  101.081  441.593        0.000  596.063    0.000  596.063
960.00   638.731   97.259   33.961   63.297       11.241  539.170   93.645  445.524        0.000  663.119    0.000  663.119
961.00   702.080   60.694    8.667   52.027       20.925  426.719   37.181  389.538        0.000  441.945    0.000  441.945
962.00   649.303  146.830   49.078   97.752        1.902  474.019   78.427  395.592        0.000  665.532    0.000  665.532
963.00   500.631  203.962  107.211   96.750        1.902  493.734   58.712  435.022        0.000  491.709    0.000  491.709
964.00   552.913  133.107   48.771   84.336        0.000  447.602   56.896  390.706        0.000  121.243    0.000  121.243
965.00   656.766  152.076   50.561  101.514        1.902  497.621   33.896  463.726        0.000  529.911    0.000  529.911
966.00   654.220  150.457   50.295  100.162        0.000  570.299   22.568  547.730        0.000  620.794    0.000  620.794
967.00   551.670  209.142   92.463  116.678        3.805  460.617    0.000  460.617        0.000  532.727    0.000  532.727
968.00   636.064  157.206   29.576  127.630        0.000  528.579    3.632  524.948        0.000  549.818    0.000  549.818
969.00   659.946   60.761    0.000   60.761        1.902  450.629   42.629  408.000        0.000  339.200    0.000  339.200
970.00   639.525  156.965   12.078  144.887        0.000  490.317   38.997  451.320        0.000  499.853    0.000  499.853
971.00   585.258  146.693   23.675  123.018        0.000  531.907   26.027  505.880        0.000  580.078    0.000  580.078
972.00   591.655  104.333    4.031  100.302        0.000  449.418   26.027  423.391        0.000  450.893    0.000  450.893
973.00   608.292  141.212   35.471  105.742        0.000  521.141   33.031  488.110        0.000  481.857    0.000  481.857
974.00   613.273  145.033   19.741  125.293        0.000  566.180   47.471  518.709        0.000  601.689    0.000  601.689
975.00   552.883  240.981   92.600  148.381        0.000  579.249   53.437  525.811        0.000  612.349    0.000  612.349
976.00   596.395  111.233    8.338  102.895        0.000  481.957   22.309  459.648        0.000  462.148    0.000  462.148
977.00   579.867  137.689    8.653  129.036        0.000  506.905   27.324  479.581        0.000  470.694    0.000  470.694
978.00   617.495  168.441   63.132  105.310        0.000  636.721   18.504  618.217        0.000  211.822    0.000  211.822
979.00   636.582   86.790   14.149   72.640        0.000  451.277   22.655  428.623        0.000  481.153    0.000  481.153
980.00   621.806  211.640   99.120  112.520        0.000  517.470   31.215  486.254        0.000  232.132    0.000  232.132
981.00   637.117  176.162   73.296  102.867        0.000  539.302   75.141  464.162        0.000  522.171    0.000  522.171
982.00   672.573  161.944   62.853   99.091        0.000  490.145   49.027  441.118        0.000  181.966    0.000  181.966
983.00   612.636  140.048   77.538   62.510        0.000  491.961   72.288  419.673        0.000   81.231    0.000   81.231
984.00   632.304  138.512   69.745   68.767        0.000  537.660   57.934  479.726        0.000  181.362    0.000  181.362
985.00   632.762  160.066   64.372   95.694        0.000  434.848   22.741  412.107        0.000  390.573    0.000  390.573
986.00   614.406  130.901   45.211   85.689        0.000  449.808    3.718  446.090        0.000  460.644    0.000  460.644
987.00   601.888  159.748   80.033   79.715        3.805  444.833   44.791  400.042        0.000   40.414    0.000   40.414
988.00   575.966  192.949   90.165  102.784        0.000  464.162   37.441  426.722        0.000   30.261    0.000   30.261
989.00   592.413  173.562   98.709   74.853        0.000  481.542   31.820  449.722        0.000   69.670    0.000   69.670
990.00   534.930  162.695   51.441  111.254        0.000  414.786   26.113  388.673        0.000    9.953    0.000    9.953
991.00   587.662  153.788   74.508   79.280        0.000  481.542   66.494  415.048        0.000   40.616    0.000   40.616
992.00   542.571  174.785   93.154   81.631        0.000  518.895   36.144  482.751        0.000   40.213    0.000   40.213
993.00   554.031  177.054   84.274   92.781        0.000  500.997   66.494  434.503        0.000    9.953    0.000    9.953
994.00   588.140  185.832   98.379   87.453        0.000  576.570   53.264  523.306        0.000  111.090    0.000  111.090
995.00   614.156  210.818   94.720  116.098        0.000  597.755   22.828  574.928        0.000  162.462    0.000  162.462
996.00   675.195  170.260   81.583   88.677        0.000  692.480   49.287  643.194        0.000  272.948    0.000  272.948
997.00   602.925  189.792  126.367   63.425        0.000  583.055   64.505  518.550        0.000  213.030    0.000  213.030
998.00   731.707  147.280   72.292   74.989        0.000  626.156   45.136  581.019        0.000  323.919    0.000  323.919
999.00   691.610  172.555   68.674  103.881        0.000  631.991   30.350  601.641        0.000  263.800    0.000  263.800
1000.00   633.856  202.486  101.268  101.218        0.000  632.904   71.769  561.136        0.000   30.261    0.000   30.261
1001.00   679.405  163.421   61.823  101.599        0.000  629.662   64.505  565.156        0.000  111.291    0.000  111.291
1002.00   605.397  224.551   94.136  130.416        0.000  558.758    7.523  551.235        0.000   71.077    0.000   71.077
1003.00   535.563  215.493   90.785  124.709        3.805  501.990    7.436  494.554        0.000   20.107    0.000   20.107
1004.00   503.818  183.195  107.287   75.908        0.000  441.074   12.970  428.104        0.000    0.000    0.000    0.000
1005.00   572.460  175.277   84.585   90.692        0.000  456.595    7.523  449.072        0.000   71.077    0.000   71.077
1006.00   527.690  212.410   97.015  115.395        0.000  512.236    0.000  512.236        0.000  182.770    0.000  182.770
1007.00   569.799  231.657  120.605  111.052        0.000  562.645   20.493  542.152        0.000  152.308    0.000  152.308
1008.00   551.388  191.933   88.122  103.811        0.000  500.042    0.000  500.042        0.000   60.923    0.000   60.923
1009.00   638.020  121.614   50.029   71.585        0.000  470.430   22.828  447.602        0.000  212.829    0.000  212.829
1010.00   597.796  168.229   52.060  116.169        0.000  552.489   88.803  463.686        0.000  192.924    0.000  192.924
1011.00   605.251  216.303  110.313  105.989        0.000  668.831  110.333  558.498        0.000  243.693    0.000  243.693
1012.00   691.127  120.385    5.680  114.705        0.000  669.523   68.050  601.473        0.000  222.782    0.000  222.782
1013.00   659.274  134.279   19.997  114.282        0.000  554.693    3.805  550.889        0.000  645.827    0.000  645.827
1014.00   625.992  164.307   21.295  143.012        0.000  569.608   12.797  556.811        0.000  632.456    0.000  632.456
1015.00   578.746  142.747   38.235  104.512        0.000  475.487    0.000  475.487        0.000  495.328    0.000  495.328
1016.00   668.211  129.053    6.779  122.274        0.000  539.862    0.000  539.862        0.000  511.012    0.000  511.012
1017.00   601.226  139.901   28.704  111.197        0.000  493.253    0.000  493.253        0.000  511.413    0.000  511.413
1018.00   535.551  160.921   35.003  125.918        0.000  481.322    0.000  481.322        0.000  511.112    0.000  511.112
1019.00   571.284  133.997   25.494  108.502        0.000  427.408    3.805  423.604        0.000  510.409    0.000  510.409
1020.00   611.498  141.751   31.485  110.267        0.000  474.882    0.000  474.882        0.000  491.508    0.000  491.508
1021.00   586.769  142.929   27.876  115.052        0.000  513.315    3.675  509.640        0.000   40.414    0.000   40.414
1022.00   636.366  159.400   55.787  103.613        0.000  560.009   22.482  537.528        0.000  101.137    0.000  101.137
1023.00   583.195  143.738   45.745   97.993        0.000  460.700    0.000  460.700        0.000  101.137    0.000  101.137
1024.00   623.569  132.386   36.780   95.606        0.000  503.502    5.620  497.881        0.000  111.492    0.000  111.492
1025.00   549.152  143.648   50.138   93.509        0.000  422.308    9.511  412.796        0.000  378.911    0.000  378.911
1026.00   638.634  122.935   28.382   94.553        0.000  501.424   36.144  465.280        0.000  572.538    0.000  572.538
1027.00   638.847  143.703   29.131  114.573        0.000  476.396    0.000  476.396        0.000  300.193    0.000  300.193
1028.00   542.570  162.773   25.621  137.152        0.000  453.523    1.859  451.664        0.000   60.923    0.000   60.923
1029.00   612.114  162.998   33.948  129.050        0.000  534.412    3.718  530.694        0.000   40.616    0.000   40.616
1030.00   604.947  194.966   64.162  130.805        0.000  503.587    5.576  498.010        0.000   20.308    0.000   20.308
1031.00   602.471  201.294   59.248  142.046        0.000  628.207   16.773  611.434        0.000  223.385    0.000  223.385
1032.00   602.062  164.121   48.915  115.206        0.000  494.421   14.786  479.635        0.000   81.231    0.000   81.231
1033.00   566.860  224.139   60.950  163.188        0.000  543.450   30.437  513.014        0.000  101.539    0.000  101.539
1034.00   655.067  136.772   10.513  126.259        0.000  557.284   32.296  524.988        0.000  101.539    0.000  101.539
1035.00   577.933  176.612   35.524  141.088        0.000  500.861   24.470  476.391        0.000   30.462    0.000   30.462
1036.00   575.493  197.299   50.378  146.921        0.000  537.870   18.545  519.325        0.000   20.308    0.000   20.308
1037.00   621.500  178.712   42.316  136.396        0.000  513.923   45.006  468.916        0.000  121.847    0.000  121.847
1038.00   620.693  127.802   21.771  106.031        0.000  544.919   32.339  512.580        0.000  635.170    0.000  635.170
1039.00   605.434  190.242   46.673  143.569        0.000  548.596   16.947  531.649        0.000   60.923    0.000   60.923
1040.00   619.030  203.508   72.163  131.345        5.707  568.915   19.023  549.892        0.000  284.309    0.000  284.309
1041.00   531.760  231.009   43.277  187.732        0.000  554.259   17.121  537.138        0.000  172.415    0.000  172.415
1042.00   582.006  198.981   63.132  135.849        0.000  641.159   97.017  544.141        0.000  142.154    0.000  142.154
1043.00   525.071  265.073  108.332  156.740        0.000  669.479  125.552  543.928        0.000   81.231    0.000   81.231
1044.00   452.614  233.550   90.939  142.611        0.000  576.049   36.144  539.906        0.000  192.924    0.000  192.924
1045.00   568.590  198.759   39.605  159.154        0.000  673.758   66.580  607.178        0.000  223.385    0.000  223.385
1046.00   564.415  167.996   55.748  112.248        1.902  492.822   28.016  464.806        0.000  450.692    0.000  450.692
1047.00   488.549  173.492   15.714  157.778        0.000  445.865    1.902  443.963        0.000  111.592    0.000  111.592
1048.00   502.325  161.262    4.214  157.048        0.000  414.568    0.000  414.568        0.000  452.099    0.000  452.099
1049.00   453.515  208.711   62.334  146.377        0.000  445.741    1.816  443.925        0.000   50.769    0.000   50.769
1050.00   443.472  211.610   47.002  164.608        0.000  465.843    0.000  465.843        0.000   80.829    0.000   80.829
