# Supplementary material for: N-Glycans modulate tilting of HIV-1 envelope glycoprotein
Source: Nat Commun. 2026 Apr 15;17:5206. doi: 10.1038/s41467-026-71874-2 (PMC13254402; doi:10.1038/s41467-026-71874-2)
Supplement: Supplementary file 8 — Source Data [file 41467_2026_71874_MOESM8_ESM.zip › source_data/1_Main_Text_Figures/4_Figure_5/3_Raw_data/FP/FP.C.2.txt]

#ASA ANALYSIS
#SIM_TIME  ASA1.4 TotOccl1.4 ShldMem1.4 ShldGly1.4   ASA7.2 TotOccl7.2 ShldMem7.2 ShldGly7.2   ASA18.6 TotOccl18.6 ShldMem18.6 ShldGly18.6

  0.00   752.444    0.000    0.000    0.000      423.607  132.815    0.000  132.815       50.769  792.003    0.000  792.003
  1.00   808.655    0.000    0.000    0.000      244.213  492.389    0.000  492.389       30.159 1443.053    0.000 1443.053
  2.00   985.212    0.000    0.000    0.000      650.091  540.843    0.000  540.843      829.399 1355.279    0.000 1355.279
  3.00   840.405    0.000    0.000    0.000      741.027   52.612   27.882   24.730        0.000 1116.221  537.450  578.771
  4.00   720.517    0.000    0.000    0.000      519.149   51.145   18.806   32.339        0.000  751.387  446.771  304.616
  5.00   865.477    0.000    0.000    0.000      517.419  152.011    0.000  152.011       30.462 1096.015  466.474  629.541
  6.00  1010.744   11.837    0.000   11.837      505.381  662.595    0.000  662.595      491.699 1546.693    0.000 1546.693
  7.00   923.026    4.650    0.000    4.650      241.374  619.667   16.817  602.850        0.000 1434.110    0.000 1434.110
  8.00   832.443    0.000    0.000    0.000      308.466  325.293    0.000  325.293        0.000  974.067    0.000  974.067
  9.00   754.455    0.000    0.000    0.000      100.217  454.000    0.000  454.000        0.000  883.388    0.000  883.388
 10.00   761.012   33.375    0.000   33.375      115.088  405.704    0.000  405.704        0.000  863.080    0.000  863.080
 11.00   861.253    0.000    0.000    0.000      320.621  250.626    0.000  250.626        0.000  944.311    0.000  944.311
 12.00   799.381    0.000    0.000    0.000      311.154  191.527    0.000  191.527       40.616  802.157    0.000  802.157
 13.00   732.310  104.341    0.000  104.341      215.292  543.653    0.000  543.653       10.053 1395.592    0.000 1395.592
 14.00   757.439   27.603    0.000   27.603      225.077  432.166    0.000  432.166       20.308 1096.619    0.000 1096.619
 15.00   980.168    0.000    0.000    0.000      363.850  476.983    0.000  476.983      162.361 1397.204    0.000 1397.204
 16.00   838.709   63.174    0.000   63.174      445.138  495.729    0.000  495.729      264.001 1445.252    0.000 1445.252
 17.00   858.980   61.447    0.000   61.447      144.488  548.069    0.000  548.069        0.000 1349.760    0.000 1349.760
 18.00   867.325    0.000    0.000    0.000      653.685  171.457    0.000  171.457      142.154 1194.933    0.000 1194.933
 19.00   817.434    0.000    0.000    0.000      168.094  574.183    0.000  574.183        0.000 1328.850    0.000 1328.850
 20.00   752.357  100.154    0.000  100.154      281.454  602.763    0.000  602.763        0.000 1593.857    0.000 1593.857
 21.00   712.896  152.358    0.000  152.358      246.521  599.264    0.000  599.264        0.000 1563.698    0.000 1563.698
 22.00   819.443   96.391    0.000   96.391      255.686  655.124    0.000  655.124        0.000 1655.082    0.000 1655.082
 23.00   811.297   51.819    0.000   51.819       72.287  788.580    0.000  788.580        0.000 1613.761    0.000 1613.761
 24.00   750.723  120.846    0.000  120.846      244.359  627.619    0.000  627.619       30.462 1613.661    0.000 1613.661
 25.00   898.094   50.209    0.000   50.209      322.440  464.281    0.000  464.281       20.308 1411.188    0.000 1411.188
 26.00   881.453    0.000    0.000    0.000      357.416  429.742    0.000  429.742       91.385 1258.577    0.000 1258.577
 27.00   762.364    0.000    0.000    0.000       57.069  568.268    0.000  568.268        0.000 1177.850    0.000 1177.850
 28.00   829.233   83.866    0.000   83.866      220.494  584.692    0.000  584.692        0.000 1411.389    0.000 1411.389
 29.00   883.286    0.000    0.000    0.000      476.697  334.783    0.000  334.783        0.000 1426.859   50.769 1376.090
 30.00   993.695    0.000    0.000    0.000      550.538  211.844    0.000  211.844        0.000 1167.495   40.616 1126.879
 31.00   897.735    0.000    0.000    0.000      421.810  374.959    0.000  374.959        0.000 1383.321  170.903 1212.419
 32.00   903.168    0.000    0.000    0.000      456.552  261.088    0.000  261.088        0.000 1045.246  121.847  923.400
 33.00   809.886    0.000    0.000    0.000      465.021  135.623    0.000  135.623       50.769  797.933  131.799  666.134
 34.00   811.236    0.000    0.000    0.000      563.376   92.432   37.785   54.647       19.906  881.173  171.307  709.867
 35.00   823.556    0.000    0.000    0.000      678.860   45.655    0.000   45.655      253.847  903.695    0.000  903.695
 36.00   796.648    0.000    0.000    0.000      556.376   99.264    0.000   99.264      132.000  913.246    0.000  913.246
 37.00   801.637    0.000    0.000    0.000      568.263   66.018    0.000   66.018      394.996  483.767    0.000  483.767
 38.00   836.991    0.000    0.000    0.000      634.711   26.372    0.000   26.372      436.617  547.706    0.000  547.706
 39.00   824.066    0.000    0.000    0.000      637.701   29.656    0.000   29.656      568.617  467.078    0.000  467.078
 40.00   862.190    0.000    0.000    0.000      653.562   29.830    0.000   29.830      223.385  892.536  355.386  537.150
 41.00   929.033    0.000    0.000    0.000      737.829   51.016    0.000   51.016      121.847 1197.555  203.078  994.477
 42.00   862.457    0.000    0.000    0.000      597.881   39.427    0.000   39.427      355.386  699.813    0.000  699.813
 43.00   788.380    0.000    0.000    0.000      596.750   18.676    0.000   18.676      335.078  668.949    0.000  668.949
 44.00   815.625    0.000    0.000    0.000      508.648  128.057    0.000  128.057       40.616  913.045    0.000  913.045
 45.00   807.073    0.000    0.000    0.000      507.220  154.903    0.000  154.903       30.462  860.565    0.000  860.565
 46.00   839.142    0.000    0.000    0.000      498.357  167.056    0.000  167.056      182.770  954.465    0.000  954.465
 47.00   780.147    8.877    0.000    8.877      265.067  361.258    0.000  361.258       20.308 1024.034    0.000 1024.034
 48.00   831.278   13.739    0.000   13.739      464.158   91.740    0.000   91.740        0.000  800.950  172.616  628.334
 49.00   742.422    7.398    0.000    7.398      375.703  296.756    0.000  296.756        0.000 1137.234  172.616  964.619
 50.00   750.698    6.341    0.000    6.341      480.114  191.650    0.000  191.650      324.924  760.736    0.000  760.736
 51.00   854.176    0.000    0.000    0.000      509.249  156.114    0.000  156.114        0.000 1025.039  202.877  822.162
 52.00   786.337    5.707    0.000    5.707      537.393   28.231    0.000   28.231      162.160  577.363    0.000  577.363
 53.00   739.618    0.000    0.000    0.000      450.662  125.161    0.000  125.161      293.055  688.451    0.000  688.451
 54.00   918.360    3.170    0.000    3.170      535.712  122.956    0.000  122.956      345.232  780.642    0.000  780.642
 55.00   733.850    0.000    0.000    0.000      360.181  178.211    0.000  178.211        0.000  638.287  151.705  486.582
 56.00   757.982    4.532    0.000    4.532      315.565  267.703    0.000  267.703       30.462  973.566    0.000  973.566
 57.00   786.962    0.000    0.000    0.000      263.727  351.126    0.000  351.126        0.000 1080.422    0.000 1080.422
 58.00   866.094    0.000    0.000    0.000      572.672   43.190    0.000   43.190      139.943  755.407  201.669  553.738
 59.00   915.097    0.000    0.000    0.000      489.192  318.830    0.000  318.830      132.000 1113.603  182.770  930.833
 60.00   917.904    0.000    0.000    0.000      757.537   90.919    0.000   90.919       50.769 1055.802  588.925  466.877
 61.00   851.965    0.000    0.000    0.000      758.712   58.885    0.000   58.885       81.231 1177.850  599.079  578.771
 62.00   872.530    0.000    0.000    0.000      947.526   72.287    0.000   72.287        0.000 1448.169  845.377  602.792
 63.00   943.530    0.000    0.000    0.000      822.750  108.172    0.000  108.172        0.000 1493.402  693.764  799.637
 64.00   941.117    0.000    0.000    0.000      788.662   17.121    0.000   17.121       81.231  944.311  446.771  497.540
 65.00   963.176    0.000    0.000    0.000      766.334  263.555    0.000  263.555      512.708 1219.764    0.000 1219.764
 66.00  1009.661    0.000    0.000    0.000      680.664  286.379    0.000  286.379      456.421 1266.516    0.000 1266.516
 67.00  1018.514    0.845    0.000    0.845      694.797  322.720    0.000  322.720      657.483 1212.519    0.000 1212.519
 68.00   859.964    0.000    0.000    0.000      254.851  475.775    0.000  475.775       20.106 1242.175    0.000 1242.175
 69.00   982.068    0.000    0.000    0.000       68.178  810.393    0.000  810.393        0.000 1473.799    0.000 1473.799
 70.00   874.362   96.943    0.000   96.943       81.366  950.106    0.000  950.106        0.000 1857.858    0.000 1857.858
 71.00   784.612  283.534    0.000  283.534      106.529  857.236    0.000  857.236        0.000 1653.574    0.000 1653.574
 72.00   796.273  253.113    0.000  253.113      264.245  904.708    0.000  904.708       71.077 2162.575    0.000 2162.575
 73.00   873.588  134.512    0.000  134.512      446.478  713.955    0.000  713.955      162.462 2141.060    0.000 2141.060
 74.00   939.165  160.976    0.000  160.976      104.540 1106.572    0.000 1106.572        0.000 2009.664    0.000 2009.664
 75.00   699.529  191.723    0.000  191.723      309.988  734.977    0.000  734.977      233.539 1716.006    0.000 1716.006
 76.00   841.589  105.413    0.000  105.413      226.114  807.697    0.000  807.697        0.000 1918.279    0.000 1918.279
 77.00   862.170  188.023    0.000  188.023      237.960  966.713    0.000  966.713       81.231 2111.806    0.000 2111.806
 78.00   845.118  112.808    0.000  112.808      301.774  573.889    0.000  573.889      211.020 1311.158    0.000 1311.158
 79.00   839.281  155.366    0.000  155.366      323.332  991.902    0.000  991.902        0.000 2496.434    0.000 2496.434
 80.00   655.121  209.397    0.000  209.397       60.613  974.518    0.000  974.518        0.000 1927.324    0.000 1927.324
 81.00   717.656  134.572    0.000  134.572       47.557  754.902    0.000  754.902        0.000 1348.655    0.000 1348.655
 82.00   816.809  131.734    0.000  131.734      140.770  866.866    0.000  866.866        0.000 1710.373    0.000 1710.373
 83.00   667.216  105.889    0.000  105.889      172.850  664.711    0.000  664.711       10.154 1456.226    0.000 1456.226
 84.00   690.291  110.023    0.000  110.023      133.980  744.314    0.000  744.314       19.906 1535.146    0.000 1535.146
 85.00   791.043  127.695    0.000  127.695      375.271  680.591    0.000  680.591      121.847 1660.914    0.000 1660.914
 86.00   768.269  112.996    0.000  112.996      189.534  579.447    0.000  579.447       50.769 1478.637    0.000 1478.637
 87.00   809.390   73.956    0.000   73.956      201.211  541.334    0.000  541.334      142.154  990.456    0.000  990.456
 88.00   803.379  100.261    0.000  100.261      296.009  490.705    0.000  490.705      171.206 1122.255    0.000 1122.255
 89.00   898.966    0.000    0.000    0.000      352.264  427.584    0.000  427.584      292.853  984.725    0.000  984.725
 90.00   768.535   62.613    0.000   62.613      146.346  583.891    0.000  583.891       50.769 1271.024    0.000 1271.024
 91.00   699.571   19.048    0.000   19.048       66.276  462.448    0.000  462.448       10.154  805.457    0.000  805.457
 92.00   770.587   83.281    0.000   83.281       77.908  562.498    0.000  562.498        0.000 1043.733    0.000 1043.733
 93.00   781.714    0.000    0.000    0.000      156.749  482.447    0.000  482.447       60.319 1043.834    0.000 1043.834
 94.00   920.169    0.000    0.000    0.000      349.068  410.850    0.000  410.850      121.847 1208.009    0.000 1208.009
 95.00   842.336    1.480    0.000    1.480      140.770  536.491    0.000  536.491        0.000 1056.004    0.000 1056.004
 96.00   642.621  101.671    0.000  101.671       31.430  501.385    0.000  501.385        0.000  883.388    0.000  883.388
 97.00   724.203   34.200    0.000   34.200      141.158  472.116    0.000  472.116        0.000  893.542    0.000  893.542
 98.00   769.819   56.788    0.000   56.788       66.580  607.253    0.000  607.253        0.000 1095.914    0.000 1095.914
 99.00   767.907   67.637    0.000   67.637      401.266  652.096    0.000  652.096        0.000 2010.649  321.699 1688.949
100.00   943.993   71.614    0.000   71.614      691.809  766.536    0.000  766.536      492.813 2228.118  203.078 2025.040
101.00  1093.770   12.034    0.000   12.034      628.652  734.526    0.000  734.526        0.000 2251.920  334.473 1917.447
102.00  1034.937    0.000    0.000    0.000      684.193  495.806    0.000  495.806        0.000 1669.651  351.558 1318.093
103.00   997.822   33.567    0.000   33.567      843.712  690.576    0.000  690.576        0.000 2519.850 1109.570 1410.281
104.00   918.523  126.062    0.000  126.062      327.478 1088.920   70.678 1018.242        0.000 2289.335  585.297 1704.038
105.00   983.708   27.112    0.000   27.112      297.481 1127.905    0.000 1127.905        0.000 2540.249    0.000 2540.249
106.00   878.188    0.000    0.000    0.000      221.394  603.151    0.000  603.151        0.000 1136.227    0.000 1136.227
107.00   895.324   63.214    0.000   63.214       61.645  710.155    0.000  710.155        0.000 1197.452    0.000 1197.452
108.00   865.683  171.621    0.000  171.621      259.175  860.687    0.000  860.687        0.000 1991.045  160.850 1830.195
109.00   969.803   33.497    0.000   33.497      230.939  881.649    0.000  881.649        0.000 2166.279    0.000 2166.279
110.00   944.373   27.395    0.000   27.395      337.744  730.565    0.000  730.565        0.000 2082.048    0.000 2082.048
111.00   833.901  139.021    0.000  139.021       81.669 1048.784    0.000 1048.784        0.000 2054.185    0.000 2054.185
112.00   969.668   31.045    0.000   31.045      216.115 1034.913    0.000 1034.913       20.106 2420.127    0.000 2420.127
113.00  1067.789    0.000    0.000    0.000      228.967 1028.980    0.000 1028.980        0.000 2298.783    0.000 2298.783
114.00   911.762   18.881    0.000   18.881      227.843  701.329    0.000  701.329        0.000 1513.428    0.000 1513.428
115.00   928.659    9.161    0.000    9.161      462.815  586.315    0.000  586.315        0.000 1803.664    0.000 1803.664
116.00   853.967   18.389    0.000   18.389      275.771  671.671    0.000  671.671        0.000 1665.214    0.000 1665.214
117.00   935.320    0.000    0.000    0.000      180.588  856.260    0.000  856.260        0.000 1921.982    0.000 1921.982
118.00   840.439   58.913    0.000   58.913       33.937  885.921    0.000  885.921        0.000 1566.400    0.000 1566.400
119.00   870.686  120.193    0.000  120.193       74.316  929.371    0.000  929.371        0.000 1865.479    0.000 1865.479
120.00   959.299   22.616    0.000   22.616      421.166  576.690    0.000  576.690        0.000 1761.333    0.000 1761.333
121.00   915.821   47.163    0.000   47.163      295.826  653.568    0.000  653.568      180.956 1420.535    0.000 1420.535
122.00  1018.719   40.552    0.000   40.552      628.509  449.323    0.000  449.323        0.000 2274.747    0.000 2274.747
123.00  1067.396   55.590    0.000   55.590      413.867  770.075    0.000  770.075       20.106 2008.251    0.000 2008.251
124.00  1009.160    0.000    0.000    0.000      542.348  529.176    0.000  529.176        0.000 1892.124   10.154 1881.970
125.00  1115.993    0.000    0.000    0.000      548.788  661.986   15.218  646.767        0.000 2188.282   40.616 2147.666
126.00  1005.213  113.304    0.000  113.304      479.717  876.971    0.000  876.971        0.000 2145.856  303.105 1842.752
127.00  1047.151   28.915    0.000   28.915      632.280  357.628    0.000  357.628        9.953 1671.462  192.522 1478.940
128.00  1080.896    0.000    0.000    0.000      502.680  513.361   41.851  471.510        0.000 1584.005   10.154 1573.851
129.00  1071.384   19.207    0.000   19.207      681.627  687.508    0.000  687.508        0.000 2351.175  233.539 2117.636
130.00  1108.582    0.000    0.000    0.000      713.641  727.619    0.000  727.619      221.672 2556.344  141.852 2414.492
131.00  1113.333    7.398    0.000    7.398      293.160 1051.823  119.279  932.543        0.000 2504.082  374.484 2129.598
132.00  1031.486  108.985    0.000  108.985      632.773  399.870    0.000  399.870        0.000 1807.290  111.693 1695.597
133.00  1006.393   44.509    0.000   44.509      349.417  723.306    0.000  723.306        0.000 2030.173    0.000 2030.173
134.00  1079.692    6.411    0.000    6.411      362.804  531.735    0.000  531.735        0.000 1255.059   49.864 1205.194
135.00  1016.011    0.000    0.000    0.000      411.135  557.496   13.316  544.180        0.000 1348.249   60.419 1287.829
136.00   958.282  102.906    0.000  102.906      237.385  796.739  163.630  633.108        0.000 1331.454  100.531 1230.923
137.00   878.216   13.782    0.000   13.782      247.503  669.865   98.441  571.424        0.000 1207.909   80.828 1127.081
138.00   844.701   26.527    0.000   26.527      206.573  596.370    0.000  596.370        0.000 1015.388   10.154 1005.234
139.00   836.611   44.670    0.000   44.670       98.876  565.242    0.000  565.242        0.000 1132.208    0.000 1132.208
140.00   785.804   64.171    0.000   64.171       67.791  572.765    0.000  572.765        0.000 1041.225    0.000 1041.225
141.00   774.154  122.529    0.000  122.529       41.591  555.729    0.000  555.729        0.000  889.922    0.000  889.922
142.00   833.827   80.604    0.000   80.604      136.188  506.266    0.000  506.266        0.000  921.087    0.000  921.087
143.00   765.260  203.724    0.000  203.724       62.171  784.699    0.000  784.699        0.000 1504.685    0.000 1504.685
144.00   784.707  121.328    0.000  121.328      120.796  762.863    0.000  762.863        0.000 1827.698    0.000 1827.698
145.00   870.270    2.565    0.000    2.565      304.108  357.890    0.000  357.890        0.000 1015.891    0.000 1015.891
146.00   914.300   41.208    0.000   41.208       91.093  569.518    0.000  569.518        0.000 1074.400    0.000 1074.400
147.00   991.816   22.828    0.000   22.828      383.008  445.138    0.000  445.138       30.462 1330.760    0.000 1330.760
148.00   859.628  151.390    0.000  151.390       90.273  707.741    0.000  707.741        0.000 1502.774    0.000 1502.774
149.00   951.641   73.016    0.000   73.016       68.483  665.027    0.000  665.027        0.000 1337.698    0.000 1337.698
150.00   937.708   69.275    0.000   69.275      163.425  700.043    0.000  700.043       71.077 1318.597    0.000 1318.597
151.00  1041.603   38.613    0.000   38.613      308.075  778.084    0.000  778.084        0.000 1708.767  111.693 1597.075
152.00  1029.819   91.297    0.000   91.297      518.061  909.972    0.000  909.972        0.000 2411.593  609.233 1802.360
153.00  1027.628   62.638    0.000   62.638      465.586  821.871    0.000  821.871        0.000 2106.275  111.693 1994.582
154.00   943.101  126.109    0.000  126.109      714.766  633.764    0.000  633.764        0.000 2452.814 1175.537 1277.277
155.00   969.005  123.694    0.000  123.694       92.867  912.696    0.000  912.696        0.000 1713.287    0.000 1713.287
156.00  1094.730   27.789    0.000   27.789      618.263  903.411    0.000  903.411      321.699 2263.893  271.434 1992.460
157.00   977.810   62.525    0.000   62.525      371.292  687.119    0.000  687.119        0.000 1974.578    0.000 1974.578
158.00  1031.330   22.758    0.000   22.758      494.069  905.039    0.000  905.039       91.385 2474.616    0.000 2474.616
159.00  1029.419   17.051    0.000   17.051      789.141  479.570    9.511  470.059       20.106 2143.451  507.492 1635.959
160.00   903.438   88.399    0.000   88.399      888.349  474.882   30.437  444.445        0.000 1930.525  717.297 1213.227
161.00   939.064   72.031    0.000   72.031      245.223  701.426    0.000  701.426        0.000 1228.620   20.308 1208.312
162.00   788.204  105.867    0.000  105.867      173.842  629.657    0.000  629.657        0.000 1096.619    0.000 1096.619
163.00   807.326   72.117    0.000   72.117      210.199  544.231    0.000  544.231      101.539  859.360    0.000  859.360
164.00   877.696   17.755    0.000   17.755      310.074  717.251    0.000  717.251        0.000 1948.741    0.000 1948.741
165.00   751.455   96.833    0.000   96.833      149.979  691.489    0.000  691.489        0.000 1490.587    0.000 1490.587
166.00   853.330   58.872    0.000   58.872      238.820  636.978    0.000  636.978        0.000 1784.543    0.000 1784.543
167.00   743.598   69.538    0.000   69.538      260.820  528.725    0.000  528.725        0.000 1306.405    0.000 1306.405
168.00   905.178   78.841    0.000   78.841      355.811  620.287    0.000  620.287        0.000 1855.419    0.000 1855.419
169.00   683.894  151.358    0.000  151.358       70.687  862.529    0.000  862.529        0.000 1447.369    0.000 1447.369
170.00   799.693  103.349    0.000  103.349      193.075  641.867    0.000  641.867        0.000 1582.871    0.000 1582.871
171.00   822.107   80.461    0.000   80.461      236.050  600.375    0.000  600.375        0.000 1545.191    0.000 1545.191
172.00   738.655  129.401    0.000  129.401      318.091  541.322    0.000  541.322       20.106 1540.948    0.000 1540.948
173.00   812.973   34.241    0.000   34.241      451.604  495.320    0.000  495.320        0.000 1785.349    0.000 1785.349
174.00   810.052   62.646    0.000   62.646      352.221  534.000    0.000  534.000        0.000 1603.986    0.000 1603.986
175.00   772.222  112.783    0.000  112.783      390.736  494.143    0.000  494.143       20.106 1501.541    0.000 1501.541
176.00   733.065   88.695    0.000   88.695      298.958  607.707    0.000  607.707        0.000 1530.698    0.000 1530.698
177.00   771.383   83.742    0.000   83.742      251.882  530.493    0.000  530.493        0.000 1363.016    0.000 1363.016
178.00   823.810   72.988    0.000   72.988      376.282  463.423    0.000  463.423        0.000 1675.672  120.637 1555.035
179.00   804.861   77.206    0.000   77.206      454.152  477.111    0.000  477.111      140.743 1626.505    0.000 1626.505
180.00   762.425  119.374    0.000  119.374      362.418  506.813    0.000  506.813       40.414 1574.534    0.000 1574.534
181.00   668.112  150.820    0.000  150.820       79.981  711.472    0.000  711.472        0.000 1385.135    0.000 1385.135
182.00   950.288   13.345    0.000   13.345      442.610  582.433    0.000  582.433       30.159 1917.249    0.000 1917.249
183.00   699.901  126.816    0.000  126.816       95.891  699.838    0.000  699.838        0.000 1546.690    0.000 1546.690
184.00   809.497   88.521    0.000   88.521      167.835  707.489    0.000  707.489        0.000 1604.391    0.000 1604.391
185.00   786.130   87.721    0.000   87.721      205.481  667.979    0.000  667.979       10.053 1758.905    0.000 1758.905
186.00   622.480  144.660    0.000  144.660       68.223  622.410    0.000  622.410        0.000 1238.953    0.000 1238.953
187.00   754.708  104.638    0.000  104.638      132.586  651.920    0.000  651.920        0.000 1311.755    0.000 1311.755
188.00   772.870  116.173    0.000  116.173      256.671  574.085    0.000  574.085        0.000 1516.330    0.000 1516.330
189.00   759.344   79.166    0.000   79.166      231.943  535.124    0.000  535.124        0.000 1418.904    0.000 1418.904
190.00   726.894   83.801    0.000   83.801       89.840  611.943    0.000  611.943        0.000 1237.948    0.000 1237.948
191.00   659.624  170.726    0.000  170.726      111.280  697.067    0.000  697.067        0.000 1469.274    0.000 1469.274
192.00   725.293  104.158    0.000  104.158      142.067  626.594    0.000  626.594        0.000 1622.182    0.000 1622.182
193.00   820.578  109.857    0.000  109.857      324.898  540.736    0.000  540.736       81.029 1562.261    0.000 1562.261
194.00   778.101  121.218    0.000  121.218      238.375  650.091    0.000  650.091        0.000 1421.820    0.000 1421.820
195.00   764.528  129.540    0.000  129.540      191.556  612.908    0.000  612.908        0.000 1382.414    0.000 1382.414
196.00   786.346  102.349    0.000  102.349      104.573  793.667    0.000  793.667        0.000 1708.650    0.000 1708.650
197.00   766.037  124.784    0.000  124.784      310.782  542.625    0.000  542.625       10.053 1582.680    0.000 1582.680
198.00   742.305  158.779    0.000  158.779      234.278  621.681    0.000  621.681        0.000 1525.375    0.000 1525.375
199.00   812.744   59.054    0.000   59.054      232.859  595.299    0.000  595.299        0.000 1410.161    0.000 1410.161
200.00   739.034  131.234    0.000  131.234      154.249  759.124    0.000  759.124        0.000 1455.709    0.000 1455.709
201.00   797.395   97.229    0.000   97.229      186.277  603.009    0.000  603.009       50.265 1276.960    0.000 1276.960
202.00   732.207   95.793    0.000   95.793      400.961  484.691    0.000  484.691      472.496 1010.854    0.000 1010.854
203.00   795.330  149.292    0.000  149.292      317.665  640.454    0.000  640.454        0.000 1739.009   90.478 1648.532
204.00   839.936   49.504    0.000   49.504      143.305  599.340    0.000  599.340       20.106 1153.813    0.000 1153.813
205.00   777.662  136.872    0.000  136.872       43.753  787.988    0.000  787.988        0.000 1330.738    0.000 1330.738
206.00   772.497  129.733    0.000  129.733      126.935  675.547    0.000  675.547        0.000 1598.770    0.000 1598.770
207.00   793.069   67.173    0.000   67.173      172.708  553.586    0.000  553.586        0.000 1411.062    0.000 1411.062
208.00   780.653   80.722    0.000   80.722      361.431  411.470    0.000  411.470       20.106 1462.738   70.876 1391.863
209.00   789.727   72.443    0.000   72.443       95.017  641.614    0.000  641.614        0.000 1161.649    0.000 1161.649
210.00   774.734  108.280    0.000  108.280      113.748  685.549    0.000  685.549       10.154 1504.683    0.000 1504.683
211.00   823.965   64.144    0.000   64.144      300.454  569.683    0.000  569.683       50.265 1404.334    0.000 1404.334
212.00   805.857  118.553    0.000  118.553      137.640  790.299    0.000  790.299        0.000 1577.152    0.000 1577.152
213.00   848.330  139.962    0.000  139.962      275.303  556.509    0.000  556.509        0.000 1276.272    0.000 1276.272
214.00   836.646   96.456    0.000   96.456      321.289  627.405    0.000  627.405        0.000 1578.563   10.053 1568.510
215.00   748.974   82.455    0.000   82.455      178.798  519.695    0.000  519.695        0.000 1303.895    0.000 1303.895
216.00   874.924   37.103    0.000   37.103      386.494  491.855    0.000  491.855       10.053 1481.232    0.000 1481.232
217.00   956.456   19.899    0.000   19.899      391.649  517.744    0.000  517.744       20.106 1453.693    0.000 1453.693
218.00   835.561   79.187    0.000   79.187      423.336  473.212    0.000  473.212      201.364 1349.337    0.000 1349.337
219.00   785.960   65.775    0.000   65.775       46.386  747.835    0.000  747.835        0.000 1264.797    0.000 1264.797
220.00   745.918  114.991    0.000  114.991      320.829  586.614    0.000  586.614        0.000 1420.009    0.000 1420.009
221.00   777.935  100.445    0.000  100.445      217.380  652.846    0.000  652.846        0.000 1140.334    0.000 1140.334
222.00   764.434  129.424    0.000  129.424      205.269  593.549    0.000  593.549        0.000 1268.328    0.000 1268.328
223.00   833.660   82.609    0.000   82.609      190.314  691.900    0.000  691.900        0.000 1369.766    0.000 1369.766
224.00   792.374   30.861    0.000   30.861      152.184  547.343    0.000  547.343        0.000 1035.696    0.000 1035.696
225.00   810.990   64.103    0.000   64.103       81.712  563.805    0.000  563.805        0.000 1013.475    0.000 1013.475
226.00   864.749   55.589    0.000   55.589      141.894  651.191    0.000  651.191        0.000 1289.543    0.000 1289.543
227.00   799.082   76.350    0.000   76.350       60.701  634.978    0.000  634.978        0.000 1238.773    0.000 1238.773
228.00  1007.304  105.937    0.000  105.937      315.729 1055.803    0.000 1055.803       20.308 2199.659    0.000 2199.659
229.00  1060.951   43.865    0.000   43.865      395.289  723.133    0.000  723.133        0.000 1705.852  192.924 1512.928
230.00   940.035   65.990    0.000   65.990      202.033  617.451    0.000  617.451        0.000 1183.575    0.000 1183.575
231.00   982.432   26.532    0.000   26.532      246.996  508.984    0.000  508.984        0.000 1085.760    0.000 1085.760
232.00   927.409   30.734    0.000   30.734      119.496  595.011    0.000  595.011        0.000  857.242    0.000  857.242
233.00   826.481   23.294    0.000   23.294      119.792  464.853    0.000  464.853        0.000  779.636    0.000  779.636
234.00   761.793   53.222    0.000   53.222      127.444  469.383    0.000  469.383        0.000  859.756    0.000  859.756
235.00   855.121   58.865    0.000   58.865      176.741  595.915    0.000  595.915        0.000 1058.306    0.000 1058.306
236.00   766.002   90.521    0.000   90.521      144.575  503.157    0.000  503.157        0.000  811.104    0.000  811.104
237.00   793.121   42.837    0.000   42.837      360.399  360.310    0.000  360.310       60.923  863.080    0.000  863.080
238.00   901.058   14.272    0.000   14.272      237.787  448.937    0.000  448.937        0.000  954.263    0.000  954.263
239.00   864.380   15.891    0.000   15.891      121.055  530.395    0.000  530.395        0.000 1096.619    0.000 1096.619
240.00   973.245    7.695    0.000    7.695      239.689  531.433    0.000  531.433       60.923 1188.004    0.000 1188.004
241.00   857.014   31.578    0.000   31.578      271.423  438.219    0.000  438.219        0.000 1024.939    0.000 1024.939
242.00   875.208    3.481    0.000    3.481      182.448  534.499    0.000  534.499        0.000  994.276    0.000  994.276
243.00   791.209   74.006    0.000   74.006      239.689  449.758    0.000  449.758        0.000  882.583   50.769  831.814
244.00   799.544   85.236    0.000   85.236      309.166  429.657    0.000  429.657        0.000  934.157   20.308  913.849
245.00   796.207   20.516    0.000   20.516      226.287  466.278    0.000  466.278        0.000  883.388    0.000  883.388
246.00   881.093    0.000    0.000    0.000      369.046  367.662    0.000  367.662        0.000 1126.679    0.000 1126.679
247.00   890.950    0.000    0.000    0.000      435.799  265.151    0.000  265.151        0.000  922.596    0.000  922.596
248.00   804.354   25.943    0.000   25.943      226.028  538.566    0.000  538.566        0.000 1126.678    0.000 1126.678
249.00   764.619   95.220    0.000   95.220      136.792  534.804    0.000  534.804       20.308  922.596    0.000  922.596
250.00   847.228   20.249    0.000   20.249      205.448  493.257    0.000  493.257        0.000 1014.584    0.000 1014.584
251.00   811.824   44.501    0.000   44.501      197.666  560.659    0.000  560.659        0.000 1056.004    0.000 1056.004
252.00   830.926   50.257    0.000   50.257      340.511  421.575    0.000  421.575      111.693 1137.235    0.000 1137.235
253.00   835.195   77.324    0.000   77.324      224.471  581.583    0.000  581.583        0.000 1360.620    0.000 1360.620
254.00   828.474   28.528    0.000   28.528      182.621  527.797    0.000  527.797        0.000  902.087    0.000  902.087
255.00   845.795   18.553    0.000   18.553      310.462  352.314    0.000  352.314        0.000  913.849    0.000  913.849
256.00   766.304    0.000    0.000    0.000      406.616  265.671    0.000  265.671        0.000 1021.118    0.000 1021.118
257.00   756.204    0.000    0.000    0.000      289.150  348.118    0.000  348.118       10.154  933.152   81.231  851.921
258.00   871.889    0.000    0.000    0.000      363.339  340.378    0.000  340.378       91.385  862.276    0.000  862.276
259.00  1009.736   28.323    0.000   28.323      365.155  429.055    0.000  429.055        0.000 1258.679   50.769 1207.910
260.00   884.369   96.807    0.000   96.807       79.896  724.473    0.000  724.473        0.000 1218.466    0.000 1218.466
261.00   757.494  130.502    0.000  130.502       45.655  674.797    0.000  674.797        0.000 1116.927    0.000 1116.927
262.00   796.176  131.312    0.000  131.312        1.902  766.280    0.000  766.280        0.000 1289.543    0.000 1289.543
263.00   850.757   26.972    0.000   26.972       62.776  583.095    0.000  583.095        0.000 1075.708    0.000 1075.708
264.00   825.021   45.243    0.000   45.243        1.902  612.280    0.000  612.280        0.000  729.873    0.000  729.873
265.00   825.742  134.208    0.000  134.208       13.186  689.884    0.000  689.884        0.000  943.909    0.000  943.909
266.00   661.596  183.621    0.000  183.621        9.511  564.204    0.000  564.204        0.000  546.299    0.000  546.299
267.00   823.729   36.456    0.000   36.456       79.896  594.510    0.000  594.510        0.000  924.003    0.000  924.003
268.00   884.454   51.238    0.000   51.238       55.167  690.101    0.000  690.101        0.000 1208.312    0.000 1208.312
269.00   835.891   29.171    0.000   29.171      268.137  439.690    0.000  439.690       10.154  924.003    0.000  924.003
270.00   868.122    0.000    0.000    0.000      197.234  518.895    0.000  518.895        0.000  984.926    0.000  984.926
271.00   795.544   21.559    0.000   21.559      250.697  439.250    0.000  439.250       10.053 1010.147    0.000 1010.147
272.00   793.305    0.000    0.000    0.000      253.767  416.946    0.000  416.946        0.000  882.380    0.000  882.380
273.00   830.491    1.057    0.000    1.057      300.110  437.744    0.000  437.744        0.000 1020.710  141.449  879.261
274.00   750.996  119.416    0.000  119.416      256.530  491.870    0.000  491.870        0.000  886.898   30.361  856.537
275.00   753.868   74.341    0.000   74.341      202.797  457.460    0.000  457.460        0.000  878.862  111.088  767.774
276.00   821.292  106.690    0.000  106.690      194.015  599.005    0.000  599.005        0.000 1079.321   60.319 1019.002
277.00   813.626  106.767    0.000  106.767      289.653  445.224    0.000  445.224        0.000 1063.039  101.337  961.702
278.00   782.747   89.654    0.000   89.654      128.954  536.863    0.000  536.863        0.000 1172.208    0.000 1172.208
279.00   760.869   98.914    0.000   98.914      169.979  562.299    0.000  562.299        0.000  907.010    0.000  907.010
280.00   843.174   36.853    0.000   36.853      267.474  514.269    0.000  514.269        0.000  856.845    0.000  856.845
281.00   748.970   19.868    0.000   19.868      114.657  465.368    0.000  465.368        0.000  622.704    0.000  622.704
282.00   757.908    0.000    0.000    0.000      107.212  516.110    0.000  516.110        0.000  889.007    0.000  889.007
283.00   774.531   14.753    0.000   14.753      208.467  359.728    0.000  359.728        0.000  857.034    0.000  857.034
284.00   731.924   13.130    0.000   13.130      236.739  364.056    0.000  364.056        0.000  746.852    0.000  746.852
285.00   719.511    0.000    0.000    0.000      219.022  386.800    0.000  386.800        0.000  789.181    0.000  789.181
286.00   738.475    0.000    0.000    0.000      225.114  382.051    0.000  382.051        0.000  840.559    0.000  840.559
287.00   771.812    0.000    0.000    0.000      214.175  482.350    0.000  482.350        0.000  921.685    0.000  921.685
288.00   772.809    6.764    0.000    6.764      125.280  486.941    0.000  486.941        0.000  961.600    0.000  961.600
289.00   873.328    9.836    0.000    9.836      131.639  522.479    0.000  522.479        0.000  972.157    0.000  972.157
290.00   781.799   69.701    0.000   69.701      209.417  425.770    0.000  425.770        0.000  847.497    0.000  847.497
291.00   815.630    0.000    0.000    0.000      169.207  425.942    0.000  425.942        0.000  623.709    0.000  623.709
292.00   827.113    0.000    0.000    0.000      355.157  284.606    0.000  284.606        0.000  922.088   60.520  861.568
293.00   835.201    0.000    0.000    0.000      533.352  100.084    0.000  100.084        0.000  858.647  231.322  627.325
294.00   729.342    0.000    0.000    0.000      377.346  117.683    0.000  117.683       40.616  606.820  162.462  444.358
295.00   843.457    0.000    0.000    0.000      448.324  148.075    0.000  148.075      141.953  698.503  242.585  455.918
296.00   706.962   69.766    0.000   69.766      137.604  449.717    0.000  449.717        0.000  780.339    0.000  780.339
297.00   789.200   48.765    0.000   48.765       78.773  488.874    0.000  488.874        0.000  537.251    0.000  537.251
298.00   659.966   56.802    0.000   56.802       20.708  545.479    0.000  545.479        0.000  800.347    0.000  800.347
299.00   791.252   13.288    0.000   13.288      116.770  409.340    0.000  409.340        0.000  801.151    0.000  801.151
300.00   710.706   35.636    0.000   35.636      110.889  462.169    0.000  462.169        0.000  535.743    0.000  535.743
301.00   715.521   96.987    0.000   96.987       92.941  537.042    7.435  529.607        0.000 1062.633    0.000 1062.633
302.00   845.545   41.611    0.000   41.611      168.213  475.917    0.000  475.917        0.000  723.336    0.000  723.336
303.00   787.075  137.659    0.000  137.659      183.599  551.228    0.000  551.228        0.000  936.664   70.372  866.292
304.00   572.629  159.051    0.000  159.051       85.085  388.934    0.000  388.934        0.000  541.674    0.000  541.674
305.00   672.603  166.292    0.000  166.292       82.093  534.546    0.000  534.546        0.000  919.982    0.000  919.982
306.00   713.687  113.182    0.000  113.182      188.448  465.974    0.000  465.974        0.000  901.181   60.923  840.258
307.00   807.837   57.423    0.000   57.423      152.467  476.174    0.000  476.174        0.000  909.823    0.000  909.823
308.00   753.681   47.174    0.000   47.174       58.539  578.923    0.000  578.923        0.000  938.466    0.000  938.466
309.00   800.357    0.000    0.000    0.000      340.550  215.306    0.000  215.306        0.000  476.629   10.154  466.475
310.00   808.908   30.815    0.000   30.815      166.749  438.131    0.000  438.131        0.000  678.701    0.000  678.701
311.00   884.788    0.000    0.000    0.000      230.984  403.455    0.000  403.455        0.000  819.644    0.000  819.644
312.00   818.440    1.578    0.000    1.578       54.475  623.577    0.000  623.577        0.000 1009.845    0.000 1009.845
313.00   835.613    5.495    0.000    5.495      267.098  370.550    0.000  370.550        0.000  717.908    0.000  717.908
314.00   875.013   11.837    0.000   11.837      192.342  481.836    0.000  481.836        0.000  900.676    0.000  900.676
315.00   824.866    3.382    0.000    3.382      334.105  302.978   31.600  271.378        0.000  738.217    0.000  738.217
316.00   862.474    0.000    0.000    0.000      206.133  463.849    0.000  463.849        0.000  902.588    0.000  902.588
317.00   749.077   56.590    0.000   56.590       76.695  577.156    0.000  577.156        0.000  838.042    0.000  838.042
318.00   795.232   76.302    0.000   76.302      190.085  473.626    0.000  473.626        0.000 1001.711    0.000 1001.711
319.00   783.605   45.846    0.000   45.846      133.751  493.339    0.000  493.339       20.106  898.560    0.000  898.560
320.00   741.187   84.884    0.000   84.884      232.371  418.367    0.000  418.367        0.000  931.137    0.000  931.137
321.00   835.979   25.249    0.000   25.249      127.831  505.658    0.000  505.658        0.000  947.321    0.000  947.321
322.00   815.609    0.000    0.000    0.000      137.696  486.986    0.000  486.986        0.000  745.757    0.000  745.757
323.00   751.299   36.355    0.000   36.355      227.529  383.603    0.000  383.603       40.212  786.965    0.000  786.965
324.00   757.335    6.764    0.000    6.764      202.544  423.127    0.000  423.127        0.000  932.344    0.000  932.344
325.00   759.197    0.000    0.000    0.000      163.679  430.871    0.000  430.871        0.000  658.394    0.000  658.394
326.00   770.151    0.000    0.000    0.000      358.227  196.110    0.000  196.110        0.000  740.428    0.000  740.428
327.00   808.879    0.000    0.000    0.000      214.310  376.050    0.000  376.050        0.000  546.902    0.000  546.902
328.00   799.279    0.000    0.000    0.000      357.149  218.419    0.000  218.419        0.000  720.522    0.000  720.522
329.00   833.825    0.000    0.000    0.000      330.772  357.792    0.000  357.792        0.000 1070.970    0.000 1070.970
330.00   874.934    0.000    0.000    0.000      354.557  337.635    0.000  337.635        0.000 1061.118    0.000 1061.118
331.00   766.883   55.899    0.000   55.899      111.412  582.685    0.000  582.685        0.000  989.638    0.000  989.638
332.00   872.267    0.000    0.000    0.000      470.991  240.079    0.000  240.079      181.966 1055.601    0.000 1055.601
333.00   890.655    0.000    0.000    0.000      557.775  262.212   20.447  241.765        0.000  949.627  482.952  466.675
334.00   841.509   21.137    0.000   21.137      262.462  446.908    0.000  446.908        0.000  878.860   20.106  858.754
335.00   795.435    0.000    0.000    0.000      463.025  109.814    0.000  109.814        0.000  720.119  192.117  528.002
336.00   769.137   32.339    0.000   32.339      373.961  283.784    0.000  283.784        0.000  900.875  161.555  739.320
337.00   752.726   43.653    0.000   43.653      369.846  327.313    0.000  327.313        0.000  948.317  180.956  767.361
338.00   790.356   20.291    0.000   20.291      242.050  399.131    0.000  399.131        0.000  849.802  150.796  699.005
339.00   724.660   49.209    0.000   49.209      178.208  390.852    0.000  390.852        0.000  753.988    0.000  753.988
340.00   864.099    0.000    0.000    0.000      385.109  242.021    0.000  242.021      170.903  737.504    0.000  737.504
341.00   774.099   16.064    0.000   16.064      272.790  222.645    0.000  222.645       40.212  635.058    0.000  635.058
342.00   881.591    0.000    0.000    0.000      305.260  341.373    0.000  341.373        0.000 1041.314  211.921  829.393
343.00   825.419    0.000    0.000    0.000      337.941  298.056    0.000  298.056        0.000  758.016   90.478  667.538
344.00   858.408    0.000    0.000    0.000      500.842   98.833    0.000   98.833        0.000  787.572  160.950  626.621
345.00   846.657    0.000    0.000    0.000      516.110   81.453    0.000   81.453        0.000  749.573  191.513  558.061
346.00   745.595    6.552    0.000    6.552      424.451  127.367    0.000  127.367        0.000  565.997  160.850  405.147
347.00   823.489    3.171    0.000    3.171      503.880  156.853    0.000  156.853       60.923  699.711  293.555  406.155
348.00   863.086    0.000    0.000    0.000      629.129   46.862    0.000   46.862        0.000  739.420  425.557  313.863
349.00   839.820    1.268    0.000    1.268      397.130  208.992    0.000  208.992        0.000  687.643    0.000  687.643
350.00   915.649    0.000    0.000    0.000      478.157  194.467    0.000  194.467        0.000  817.034  141.751  675.283
351.00   932.469    0.000    0.000    0.000      536.516  178.211    0.000  178.211        0.000  888.006   20.207  867.799
352.00   930.424    0.000    0.000    0.000      526.308  137.960    0.000  137.960       30.462  797.526   90.478  707.048
353.00   905.347    0.000    0.000    0.000      555.795  196.888    0.000  196.888       20.308  744.344  200.862  543.482
354.00   836.008   23.788    0.000   23.788      238.115  515.905    0.000  515.905        0.000  743.539    0.000  743.539
355.00   907.339   19.207    0.000   19.207      260.265  433.632    0.000  433.632        0.000 1011.264    0.000 1011.264
356.00   830.520   44.684    0.000   44.684      287.582  373.358    0.000  373.358        0.000  706.644    0.000  706.644
357.00   770.776  139.149    0.000  139.149      152.178  507.207    0.000  507.207        0.000  817.935    0.000  817.935
358.00   777.653   88.162    0.000   88.162      173.278  462.202    0.000  462.202        0.000  742.937    0.000  742.937
359.00   913.366   23.674    0.000   23.674      442.276  265.714    0.000  265.714       20.308  897.560   90.982  806.578
360.00   852.349   23.350    0.000   23.350      346.942  375.476    0.000  375.476        0.000  857.544    0.000  857.544
361.00   798.740  119.798    0.000  119.798      206.248  442.452    0.000  442.452        0.000  765.554  130.690  634.864
362.00   795.850   50.520    0.000   50.520      228.993  486.166    0.000  486.166        0.000  837.841  111.189  726.652
363.00   855.516   23.012    0.000   23.012      187.831  500.861    0.000  500.861        0.000  968.932   60.319  908.613
364.00   840.785   68.271    0.000   68.271      159.003  544.391    0.000  544.391        0.000  848.898    0.000  848.898
365.00   915.156   20.011    0.000   20.011      224.683  480.629    0.000  480.629        0.000  929.733    0.000  929.733
366.00   962.343   62.187    0.000   62.187      345.741  400.211    0.000  400.211        0.000  918.674    0.000  918.674
367.00   741.348   26.804    0.000   26.804      220.968  311.454    0.000  311.454        0.000  491.005    0.000  491.005
368.00   756.831   62.780    0.000   62.780       94.164  478.077    0.000  478.077        0.000  676.791    0.000  676.791
369.00   726.482   51.581    0.000   51.581      139.255  421.094    0.000  421.094        0.000  696.093    0.000  696.093
370.00   673.831   70.882    0.000   70.882      181.929  300.688    0.000  300.688        0.000  617.677    0.000  617.677
371.00   760.103   42.682    0.000   42.682      126.416  438.567    0.000  438.567        0.000  671.061    0.000  671.061
372.00   763.273   45.137    0.000   45.137       49.460  505.658    0.000  505.658        0.000  725.952    0.000  725.952
373.00   809.144   42.301    0.000   42.301       77.908  532.246    0.000  532.246        0.000  747.465    0.000  747.465
374.00   775.063   22.054    0.000   22.054      176.049  368.782    0.000  368.782        0.000  769.181    0.000  769.181
375.00   770.984   20.166    0.000   20.166      170.552  358.411    0.000  358.411        0.000  565.902    0.000  565.902
376.00   808.121   28.043    0.000   28.043      360.996  273.066    0.000  273.066        0.000  860.565   49.965  810.601
377.00   809.511   27.366    0.000   27.366      171.850  443.883   39.731  404.152        0.000  919.680    0.000  919.680
378.00   833.456   37.328    0.000   37.328      101.900  520.798    0.000  520.798        0.000  990.255    0.000  990.255
379.00   864.292   14.373    0.000   14.373      223.822  376.137    0.000  376.137        0.000  877.155   20.308  856.847
380.00   825.689   42.951    0.000   42.951      123.606  520.754    0.000  520.754        0.000  971.555    0.000  971.555
381.00   877.030   56.494    0.000   56.494      159.787  494.858    0.000  494.858        0.000  755.911   10.053  745.858
382.00   891.511    2.199    0.000    2.199      264.072  481.022    0.000  481.022        0.000  930.940   71.077  859.863
383.00   825.314   18.377    0.000   18.377      161.773  439.386    0.000  439.386        0.000  646.229    0.000  646.229
384.00   897.028    0.000    0.000    0.000      349.587  345.441    0.000  345.441        0.000  887.912    0.000  887.912
385.00   796.222   24.139    0.000   24.139      207.864  312.578    0.000  312.578        0.000  736.708    0.000  736.708
386.00   828.459   16.981    0.000   16.981      283.997  378.168    0.000  378.168        0.000  826.384    0.000  826.384
387.00   809.455   23.773    0.000   23.773       54.907  587.292    0.000  587.292        0.000  657.791    0.000  657.791
388.00   818.703   28.324    0.000   28.324      134.448  481.451   24.165  457.287        0.000  758.926    0.000  758.926
389.00   827.591   17.417    0.000   17.417      129.520  485.086    0.000  485.086        0.000  725.750    0.000  725.750
390.00   843.311   94.574    0.000   94.574      127.356  642.192    0.000  642.192        0.000  987.939    0.000  987.939
391.00   839.716   19.925    0.000   19.925       49.460  552.013    0.000  552.013        0.000  724.645    0.000  724.645
392.00   777.392   97.914    0.000   97.914       84.521  462.865    0.000  462.865        0.000  603.000    0.000  603.000
393.00   887.152   20.209    0.000   20.209      220.407  531.037   18.588  512.449        0.000  767.674    0.000  767.674
394.00   876.378    8.666    0.000    8.666      180.795  479.074    0.000  479.074        0.000  795.921    0.000  795.921
395.00   865.764   90.571    0.000   90.571      100.517  681.959    0.000  681.959        0.000 1068.968    0.000 1068.968
396.00   733.445  196.305    0.000  196.305        0.000  726.193    0.000  726.193        0.000  875.948    0.000  875.948
397.00   774.354  124.084    0.000  124.084       87.419  621.874    0.000  621.874        0.000  775.415    0.000  775.415
398.00   769.283  149.570    0.000  149.570       46.863  688.366    0.000  688.366        0.000  979.396    0.000  979.396
399.00   744.648  148.059    0.000  148.059       73.278  590.751    0.000  590.751        0.000  808.289    0.000  808.289
400.00   780.495  107.435    0.000  107.435      104.281  509.470    0.000  509.470        0.000  769.081    0.000  769.081
401.00   780.823  120.142    0.000  120.142       99.214  589.626    0.000  589.626        0.000  952.353    0.000  952.353
402.00   641.946  142.904    0.000  142.904       77.082  531.430    0.000  531.430        0.000  823.468    0.000  823.468
403.00   724.098   82.328    0.000   82.328       37.350  530.473    0.000  530.473        0.000  666.535    0.000  666.535
404.00   650.198  144.786    0.000  144.786        5.707  533.282    0.000  533.282        0.000  564.896    0.000  564.896
405.00   731.317  185.956    0.000  185.956       56.377  643.880    0.000  643.880        0.000  803.262    0.000  803.262
406.00   700.957  177.564    0.000  177.564       24.079  720.401   11.153  709.248        0.000  907.512    0.000  907.512
407.00   627.967  173.368    0.000  173.368       33.160  576.602   11.240  565.362        0.000  633.057    0.000  633.057
408.00   679.694  145.414    0.000  145.414       40.595  573.363   18.588  554.775        0.000  574.145    0.000  574.145
409.00   631.641  173.454    0.000  173.454       20.405  660.781    0.000  660.781        0.000  752.392    0.000  752.392
410.00   759.386  115.388    0.000  115.388       31.644  603.930    0.000  603.930        0.000  617.475    0.000  617.475
411.00   739.151   43.774    0.000   43.774       52.916  518.674    0.000  518.674        0.000  583.194    0.000  583.194
412.00   676.646  156.923    0.000  156.923        0.000  619.925   33.459  586.466        0.000  584.300    0.000  584.300
413.00   744.652  112.276    0.000  112.276       41.157  627.796    0.000  627.796        0.000  617.074    0.000  617.074
414.00   747.668   84.453    0.000   84.453       61.341  624.859    0.000  624.859        0.000  663.721    0.000  663.721
415.00   710.161  116.317    0.000  116.317       61.001  647.464    0.000  647.464        0.000  795.018    0.000  795.018
416.00   659.075  144.980    0.000  144.980       59.532  551.228    1.902  549.326        0.000  686.442    0.000  686.442
417.00   733.387  114.907    0.000  114.907       82.358  545.395    0.000  545.395        0.000  588.221    0.000  588.221
418.00   803.278   90.299    0.000   90.299      105.996  695.414    7.435  687.978        0.000  917.866    0.000  917.866
419.00   823.038   81.603    0.000   81.603      127.710  609.162   16.729  592.433        0.000  766.767    0.000  766.767
420.00   816.578  115.570    0.000  115.570       67.787  746.214   52.699  693.515        0.000 1084.151    0.000 1084.151
421.00   852.820   93.277    0.000   93.277      136.792  621.227    0.000  621.227        0.000 1082.242    0.000 1082.242
422.00   783.162  181.381    0.000  181.381      112.582  809.601    0.000  809.601        0.000 1256.870    0.000 1256.870
423.00   768.958  202.685    0.000  202.685       11.414  929.877    5.707  924.170        0.000 1349.863    0.000 1349.863
424.00   728.320  244.967    0.000  244.967       48.074  758.353    0.000  758.353        0.000 1095.310    0.000 1095.310
425.00   916.052   51.307    0.000   51.307       51.362  748.844    0.000  748.844        0.000 1217.962    0.000 1217.962
426.00   881.146   96.505    0.000   96.505      118.807  933.767    0.000  933.767        0.000 1724.551   30.462 1694.090
427.00  1028.521    0.000    0.000    0.000      227.238  688.243    0.000  688.243        0.000 1276.474    0.000 1276.474
428.00   991.803    0.000    0.000    0.000      186.425  592.868    0.000  592.868        0.000  988.948    0.000  988.948
429.00   914.182    5.284    0.000    5.284      271.467  759.708    0.000  759.708        0.000 1520.870    0.000 1520.870
430.00   867.022   64.911    0.000   64.911      103.935  679.596    0.000  679.596        0.000 1238.773    0.000 1238.773
431.00   983.191   61.863    0.000   61.863      117.337  933.287    0.000  933.287        0.000 1461.958    0.000 1461.958
432.00   903.783   98.508    0.000   98.508       27.843  863.458    0.000  863.458        0.000 1238.773    0.000 1238.773
433.00   885.345  130.801    0.000  130.801       43.753  926.226    0.000  926.226        0.000 1248.920    0.000 1248.920
434.00   791.280  160.142    0.000  160.142        5.707  780.059    0.000  780.059        0.000 1162.765    0.000 1162.765
435.00   874.970   97.558    0.000   97.558       31.042  781.193    0.000  781.193        0.000 1239.477    0.000 1239.477
436.00   794.115  139.662    0.000  139.662      128.967  705.916    0.000  705.916        0.000 1291.049    0.000 1291.049
437.00   863.252  110.974    0.000  110.974      158.755  595.194    0.000  595.194        0.000 1103.152    0.000 1103.152
438.00   741.093   93.802    0.000   93.802      118.029  697.147    0.000  697.147        0.000 1340.111    0.000 1340.111
439.00   706.643  147.245    0.000  147.245      105.274  702.981    0.000  702.981        0.000 1380.525    0.000 1380.525
440.00   879.103   83.187    0.000   83.187      135.020  698.350    0.000  698.350        0.000 1309.649    0.000 1309.649
441.00  1087.716   51.613    0.000   51.613      264.287  948.586    0.000  948.586        0.000 1794.422    0.000 1794.422
442.00  1083.064    0.000    0.000    0.000      407.122  977.154    0.000  977.154      222.881 2019.599    0.000 2019.599
443.00  1024.490   63.019    0.000   63.019      275.606  959.606    0.000  959.606      202.171 1934.556    0.000 1934.556
444.00  1007.596  107.944    0.000  107.944      136.965  881.801    0.000  881.801        0.000 1440.041   10.154 1429.888
445.00   943.778  125.371    0.000  125.371       89.408  850.067    0.000  850.067        0.000 1330.158    0.000 1330.158
446.00  1083.238   38.134    0.000   38.134       85.430 1049.841    0.000 1049.841        0.000 1742.244    0.000 1742.244
447.00   944.501   63.735    0.000   63.735      106.529  789.539    0.000  789.539        0.000 1339.910    0.000 1339.910
448.00   918.471   79.253    0.000   79.253      106.356  734.330    0.000  734.330        0.000 1297.686    0.000 1297.686
449.00   832.377  162.312    0.000  162.312      111.630  796.803    0.000  796.803        0.000 1370.774    0.000 1370.774
450.00   926.253  174.455    0.000  174.455       98.919  960.957    0.000  960.957       71.077 1661.215    0.000 1661.215
451.00   924.096  117.063    0.000  117.063      216.124  830.731    0.000  830.731       60.923 1653.876    0.000 1653.876
452.00  1050.894   80.444    0.000   80.444      276.435  909.627    0.000  909.627       20.308 2014.482    0.000 2014.482
453.00   866.877  154.496    0.000  154.496       88.716  913.707    0.000  913.707        0.000 1482.466    0.000 1482.466
454.00   962.391   71.837    0.000   71.837      163.035 1052.915    0.000 1052.915        0.000 2109.694    0.000 2109.694
455.00   734.573  109.946    0.000  109.946       19.023  662.986    0.000  662.986        0.000  860.868    0.000  860.868
456.00   976.012   81.830    0.000   81.830       74.139  976.584    0.000  976.584        0.000 1731.562    0.000 1731.562
457.00  1028.681   93.691    0.000   93.691      203.800 1018.792    0.000 1018.792        0.000 2243.594    0.000 2243.594
458.00   952.293  164.032    0.000  164.032      125.552 1170.072    0.000 1170.072        0.000 2212.136    0.000 2212.136
459.00   888.458   70.384    0.000   70.384       64.678  864.766    0.000  864.766        0.000 1563.698    0.000 1563.698
460.00   945.207  152.090    0.000  152.090      188.281  966.139    0.000  966.139        0.000 2221.583    0.000 2221.583
461.00   877.949  212.788    0.000  212.788      113.481 1020.515    0.000 1020.515        0.000 2042.822    0.000 2042.822
462.00   816.219  261.728    0.000  261.728      150.792 1002.292    0.000 1002.292        0.000 2059.828    0.000 2059.828
463.00   940.320  194.774    0.000  194.774      176.171 1015.068    0.000 1015.068        0.000 1984.013    0.000 1984.013
464.00   877.491  268.479    0.000  268.479       78.983 1212.002    0.000 1212.002        0.000 2248.921    0.000 2248.921
465.00   798.443  300.137    0.000  300.137      128.824 1182.950    0.000 1182.950        0.000 2175.526    0.000 2175.526
466.00   806.812  315.247    0.000  315.247      124.899 1178.971    0.000 1178.971        0.000 2271.648   10.154 2261.494
467.00   852.182  309.236    0.000  309.236      134.544 1202.396    0.000 1202.396        0.000 2317.688   30.462 2287.226
468.00   855.734  261.534    0.000  261.534       24.469 1234.046    0.000 1234.046        0.000 2147.785    0.000 2147.785
469.00   750.974  253.134    0.000  253.134       80.415 1162.228    0.000 1162.228        0.000 2238.565    0.000 2238.565
470.00   807.003  218.344    0.000  218.344      131.605  946.609    0.000  946.609        0.000 1979.404    0.000 1979.404
471.00   858.365  188.421    0.000  188.421      142.500 1101.603    0.000 1101.603        0.000 2088.281    0.000 2088.281
472.00   889.664  202.295    0.000  202.295      132.037 1176.773    0.000 1176.773        0.000 2091.598    0.000 2091.598
473.00   918.688  156.138    0.000  156.138       92.260 1289.175    0.000 1289.175        0.000 2284.321    0.000 2284.321
474.00   899.035  196.780    0.000  196.780       54.041 1278.636    0.000 1278.636        0.000 2183.084    0.000 2183.084
475.00   808.123  255.843    0.000  255.843      105.012 1237.291    0.000 1237.291        0.000 2412.390    0.000 2412.390
476.00   857.096  182.840    0.000  182.840      106.442 1077.559    0.000 1077.559        0.000 2000.314    0.000 2000.314
477.00   849.971  213.202    0.000  213.202       17.077 1150.526    0.000 1150.526        0.000 1887.412    0.000 1887.412
478.00   862.939  209.374    0.000  209.374       62.430 1237.025    0.000 1237.025        0.000 2351.870    0.000 2351.870
479.00   883.628  194.676    0.000  194.676      152.782 1173.133    7.609 1165.523        0.000 2200.269    0.000 2200.269
480.00   735.939  233.994    0.000  233.994      158.752  959.383    0.000  959.383        0.000 1996.686    0.000 1996.686
481.00   722.912  297.059    0.000  297.059      110.074  987.658    0.000  987.658        0.000 1905.805    0.000 1905.805
482.00   733.565  277.787    0.000  277.787      100.303  980.214    0.000  980.214        0.000 1768.464    0.000 1768.464
483.00   690.212  323.125    0.000  323.125       85.429 1030.481    0.000 1030.481        0.000 2061.238    0.000 2061.238
484.00   817.861  281.705    0.000  281.705      285.376  996.390    0.000  996.390        0.000 2101.929    0.000 2101.929
485.00   707.218  362.897    0.000  362.897       88.540  971.631    0.000  971.631        0.000 1752.497    0.000 1752.497
486.00   777.988  346.367    0.000  346.367       22.784 1051.007    0.000 1051.007        0.000 1725.455    0.000 1725.455
487.00   794.490  359.057    0.000  359.057       78.549 1111.630    0.000 1111.630        0.000 1999.207    0.000 1999.207
488.00   796.260  342.047    0.000  342.047      296.009  897.479    0.000  897.479      171.306 1776.206    0.000 1776.206
489.00   823.973  295.392    0.000  295.392      319.869  864.542    0.000  864.542       30.462 1992.459    0.000 1992.459
490.00   721.268  301.811    0.000  301.811      116.040  842.112    0.000  842.112        0.000 1634.775    0.000 1634.775
491.00   717.278  275.625    0.000  275.625      331.905  816.212    0.000  816.212      111.693 1675.390    0.000 1675.390
492.00   794.431  254.379    0.000  254.379      318.332  803.373    0.000  803.373        0.000 1969.652    0.000 1969.652
493.00   747.257  274.473    0.000  274.473      344.791  911.404    0.000  911.404      213.231 1857.556    0.000 1857.556
494.00   738.545  222.115    0.000  222.115      125.552 1030.047    0.000 1030.047        0.000 2010.367    0.000 2010.367
495.00   807.897  225.805    0.000  225.805       69.429 1135.860    0.000 1135.860        0.000 2023.419    0.000 2023.419
496.00   884.265  208.636    0.000  208.636      119.366 1113.513    0.000 1113.513        0.000 2282.003    0.000 2282.003
497.00   770.243  311.683    0.000  311.683      240.722 1026.908    0.000 1026.908        0.000 2366.236    0.000 2366.236
498.00   878.710  243.489    0.000  243.489      206.397 1016.413    0.000 1016.413        0.000 2282.407    0.000 2282.407
499.00   759.656  307.153    0.000  307.153       56.636 1272.229    0.000 1272.229        0.000 2338.708    0.000 2338.708
500.00   858.469  149.399    0.000  149.399       67.920  901.398    0.000  901.398        0.000 1594.941    0.000 1594.941
501.00   786.911  243.191    0.000  243.191       90.400 1007.515    0.000 1007.515        0.000 1947.228    0.000 1947.228
502.00   854.838  196.809    0.000  196.809       57.933  916.971    0.000  916.971        0.000 1600.587    0.000 1600.587
503.00   802.527  197.802    0.000  197.802       22.654 1038.156    0.000 1038.156        0.000 1769.473    0.000 1769.473
504.00   893.463   33.135    0.000   33.135      102.724  945.780    0.000  945.780        0.000 1837.852    0.000 1837.852
505.00   691.567  163.311    0.000  163.311       17.121  888.970    0.000  888.970        0.000 1512.827    0.000 1512.827
506.00   684.929  190.035    0.000  190.035        5.707  917.638    0.000  917.638        0.000 1644.728    0.000 1644.728
507.00   787.823  238.697    0.000  238.697       57.069  832.634    0.000  832.634        0.000 1501.666    0.000 1501.666
508.00   755.704  241.098    0.000  241.098       39.430 1039.724    0.000 1039.724        0.000 1837.550    0.000 1837.550
509.00   821.205  178.833    0.000  178.833      119.758 1024.470    0.000 1024.470        0.000 2213.445    0.000 2213.445
510.00   771.221  183.432    0.000  183.432       93.775 1016.730    0.000 1016.730        0.000 1898.675    0.000 1898.675
511.00   891.280  106.619    0.000  106.619       52.140 1141.029    0.000 1141.029        0.000 2069.984    0.000 2069.984
512.00   881.261  156.475    0.000  156.475       65.754 1096.839    0.000 1096.839        0.000 1817.141    0.000 1817.141
513.00   855.465  261.471    0.000  261.471       24.686 1132.254    0.000 1132.254        0.000 2029.369    0.000 2029.369
514.00   721.823  289.785    0.000  289.785       31.993 1096.588    0.000 1096.588        0.000 2010.468    0.000 2010.468
515.00   848.829  233.367    0.000  233.367       47.557 1231.084    0.000 1231.084        0.000 2162.777    0.000 2162.777
516.00   900.017  152.418    0.000  152.418       98.919 1064.593    0.000 1064.593        0.000 1787.083    0.000 1787.083
517.00   904.430  144.603    0.000  144.603       32.296 1192.107    0.000 1192.107        0.000 2210.019    0.000 2210.019
518.00   950.267  133.995    0.000  133.995      211.069  983.779    0.000  983.779        0.000 1776.125    0.000 1776.125
519.00   841.881  200.282    0.000  200.282      219.365 1065.944    0.000 1065.944        0.000 2154.109   10.154 2143.955
520.00   915.789  106.795    0.000  106.795      163.165 1044.702    0.000 1044.702        0.000 1939.391    0.000 1939.391
521.00  1002.659   54.310    0.000   54.310      255.462  649.581    0.000  649.581        0.000 1354.679    0.000 1354.679
522.00   925.453  169.614    0.000  169.614      244.660  821.111    0.000  821.111        0.000 1741.732    0.000 1741.732
523.00   825.387  208.379    0.000  208.379      292.339 1146.025    0.000 1146.025       30.462 2436.405  313.864 2122.541
524.00   921.317  150.048    0.000  150.048       68.050 1281.736    0.000 1281.736        0.000 2324.432    0.000 2324.432
525.00   887.852  227.823    0.000  227.823      266.300 1390.869    3.805 1387.065        0.000 3025.532  281.587 2743.944
526.00   900.004  217.420    0.000  217.420      184.082 1217.750    0.000 1217.750        0.000 2834.420  161.051 2673.369
527.00   824.688  237.774    0.000  237.774      128.057 1155.702   73.450 1082.251        0.000 2368.454  101.136 2267.318
528.00   778.342  231.122    0.000  231.122       61.954 1105.551    5.576 1099.975        0.000 2013.265    0.000 2013.265
529.00   868.656  185.495    0.000  185.495       34.111 1193.141  227.613  965.529        0.000 2277.974  313.359 1964.615
530.00   698.276  242.432    0.000  242.432       60.700 1032.276    0.000 1032.276        0.000 1876.856    0.000 1876.856
531.00   778.216  162.028    0.000  162.028      109.508  866.862    0.000  866.862        0.000 1925.307    0.000 1925.307
532.00   707.205  231.905    0.000  231.905      129.697  761.593    0.000  761.593        0.000 1813.110    0.000 1813.110
533.00   723.492  194.219    0.000  194.219       39.472  930.085    0.000  930.085        0.000 1704.242    0.000 1704.242
534.00   817.506  145.459    0.000  145.459       89.235  767.906    0.000  767.906        0.000 1386.252    0.000 1386.252
535.00   873.305   86.677    0.000   86.677       73.929  859.686    0.000  859.686        0.000 1670.251    0.000 1670.251
536.00   839.044  245.677    0.000  245.677      406.287  951.270    0.000  951.270        0.000 2329.549  585.700 1743.849
537.00   956.362  139.165    0.000  139.165       33.807 1178.400    0.000 1178.400        0.000 2145.366    0.000 2145.366
538.00   902.631  113.677    0.000  113.677       99.784  897.782    0.000  897.782        0.000 1671.563    0.000 1671.563
539.00   974.262   94.091    0.000   94.091       62.603 1183.386    0.000 1183.386        0.000 2121.154    0.000 2121.154
540.00   956.273  126.822    0.000  126.822      366.690  928.521   16.947  911.574        0.000 2170.486   50.568 2119.918
541.00   692.430  347.634    0.000  347.634       53.264 1045.918    0.000 1045.918        0.000 1877.663    0.000 1877.663
542.00   847.077  256.801    0.000  256.801      117.770 1037.530    0.000 1037.530        0.000 2090.493    0.000 2090.493
543.00   838.691  254.469    0.000  254.469      175.011  875.789    0.000  875.789        0.000 2038.316    0.000 2038.316
544.00   815.317  203.287    0.000  203.287      334.804  784.526    0.000  784.526        0.000 2131.108   91.385 2039.723
545.00   682.953  278.096    0.000  278.096      158.929  908.562    0.000  908.562        0.000 1898.374    0.000 1898.374
546.00   739.711  303.299    0.000  303.299        3.718 1154.564    0.000 1154.564        0.000 2040.930    0.000 2040.930
547.00   777.322  267.746    0.000  267.746        0.000 1159.746    0.000 1159.746        0.000 2080.238    0.000 2080.238
548.00   652.636  350.352    0.000  350.352        3.632 1104.456    0.000 1104.456        0.000 1858.160    0.000 1858.160
549.00   604.323  362.058    0.000  362.058       13.230 1062.518    0.000 1062.518        0.000 1827.698    0.000 1827.698
550.00   749.486  225.856    0.000  225.856       40.381 1013.619    0.000 1013.619        0.000 1878.468    0.000 1878.468
551.00   872.404  158.317    0.000  158.317      164.117 1006.314    0.000 1006.314        0.000 1949.545    0.000 1949.545
552.00  1017.059   77.138    0.000   77.138      361.826  796.709    0.000  796.709       91.385 2037.009    0.000 2037.009
553.00   927.937  125.498    0.000  125.498       68.439 1186.141    0.000 1186.141        0.000 2094.598    0.000 2094.598
554.00  1114.961   13.980    0.000   13.980      193.897 1354.674    0.000 1354.674        0.000 2611.235    0.000 2611.235
555.00  1012.416  108.580    0.000  108.580      194.034 1141.244    0.000 1141.244       40.616 2264.214    0.000 2264.214
556.00  1031.918   91.811    0.000   91.811      457.019  861.125    0.000  861.125      132.000 2260.593    0.000 2260.593
557.00  1010.239  138.243    0.000  138.243      547.463 1117.501    9.511 1107.989       39.811 2761.542  670.055 2091.487
558.00   778.009  215.474    0.000  215.474      243.998 1057.702    0.000 1057.702        0.000 2132.693   60.319 2072.374
559.00   779.597  240.217    0.000  240.217      440.322  855.971  160.076  695.895        0.000 1834.224  676.682 1157.542
560.00  1003.342  144.930    0.000  144.930      357.315 1095.444    0.000 1095.444        0.000 2421.235  181.057 2240.179
561.00   887.127  174.329    0.000  174.329      181.712  803.331  125.292  678.039        0.000 1573.650  213.231 1360.419
562.00   828.546  249.673    0.000  249.673      473.681  812.575    0.000  812.575        0.000 1868.999  704.221 1164.778
563.00   815.898  227.975    0.000  227.975      293.932 1114.853   53.950 1060.903        0.000 2385.234  805.759 1579.475
564.00   819.158   81.304    0.000   81.304      492.365  650.456    0.000  650.456        0.000 1801.347  674.871 1126.476
565.00   780.203   96.451    0.000   96.451      330.294  685.329   91.215  594.114        0.000 1549.009  101.539 1447.470
566.00   702.813  139.272    0.000  139.272      177.555  662.379    0.000  662.379        0.000  913.044    0.000  913.044
567.00   756.345  145.663    0.000  145.663      361.295  562.556   15.218  547.338        0.000 1186.795  203.078  983.717
568.00   748.168  122.209    0.000  122.209      273.997  647.208    0.000  647.208        0.000 1287.025  292.850  994.175
569.00   739.561  166.045    0.000  166.045      273.274  690.607  102.235  588.372        0.000 1173.319  251.327  921.992
570.00   801.647  170.211    0.000  170.211      154.166  849.867    1.902  847.965        0.000 1555.736   10.154 1545.582
571.00   924.506   86.905    0.000   86.905      186.284  759.086    0.000  759.086        0.000 1211.310   90.478 1120.832
572.00   898.367   22.872    0.000   22.872      271.103  486.985    0.000  486.985        0.000  756.310   10.053  746.257
573.00   888.513  100.782    0.000  100.782      190.253  612.750    0.000  612.750        0.000 1008.645   30.159  978.486
574.00   791.294  116.101    0.000  116.101      169.590  455.416    0.000  455.416        0.000  756.604  120.637  635.966
575.00   832.081   84.276    0.000   84.276      211.404  626.331    0.000  626.331        0.000  727.862    0.000  727.862
576.00   935.896   19.686    0.000   19.686      222.954  497.492    0.000  497.492        0.000  657.891    0.000  657.891
577.00   881.458   60.396    0.000   60.396      191.121  619.322    0.000  619.322        0.000  911.027   10.053  900.974
578.00   871.811   23.012    0.000   23.012      102.202  494.251    0.000  494.251        0.000  811.003    0.000  811.003
579.00   889.643    8.061    0.000    8.061      286.584  413.966    0.000  413.966      121.242  740.024    0.000  740.024
580.00   841.053  155.839    0.000  155.839      253.855  653.045    0.000  653.045      171.407 1032.068    0.000 1032.068
581.00   819.714   87.274    0.000   87.274      267.822  580.284    0.000  580.284      121.040 1084.046    0.000 1084.046
582.00   988.610  133.432    0.000  133.432      528.425  707.945    0.000  707.945      624.300 1343.816    0.000 1343.816
583.00   750.816  203.736    0.000  203.736      158.698  613.218    0.000  613.218       10.053 1405.544    0.000 1405.544
584.00   805.390  145.828    0.000  145.828      129.998  692.196    0.000  692.196      110.584 1380.705    0.000 1380.705
585.00   847.058   82.120    0.000   82.120      156.836  683.604    0.000  683.604      100.531 1254.747    0.000 1254.747
586.00   805.521  120.888    0.000  120.888       79.679  791.850    0.000  791.850        0.000 1508.091    0.000 1508.091
587.00   927.950   33.342    0.000   33.342      306.132  565.090    0.000  565.090      121.443 1403.931    0.000 1403.931
588.00   778.141  125.410    0.000  125.410       86.726  755.804    0.000  755.804        0.000 1518.148    0.000 1518.148
589.00   809.419  139.328    0.000  139.328      175.830  692.273    0.000  692.273       10.154 1503.055    0.000 1503.055
590.00   827.545  182.275    0.000  182.275      105.618  928.120    0.000  928.120        0.000 1791.593    0.000 1791.593
591.00   854.942   98.120    0.000   98.120      101.811  718.875    0.000  718.875       30.361 1270.728    0.000 1270.728
592.00   810.019   91.367    0.000   91.367      173.881  695.825    0.000  695.825        0.000 1495.216    0.000 1495.216
593.00   862.446   92.991    0.000   92.991      365.524  585.590    0.000  585.590      585.599 1041.415    0.000 1041.415
594.00   753.068  137.688    0.000  137.688      224.102  696.490    0.000  696.490      371.965 1296.371    0.000 1296.371
595.00   873.615  113.718    0.000  113.718      285.584  717.380    0.000  717.380      271.434 1388.263    0.000 1388.263
596.00   753.943  171.627    0.000  171.627      234.230  532.722    0.000  532.722      171.207 1071.678    0.000 1071.678
597.00   761.484  132.577    0.000  132.577      154.344  600.778    0.000  600.778       39.811 1094.406    0.000 1094.406
598.00   988.677   84.988    0.000   84.988      271.163  635.627    0.000  635.627      203.078 1299.496    0.000 1299.496
599.00   886.215   37.782    0.000   37.782      251.017  672.116    0.000  672.116      182.770 1380.928    0.000 1380.928
600.00   805.347  195.821    0.000  195.821      230.178  669.696    0.000  669.696       71.077 1612.054    0.000 1612.054
601.00   767.941  187.702    0.000  187.702      281.540  635.454    0.000  635.454      446.771 1417.723    0.000 1417.723
602.00   728.888  155.921    0.000  155.921      119.758  607.741    0.000  607.741       20.308  969.746    0.000  969.746
603.00   814.136  113.585    0.000  113.585      175.963  524.430    0.000  524.430        0.000 1092.497    0.000 1092.497
604.00   780.725  105.675    0.000  105.675       73.411  589.195    0.000  589.195        0.000  905.405    0.000  905.405
605.00   624.386  162.185    0.000  162.185      104.626  472.115    0.000  472.115       60.923  756.313    0.000  756.313
606.00   776.981  126.881    0.000  126.881      277.735  552.791    0.000  552.791      304.616 1043.437    0.000 1043.437
607.00   806.613  134.037    0.000  134.037      383.199  575.790    0.000  575.790      331.752 1375.589    0.000 1375.589
608.00   776.180   79.378    0.000   79.378      227.539  449.980    0.000  449.980        0.000  941.094    0.000  941.094
609.00   880.489  116.531    0.000  116.531      287.506  612.972    0.000  612.972       91.385 1228.419    0.000 1228.419
610.00   633.255  200.375    0.000  200.375      268.219  507.827    0.000  507.827       70.876 1238.170    0.000 1238.170
611.00   711.697  151.624    0.000  151.624      268.778  498.834    0.000  498.834       60.722 1259.081    0.000 1259.081
612.00   643.263  185.627    0.000  185.627      147.644  659.319    0.000  659.319        0.000 1340.312    0.000 1340.312
613.00   738.944  145.725    0.000  145.725      171.371  598.703    0.000  598.703        0.000 1359.108    0.000 1359.108
614.00   656.872  160.205    0.000  160.205      110.246  632.600    0.000  632.600       10.154 1358.810    0.000 1358.810
615.00   719.259  145.124    0.000  145.124      126.977  644.291    0.000  644.291        0.000 1334.870    0.000 1334.870
616.00   666.101  173.290    0.000  173.290      267.173  625.619    0.000  625.619      110.786 1425.852    0.000 1425.852
617.00   732.291  144.229    0.000  144.229      205.308  633.022    0.000  633.022       91.385 1508.695    0.000 1508.695
618.00   744.495  134.356    0.000  134.356      235.190  521.403    0.000  521.403      152.308  973.767    0.000  973.767
619.00   776.338  110.547    0.000  110.547      198.746  542.068    0.000  542.068        0.000 1307.438    0.000 1307.438
620.00   776.569   57.535    0.000   57.535      279.594  407.092    0.000  407.092        0.000  974.773    0.000  974.773
621.00   888.661   70.786    0.000   70.786      132.291  655.467    0.000  655.467        0.000  953.761    0.000  953.761
622.00   917.951  111.877    0.000  111.877      422.643  529.787    0.000  529.787      182.770 1327.343    0.000 1327.343
623.00   795.122   87.732    0.000   87.732      248.629  570.256    0.000  570.256        0.000 1157.442    0.000 1157.442
624.00   776.504   28.903    0.000   28.903      249.107  394.250    0.000  394.250        0.000  922.392    0.000  922.392
625.00   839.731   12.529    0.000   12.529      498.520  324.255    0.000  324.255      231.928 1074.902    0.000 1074.902
626.00   854.819   21.519    0.000   21.519      328.087  432.685    0.000  432.685       20.006 1204.686    0.000 1204.686
627.00   888.982    0.211    0.000    0.211      377.201  483.184    0.000  483.184      100.833 1085.961    0.000 1085.961
628.00   867.468   48.573    0.000   48.573      377.422  445.137    0.000  445.137        0.000  954.364    0.000  954.364
629.00   893.922   36.005    0.000   36.005      479.112  306.270    0.000  306.270        0.000  944.311    0.000  944.311
630.00   952.341   20.026    0.000   20.026      479.745  290.921    0.000  290.921      100.531  878.760    0.000  878.760
631.00   891.187   26.986    0.000   26.986      324.198  506.832    0.000  506.832       10.053 1317.386    0.000 1317.386
632.00   879.716  112.777    0.000  112.777      414.849  690.615    0.000  690.615      221.269 1662.414    0.000 1662.414
633.00   851.132  125.285    0.000  125.285      286.334  575.040    0.000  575.040        0.000 1388.058    0.000 1388.058
634.00   856.240  114.625    0.000  114.625      338.593  580.973    0.000  580.973        0.000 1631.852    0.000 1631.852
635.00   829.177  103.744    0.000  103.744      325.500  520.968    0.000  520.968        0.000 1499.955    0.000 1499.955
636.00  1025.781   39.697    0.000   39.697      622.252  400.173    0.000  400.173      361.417 1216.455    0.000 1216.455
637.00   981.470    0.000    0.000    0.000      557.890  397.987    0.000  397.987      365.540 1394.889    0.000 1394.889
638.00   963.698   24.703    0.000   24.703      489.010  455.255    0.000  455.255      223.385  964.015    0.000  964.015
639.00   906.551   20.026    0.000   20.026      609.670  198.099    0.000  198.099      323.715  635.170    0.000  635.170
640.00   993.780   40.133    0.000   40.133      500.008  522.008    0.000  522.008      271.434 1109.376    0.000 1109.376
641.00   951.354   29.789    0.000   29.789      299.221  538.524    0.000  538.524        0.000 1307.840    0.000 1307.840
642.00   846.141   87.389    0.000   87.389      295.011  536.397    0.000  536.397       20.106 1092.188    0.000 1092.188
643.00  1005.695   87.743    0.000   87.743      405.832  692.262    0.000  692.262       91.385 1746.468    0.000 1746.468
644.00   993.698   56.224    0.000   56.224      305.656  729.313    0.000  729.313        0.000 1766.271    0.000 1766.271
645.00   799.597   79.556    0.000   79.556      172.848  634.019    0.000  634.019        0.000 1287.127    0.000 1287.127
646.00   800.116  136.383    0.000  136.383      279.506  584.131    0.000  584.131      101.338 1247.821    0.000 1247.821
647.00   864.465  111.651    0.000  111.651      284.696  738.348    0.000  738.348        0.000 1642.113    0.000 1642.113
648.00  1017.294   61.200    0.000   61.200      364.460  575.357    0.000  575.357        0.000 1361.323  283.705 1077.618
649.00   743.474  147.707    0.000  147.707      181.742  566.841    0.000  566.841       20.106 1141.050    0.000 1141.050
650.00   775.491  105.037    0.000  105.037      260.827  519.152    0.000  519.152        0.000 1191.923    0.000 1191.923
651.00   771.788  125.166    0.000  125.166       69.994  753.129    0.000  753.129        0.000 1253.146    0.000 1253.146
652.00   712.157  140.057    0.000  140.057      262.503  523.257    0.000  523.257      120.637 1212.929    0.000 1212.929
653.00   677.154  165.163    0.000  165.163      320.267  490.355    0.000  490.355       40.212 1243.592    0.000 1243.592
654.00   741.195  163.425    0.000  163.425      282.740  625.939    0.000  625.939       80.425 1495.932    0.000 1495.932
655.00   696.920  170.405    0.000  170.405      156.196  588.891    0.000  588.891       50.265 1183.074    0.000 1183.074
656.00   633.376  197.352    0.000  197.352      207.996  633.372    0.000  633.372        0.000 1242.993    0.000 1242.993
657.00   633.512  187.103    0.000  187.103      185.079  579.334    0.000  579.334        0.000 1234.549    0.000 1234.549
658.00   696.876  192.174    0.000  192.174      309.375  573.800    0.000  573.800       40.212 1364.941    0.000 1364.941
659.00   688.233  193.047    0.000  193.047      362.594  483.658    0.000  483.658       70.372 1345.940    0.000 1345.940
660.00   637.048  196.807    0.000  196.807      167.143  708.383    0.000  708.383        0.000 1323.923    0.000 1323.923
661.00   730.559  119.248    0.000  119.248      222.901  601.295    0.000  601.295       50.265 1242.390    0.000 1242.390
662.00   807.264  127.219    0.000  127.219      323.430  659.147    0.000  659.147        0.000 1599.890    0.000 1599.890
663.00   682.170  192.744    0.000  192.744      307.992  580.534    0.000  580.534        0.000 1405.853    0.000 1405.853
664.00   661.905  186.885    0.000  186.885      285.630  548.292    0.000  548.292        0.000 1355.084    0.000 1355.084
665.00   629.591  191.420    0.000  191.420      347.978  535.580    0.000  535.580       10.053 1345.938    0.000 1345.938
666.00   691.420  192.963    0.000  192.963      197.350  665.413    0.000  665.413        0.000 1419.931    0.000 1419.931
667.00   684.204  192.452    0.000  192.452      202.405  616.948    0.000  616.948       40.212 1240.879    0.000 1240.879
668.00   669.755  178.297    0.000  178.297      199.784  556.973    0.000  556.973        0.000 1164.979    0.000 1164.979
669.00   723.183  113.907    0.000  113.907      245.693  560.428    0.000  560.428        0.000 1305.320    0.000 1305.320
670.00   711.197  184.657    0.000  184.657      204.310  692.647    0.000  692.647       30.159 1467.481    0.000 1467.481
671.00   718.806  110.026    0.000  110.026      142.024  642.656    0.000  642.656        0.000 1194.429    0.000 1194.429
672.00   790.401  105.968    0.000  105.968      181.582  719.098    0.000  719.098        0.000 1429.283    0.000 1429.283
673.00   751.249   98.144    0.000   98.144      276.552  574.705    0.000  574.705       40.212 1334.976    0.000 1334.976
674.00   785.696   84.669    0.000   84.669      263.551  648.466    0.000  648.466        0.000 1563.295    0.000 1563.295
675.00   749.073   92.344    0.000   92.344      207.256  565.327    0.000  565.327        0.000 1329.655    0.000 1329.655
676.00   764.705   68.023    0.000   68.023      182.006  622.086    0.000  622.086        0.000 1196.646    0.000 1196.646
677.00   758.542   88.695    0.000   88.695      232.671  571.505    0.000  571.505        0.000 1274.452    0.000 1274.452
678.00   772.154   67.708    0.000   67.708      313.049  654.519    0.000  654.519        0.000 1532.732    0.000 1532.732
679.00   700.005  143.369    0.000  143.369      268.522  583.400    0.000  583.400       30.462 1512.325    0.000 1512.325
680.00   764.151  145.529    0.000  145.529      260.161  690.836    0.000  690.836      150.796 1327.037    0.000 1327.037
681.00   867.448   15.318    0.000   15.318      350.196  455.600    0.000  455.600      111.693 1015.388    0.000 1015.388
682.00   845.663  112.774    0.000  112.774      301.774  501.342    0.000  501.342      213.231 1044.643    0.000 1044.643
683.00   847.755  165.135    0.000  165.135      304.268  636.224    0.000  636.224       90.882 1504.272    0.000 1504.272
684.00   875.999   29.537    0.000   29.537      357.968  369.520    0.000  369.520      201.670  980.601    0.000  980.601
685.00   899.437  151.437    0.000  151.437      468.737  689.565    0.000  689.565      649.144 1346.737    0.000 1346.737
686.00   930.230  108.949    0.000  108.949      304.281  612.367    0.000  612.367      345.232 1218.265    0.000 1218.265
687.00   950.887   72.564    0.000   72.564      445.397  530.741    0.000  530.741      121.847 1340.312    0.000 1340.312
688.00   963.568   60.395    0.000   60.395      357.026  510.767    0.000  510.767      152.308 1157.140    0.000 1157.140
689.00   984.337   78.698    0.000   78.698      475.617  568.527    0.000  568.527        0.000 1754.410  324.924 1429.485
690.00   874.789   82.054    0.000   82.054      130.221  492.823    0.000  492.823        0.000  787.177    0.000  787.177
691.00   841.061   92.695    0.000   92.695      291.743  445.743    0.000  445.743        0.000 1049.972   50.769  999.202
692.00   780.297  138.250    0.000  138.250      117.683  527.196    0.000  527.196        0.000  729.169    0.000  729.169
693.00   885.966   76.327    0.000   76.327      277.476  371.035    0.000  371.035        0.000  789.389    0.000  789.389
694.00   775.799   89.310    0.000   89.310      165.413  453.605    0.000  453.605        0.000  776.219    0.000  776.219
695.00   814.845   89.682    0.000   89.682      214.310  327.061    0.000  327.061        0.000  444.155    0.000  444.155
696.00   878.303   21.307    0.000   21.307      319.282  347.344    0.000  347.344        0.000  917.971   30.462  887.510
697.00   918.460    0.000    0.000    0.000      313.101  344.271    0.000  344.271       20.308  736.408    0.000  736.408
698.00   859.976  106.590    0.000  106.590      260.701  440.718    0.000  440.718        0.000  928.724   50.769  877.955
699.00   881.942   91.216    0.000   91.216      173.542  439.085    0.000  439.085        0.000  695.993    0.000  695.993
700.00   968.880   59.900    0.000   59.900      227.065  535.668    0.000  535.668        0.000 1142.161    0.000 1142.161
701.00   867.821  167.970    0.000  167.970      284.910  518.194    0.000  518.194        0.000 1052.786    0.000 1052.786
702.00   865.483  143.117    0.000  143.117      289.103  437.771    0.000  437.771       60.923  859.358    0.000  859.358
703.00   777.099  138.212    0.000  138.212      307.292  536.903    0.000  536.903      100.531 1149.583    0.000 1149.583
704.00   979.899   25.549    0.000   25.549      551.858  450.102    0.000  450.102        0.000 1356.690   50.769 1305.921
705.00   799.346  137.818    0.000  137.818      474.953  491.701    0.000  491.701       70.976 1349.660  273.449 1076.210
706.00   796.079  144.221    0.000  144.221      458.792  526.368    0.000  526.368       40.616 1206.100  172.515 1033.584
707.00   784.007  151.956    0.000  151.956      469.103  522.352    0.000  522.352       40.212 1261.982  321.699  940.283
708.00   770.447  140.778    0.000  140.778      513.834  432.078    0.000  432.078        0.000 1155.934  203.078  952.856
709.00   868.842   93.190    0.000   93.190      494.955  524.729    0.000  524.729      121.242 1305.317  150.796 1154.521
710.00   894.159   57.012    0.000   57.012      171.892  752.476    0.000  752.476       30.462 1205.796    0.000 1205.796
711.00   957.598   23.209    0.000   23.209      140.076  695.315    0.000  695.315        0.000 1184.783    0.000 1184.783
712.00  1034.113   25.027    0.000   25.027      554.286  526.453    0.000  526.453      375.089 1246.409    0.000 1246.409
713.00   915.473   65.513    0.000   65.513      129.270  745.701    0.000  745.701        0.000 1470.905    0.000 1470.905
714.00   781.923  178.434    0.000  178.434      278.799  907.952    0.000  907.952       10.053 1866.999    0.000 1866.999
715.00   857.831  177.891    0.000  177.891      129.482 1178.755    0.000 1178.755        0.000 2260.288    0.000 2260.288
716.00   850.966  105.132    0.000  105.132      121.098  869.480    0.000  869.480        0.000 1646.236    0.000 1646.236
717.00   846.554   40.528    0.000   40.528      263.333  404.799    0.000  404.799        0.000  790.594    0.000  790.594
718.00   816.759   16.403    0.000   16.403      283.356  280.892    0.000  280.892        0.000  657.187    0.000  657.187
719.00   767.517  232.365    0.000  232.365       90.878  850.540    0.000  850.540        0.000 1451.000    0.000 1451.000
720.00   661.596  144.900    0.000  144.900       49.460  605.923    0.000  605.923        0.000  760.938    0.000  760.938
721.00   878.691   95.375    0.000   95.375      329.380  573.537    0.000  573.537       91.083 1193.424    0.000 1193.424
722.00   876.770   88.044    0.000   88.044      141.587  693.374    0.000  693.374        0.000 1061.531    0.000 1061.531
723.00   877.189  111.168    0.000  111.168      272.186  572.807    0.000  572.807       20.106 1105.767    0.000 1105.767
724.00   845.518  122.999    0.000  122.999      183.700  700.863    0.000  700.863       20.308 1308.140    0.000 1308.140
725.00   863.777  107.503    0.000  107.503      230.436  585.729    0.000  585.729        0.000  963.008    0.000  963.008
726.00   945.785   70.617    0.000   70.617      390.876  605.548    0.000  605.548       71.077 1434.897    0.000 1434.897
727.00   934.890   15.615    0.000   15.615      454.289  634.526    0.000  634.526      242.887 1487.783    0.000 1487.783
728.00   946.459   21.250    0.000   21.250      451.609  580.179    0.000  580.179      344.728 1366.139    0.000 1366.139
729.00   809.930  136.610    0.000  136.610      428.116  563.118    0.000  563.118      331.752 1098.817    0.000 1098.817
730.00   868.035   44.791    0.000   44.791      152.570  565.610    0.000  565.610        0.000  920.678    0.000  920.678
731.00   746.459  114.245    0.000  114.245       79.637  537.528    0.000  537.528        0.000  770.891    0.000  770.891
732.00   722.675  128.719    0.000  128.719      138.817  468.463    0.000  468.463        0.000  787.166    0.000  787.166
733.00   863.545   92.222    0.000   92.222      284.204  622.855    0.000  622.855        0.000 1352.155  241.778 1110.376
734.00   846.889   25.464    0.000   25.464      204.786  513.687    0.000  513.687       30.260  967.719  121.141  846.578
735.00   813.530  122.961    0.000  122.961      193.121  635.039    0.000  635.039       40.414 1100.021    0.000 1100.021
736.00   872.299   84.666    0.000   84.666      203.361  674.607    0.000  674.607       70.372 1040.407   10.053 1030.354
737.00   776.716  127.213    0.000  127.213      210.144  590.870    0.000  590.870        0.000  977.676  141.348  836.328
738.00   917.606    7.595    0.000    7.595      265.833  565.234    0.000  565.234       40.616  921.888    0.000  921.888
739.00   826.074   52.726    0.000   52.726       11.414  742.255    0.000  742.255        0.000  949.929    0.000  949.929
740.00   781.057   26.225    0.000   26.225      446.847  199.308    0.000  199.308      130.690  703.128    0.000  703.128
741.00   737.110   31.118    0.000   31.118       84.479  632.056    0.000  632.056        0.000  825.371    0.000  825.371
742.00   661.441   23.039    0.000   23.039      172.321  426.107    0.000  426.107       10.053  712.073    0.000  712.073
743.00   679.520   35.215    0.000   35.215      291.298  343.743    0.000  343.743       40.616  614.151    0.000  614.151
744.00   650.089   42.571    0.000   42.571      219.054  336.013    0.000  336.013       10.053  591.636    0.000  591.636
745.00   630.726   49.744    0.000   49.744      291.433  285.517    0.000  285.517       29.858  563.792    0.000  563.792
746.00   634.263   47.532    0.000   47.532      137.606  419.063    0.000  419.063        0.000  471.199    0.000  471.199
747.00   624.760   18.812    0.000   18.812      240.498  280.114    0.000  280.114       10.053  470.998    0.000  470.998
748.00   663.634   20.714    0.000   20.714      154.080  421.439    0.000  421.439        0.000  574.344    0.000  574.344
749.00   640.805   42.556    0.000   42.556      278.875  359.702    0.000  359.702       20.106  562.777    0.000  562.777
750.00   716.898   33.159    0.000   33.159      534.987  206.486    0.000  206.486      392.172  451.790    0.000  451.790
751.00   681.804   31.650    0.000   31.650      337.948  248.769    0.000  248.769      120.035  572.940    0.000  572.940
752.00   740.674    0.000    0.000    0.000      510.089  200.085    0.000  200.085      371.363  362.019    0.000  362.019
753.00   672.225    0.000    0.000    0.000      358.660  143.710    0.000  143.710       39.811  331.660    0.000  331.660
754.00   655.685   54.901    0.000   54.901      220.345  406.950    0.000  406.950        0.000  833.508    0.000  833.508
755.00   604.240  117.784    0.000  117.784       55.765  603.578    0.000  603.578        0.000  746.054    0.000  746.054
756.00   691.985   76.291    0.000   76.291       95.804  587.393    0.000  587.393        0.000  825.568    0.000  825.568
757.00   615.696  123.888    0.000  123.888      135.792  537.467    0.000  537.467        0.000  813.104    0.000  813.104
758.00   633.839   64.753    0.000   64.753      168.858  403.977    0.000  403.977        0.000  621.494    0.000  621.494
759.00   786.733   52.592    0.000   52.592      259.777  457.877    0.000  457.877       90.478  782.342    0.000  782.342
760.00   853.375   50.408    0.000   50.408      278.405  439.470    0.000  439.470      160.850  683.016    0.000  683.016
761.00   832.803   86.190    0.000   86.190      133.411  651.702    0.000  651.702       60.319  966.022    0.000  966.022
762.00   808.902  141.132    0.000  141.132      108.203  683.120    0.000  683.120       10.053 1012.761    0.000 1012.761
763.00   847.225   94.884    0.000   94.884      203.221  710.073    0.000  710.073      140.743 1140.949    0.000 1140.949
764.00   792.805  133.854    0.000  133.854      248.967  519.107    0.000  519.107        0.000  782.848   40.212  742.636
765.00   715.478  110.996    0.000  110.996      102.759  461.299    0.000  461.299        0.000  533.525    0.000  533.525
766.00   741.488   88.454    0.000   88.454      158.001  539.807    0.000  539.807        0.000  883.371   90.478  792.893
767.00   775.624   11.176    0.000   11.176       50.538  551.355    0.000  551.355        0.000  805.977    0.000  805.977
768.00   769.810   24.928    0.000   24.928       76.392  522.001    0.000  522.001        0.000  576.056    0.000  576.056
769.00   753.504   31.071    0.000   31.071      215.813  302.985    0.000  302.985        0.000  370.264    0.000  370.264
770.00   738.901   24.899    0.000   24.899      176.166  340.815    0.000  340.815        0.000  490.201    0.000  490.201
771.00   699.479   19.263    0.000   19.263      199.596  467.533    0.000  467.533        0.000  758.825    0.000  758.825
772.00   761.413   30.988    0.000   30.988      132.198  513.399    0.000  513.399        0.000  657.788    0.000  657.788
773.00   839.370   94.414    0.000   94.414      309.653  573.326    0.000  573.326      291.540  959.883    0.000  959.883
774.00   731.875   66.104    0.000   66.104       99.948  520.452    0.000  520.452        0.000  636.577    0.000  636.577
775.00   756.926   21.547    0.000   21.547      191.904  504.238    0.000  504.238       30.462  728.261    0.000  728.261
776.00   701.396  122.864    0.000  122.864      122.857  589.661    0.000  589.661        0.000  895.846    0.000  895.846
777.00   979.463   72.571    0.000   72.571      252.724  590.349    0.000  590.349      160.850 1079.112    0.000 1079.112
778.00   914.088    5.863    0.000    5.863      277.505  565.968    0.000  565.968      151.099 1373.979    0.000 1373.979
779.00   954.948    5.918    0.000    5.918      691.457  294.510    0.000  294.510      575.848  720.925    0.000  720.925
780.00   840.638   59.418    0.000   59.418      430.581  539.039    0.000  539.039      301.593 1518.043    0.000 1518.043
781.00   889.882    7.268    0.000    7.268      501.899  197.926    0.000  197.926       20.308  725.951    0.000  725.951
782.00   916.029    0.000    0.000    0.000      401.471  450.931    0.000  450.931      101.539 1034.087    0.000 1034.087
783.00   807.629    1.268    0.000    1.268      229.832  432.341    0.000  432.341        0.000  956.576    0.000  956.576
784.00   792.923   18.367    0.000   18.367      202.422  419.543    0.000  419.543        0.000  839.555    0.000  839.555
785.00   813.298   24.519    0.000   24.519      534.935  267.878    0.000  267.878      223.385 1125.472    0.000 1125.472
786.00   927.131    0.000    0.000    0.000      437.995  708.759    0.000  708.759       50.769 1894.039    0.000 1894.039
787.00   854.633    0.211    0.000    0.211      568.479  296.758    0.000  296.758       10.154 1126.678   81.231 1045.447
788.00   871.769    0.000    0.000    0.000      587.446  371.458    0.000  371.458      101.438 1062.126    0.000 1062.126
789.00   874.704    0.000    0.000    0.000      434.312  393.942    0.000  393.942       20.106 1103.649    0.000 1103.649
790.00   846.434    0.000    0.000    0.000      589.740  186.425    0.000  186.425      201.767  525.787    0.000  525.787
791.00   890.016    0.000    0.000    0.000      601.367  195.415    0.000  195.415      202.372  739.419    0.000  739.419
792.00   807.153    0.000    0.000    0.000      720.874  184.089    0.000  184.089        0.000 1004.831  253.847  750.984
793.00   812.790    0.000    0.000    0.000      548.952  228.276    0.000  228.276      241.274  666.931  140.743  526.188
794.00   835.448    0.000    0.000    0.000      499.209  284.824    0.000  284.824      375.492  606.814    0.000  606.814
795.00   930.157    0.000    0.000    0.000      590.663  337.138    0.000  337.138        0.000 1127.081  284.309  842.772
796.00   841.107    0.000    0.000    0.000      680.143  167.229    0.000  167.229        0.000 1094.906  223.385  871.520
797.00   798.115    0.000    0.000    0.000      538.033  331.340    0.000  331.340       30.260 1297.278  415.704  881.573
798.00   681.145   94.828    0.000   94.828      292.432  477.767    0.000  477.767      253.847  841.865    0.000  841.865
799.00   784.799    5.918    0.000    5.918      485.031  416.637    0.000  416.637      375.694  820.348    0.000  820.348
800.00   841.419   21.559    0.000   21.559      518.025  255.250    0.000  255.250      385.847  761.541    0.000  761.541
801.00   767.732    0.000    0.000    0.000      666.738  256.629    0.000  256.629      660.002  786.762    0.000  786.762
802.00   876.580    0.000    0.000    0.000      459.863  306.737    0.000  306.737      372.670  708.151    0.000  708.151
803.00   783.950    0.000    0.000    0.000      541.158  269.257    0.000  269.257      284.309  842.772    0.000  842.772
804.00   742.991   62.776    0.000   62.776      491.594  286.122    0.000  286.122      212.324  779.128    0.000  779.128
805.00   852.669   10.568    0.000   10.568      459.857  294.639    0.000  294.639      253.343  806.671    0.000  806.671
806.00   882.153    0.000    0.000    0.000      434.104  307.003    0.000  307.003       91.385  850.910    0.000  850.910
807.00   976.960    6.552    0.000    6.552      545.983  265.111    0.000  265.111      232.331  760.134    0.000  760.134
808.00   933.678    0.000    0.000    0.000      501.401  249.846    0.000  249.846      371.965  646.121    0.000  646.121
809.00   972.576    3.171    0.000    3.171      476.048  407.423    0.000  407.423      467.078  942.900    0.000  942.900
810.00   788.497    0.000    0.000    0.000      423.422  257.834    0.000  257.834       81.231  797.521    0.000  797.521
811.00   833.455    0.000    0.000    0.000      426.986  286.036    0.000  286.036      361.911  684.320    0.000  684.320
812.00   892.026    0.000    0.000    0.000      436.186  195.937    0.000  195.937       89.776  487.386    0.000  487.386
813.00   869.590    0.000    0.000    0.000      533.058  204.834    0.000  204.834        0.000  885.388    0.000  885.388
814.00   854.975    0.000    0.000    0.000      551.482  133.505    0.000  133.505        0.000  594.454    0.000  594.454
815.00   895.757    0.000    0.000    0.000      424.289  310.053    0.000  310.053        0.000 1069.256    0.000 1069.256
816.00  1006.600    0.000    0.000    0.000      836.931  203.546    0.000  203.546      552.319  798.837    0.000  798.837
817.00   961.483    0.000    0.000    0.000      605.309  121.747    0.000  121.747      243.693  700.618    0.000  700.618
818.00   884.756    0.000    0.000    0.000      366.405  269.910    0.000  269.910       30.462  690.464    0.000  690.464
819.00   872.442   23.250    0.000   23.250      469.718  285.345    0.000  285.345       20.207  852.019    0.000  852.019
820.00   912.258    0.000    0.000    0.000      397.310  349.936    0.000  349.936        0.000  802.056   10.154  791.902
821.00   813.715   30.437    0.000   30.437      357.838  330.827    0.000  330.827       20.308  619.085    0.000  619.085
822.00   802.524   21.799    0.000   21.799      285.172  281.886    0.000  281.886       20.308  467.078    0.000  467.078
823.00   777.892   16.472    0.000   16.472        3.718  533.854    0.000  533.854        0.000  558.463    0.000  558.463
824.00   709.937   81.120    0.000   81.120       77.386  461.911    0.000  461.911        0.000  609.233    0.000  609.233
825.00   764.871   20.503    0.000   20.503      245.396  265.025    0.000  265.025       91.385  446.570    0.000  446.570
826.00   681.188  110.910    0.000  110.910      114.138  492.263    0.000  492.263        0.000  649.848    0.000  649.848
827.00   764.648   71.740    0.000   71.740      170.164  449.807    0.000  449.807        0.000  792.003    0.000  792.003
828.00   828.300    0.000    0.000    0.000      202.808  402.163    0.000  402.163       40.616  619.387    0.000  619.387
829.00   860.259   19.446    0.000   19.446      269.474  362.993    0.000  362.993       40.616  538.156    0.000  538.156
830.00   783.478   24.096    0.000   24.096       97.017  433.119    0.000  433.119        0.000  426.061    0.000  426.061
831.00   716.303   56.095    0.000   56.095      194.765  288.890    0.000  288.890       50.769  436.014    0.000  436.014
832.00   687.811   60.899    0.000   60.899      182.014  387.896    0.000  387.896       30.462  528.002    0.000  528.002
833.00   809.133   10.330    0.000   10.330      233.247  212.452    0.000  212.452       30.462  406.155    0.000  406.155
834.00   868.890   19.868    0.000   19.868      297.364  314.225    0.000  314.225       20.308  547.103    0.000  547.103
835.00   788.953   61.087    0.000   61.087      470.031  214.484    0.000  214.484      304.213  406.155    0.000  406.155
836.00   764.428   88.095    0.000   88.095      275.683  367.403    0.000  367.403      100.531  454.914    0.000  454.914
837.00   713.820   98.975    0.000   98.975      366.401  244.142    0.000  244.142      202.775  474.618    0.000  474.618
838.00   690.483  113.201    0.000  113.201      359.553  319.239    0.000  319.239      351.858  433.298    0.000  433.298
839.00   773.679   99.907    0.000   99.907      402.098  342.149    0.000  342.149      413.286  555.340    0.000  555.340
840.00   713.055  126.444    0.000  126.444      190.965  376.308    0.000  376.308       19.906  506.890    0.000  506.890
841.00   680.566  203.726    0.000  203.726       89.408  598.079    0.000  598.079        0.000  890.417    0.000  890.417
842.00   628.586  201.917    0.000  201.917       94.033  634.298    0.000  634.298        0.000  917.856    0.000  917.856
843.00   632.028  172.160    0.000  172.160       77.301  576.759    0.000  576.759        0.000  816.422    0.000  816.422
844.00   592.379  187.745    0.000  187.745       51.189  562.671    0.000  562.671        0.000  778.523    0.000  778.523
845.00   603.301  196.154    0.000  196.154      117.595  462.150    0.000  462.150        0.000  767.865    0.000  767.865
846.00   717.536  118.113    0.000  118.113      303.574  407.822    0.000  407.822      364.129  587.514    0.000  587.514
847.00   790.445  104.569    0.000  104.569      224.118  385.475    0.000  385.475      110.283  606.619    0.000  606.619
848.00   819.946   98.909    0.000   98.909      364.576  410.204    0.000  410.204      211.418  686.944    0.000  686.944
849.00   710.286  106.974    0.000  106.974      381.481  297.230    0.000  297.230      364.330  374.383    0.000  374.383
850.00   773.740  111.924    0.000  111.924      309.205  379.422    0.000  379.422      121.847  609.233    0.000  609.233
851.00   829.652  102.244    0.000  102.244      477.708  356.594    0.000  356.594      352.765  555.242    0.000  555.242
852.00   853.416   75.458    0.000   75.458      415.953  463.162    0.000  463.162      304.616  720.825    0.000  720.825
853.00   958.628  116.626    0.000  116.626      417.552  524.059    0.000  524.059      406.155 1021.007    0.000 1021.007
854.00   933.627   85.528    0.000   85.528      507.284  335.146    0.000  335.146      769.075  536.241    0.000  536.241
855.00   765.701  117.713    0.000  117.713      327.706  386.554    0.000  386.554      212.526  566.304    0.000  566.304
856.00   694.654  133.480    0.000  133.480      161.262  273.931    0.000  273.931       40.616  456.724    0.000  456.724
857.00   783.844  112.133    0.000  112.133      282.216  352.185    0.000  352.185      101.337  506.889    0.000  506.889
858.00   703.884  122.912    0.000  122.912      286.921  308.259    0.000  308.259      110.584  527.700    0.000  527.700
859.00   708.466  115.218    0.000  115.218      146.130  449.375    0.000  449.375        0.000  517.044    0.000  517.044
860.00   773.208  107.595    0.000  107.595      250.397  356.594    0.000  356.594       10.053  556.952    0.000  556.952
861.00   695.999  105.988    0.000  105.988      205.916  271.510    0.000  271.510        0.000  436.617    0.000  436.617
862.00   757.247  127.015    0.000  127.015      325.744  273.845    0.000  273.845      160.850  544.583    0.000  544.583
863.00   770.033   71.622    0.000   71.622      366.247  353.994    0.000  353.994      241.274  805.659    0.000  805.659
864.00   702.840  119.207    0.000  119.207      345.559  324.459    0.000  324.459       30.462  796.618    0.000  796.618
865.00   754.994  147.875    0.000  147.875      510.176  191.483    0.000  191.483      423.843  362.819    0.000  362.819
866.00   732.787  109.787    0.000  109.787      556.614  198.788    0.000  198.788      587.111  344.326    0.000  344.326
867.00   760.057   93.813    0.000   93.813      498.945  215.087    0.000  215.087      476.829  608.023    0.000  608.023
868.00   658.766  127.172    0.000  127.172      225.897  163.944    0.000  163.944      101.539  253.847    0.000  253.847
869.00   695.911   91.123    0.000   91.123      262.517  126.243    0.000  126.243      253.847  202.675    0.000  202.675
870.00   633.444  129.200    0.000  129.200      308.991  127.714    0.000  127.714      152.308  243.090    0.000  243.090
871.00   653.462  135.788    0.000  135.788      193.687  148.293    0.000  148.293      132.000  273.149    0.000  273.149
872.00   652.383  128.796    0.000  128.796      277.562  160.398    0.000  160.398      345.232  264.001    0.000  264.001
873.00   585.033  114.852    0.000  114.852      178.729  122.266    0.000  122.266      213.231  121.847    0.000  121.847
874.00   646.574  138.090    0.000  138.090      166.537  137.917    0.000  137.917      152.308  203.078    0.000  203.078
875.00   630.537  100.330    0.000  100.330      233.983  164.376    0.000  164.376       60.923  406.155    0.000  406.155
876.00   593.307  128.984    0.000  128.984      109.900  132.858    0.000  132.858        0.000  161.859    0.000  161.859
877.00   660.706  105.009    0.000  105.009      172.892  161.695    0.000  161.695       71.077  284.309    0.000  284.309
878.00   716.026  139.807    0.000  139.807      363.296  160.917    0.000  160.917      160.854  302.204    0.000  302.204
879.00   639.279  130.128    0.000  130.128      251.103  168.181    0.000  168.181      162.462  213.231    0.000  213.231
880.00   688.533  124.389    0.000  124.389      402.104  147.601    0.000  147.601      192.621  375.492    0.000  375.492
881.00   745.209   95.083    0.000   95.083      324.805  172.763    0.000  172.763      162.462  345.232    0.000  345.232
882.00   785.625  105.171    0.000  105.171      352.271  151.406    0.000  151.406      242.889  426.262    0.000  426.262
883.00   792.435  115.435    0.000  115.435      301.890  227.930    0.000  227.930       50.568  517.848    0.000  517.848
884.00   710.847  122.960    0.000  122.960      204.843  298.661    0.000  298.661       50.769  629.541    0.000  629.541
885.00   760.936   96.063    0.000   96.063      355.295  368.008    0.000  368.008      111.693  771.695    0.000  771.695
886.00   693.470  124.782    0.000  124.782      161.004  252.919    0.000  252.919       50.769  538.156    0.000  538.156
887.00   751.831  113.971    0.000  113.971      285.377  334.804    0.000  334.804      152.207  700.618    0.000  700.618
888.00   726.339   99.628    0.000   99.628      258.712  271.250    0.000  271.250      101.539  538.156    0.000  538.156
889.00   690.581  134.797    0.000  134.797      181.186  230.005    0.000  230.005       50.769  436.617    0.000  436.617
890.00   626.756  157.087    0.000  157.087       87.506  307.653    0.000  307.653        0.000  345.232    0.000  345.232
891.00   653.157  128.424    0.000  128.424      119.714  220.580    0.000  220.580       40.616  284.309    0.000  284.309
892.00   664.524  110.907    0.000  110.907       87.506  269.867    0.000  269.867        0.000  274.155    0.000  274.155
893.00   807.124  102.623    0.000  102.623      343.494  293.732    0.000  293.732      233.539  629.541    0.000  629.541
894.00   750.790  111.216    0.000  111.216      386.036  315.781    0.000  315.781      223.385  761.541    0.000  761.541
895.00   749.191  108.576    0.000  108.576      388.847  248.855    0.000  248.855      385.847  406.155    0.000  406.155
896.00   829.504  110.506    0.000  110.506      469.349  293.472    0.000  293.472      284.309  751.387    0.000  751.387
897.00   831.416  168.235    0.000  168.235      437.916  389.712    0.000  389.712      294.463  984.524    0.000  984.524
898.00   721.307  196.796    0.000  196.796      462.771  298.661    0.000  298.661      304.516  933.855    0.000  933.855
899.00   729.447  181.695    0.000  181.695      514.739  317.684    0.000  317.684      578.771  933.956    0.000  933.956
900.00   838.039  171.152    0.000  171.152      504.105  284.824    0.000  284.824      629.541  710.772    0.000  710.772
901.00   792.602  166.308    0.000  166.308      459.389  387.938    0.000  387.938      384.436 1227.309    0.000 1227.309
902.00   780.127  159.818    0.000  159.818      415.086  404.800    0.000  404.800      243.693 1269.235    0.000 1269.235
903.00   766.409  149.601    0.000  149.601      462.470  350.023    0.000  350.023      284.309 1228.519    0.000 1228.519
904.00   718.875  212.353    0.000  212.353      448.975  361.436    0.000  361.436      416.108  923.398    0.000  923.398
905.00   721.234  157.435    0.000  157.435      418.234  427.065    0.000  427.065      253.242 1167.092    0.000 1167.092
906.00   678.087  220.067    0.000  220.067      356.154  418.505    0.000  418.505      456.925  984.523    0.000  984.523
907.00   797.263  107.197    0.000  107.197      332.337  513.272    0.000  513.272      223.385 1269.235    0.000 1269.235
908.00   826.996   30.868    0.000   30.868      402.461  448.379    0.000  448.379      132.000 1309.851    0.000 1309.851
909.00   732.561   83.544    0.000   83.544      249.201  536.785    0.000  536.785      192.924 1237.967    0.000 1237.967
910.00   784.782   72.286    0.000   72.286      234.744  553.177    0.000  553.177      110.786 1226.805    0.000 1226.805
911.00   774.550  157.998    0.000  157.998      177.946  749.418    0.000  749.418        0.000 1462.058    0.000 1462.058
912.00   776.557   55.879    0.000   55.879      356.982  541.285    0.000  541.285        0.000 1451.803    0.000 1451.803
913.00   928.415    0.000    0.000    0.000      719.371  235.885    0.000  235.885      335.078 1512.928    0.000 1512.928
914.00   903.671   51.519    0.000   51.519      395.027  640.136    0.000  640.136      101.539 1588.112    0.000 1588.112
915.00   934.417    0.000    0.000    0.000      419.321  415.735    0.000  415.735      152.308 1289.543    0.000 1289.543
916.00   950.880    7.093    0.000    7.093      471.031  474.825    0.000  474.825       20.207 1571.634    0.000 1571.634
917.00   938.907    2.748    0.000    2.748      353.219  542.222    0.000  542.222        0.000 1387.252    0.000 1387.252
918.00   961.830    0.000    0.000    0.000      563.117  213.057    0.000  213.057      435.913  477.232    0.000  477.232
919.00   919.477    0.000    0.000    0.000      627.927  170.861    0.000  170.861      396.001  710.168    0.000  710.168
920.00   938.949    0.000    0.000    0.000      688.004  249.066    0.000  249.066      789.685  758.417    0.000  758.417
921.00   945.111    0.000    0.000    0.000      513.272  440.483    0.000  440.483      132.000 1435.401    0.000 1435.401
922.00   888.018    0.000    0.000    0.000      784.468  109.121    0.000  109.121      525.786  829.299  243.693  585.606
923.00   943.544    0.000    0.000    0.000      645.343  329.097    0.000  329.097      294.160 1045.043    0.000 1045.043
924.00  1017.856    0.000    0.000    0.000      440.768  549.332    0.000  549.332      294.463 1289.543    0.000 1289.543
925.00   916.172   41.181    0.000   41.181      161.522  761.869    0.000  761.869       10.154 1480.657    0.000 1480.657
926.00  1061.208   39.472    0.000   39.472      407.903  743.838    0.000  743.838      202.372 1716.909    0.000 1716.909
927.00   898.604   23.039    0.000   23.039      407.524  456.376    0.000  456.376      223.385 1256.467    0.000 1256.467
928.00   833.235    0.000    0.000    0.000      538.606  212.365    0.000  212.365       30.462  902.588    0.000  902.588
929.00  1065.535    0.000    0.000    0.000      608.039  455.239    0.000  455.239      284.309 1447.577    0.000 1447.577
930.00  1130.838   14.373    0.000   14.373      592.229  581.409    0.000  581.409      271.337 1667.126    0.000 1667.126
931.00   993.291    0.000    0.000    0.000      864.532  138.694    0.000  138.694      111.390 1144.567  182.669  961.898
932.00   857.684    0.000    0.000    0.000      684.245  115.823    0.000  115.823      181.964  730.072    0.000  730.072
933.00   895.117    0.000    0.000    0.000      565.352  221.011    0.000  221.011      243.189  619.387    0.000  619.387
934.00   821.171    2.382    0.000    2.382      400.550  353.734    0.000  353.734        0.000  790.491    0.000  790.491
935.00   820.702    0.000    0.000    0.000      457.276  349.028    0.000  349.028        0.000  933.049    0.000  933.049
936.00   776.164    0.000    0.000    0.000      604.177  154.602    0.000  154.602       10.053  729.568    0.000  729.568
937.00   840.892    0.000    0.000    0.000      243.179  426.933    0.000  426.933        0.000  760.130    0.000  760.130
938.00   808.098    0.000    0.000    0.000      251.734  424.946    0.000  424.946       30.159  770.989    0.000  770.989
939.00   854.862   32.396    0.000   32.396      322.293  375.574    0.000  375.574      130.892  660.002    0.000  660.002
940.00   872.444    0.000    0.000    0.000      489.703  246.433    0.000  246.433       60.822  669.955    0.000  669.955
941.00   806.789   30.418    0.000   30.418      420.256  239.127    0.000  239.127       30.159  617.472    0.000  617.472
942.00   822.532   38.129    0.000   38.129      100.811  691.476    0.000  691.476        0.000  861.669    0.000  861.669
943.00   771.411    0.000    0.000    0.000      276.855  277.994    0.000  277.994        0.000  395.296    0.000  395.296
944.00   816.696   14.960    0.000   14.960      255.422  376.896    0.000  376.896        0.000  525.583    0.000  525.583
945.00   808.573   25.830    0.000   25.830      291.696  397.393    0.000  397.393        0.000  728.459    0.000  728.459
946.00   933.119    0.000    0.000    0.000      600.155  330.211    0.000  330.211      385.747 1069.760    0.000 1069.760
947.00   969.879    0.000    0.000    0.000      600.683  428.572    0.000  428.572      433.802 1245.105    0.000 1245.105
948.00   857.564   41.388    0.000   41.388      574.183  437.485    0.000  437.485      517.647 1509.007    0.000 1509.007
949.00   810.796   66.978    0.000   66.978      527.692  361.041    0.000  361.041      282.091 1352.963    0.000 1352.963
950.00   953.256    0.000    0.000    0.000      816.145  222.483    0.000  222.483      323.312 1062.736  253.444  809.292
951.00   857.591    0.000    0.000    0.000      484.206  441.109    0.000  441.109      274.155  839.043    0.000  839.043
952.00   989.992    0.000    0.000    0.000      383.173  603.489    0.000  603.489      192.823 1237.262    0.000 1237.262
953.00   928.163    0.000    0.000    0.000      459.900  330.740    0.000  330.740       50.366  688.650   50.265  638.384
954.00   867.229    0.000    0.000    0.000      245.223  407.092    0.000  407.092       30.462  558.463    0.000  558.463
955.00   925.729    0.000    0.000    0.000      545.938  285.950    0.000  285.950      281.487  717.003    0.000  717.003
956.00   896.569    0.000    0.000    0.000      371.710  310.680    0.000  310.680       50.467  578.771    0.000  578.771
957.00   904.809    0.000    0.000    0.000      492.214  125.552    0.000  125.552      111.390  609.233    0.000  609.233
958.00   917.804    0.000    0.000    0.000      414.484  271.337    0.000  271.337      203.078  609.233    0.000  609.233
959.00  1026.337    0.000    0.000    0.000      673.131  180.631    0.000  180.631      221.269  892.131    0.000  892.131
960.00   894.322    0.000    0.000    0.000      646.779   13.057    0.000   13.057      528.002  385.847    0.000  385.847
961.00   759.455    0.000    0.000    0.000      432.686  162.992    0.000  162.992      314.770  385.847    0.000  385.847
962.00   801.605    0.000    0.000    0.000      439.281  196.542    0.000  196.542      240.774  533.229    0.000  533.229
963.00   945.318    0.000    0.000    0.000      623.805  189.884    0.000  189.884      553.533  636.879    0.000  636.879
964.00   827.090    0.000    0.000    0.000      771.824   22.568    0.000   22.568      473.907  476.628    0.000  476.628
965.00   775.059    0.000    0.000    0.000      476.163  108.258    0.000  108.258       60.520  607.925    0.000  607.925
966.00   908.018   33.607    0.000   33.607      293.163  924.038    0.000  924.038       40.012 2049.976    0.000 2049.976
967.00   970.727    0.000    0.000    0.000     1117.999  224.125    0.000  224.125      706.942 1383.232  372.267 1010.965
968.00   957.276    0.000    0.000    0.000      744.533  153.308    0.000  153.308      345.232  749.980    0.000  749.980
969.00   954.481    0.000    0.000    0.000      817.503  266.701    0.000  266.701      680.310 1330.553    0.000 1330.553
970.00   937.982    0.000    0.000    0.000      856.347  122.913    0.000  122.913      271.736 1101.129    0.000 1101.129
971.00   939.346    0.000    0.000    0.000     1033.536   43.753    0.000   43.753      873.234  973.765    0.000  973.765
972.00   872.210    0.000    0.000    0.000      659.016  384.721    0.000  384.721      436.617 1562.286    0.000 1562.286
973.00   926.807   34.113    0.000   34.113      646.345  407.170    0.000  407.170      406.155 1421.241    0.000 1421.241
974.00   957.043    0.000    0.000    0.000      626.740  374.487    0.000  374.487      211.115 1254.749    0.000 1254.749
975.00   905.615    0.000    0.000    0.000      522.224  310.248    0.000  310.248      203.078  928.125    0.000  928.125
976.00   864.995    0.000    0.000    0.000      583.010  140.381    0.000  140.381      284.309  546.500    0.000  546.500
977.00   831.162    0.000    0.000    0.000      569.479  164.376    0.000  164.376      598.878  452.300    0.000  452.300
978.00   936.539   57.086    0.000   57.086      668.224  428.578    0.000  428.578      974.370  904.399    0.000  904.399
979.00   930.025    0.000    0.000    0.000      537.054  294.682    0.000  294.682      811.908  723.238    0.000  723.238
980.00   867.635   82.515    0.000   82.515      210.116  595.072    0.000  595.072        9.953 1083.751    0.000 1083.751
981.00   791.865   77.219    0.000   77.219      182.708  546.911    0.000  546.911        0.000 1040.019    0.000 1040.019
982.00   763.250  130.512    0.000  130.512      148.032  670.041    0.000  670.041        0.000 1111.498    0.000 1111.498
983.00   904.368   59.611    0.000   59.611      412.885  536.882    0.000  536.882      313.363  922.093    0.000  922.093
984.00   752.801   54.171    0.000   54.171      133.936  431.304    0.000  431.304        0.000  790.997    0.000  790.997
985.00   745.824   35.200    0.000   35.200      222.898  365.675    0.000  365.675      171.608  661.108    0.000  661.108
986.00   949.179   26.209    0.000   26.209      607.865  418.677    0.000  418.677      761.541  817.639    0.000  817.639
987.00   757.291    5.073    0.000    5.073      473.038  335.927    0.000  335.927      616.061  696.797    0.000  696.797
988.00   953.101    0.000    0.000    0.000      412.467  532.297    0.000  532.297      473.201 1025.441    0.000 1025.441
989.00   857.131    6.975    0.000    6.975      328.599  476.524    0.000  476.524      342.208  872.228    0.000  872.228
990.00   780.320    0.000    0.000    0.000      462.553  228.232    0.000  228.232      370.967  557.659    0.000  557.659
991.00   860.739   10.045    0.000   10.045      385.969  368.741    0.000  368.741      362.317  810.601    0.000  810.601
992.00   731.485   85.023    0.000   85.023      147.816  427.973    0.000  427.973       50.769  660.002    0.000  660.002
993.00   773.972    5.155    0.000    5.155      194.547  496.326    0.000  496.326        0.000  922.293    0.000  922.293
994.00   820.283   38.257    0.000   38.257      358.252  518.073    0.000  518.073      271.434  972.558    0.000  972.558
995.00   720.254  109.429    0.000  109.429      119.240  691.174    0.000  691.174       20.308 1533.236    0.000 1533.236
996.00   762.543  131.323    0.000  131.323      242.483  555.903    0.000  555.903      191.110 1258.880    0.000 1258.880
997.00   734.919  160.330    0.000  160.330       93.466  697.015    0.000  697.015        0.000 1269.235    0.000 1269.235
998.00   598.957  163.344    0.000  163.344      156.151  577.641    0.000  577.641       50.265 1114.609    0.000 1114.609
999.00   684.264  127.787    0.000  127.787      110.540  613.964    0.000  613.964       10.053 1075.807    0.000 1075.807
1000.00   762.634   68.222    0.000   68.222      351.253  381.877    0.000  381.877       10.053 1238.051    0.000 1238.051
1001.00   740.194  115.073    0.000  115.073      231.897  506.051    0.000  506.051       60.319 1115.517    0.000 1115.517
1002.00   754.849   92.429    0.000   92.429      466.182  358.798    0.000  358.798      192.218 1116.826    0.000 1116.826
1003.00   728.641  130.740    0.000  130.740      180.707  611.670    0.000  611.670       50.265 1339.204    0.000 1339.204
1004.00   780.750   91.682    0.000   91.682      399.371  403.758    0.000  403.758      241.274 1234.843    0.000 1234.843
1005.00   776.341  121.231    0.000  121.231      454.555  523.240    0.000  523.240        0.000 1609.125    0.000 1609.125
1006.00   907.244   14.162    0.000   14.162      621.987  269.809    0.000  269.809      613.047  935.251    0.000  935.251
1007.00   878.932   15.430    0.000   15.430      521.561  319.568    0.000  319.568      352.866 1018.490    0.000 1018.490
1008.00   846.798   47.224    0.000   47.224      475.646  400.520    0.000  400.520      564.994  842.571    0.000  842.571
1009.00   760.415  117.523    0.000  117.523      437.648  469.867    0.000  469.867      213.231 1167.696    0.000 1167.696
1010.00   800.831   31.632    0.000   31.632      178.284  550.960    0.000  550.960        0.000 1141.246    0.000 1141.246
1011.00   758.721  119.923    0.000  119.923      227.020  507.611    0.000  507.611       81.231  893.541    0.000  893.541
1012.00   877.630   20.291    0.000   20.291      501.462  374.536    0.000  374.536      334.274 1015.388    0.000 1015.388
1013.00   857.947   21.631    0.000   21.631      584.756  327.279    0.000  327.279      312.049 1115.516    0.000 1115.516
1014.00   842.420   39.577    0.000   39.577      390.895  393.689    0.000  393.689      170.903 1247.012    0.000 1247.012
1015.00   904.178   17.092    0.000   17.092      457.456  429.400    0.000  429.400      253.847 1340.312    0.000 1340.312
1016.00   675.302  167.525    0.000  167.525      219.442  682.870    0.000  682.870       40.212 1550.923    0.000 1550.923
1017.00   710.098  166.065    0.000  166.065      240.811  622.987    0.000  622.987        0.000 1327.941    0.000 1327.941
1018.00   721.104  116.293    0.000  116.293      194.719  610.540    0.000  610.540        0.000 1013.675    0.000 1013.675
1019.00   714.438  103.513    0.000  103.513      134.371  657.667    0.000  657.667        0.000 1188.004    0.000 1188.004
1020.00   622.023  175.490    0.000  175.490      125.204  694.578    0.000  694.578        0.000 1175.834    0.000 1175.834
1021.00   766.105   99.106    0.000   99.106      209.468  541.840    0.000  541.840        0.000 1003.924    0.000 1003.924
1022.00   721.561   80.360    0.000   80.360      118.848  682.045    0.000  682.045        0.000 1237.060    0.000 1237.060
1023.00   660.387  161.245    0.000  161.245      100.822  648.251    0.000  648.251       10.154 1218.466    0.000 1218.466
1024.00   730.501  131.563    0.000  131.563      152.184  596.975    0.000  596.975       50.769  903.695    0.000  903.695
1025.00   729.690  165.516    0.000  165.516      282.997  526.849    0.000  526.849      131.093 1188.004    0.000 1188.004
1026.00   820.464  147.769    0.000  147.769      325.120  503.417    0.000  503.417      152.308 1188.004    0.000 1188.004
1027.00   714.442  227.464    0.000  227.464      182.222  594.295    0.000  594.295       10.053  974.571    0.000  974.571
1028.00   696.303  167.235    0.000  167.235      248.888  563.892    0.000  563.892       10.154 1267.723    0.000 1267.723
1029.00   838.654   60.552    0.000   60.552      392.216  448.899    0.000  448.899       20.308 1289.543    0.000 1289.543
1030.00   797.280  104.827    0.000  104.827      228.135  581.280    0.000  581.280       30.159 1187.399    0.000 1187.399
1031.00   694.817  166.447    0.000  166.447      177.864  669.649    0.000  669.649        0.000 1360.620    0.000 1360.620
1032.00   787.173  124.961    0.000  124.961      429.035  456.551    0.000  456.551       80.425 1450.695    0.000 1450.695
1033.00   793.854  101.429    0.000  101.429      511.886  328.793    0.000  328.793      121.746 1157.542    0.000 1157.542
1034.00   763.999  100.231    0.000  100.231      373.624  538.350    0.000  538.350       60.923 1259.081    0.000 1259.081
1035.00   853.740   87.221    0.000   87.221      396.618  283.399    0.000  283.399       90.780  984.926    0.000  984.926
1036.00   771.607   92.179    0.000   92.179      400.463  313.793    0.000  313.793      131.194  984.826    0.000  984.826
1037.00   738.486   87.912    0.000   87.912      446.769  302.465    0.000  302.465      111.189 1116.927    0.000 1116.927
1038.00   830.844  104.330    0.000  104.330      389.613  389.884    0.000  389.884      100.531 1238.269    0.000 1238.269
1039.00   805.389  109.954    0.000  109.954      414.165  422.310    0.000  422.310       20.308 1480.552    0.000 1480.552
1040.00   785.962  106.429    0.000  106.429      414.783  313.230    0.000  313.230        0.000 1228.620    0.000 1228.620
1041.00   826.913  107.618    0.000  107.618      486.032  436.837    0.000  436.837      101.539 1391.082    0.000 1391.082
1042.00   779.203  118.839    0.000  118.839      555.460  229.743    0.000  229.743      273.550 1126.476    0.000 1126.476
1043.00   785.039  134.322    0.000  134.322      598.644  305.878    0.000  305.878      121.141 1389.973    0.000 1389.973
1044.00   856.444  122.152    0.000  122.152      680.878  271.115    0.000  271.115      394.590 1034.688    0.000 1034.688
1045.00   806.934  133.793    0.000  133.793      567.991  359.534    0.000  359.534      272.945 1309.044    0.000 1309.044
1046.00   812.269  145.601    0.000  145.601      455.717  486.893    0.000  486.893       81.130 1530.515    0.000 1530.515
1047.00   800.377  136.794    0.000  136.794      300.862  630.717    0.000  630.717       71.077 1343.714    0.000 1343.714
1048.00   871.241   55.803    0.000   55.803      480.607  384.348    0.000  384.348       10.053 1302.897    0.000 1302.897
1049.00   847.408  113.929    0.000  113.929      491.558  432.506    0.000  432.506      121.645 1348.753    0.000 1348.753
1050.00   902.713  118.007    0.000  118.007      528.345  382.996    0.000  382.996      252.638 1204.180    0.000 1204.180
