# Supplementary material for: N-Glycans modulate tilting of HIV-1 envelope glycoprotein
Source: Nat Commun. 2026 Apr 15;17:5206. doi: 10.1038/s41467-026-71874-2 (PMC13254402; doi:10.1038/s41467-026-71874-2)
Supplement: Supplementary file 8 — Source Data [file 41467_2026_71874_MOESM8_ESM.zip › source_data/1_Main_Text_Figures/4_Figure_5/3_Raw_data/FP/FP.A.2.txt]

#ASA ANALYSIS
#SIM_TIME  ASA1.4 TotOccl1.4 ShldMem1.4 ShldGly1.4   ASA7.2 TotOccl7.2 ShldMem7.2 ShldGly7.2   ASA18.6 TotOccl18.6 ShldMem18.6 ShldGly18.6

  0.00   853.566  142.333    0.000  142.333      395.547  499.782    0.000  499.782      111.693 1228.619   10.154 1218.466
  1.00   841.681  176.276    0.000  176.276      939.833  527.924    0.000  527.924     1315.371 1743.239    0.000 1743.239
  2.00  1022.133   97.154    0.000   97.154     1043.836  548.528    0.000  548.528     1576.765 1437.525    0.000 1437.525
  3.00   973.755   86.263    0.000   86.263      553.264  904.406    0.000  904.406      436.617 2132.315    0.000 2132.315
  4.00   902.387   77.273    0.000   77.273      395.849  595.349    0.000  595.349      172.616 1233.233    0.000 1233.233
  5.00   875.879  138.563    0.000  138.563      383.518  854.665    0.000  854.665      212.425 1825.459    0.000 1825.459
  6.00   796.226  234.021    0.000  234.021      239.559  988.392    0.000  988.392      142.154 1925.609    0.000 1925.609
  7.00   849.837  106.545    0.000  106.545      304.368  816.756    0.000  816.756       20.308 1900.977    0.000 1900.977
  8.00   836.608   69.521    0.000   69.521      389.264  609.707    0.000  609.707       90.478 1664.409    0.000 1664.409
  9.00   825.875  113.456    0.000  113.456      635.957  387.789    0.000  387.789      383.731 1078.908    0.000 1078.908
 10.00   741.417  133.319    0.000  133.319      289.020  581.779    0.000  581.779       20.107 1232.127    0.000 1232.127
 11.00   804.412  116.379    0.000  116.379      277.736  698.904    0.000  698.904        0.000 1448.683    0.000 1448.683
 12.00   917.349  136.061    0.000  136.061      410.767  700.922    0.000  700.922       59.717 1622.093    0.000 1622.093
 13.00   837.099   96.119    0.000   96.119      435.227  608.334    0.000  608.334      130.793 1418.017    0.000 1418.017
 14.00   800.111  150.945    0.000  150.945      323.347  675.250    0.000  675.250       10.154 1334.573    0.000 1334.573
 15.00   627.106  212.457    0.000  212.457      229.746  681.050    0.000  681.050        0.000 1020.610    0.000 1020.610
 16.00   752.954  182.533    0.000  182.533      321.791  626.916    0.000  626.916       10.154 1212.527    0.000 1212.527
 17.00   855.456  128.743    0.000  128.743      378.211  723.423    0.000  723.423      335.078 1360.419   71.077 1289.342
 18.00   722.973  164.156    0.000  164.156      235.280  859.163    0.000  859.163      142.154 1539.661    0.000 1539.661
 19.00   745.222  124.447    0.000  124.447      422.828  554.630    0.000  554.630      416.309 1357.399    0.000 1357.399
 20.00   895.748   23.252    0.000   23.252      537.947  504.659    0.000  504.659      435.811 1250.621    0.000 1250.621
 21.00   800.874  148.330    0.000  148.330      428.317  710.005    0.000  710.005      405.351 1506.080    0.000 1506.080
 22.00   875.354  126.393    0.000  126.393      444.360  615.165    0.000  615.165      171.812 1332.672    0.000 1332.672
 23.00   849.203  128.483    0.000  128.483      354.000  609.599    0.000  609.599       30.462 1286.527    0.000 1286.527
 24.00   760.138  162.270    0.000  162.270      277.995  696.371    0.000  696.371       71.077 1216.455    0.000 1216.455
 25.00   822.101   93.012    0.000   93.012      379.076  545.611    0.000  545.611      151.705 1213.238    0.000 1213.238
 26.00   851.875   99.074    0.000   99.074      334.113  715.863    0.000  715.863       10.154 1295.675    0.000 1295.675
 27.00   837.305   51.659    0.000   51.659      517.770  385.419    0.000  385.419      282.700 1081.638    0.000 1081.638
 28.00   927.321   22.238    0.000   22.238      507.913  623.244    0.000  623.244      324.924 1490.504    0.000 1490.504
 29.00   929.097   55.118    0.000   55.118      588.966  711.218    0.000  711.218      365.540 2104.349  192.621 1911.728
 30.00   691.922  215.192    0.000  215.192      185.820  673.841    0.000  673.841       10.154 1319.098    0.000 1319.098
 31.00   633.026  249.354    0.000  249.354      112.668  625.201    0.000  625.201       10.154 1034.890    0.000 1034.890
 32.00   910.964  111.937    0.000  111.937      370.602  624.514    0.000  624.514      162.462 1360.620    0.000 1360.620
 33.00   873.585  167.644    0.000  167.644      404.930  635.411    0.000  635.411      233.539 1350.466    0.000 1350.466
 34.00   877.338  148.903    0.000  148.903      394.208  654.431    0.000  654.431      294.463 1665.035    0.000 1665.035
 35.00   794.343  184.637    0.000  184.637      102.292  761.823    0.000  761.823        0.000 1583.905    0.000 1583.905
 36.00   860.211  199.029    0.000  199.029      117.597 1043.451    0.000 1043.451        0.000 1736.313    0.000 1736.313
 37.00   881.521  180.251    0.000  180.251      152.184  883.314    0.000  883.314        0.000 1584.005    0.000 1584.005
 38.00   850.408  185.660    0.000  185.660       68.483  910.940    7.609  903.331        0.000 1523.082    0.000 1523.082
 39.00   716.129  203.163    0.000  203.163      151.838  661.912    0.000  661.912        0.000 1147.388    0.000 1147.388
 40.00   776.757  162.295    0.000  162.295      195.937  720.103    0.000  720.103       81.231 1380.928   20.308 1360.620
 41.00   754.907  196.474    0.000  196.474      127.454  725.553    0.000  725.553        0.000 1279.389    0.000 1279.389
 42.00   803.235  191.295    0.000  191.295      197.320  790.533    0.000  790.533        0.000 1441.851   50.769 1391.082
 43.00   753.935  251.593    0.000  251.593      155.470  802.076    0.000  802.076        0.000 1492.620    0.000 1492.620
 44.00   671.290  233.852    0.000  233.852       63.554  729.485    0.000  729.485        0.000 1451.904    0.000 1451.904
 45.00   917.512  115.931    0.000  115.931      244.013  898.875    0.000  898.875        0.000 1806.586    0.000 1806.586
 46.00   822.812  205.133    0.000  205.133      248.077  697.538    0.000  697.538       91.385 1173.427    0.000 1173.427
 47.00   805.432  217.051    0.000  217.051      287.247  855.038    0.000  855.038       30.462 1644.929    0.000 1644.929
 48.00   888.856  212.988    0.000  212.988      274.882  815.695    0.000  815.695      142.154 1327.545    0.000 1327.545
 49.00   801.961  112.559    0.000  112.559      170.083  659.925    0.000  659.925        0.000 1409.781    0.000 1409.781
 50.00   878.810  211.950    0.000  211.950      276.785  740.684    0.000  740.684       30.462 1546.305    0.000 1546.305
 51.00   711.236  244.545    0.000  244.545      169.305  764.508    0.000  764.508        0.000 1334.180    0.000 1334.180
 52.00   886.908  142.164    0.000  142.164      463.209  456.982    0.000  456.982       10.154 1439.136  375.694 1063.443
 53.00   792.181  214.149    0.000  214.149      239.689  804.151    0.000  804.151       30.462 1594.159    0.000 1594.159
 54.00   759.513  216.362    0.000  216.362      213.576  756.077    0.000  756.077        0.000 1340.312    0.000 1340.312
 55.00   740.562  191.840    0.000  191.840      195.677  823.522    0.000  823.522        0.000 1462.159    0.000 1462.159
 56.00   697.767  260.163    0.000  260.163      318.549  691.139    0.000  691.139       30.462 1472.112    0.000 1472.112
 57.00   830.104  177.651    0.000  177.651      302.206  739.821    0.000  739.821       10.154 1512.928    0.000 1512.928
 58.00   794.740  158.373    0.000  158.373      274.277  806.055    0.000  806.055        0.000 1472.313    0.000 1472.313
 59.00   819.962  142.556    0.000  142.556      316.906  683.876    0.000  683.876        0.000 1431.295    0.000 1431.295
 60.00   730.448  151.029    0.000  151.029      300.563  574.709    0.000  574.709        0.000 1056.004    0.000 1056.004
 61.00   724.511  140.134    0.000  140.134      212.971  663.210    0.000  663.210        0.000  984.323    0.000  984.323
 62.00   730.260  171.265    0.000  171.265      195.850  624.472    0.000  624.472        0.000  934.157    0.000  934.157
 63.00   736.860  107.142    0.000  107.142       26.113  663.857    0.000  663.857        0.000  952.655    0.000  952.655
 64.00   696.317  127.326    0.000  127.326      141.764  553.783    0.000  553.783        0.000  913.849    0.000  913.849
 65.00   760.643  224.922    0.000  224.922      156.421  786.253    0.000  786.253        0.000 1411.389    0.000 1411.389
 66.00   952.159   74.881    0.000   74.881      136.014  860.184    0.000  860.184        0.000 1563.698    0.000 1563.698
 67.00   724.874  187.926    0.000  187.926      160.744  713.146    0.000  713.146        0.000 1083.047    0.000 1083.047
 68.00   774.109  169.242    0.000  169.242      181.670  716.431    0.000  716.431        0.000 1279.389    0.000 1279.389
 69.00   754.389  183.514    0.000  183.514      104.626  749.030    0.000  749.030        0.000 1188.004    0.000 1188.004
 70.00   786.195  134.737    0.000  134.737      110.939  807.439    0.000  807.439        0.000 1127.081    0.000 1127.081
 71.00   828.756  133.862    0.000  133.862      162.862  700.262    0.000  700.262        0.000  942.300    0.000  942.300
 72.00   776.431  146.328    0.000  146.328      144.402  644.361    0.000  644.361        0.000  982.313    0.000  982.313
 73.00   788.474  159.268    0.000  159.268       62.776  785.044    0.000  785.044        0.000 1167.696    0.000 1167.696
 74.00   794.169   61.226    0.000   61.226      266.668  686.210    0.000  686.210        0.000 1259.081    0.000 1259.081
 75.00   749.479  138.653    0.000  138.653      231.648  664.205    0.000  664.205        0.000 1167.495    0.000 1167.495
 76.00   775.349  106.148    0.000  106.148       58.971  700.736    0.000  700.736        0.000 1035.696    0.000 1035.696
 77.00   827.441   27.858    0.000   27.858       92.434  596.802    0.000  596.802        0.000  802.156    0.000  802.156
 78.00   809.853   65.594    0.000   65.594       11.327  823.565    0.000  823.565        0.000 1096.619    0.000 1096.619
 79.00   901.724   24.534    0.000   24.534      200.952  594.728    0.000  594.728        0.000 1065.956    0.000 1065.956
 80.00   811.041   36.746    0.000   36.746      112.236  667.360    0.000  667.360        0.000  822.464    0.000  822.464
 81.00   765.798  119.062    0.000  119.062      208.475  601.818    0.000  601.818       20.308  964.619    0.000  964.619
 82.00   783.951  120.315    0.000  120.315      187.722  579.769    0.000  579.769        0.000  883.187    0.000  883.187
 83.00   883.337   96.711    0.000   96.711       77.994  724.344    0.000  724.344        0.000 1063.141    0.000 1063.141
 84.00   833.394  144.983    0.000  144.983      123.649  654.304    0.000  654.304        0.000  981.709    0.000  981.709
 85.00   798.911  146.133    0.000  146.133      239.085  543.798    0.000  543.798        0.000  960.798    0.000  960.798
 86.00   823.409  172.054    0.000  172.054      212.106  570.258    0.000  570.258        0.000  898.468    0.000  898.468
 87.00   815.522  192.741    0.000  192.741      364.636  641.635    0.000  641.635       50.769 1380.928    0.000 1380.928
 88.00   800.696  129.548    0.000  129.548      110.333  645.831    0.000  645.831        0.000 1018.907    0.000 1018.907
 89.00   890.194  100.416    0.000  100.416      312.842  602.769    0.000  602.769        0.000 1428.078    0.000 1428.078
 90.00   746.463  201.463    0.000  201.463      307.697  616.863    0.000  616.863        0.000 1480.657    0.000 1480.657
 91.00   748.045  223.111    0.000  223.111      292.435  563.037    0.000  563.037       10.154 1309.247    0.000 1309.247
 92.00   811.960  179.350    0.000  179.350      328.060  591.874    0.000  591.874      150.901 1295.675    0.000 1295.675
 93.00   813.457  199.450    0.000  199.450      356.595  535.670    0.000  535.670       20.308 1313.570    0.000 1313.570
 94.00   766.977  212.251    0.000  212.251      302.033  548.467    0.000  548.467       60.923 1173.829    0.000 1173.829
 95.00   880.012  128.943    0.000  128.943      307.567  662.173    0.000  662.173       10.154 1397.214    0.000 1397.214
 96.00   878.899  134.400    0.000  134.400      247.299  634.503    0.000  634.503        0.000 1263.605    0.000 1263.605
 97.00   875.067  117.416    0.000  117.416      184.523  507.395    0.000  507.395       10.154 1021.118    0.000 1021.118
 98.00   756.596  188.603    0.000  188.603      292.868  495.808    0.000  495.808      131.799  910.431    0.000  910.431
 99.00   748.349  162.121    0.000  162.121      295.548  516.041    0.000  516.041      101.539  883.388    0.000  883.388
100.00   782.904  186.680    0.000  186.680      251.017  510.376    0.000  510.376      121.847  751.387    0.000  751.387
101.00   736.219  199.967    0.000  199.967      201.211  471.251    0.000  471.251       50.769  690.464    0.000  690.464
102.00   689.317  209.453    0.000  209.453      179.508  473.498    0.000  473.498       30.462  842.772    0.000  842.772
103.00   760.350  138.588    0.000  138.588      180.546  432.687    0.000  432.687       40.616  739.223    0.000  739.223
104.00   802.670  175.426    0.000  175.426      352.098  420.408    0.000  420.408      253.847  750.382    0.000  750.382
105.00   720.478  231.072    0.000  231.072      157.631  541.292    0.000  541.292       20.308  891.430    0.000  891.430
106.00   774.654  194.046    0.000  194.046      277.735  473.414    0.000  473.414      111.693  804.670    0.000  804.670
107.00   854.960  143.064    0.000  143.064      195.764  525.078    0.000  525.078       20.308  945.216    0.000  945.216
108.00   866.120   84.477    0.000   84.477      103.675  588.933    0.000  588.933        0.000  815.427    0.000  815.427
109.00   831.261  144.735    0.000  144.735      270.083  577.522    0.000  577.522       71.077 1025.643    0.000 1025.643
110.00   746.812  207.316    0.000  207.316      156.248  590.015    0.000  590.015        0.000 1170.411    0.000 1170.411
111.00   776.559  186.577    0.000  186.577      186.425  631.304    0.000  631.304       81.231 1019.510    0.000 1019.510
112.00   812.218  161.462    0.000  161.462      111.371  589.363    0.000  589.363        0.000  719.719    0.000  719.719
113.00   881.285   94.851    0.000   94.851       84.479  609.251    0.000  609.251        0.000  932.549    0.000  932.549
114.00   767.208  165.486    0.000  165.486       39.948  526.719    0.000  526.719        0.000  506.488    0.000  506.488
115.00   848.231  104.720    0.000  104.720      113.014  500.563    0.000  500.563        0.000  535.743    0.000  535.743
116.00   757.963  138.129    0.000  138.129      163.338  538.480    0.000  538.480        0.000  875.948    0.000  875.948
117.00   813.295  139.264    0.000  139.264      124.946  512.064    0.000  512.064        0.000  728.667    0.000  728.667
118.00   706.224  167.520    0.000  167.520      207.350  500.693    0.000  500.693        0.000  870.821    0.000  870.821
119.00   743.630  174.672    0.000  174.672      268.224  524.426    0.000  524.426       10.154  730.275    0.000  730.275
120.00   731.040  187.512    0.000  187.512      199.741  478.383    0.000  478.383       20.308  758.927    0.000  758.927
121.00   786.848  179.995    0.000  179.995      264.419  520.840    0.000  520.840      162.462  852.926    0.000  852.926
122.00   770.008  173.420    0.000  173.420      317.684  562.994    0.000  562.994      182.770  995.080    0.000  995.080
123.00   718.223  187.481    0.000  187.481      237.787  592.306    0.000  592.306        0.000 1035.696    0.000 1035.696
124.00   775.020  169.208    0.000  169.208      294.856  597.062    0.000  597.062      182.770 1044.040    0.000 1044.040
125.00   858.124  156.384    0.000  156.384      222.223  746.372    0.000  746.372        0.000 1611.141    0.000 1611.141
126.00   799.936  182.596    0.000  182.596      266.322  592.382    0.000  592.382       81.231  946.017    0.000  946.017
127.00   850.891  136.193    0.000  136.193      222.569  759.571    0.000  759.571       10.154 1398.721    0.000 1398.721
128.00   950.217  196.454    0.000  196.454      353.425 1026.963    0.000 1026.963        0.000 2187.796    0.000 2187.796
129.00   797.800  309.049    0.000  309.049      152.426 1165.361    0.000 1165.361       80.425 2361.117    0.000 2361.117
130.00   742.245  283.885    0.000  283.885      166.013  973.061    0.000  973.061        0.000 2010.267    0.000 2010.267
131.00   867.166  149.342    0.000  149.342      256.810  759.878    0.000  759.878        0.000 1934.665    0.000 1934.665
132.00   820.656  128.999    0.000  128.999      113.533  684.135    0.000  684.135        0.000 1137.235    0.000 1137.235
133.00   760.400  166.010    0.000  166.010      165.500  621.315    0.000  621.315       10.154  995.080    0.000  995.080
134.00   957.248   99.974    0.000   99.974      226.373  639.561    0.000  639.561        0.000 1177.649    0.000 1177.649
135.00   859.510  139.164    0.000  139.164      263.901  621.013    0.000  621.013       40.616 1147.388    0.000 1147.388
136.00   921.349  142.550    0.000  142.550      277.735  738.048    0.000  738.048       10.154 1269.235    0.000 1269.235
137.00   868.657  131.950    0.000  131.950      331.000  594.381    0.000  594.381      101.539 1482.467    0.000 1482.467
138.00   906.333  111.169    0.000  111.169      258.712  739.043    0.000  739.043       91.385 1492.620    0.000 1492.620
139.00   956.268  101.965    0.000  101.965      247.299  708.948    0.000  708.948       20.308 1593.857    0.000 1593.857
140.00   843.673   93.981    0.000   93.981      264.419  623.822    0.000  623.822      264.001 1104.863    0.000 1104.863
141.00   920.543   40.348    0.000   40.348      416.603  601.126    0.000  601.126      142.154 1390.880    0.000 1390.880
142.00   754.498  203.682    0.000  203.682      462.856  756.107    0.000  756.107      425.757 1297.684    0.000 1297.684
143.00   854.022  106.852    0.000  106.852      169.045  703.717    0.000  703.717       30.462 1197.354    0.000 1197.354
144.00   819.480   34.023    0.000   34.023      317.597  478.254    0.000  478.254      152.308 1238.773    0.000 1238.773
145.00   848.187   68.872    0.000   68.872      204.584  631.650    0.000  631.650       60.923 1248.927    0.000 1248.927
146.00   830.841   55.146    0.000   55.146      341.981  529.184    0.000  529.184       91.385 1269.235    0.000 1269.235
147.00   962.852   40.959    0.000   40.959      441.766  608.995    0.000  608.995      121.847 1563.698    0.000 1563.698
148.00   838.139   84.433    0.000   84.433      315.166  662.944    0.000  662.944       50.265 1536.349    0.000 1536.349
149.00   833.436  108.138    0.000  108.138      294.549  751.145    0.000  751.145       40.213 1588.528    0.000 1588.528
150.00   733.791  150.250    0.000  150.250       89.408  654.650    0.000  654.650        0.000 1367.356    0.000 1367.356
151.00   896.240   78.822    0.000   78.822      344.489  690.186    0.000  690.186       71.077 1673.479    0.000 1673.479
152.00   798.878  117.710    0.000  117.710      189.364  695.069    0.000  695.069       29.858 1367.757    0.000 1367.757
153.00   840.293  128.548    0.000  128.548      209.167  742.500    0.000  742.500        0.000 1379.319    0.000 1379.319
154.00   760.697  182.961    0.000  182.961      122.222  793.991    0.000  793.991       19.906 1652.267    0.000 1652.267
155.00   733.749  175.447    0.000  175.447      104.626  702.985    0.000  702.985       60.923 1533.236    0.000 1533.236
156.00   716.402  200.624    0.000  200.624      146.304  690.142    0.000  690.142       60.923 1573.650    0.000 1573.650
157.00   819.112  179.238    0.000  179.238      129.010  818.980    0.000  818.980       81.231 1452.005    0.000 1452.005
158.00   741.833  168.108    0.000  168.108      181.583  686.124    0.000  686.124      192.924 1401.034    0.000 1401.034
159.00   713.639  169.034    0.000  169.034      150.109  783.875    0.000  783.875      253.847 1279.389    0.000 1279.389
160.00   737.508  213.307    0.000  213.307      186.511  732.512    0.000  732.512      192.924 1603.408    0.000 1603.408
161.00   842.043  193.745    0.000  193.745      134.804  793.517    0.000  793.517       50.769 1401.135    0.000 1401.135
162.00   764.918  209.578    0.000  209.578      186.425  840.556    0.000  840.556      132.000 1472.313    0.000 1472.313
163.00   747.991  205.914    0.000  205.914      205.967  821.531    0.000  821.531      233.539 1582.095    0.000 1582.095
164.00   835.445  158.019    0.000  158.019      350.454  712.841    0.000  712.841      375.694 1482.266    0.000 1482.266
165.00   769.442  178.523    0.000  178.523      375.314  644.488    0.000  644.488      342.819 1418.527    0.000 1418.527
166.00   888.949   95.225    0.000   95.225      392.982  760.127    0.000  760.127      160.850 1985.831    0.000 1985.831
167.00   794.855  128.997    0.000  128.997      182.621  627.625    0.000  627.625      142.154 1349.159    0.000 1349.159
168.00   819.696  135.341    0.000  135.341      260.830  639.386    0.000  639.386      182.770 1237.768    0.000 1237.768
169.00   817.634  121.307    0.000  121.307      279.595  631.733    0.000  631.733      435.209 1073.899    0.000 1073.899
170.00   747.848  219.973    0.000  219.973      408.504  721.443    0.000  721.443      566.000 1540.977    0.000 1540.977
171.00   758.469  200.623    0.000  200.623      332.380  630.005    0.000  630.005      314.770 1389.071    0.000 1389.071
172.00   641.947  277.883    0.000  277.883      280.716  620.276    0.000  620.276      294.261 1246.917    0.000 1246.917
173.00   634.160  237.261    0.000  237.261      226.806  788.110    0.000  788.110      213.231 1480.958    0.000 1480.958
174.00   627.150  268.991    0.000  268.991      244.791  637.874    0.000  637.874      223.385 1299.295    0.000 1299.295
175.00   705.386  236.703    0.000  236.703      336.836  720.534    0.000  720.534      264.001 1612.054    0.000 1612.054
176.00   759.641  195.572    0.000  195.572      405.836  734.414    0.000  734.414      294.463 1631.357    0.000 1631.357
177.00   704.355  190.676    0.000  190.676      388.537  650.365    0.000  650.365      333.872 1366.752    0.000 1366.752
178.00   676.897  207.901    0.000  207.901      254.346  713.142    0.000  713.142      172.616 1480.152    0.000 1480.152
179.00   688.053  221.130    0.000  221.130      353.481  701.686    0.000  701.686      544.891 1257.071    0.000 1257.071
180.00   722.205  228.161    0.000  228.161      346.175  728.925    0.000  728.925      507.694 1411.389    0.000 1411.389
181.00   708.957  246.928    0.000  246.928      417.411  599.524    0.000  599.524      495.728 1316.887    0.000 1316.887
182.00   699.720  218.568    0.000  218.568      287.636  655.034    0.000  655.034      294.463 1358.911    0.000 1358.911
183.00   669.793  205.484    0.000  205.484      328.698  637.702    0.000  637.702      506.989 1238.773    0.000 1238.773
184.00   721.728  239.915    0.000  239.915      323.477  692.306    0.000  692.306      446.570 1439.840    0.000 1439.840
185.00   700.253  226.866    0.000  226.866      356.507  709.338    0.000  709.338      688.051 1268.230    0.000 1268.230
186.00   666.350  283.953    0.000  283.953      323.131  743.232    0.000  743.232      629.541 1411.188    0.000 1411.188
187.00   688.323  261.507    0.000  261.507      300.563  712.626    0.000  712.626      304.616 1502.774    0.000 1502.774
188.00   745.484  247.932    0.000  247.932      314.992  795.891    0.000  795.891      476.829 1634.472    0.000 1634.472
189.00   731.252  256.128    0.000  256.128      320.918  773.194    0.000  773.194      639.392 1553.040    0.000 1553.040
190.00   734.210  229.624    0.000  229.624      317.684  692.433    0.000  692.433      456.724 1642.112    0.000 1642.112
191.00   696.145  233.959    0.000  233.959      358.235  708.687    0.000  708.687      446.771 1523.082    0.000 1523.082
192.00   675.119  202.178    0.000  202.178      338.433  695.461    0.000  695.461      456.724 1339.508    0.000 1339.508
193.00   793.061  217.388    0.000  217.388      384.867  713.965    0.000  713.965      761.541 1248.927    0.000 1248.927
194.00   711.899  180.182    0.000  180.182      213.057  781.153    0.000  781.153      284.309 1533.035    0.000 1533.035
195.00   631.540  262.714    0.000  262.714      157.631  713.792    0.000  713.792      182.770 1187.401    0.000 1187.401
196.00   630.379  251.897    0.000  251.897      119.845  635.452    0.000  635.452       91.385 1167.696    0.000 1167.696
197.00   741.150  184.776    0.000  184.776      100.822  784.739    0.000  784.739        0.000 1462.159    0.000 1462.159
198.00   737.545  222.257    0.000  222.257      195.937  738.043    0.000  738.043      192.924 1472.313    0.000 1472.313
199.00   727.791  307.289    0.000  307.289      180.718  810.248    0.000  810.248      142.154 1309.046    0.000 1309.046
200.00   614.018  381.372    0.000  381.372       38.046  992.779    0.000  992.779        0.000 1512.928    0.000 1512.928
201.00   645.148  401.111    0.000  401.111       70.385  936.532    0.000  936.532        0.000 1553.544    0.000 1553.544
202.00   667.419  329.612    0.000  329.612       39.948  891.093    0.000  891.093        0.000 1320.004    0.000 1320.004
203.00   806.760  238.216    0.000  238.216      108.431  852.748    0.000  852.748        0.000 1328.952    0.000 1328.952
204.00   766.205  220.330    0.000  220.330       18.502  840.151    0.000  840.151        0.000 1144.573    0.000 1144.573
205.00   763.020  200.449    0.000  200.449       22.828  975.792    0.000  975.792        0.000 1441.851    0.000 1441.851
206.00   753.928  187.187    0.000  187.187       32.166  785.946    0.000  785.946        0.000 1198.158    0.000 1198.158
207.00   839.548  169.794    0.000  169.794      248.766  706.487    0.000  706.487        0.000 1462.159    0.000 1462.159
208.00   847.228  183.719    0.000  183.719      165.500  800.087    0.000  800.087        0.000 1320.005    0.000 1320.005
209.00   706.493  267.350    0.000  267.350      133.117  961.567    0.000  961.567       10.154 1725.959    0.000 1725.959
210.00   623.210  243.623    0.000  243.623        5.707  693.560    0.000  693.560        0.000  812.310    0.000  812.310
211.00   858.285   53.633    0.000   53.633      383.601  662.847    0.000  662.847       81.130 1599.274    0.000 1599.274
212.00   738.675  172.734    0.000  172.734      295.534  829.011    0.000  829.011       50.769 1856.148    0.000 1856.148
213.00   731.165  166.957    0.000  166.957      224.297  802.670    0.000  802.670        0.000 1489.901    0.000 1489.901
214.00   771.609  148.040    0.000  148.040      236.472  924.542    0.000  924.542       80.526 1791.089    0.000 1791.089
215.00   813.514   80.935    0.000   80.935      376.177  601.116    0.000  601.116        0.000 1560.778    0.000 1560.778
216.00   798.704  123.347    0.000  123.347      255.288  792.821    0.000  792.821       50.769 1675.088    0.000 1675.088
217.00   692.303  192.252    0.000  192.252      155.814  878.645    0.000  878.645       10.154 1533.236    0.000 1533.236
218.00   848.910   66.595    0.000   66.595      321.423  745.958    0.000  745.958      192.218 1665.035    0.000 1665.035
219.00   772.821  165.746    0.000  165.746      161.652  997.723    0.000  997.723       91.385 2139.128    0.000 2139.128
220.00   799.936  100.793    0.000  100.793      202.154  868.022    0.000  868.022      121.847 1874.617    0.000 1874.617
221.00   817.994  100.226    0.000  100.226      177.772  953.665    0.000  953.665       50.769 1968.719    0.000 1968.719
222.00   781.294  110.818    0.000  110.818      348.360  815.387    0.000  815.387      152.308 1734.903    0.000 1734.903
223.00   874.965   49.248    0.000   49.248      238.994  953.059    0.000  953.059      162.462 2142.242    0.000 2142.242
224.00   854.787   23.973    0.000   23.973      414.294  578.418    0.000  578.418       10.154 1626.321    0.000 1626.321
225.00   809.728    0.000    0.000    0.000      271.943  376.526    0.000  376.526       19.906  860.969    0.000  860.969
226.00   676.623   12.584    0.000   12.584      300.432  466.536    0.000  466.536        0.000 1078.624    0.000 1078.624
227.00   722.529   51.728    0.000   51.728      242.759  581.529    0.000  581.529        9.953 1226.604    0.000 1226.604
228.00   838.746   32.618    0.000   32.618      332.816  657.416    0.000  657.416       10.154 1350.567    0.000 1350.567
229.00   937.361   45.434    0.000   45.434      355.730  805.382    0.000  805.382      101.539 1923.998    0.000 1923.998
230.00   801.626   55.070    0.000   55.070      551.286  484.607    0.000  484.607      231.221 1478.334    0.000 1478.334
231.00   808.552   22.133    0.000   22.133      256.810  547.156    0.000  547.156        0.000 1117.024    0.000 1117.024
232.00   868.937   35.275    0.000   35.275      554.927  620.611    0.000  620.611      231.322 1560.554    0.000 1560.554
233.00   844.258   48.529    0.000   48.529      286.790  736.742    0.000  736.742        0.000 1849.499    0.000 1849.499
234.00   910.160   38.680    0.000   38.680      488.043  666.958    0.000  666.958      432.485 1640.081    0.000 1640.081
235.00   849.899  132.645    0.000  132.645      339.892  795.914    0.000  795.914      323.312 1831.992    0.000 1831.992
236.00   871.966   85.171    0.000   85.171      716.827  467.705    0.000  467.705      837.934 1152.208    0.000 1152.208
237.00   800.147  146.636    0.000  146.636      524.991  578.078    0.000  578.078      507.694 1401.235    0.000 1401.235
238.00   777.659  174.826    0.000  174.826      370.340  710.581    0.000  710.581      324.924 1541.979    0.000 1541.979
239.00   752.096  172.542    0.000  172.542      439.293  636.993    0.000  636.993      577.864 1356.488    0.000 1356.488
240.00   731.995  213.291    0.000  213.291      379.416  662.506    0.000  662.506      497.540 1489.597    0.000 1489.597
241.00   806.049  130.528    0.000  130.528      378.253  675.182    0.000  675.182      436.617 1482.467    0.000 1482.467
242.00   730.779  173.677    0.000  173.677      412.798  690.440    0.000  690.440      446.771 1786.881    0.000 1786.881
243.00   687.137  177.615    0.000  177.615      441.974  586.632    0.000  586.632      548.108 1539.766    0.000 1539.766
244.00   812.689  174.778    0.000  174.778      378.122  768.643    0.000  768.643      487.386 1835.534    0.000 1835.534
245.00   945.827  127.356    0.000  127.356      477.892  728.221    0.000  728.221      363.726 1946.219    0.000 1946.219
246.00   932.865   95.750    0.000   95.750      386.727  557.633    0.000  557.633      119.635 1354.890    0.000 1354.890
247.00   873.007  175.808    0.000  175.808      533.134  579.375    0.000  579.375      737.102 1195.639    0.000 1195.639
248.00   723.975  136.988    0.000  136.988      386.670  438.610    0.000  438.610      303.108 1052.284    0.000 1052.284
249.00   719.672  226.634    0.000  226.634      444.953  595.919    0.000  595.919      597.366 1235.145    0.000 1235.145
250.00   727.300  150.911    0.000  150.911      535.253  529.733    0.000  529.733      793.097 1165.571    0.000 1165.571
251.00   678.584  177.648    0.000  177.648      313.006  506.871    0.000  506.871       60.822 1204.287    0.000 1204.287
252.00   692.775   81.187    0.000   81.187      161.000  486.115    0.000  486.115       49.764 1037.198    0.000 1037.198
253.00   708.551  182.591    0.000  182.591      308.692  511.632    0.000  511.632      151.906 1161.363    0.000 1161.363
254.00   768.863  120.174    0.000  120.174      424.424  550.363    0.000  550.363      149.292 1102.851    0.000 1102.851
255.00   677.773  221.062    0.000  221.062      367.143  615.991    0.000  615.991      355.386 1268.129    0.000 1268.129
256.00   734.726  136.219    0.000  136.219      361.382  617.381    0.000  617.381      294.463 1307.840    0.000 1307.840
257.00   813.468   34.062    0.000   34.062      361.176  508.562    0.000  508.562      162.462 1269.235    0.000 1269.235
258.00   689.100  156.102    0.000  156.102      269.950  612.664    0.000  612.664       81.231 1409.178    0.000 1409.178
259.00   681.271  170.840    0.000  170.840      227.058  655.035    0.000  655.035        0.000 1359.713    0.000 1359.713
260.00   705.916   90.872    0.000   90.872      440.116  414.870    0.000  414.870       40.616 1370.371    0.000 1370.371
261.00   742.295  159.747    0.000  159.747      508.990  558.406    0.000  558.406      426.463 1228.620    0.000 1228.620
262.00   711.325  182.491    0.000  182.491      433.724  633.891    0.000  633.891      132.000 1512.727    0.000 1512.727
263.00   664.310  234.190    0.000  234.190      314.087  641.723    0.000  641.723      274.155 1146.885    0.000 1146.885
264.00   770.629  160.136    0.000  160.136      497.337  654.472    0.000  654.472      282.898 1640.595    0.000 1640.595
265.00   693.288  254.491    0.000  254.491      384.208  704.692    0.000  704.692      401.927 1428.562    0.000 1428.562
266.00   848.611  126.593    0.000  126.593      482.125  586.062    0.000  586.062      474.110 1351.853    0.000 1351.853
267.00   807.562  133.736    0.000  133.736      657.517  516.248    0.000  516.248      889.913 1042.826    0.000 1042.826
268.00   734.343  208.104    0.000  208.104      550.797  551.993    0.000  551.993      719.920 1119.932    0.000 1119.932
269.00   780.461  156.976    0.000  156.976      566.357  409.378    0.000  409.378      517.848 1014.785    0.000 1014.785
270.00   728.340  180.896    0.000  180.896      598.727  514.611    0.000  514.611      891.425 1084.853    0.000 1084.853
271.00   819.432  147.607    0.000  147.607      591.328  602.421    0.000  602.421      779.228 1167.696    0.000 1167.696
272.00   738.959  187.452    0.000  187.452      440.887  709.767    0.000  709.767       50.568 1829.603    0.000 1829.603
273.00   742.971  213.601    0.000  213.601      358.436  711.484    0.000  711.484      251.029 1674.967    0.000 1674.967
274.00   668.715  271.244    0.000  271.244      423.751  705.742    0.000  705.742      492.602 1455.809    0.000 1455.809
275.00   593.584  344.122    0.000  344.122      317.807  813.390    0.000  813.390      182.066 1863.275    0.000 1863.275
276.00   700.610  255.853    0.000  255.853      491.591  611.877    0.000  611.877      351.258 1758.309    0.000 1758.309
277.00   682.806  247.905    0.000  247.905      367.864  812.998    0.000  812.998      281.992 1800.940    0.000 1800.940
278.00   667.445  231.333    0.000  231.333      523.227  633.074    0.000  633.074      573.732 1416.706    0.000 1416.706
279.00   699.275  253.039    0.000  253.039      531.543  586.280    0.000  586.280      724.738 1405.645    0.000 1405.645
280.00   687.760  207.204    0.000  207.204      527.166  632.427    0.000  632.427      634.457 1660.406    0.000 1660.406
281.00   775.658  215.324    0.000  215.324      550.938  674.406    0.000  674.406      764.439 1580.175    0.000 1580.175
282.00   696.707  229.804    0.000  229.804      540.138  686.894    0.000  686.894      726.544 1570.626    0.000 1570.626
283.00   674.217  263.537    0.000  263.537      387.144  674.218    0.000  674.218      402.227 1526.886    0.000 1526.886
284.00   758.701  218.611    0.000  218.611      639.826  579.509    0.000  579.509     1116.601 1176.540    0.000 1176.540
285.00   712.492  214.759    0.000  214.759      394.192  793.160    0.000  793.160      361.111 1903.993    0.000 1903.993
286.00   791.962  122.101    0.000  122.101      403.200  747.628    0.000  747.628      436.617 1783.358    0.000 1783.358
287.00   717.344  230.409    0.000  230.409      497.911  800.498    0.000  800.498      391.369 1887.293    0.000 1887.293
288.00   727.741  171.971    0.000  171.971      563.663  671.068    0.000  671.068      938.672 1557.953    0.000 1557.953
289.00   638.019  271.212    0.000  271.212      401.310  703.112    0.000  703.112      321.901 1712.075    0.000 1712.075
290.00   741.827  201.668    0.000  201.668      476.470  682.518    0.000  682.518      586.708 1536.940    0.000 1536.940
291.00   687.633  226.533    0.000  226.533      388.099  761.454    0.000  761.454      312.050 1929.011    0.000 1929.011
292.00   816.703  133.698    0.000  133.698      640.271  581.616    0.000  581.616      917.458 1191.205    0.000 1191.205
293.00   825.457  102.791    0.000  102.791      648.538  571.532    0.000  571.532      710.268 1393.176    0.000 1393.176
294.00   742.461  196.774    0.000  196.774      439.149  731.942    0.000  731.942      573.535 1639.789    0.000 1639.789
295.00   769.758  190.030    0.000  190.030      412.264  771.934    0.000  771.934      363.224 1761.736    0.000 1761.736
296.00   692.476  207.381    0.000  207.381      405.162  654.649    0.000  654.649      342.914 1724.547    0.000 1724.547
297.00   789.575  155.929    0.000  155.929      534.288  596.673    0.000  596.673      934.938 1590.531    0.000 1590.531
298.00   866.500  143.255    0.000  143.255       41.764 1054.691    0.000 1054.691        0.000 1614.266    0.000 1614.266
299.00   970.607  142.820    0.000  142.820      285.345  951.447    0.000  951.447       91.385 1999.912    0.000 1999.912
300.00   878.591  125.784    0.000  125.784      205.448  880.826    0.000  880.826       50.769 2017.296    0.000 2017.296
301.00   760.305  215.116    0.000  215.116       95.115  918.100    0.000  918.100       91.385 1479.749    0.000 1479.749
302.00   715.206  216.877    0.000  216.877       43.753  866.861    0.000  866.861        0.000 1469.088    0.000 1469.088
303.00   726.105  192.909    0.000  192.909      216.558  774.590    0.000  774.590      132.000 1497.634    0.000 1497.634
304.00   655.913  212.790    0.000  212.790       83.658  786.394    0.000  786.394        0.000 1294.154    0.000 1294.154
305.00   710.408  193.426    0.000  193.426      301.900  771.961    0.000  771.961      375.694 1701.115    0.000 1701.115
306.00   739.472  195.095    0.000  195.095      381.047  779.153    0.000  779.153      243.693 1975.673    0.000 1975.673
307.00   768.231  111.783    0.000  111.783      308.183  804.879    0.000  804.879      432.989 1737.611    0.000 1737.611
308.00   841.813   25.660    0.000   25.660      275.444  833.300    0.000  833.300      132.000 1862.269    0.000 1862.269
309.00   781.243   30.648    0.000   30.648      258.408  638.248    0.000  638.248       71.077 1398.619    0.000 1398.619
310.00   779.473  117.000    0.000  117.000      246.907  715.164    0.000  715.164       71.077 1611.751    0.000 1611.751
311.00   834.112   67.527    0.000   67.527       74.190  731.026    0.000  731.026        0.000 1125.771    0.000 1125.771
312.00   850.848   31.494    0.000   31.494      177.685  694.975    0.000  694.975        0.000 1145.978    0.000 1145.978
313.00   742.327  125.269    0.000  125.269      259.837  662.834    0.000  662.834       30.462 1367.246    0.000 1367.246
314.00   812.140   87.236    0.000   87.236      320.836  625.478    0.000  625.478      101.438 1445.051    0.000 1445.051
315.00   781.315   72.203    0.000   72.203      424.984  509.924    0.000  509.924      203.078 1194.429    0.000 1194.429
316.00   726.694  104.000    0.000  104.000       49.460  778.044    0.000  778.044        0.000 1292.239    0.000 1292.239
317.00   715.941  131.552    0.000  131.552       96.758  790.553    0.000  790.553        0.000 1194.530    0.000 1194.530
318.00   733.710  140.414    0.000  140.414       52.743  913.507    0.000  913.507        0.000 1476.621    0.000 1476.621
319.00   768.521  119.220    0.000  119.220      167.402  672.116    0.000  672.116        0.000 1127.081    0.000 1127.081
320.00   720.590  110.351    0.000  110.351       98.919  679.207    0.000  679.207        0.000 1167.294    0.000 1167.294
321.00   761.721   64.482    0.000   64.482       85.603  682.182    0.000  682.182       10.154 1116.423    0.000 1116.423
322.00   702.202  125.551    0.000  125.551       87.506  708.516    0.000  708.516        0.000 1167.696    0.000 1167.696
323.00   669.286  225.868    0.000  225.868      181.958  713.446    0.000  713.446       10.053 1399.826    0.000 1399.826
324.00   635.138  194.262    0.000  194.262      161.633  663.597    0.000  663.597       40.212 1184.779    0.000 1184.779
325.00   654.708  129.296    0.000  129.296       70.255  593.080    0.000  593.080        0.000  648.038    0.000  648.038
326.00   753.613   40.070    0.000   40.070      114.138  556.422    0.000  556.422        0.000  881.578    0.000  881.578
327.00   755.762  147.356    0.000  147.356      272.192  684.674    0.000  684.674        0.000 1666.017    0.000 1666.017
328.00   558.937  232.212    0.000  232.212      217.405  695.116    0.000  695.116      140.743 1434.207    0.000 1434.207
329.00   652.868  216.607    0.000  216.607      235.059  831.338    0.000  831.338       60.923 2033.889    0.000 2033.889
330.00   707.273  137.038    0.000  137.038      108.431  891.812    0.000  891.812        0.000 1784.367    0.000 1784.367
331.00   698.715  174.705    0.000  174.705      173.968  859.059    0.000  859.059      142.154 1523.082    0.000 1523.082
332.00   606.618  177.233    0.000  177.233       34.241  795.147    0.000  795.147        0.000 1400.127    0.000 1400.127
333.00   743.701  106.448    0.000  106.448       43.364  896.802    0.000  896.802        0.000 1644.929    0.000 1644.929
334.00   752.651  131.738    0.000  131.738      279.051  693.334    0.000  693.334      140.844 1294.459    0.000 1294.459
335.00   667.282  192.800    0.000  192.800      258.669  733.477    0.000  733.477      142.154 1579.470    0.000 1579.470
336.00   631.084  198.290    0.000  198.290      312.303  647.503    0.000  647.503      142.154 1578.768    0.000 1578.768
337.00   712.609  148.550    0.000  148.550      305.172  721.211    0.000  721.211      211.518 1688.543    0.000 1688.543
338.00   745.223  173.384    0.000  173.384      575.909  560.515    0.000  560.515      821.960 1083.644    0.000 1083.644
339.00   616.039  175.651    0.000  175.651      406.823  469.391    0.000  469.391      385.847 1147.388    0.000 1147.388
340.00   673.541  185.011    0.000  185.011      385.688  545.999    0.000  545.999      426.463 1340.312    0.000 1340.312
341.00   728.080  105.857    0.000  105.857      320.840  628.176    0.000  628.176       81.231 1604.313    0.000 1604.313
342.00   832.368   55.691    0.000   55.691      568.213  543.521    0.000  543.521      639.694 1216.148    0.000 1216.148
343.00   842.710   33.031    0.000   33.031      623.727  386.339    0.000  386.339      597.873 1278.987    0.000 1278.987
344.00   813.623   83.408    0.000   83.408      714.704  490.010    0.000  490.010     1056.689 1203.578    0.000 1203.578
345.00   813.535   88.329    0.000   88.329      481.864  581.668    0.000  581.668      343.317 1389.469    0.000 1389.469
346.00   795.688   39.911    0.000   39.911      529.339  332.422    0.000  332.422      465.567  982.107    0.000  982.107
347.00   879.289   38.375    0.000   38.375      588.718  337.096    0.000  337.096      700.618  903.293    0.000  903.293
348.00   846.335   51.729    0.000   51.729      735.183  490.056    0.000  490.056      885.700 1359.916    0.000 1359.916
349.00   844.846   45.249    0.000   45.249      687.346  442.367    0.000  442.367      889.611 1184.378    0.000 1184.378
350.00   813.021   21.255    0.000   21.255      528.320  308.690    0.000  308.690      557.860 1010.763    0.000 1010.763
351.00   875.593    1.099    0.000    1.099      694.252  367.183    0.000  367.183      964.619  883.388    0.000  883.388
352.00   863.162    0.000    0.000    0.000      515.782  273.153    0.000  273.153      466.877  910.029    0.000  910.029
353.00   801.504   16.963    0.000   16.963      571.727  282.924    0.000  282.924      548.310 1105.768    0.000 1105.768
354.00   845.204    0.000    0.000    0.000      493.819  408.129    0.000  408.129      345.232 1276.775    0.000 1276.775
355.00   896.124    0.000    0.000    0.000      656.810  406.743    0.000  406.743      680.310 1126.075    0.000 1126.075
356.00   897.359    0.000    0.000    0.000      523.521  380.373    0.000  380.373      526.795 1115.720    0.000 1115.720
357.00   812.014   33.224    0.000   33.224      601.126  305.794    0.000  305.794      548.310 1034.489    0.000 1034.489
358.00   854.308    0.000    0.000    0.000      702.466  279.290    0.000  279.290      670.156  983.720    0.000  983.720
359.00   800.376   69.100    0.000   69.100      619.198  391.268    0.000  391.268      446.771 1137.235    0.000 1137.235
360.00   857.595    0.000    0.000    0.000      398.877  430.562    0.000  430.562       91.385 1431.596    0.000 1431.596
361.00   810.961   40.746    0.000   40.746      417.121  555.155    0.000  555.155      212.628 1471.305    0.000 1471.305
362.00   909.305    0.000    0.000    0.000      736.461  474.016    0.000  474.016      577.360 1712.984    0.000 1712.984
363.00   626.162  214.842    0.000  214.842      340.984  690.022    0.000  690.022      345.232 1503.056    0.000 1503.056
364.00   691.160  144.199    0.000  144.199      189.306  634.735    0.000  634.735       80.425 1470.483    0.000 1470.483
365.00   657.413   57.947    0.000   57.947      269.297  373.540    0.000  373.540      241.783  840.057    0.000  840.057
366.00   622.001  114.449    0.000  114.449      105.996  583.520    0.000  583.520        0.000 1149.390    0.000 1149.390
367.00   683.120   92.139    0.000   92.139      265.585  490.209    0.000  490.209       40.414 1245.598    0.000 1245.598
368.00   555.464  110.926    0.000  110.926       58.754  450.878    0.000  450.878        0.000  813.414    0.000  813.414
369.00   602.726  112.688    0.000  112.688      160.785  454.513    0.000  454.513       20.308  888.211    0.000  888.211
370.00   631.511  110.942    0.000  110.942      130.869  418.283    0.000  418.283       19.906  757.317    0.000  757.317
371.00   575.430  128.512    0.000  128.512       71.763  461.860    0.000  461.860        0.000  784.760    0.000  784.760
372.00   537.412  157.283    0.000  157.283       94.942  436.647    0.000  436.647        0.000  793.302    0.000  793.302
373.00   632.865  139.062    0.000  139.062      126.589  488.186    0.000  488.186        9.953  947.221    0.000  947.221
374.00   619.403  144.798    0.000  144.798      194.639  570.812    0.000  570.812        0.000 1106.068    0.000 1106.068
375.00   611.206  165.288    0.000  165.288       87.288  584.731    0.000  584.731        0.000  947.725    0.000  947.725
376.00   563.085  162.393    0.000  162.393       62.516  527.057    0.000  527.057        0.000  756.212    0.000  756.212
377.00   608.244  172.736    0.000  172.736      157.674  591.995    0.000  591.995        0.000 1022.121    0.000 1022.121
378.00   589.296  149.401    0.000  149.401      206.832  418.805    0.000  418.805       91.385  710.772    0.000  710.772
379.00   746.700  135.523    0.000  135.523      418.024  403.192    0.000  403.192      345.232 1044.541    0.000 1044.541
380.00   721.555  144.391    0.000  144.391      439.863  352.270    0.000  352.270      385.847  934.157    0.000  934.157
381.00   663.896  149.455    0.000  149.455      307.826  533.162    0.000  533.162      162.462 1228.619    0.000 1228.619
382.00   666.030  104.988    0.000  104.988       87.506  628.792    0.000  628.792        0.000 1127.081    0.000 1127.081
383.00   776.639   34.689    0.000   34.689      327.195  306.270    0.000  306.270       20.308 1106.773    0.000 1106.773
384.00   732.381   43.372    0.000   43.372      331.000  342.413    0.000  342.413       20.308  934.157    0.000  934.157
385.00   735.834   40.554    0.000   40.554      224.471  388.069    0.000  388.069        0.000  842.772    0.000  842.772
386.00   828.887    0.000    0.000    0.000      556.723  247.244    0.000  247.244       71.077 1298.991    0.000 1298.991
387.00   756.192    5.918    0.000    5.918      237.787  384.264    0.000  384.264        0.000  832.618    0.000  832.618
388.00   695.452    0.000    0.000    0.000      335.106  234.502    0.000  234.502        0.000  719.719    0.000  719.719
389.00   691.503   42.951    0.000   42.951      121.747  549.764    0.000  549.764        0.000 1096.619    0.000 1096.619
390.00   647.073  126.232    0.000  126.232       53.264  613.913    0.000  613.913        0.000 1105.866    0.000 1105.866
391.00   728.195   46.125    0.000   46.125      142.672  593.549    0.000  593.549        0.000 1206.397    0.000 1206.397
392.00   701.782   58.434    0.000   58.434       77.994  627.715    0.000  627.715        0.000 1086.465    0.000 1086.465
393.00   812.213   31.029    0.000   31.029      275.833  518.493    0.000  518.493        0.000 1470.499    0.000 1470.499
394.00   759.037   20.420    0.000   20.420      300.215  505.707    0.000  505.707       20.308 1350.466    0.000 1350.466
395.00   710.361   81.688    0.000   81.688      103.589  579.206    0.000  579.206        0.000 1187.401    0.000 1187.401
396.00   723.966   39.948    0.000   39.948      125.465  528.143    0.000  528.143       20.308  852.926    0.000  852.926
397.00   651.406  137.670    0.000  137.670       36.144  727.495    0.000  727.495        0.000 1157.542    0.000 1157.542
398.00   705.735  124.026    0.000  124.026       32.339  697.837    0.000  697.837        0.000 1177.648    0.000 1177.648
399.00   717.485   90.724    0.000   90.724      123.649  624.423    0.000  624.423       20.308 1177.548    0.000 1177.548
400.00   625.047  132.694    0.000  132.694       32.339  472.547    0.000  472.547        0.000  731.079    0.000  731.079
401.00   812.230  136.894    0.000  136.894      368.525  570.936    0.000  570.936      274.155 1299.092    0.000 1299.092
402.00   756.699  152.680    0.000  152.680      211.155  707.635    0.000  707.635       60.923 1440.843    0.000 1440.843
403.00   666.244  179.164    0.000  179.164      107.866  628.552    0.000  628.552        0.000 1323.910    0.000 1323.910
404.00   689.715  171.174    0.000  171.174       41.590  708.373    0.000  708.373        0.000 1205.792    0.000 1205.792
405.00   580.372  251.723    0.000  251.723       19.023  654.173    0.000  654.173        0.000 1167.696    0.000 1167.696
406.00   546.211  263.988    0.000  263.988        5.707  663.858    0.000  663.858        0.000 1228.619    0.000 1228.619
407.00   511.799  250.444    0.000  250.444        0.000  619.672    0.000  619.672        0.000 1005.234    0.000 1005.234
408.00   605.833  197.387    0.000  197.387       43.753  635.367    0.000  635.367        0.000 1096.619    0.000 1096.619
409.00   554.003  170.954    0.000  170.954       38.046  601.554    0.000  601.554        0.000  944.311    0.000  944.311
410.00   640.332  142.774    0.000  142.774        0.000  678.164    0.000  678.164        0.000 1045.850    0.000 1045.850
411.00   613.737  215.747    0.000  215.747       43.753  635.367    0.000  635.367        0.000 1025.542    0.000 1025.542
412.00   746.692  109.155    0.000  109.155       74.190  659.880    0.000  659.880        0.000 1167.696    0.000 1167.696
413.00   644.018  123.582    0.000  123.582       41.416  596.672    0.000  596.672        0.000 1086.465    0.000 1086.465
414.00   594.292  153.819    0.000  153.819       19.023  685.690    0.000  685.690        0.000 1076.311    0.000 1076.311
415.00   717.924   30.859    0.000   30.859       28.534  621.532    0.000  621.532        0.000  903.695    0.000  903.695
416.00   699.382   54.815    0.000   54.815       32.339  526.936    0.000  526.936        0.000  771.695    0.000  771.695
417.00   737.991    9.004    0.000    9.004       20.925  535.756    0.000  535.756        0.000  924.003    0.000  924.003
418.00   674.567   49.571    0.000   49.571       39.948  529.960    0.000  529.960        0.000  873.133    0.000  873.133
419.00   759.169   12.471    0.000   12.471       39.948  711.027    0.000  711.027        0.000 1177.850    0.000 1177.850
420.00   818.902    1.902    0.000    1.902       98.615  597.923    0.000  597.923        0.000  994.879    0.000  994.879
421.00   775.761    0.000    0.000    0.000      290.619  355.730    0.000  355.730        0.000 1056.004    0.000 1056.004
422.00   699.605   38.576    0.000   38.576      342.154  298.574    0.000  298.574       71.077  812.310    0.000  812.310
423.00   766.995    5.707    0.000    5.707      173.109  483.011    0.000  483.011        0.000  964.619    0.000  964.619
424.00   809.123    0.000    0.000    0.000      325.293  407.092    0.000  407.092        0.000 1157.542    0.000 1157.542
425.00   712.252   51.558    0.000   51.558       95.115  410.853    0.000  410.853        0.000  731.079    0.000  731.079
426.00   679.004   54.896    0.000   54.896      112.236  424.126    0.000  424.126        0.000  781.849    0.000  781.849
427.00   664.807   61.677    0.000   61.677       76.048  548.507    0.000  548.507        0.000  995.080    0.000  995.080
428.00   733.741   70.552    0.000   70.552      214.916  524.425    0.000  524.425       10.154 1045.850    0.000 1045.850
429.00   673.248   53.473    0.000   53.473      186.425  407.092    0.000  407.092        0.000  964.619    0.000  964.619
430.00   659.135   63.858    0.000   63.858      104.626  532.600    0.000  532.600        0.000 1066.157    0.000 1066.157
431.00   710.563   35.920    0.000   35.920      110.333  599.051    0.000  599.051        0.000 1218.466    0.000 1218.466
432.00   621.862  159.726    0.000  159.726      133.161  576.733    0.000  576.733       10.154  953.961    0.000  953.961
433.00   756.165   62.537    0.000   62.537      165.500  547.818    0.000  547.818        0.000  924.003    0.000  924.003
434.00   608.717  122.326    0.000  122.326      123.649  506.094    0.000  506.094        0.000  832.618    0.000  832.618
435.00   588.656  132.238    0.000  132.238       93.213  558.320    0.000  558.320        0.000  883.388    0.000  883.388
436.00   680.860   54.449    0.000   54.449      112.236  532.600    0.000  532.600        0.000  913.849    0.000  913.849
437.00   648.552   45.361    0.000   45.361      243.320  353.784    0.000  353.784       91.385  751.387    0.000  751.387
438.00   658.602  102.343    0.000  102.343      241.592  412.538    0.000  412.538      111.693  832.618    0.000  832.618
439.00   618.875  138.116    0.000  138.116      222.569  353.740    0.000  353.740       91.385  873.234    0.000  873.234
440.00   707.684   60.545    0.000   60.545      127.454  469.303    0.000  469.303       40.616  883.287    0.000  883.287
441.00   698.221   41.729    0.000   41.729      380.459  207.350    0.000  207.350       81.231  873.234    0.000  873.234
442.00   679.774   67.254    0.000   67.254      116.040  538.220    0.000  538.220        0.000  984.926    0.000  984.926
443.00   678.170   64.170    0.000   64.170       28.534  534.415    0.000  534.415        0.000  751.387    0.000  751.387
444.00   694.382   53.514    0.000   53.514      133.161  458.530    0.000  458.530        0.000  781.748    0.000  781.748
445.00   693.816   54.055    0.000   54.055      129.356  524.817    0.000  524.817        0.000  924.003    0.000  924.003
446.00   671.214  102.382    0.000  102.382      144.575  479.292    0.000  479.292       10.154  944.311    0.000  944.311
447.00   679.099   56.839    0.000   56.839       32.339  466.063    0.000  466.063        0.000  761.541    0.000  761.541
448.00   695.954   58.792    0.000   58.792      444.617  220.321    0.000  220.321       71.077  761.541    0.000  761.541
449.00   709.153   61.489    0.000   61.489      180.718  399.352    0.000  399.352       40.616  761.541    0.000  761.541
450.00   662.388   58.998    0.000   58.998      209.253  348.120    0.000  348.120        0.000  781.849    0.000  781.849
451.00   667.191   60.802    0.000   60.802      186.425  338.261    0.000  338.261       50.769  619.387    0.000  619.387
452.00   633.718  148.433    0.000  148.433      180.718  473.324    0.000  473.324       50.769  974.772    0.000  974.772
453.00   671.414   55.078    0.000   55.078      209.253  408.776    0.000  408.776        0.000 1116.927    0.000 1116.927
454.00   658.988   49.542    0.000   49.542      291.051  319.412    0.000  319.412        0.000 1045.850    0.000 1045.850
455.00   712.192   55.315    0.000   55.315      144.575  486.945    0.000  486.945       20.308  974.773    0.000  974.773
456.00   638.404  117.977    0.000  117.977       20.925  526.849    0.000  526.849        0.000  751.387    0.000  751.387
457.00   707.792   57.225    0.000   57.225      146.390  458.454    0.000  458.454       10.154  944.311    0.000  944.311
458.00   640.289  128.877    0.000  128.877      258.712  358.841    0.000  358.841       40.616  873.234    0.000  873.234
459.00   648.816  134.666    0.000  134.666      228.276  429.052    0.000  429.052        0.000 1086.264    0.000 1086.264
460.00   641.176  124.716    0.000  124.716      311.977  369.046    0.000  369.046      162.462  934.157    0.000  934.157
461.00   595.327  132.556    0.000  132.556       60.874  521.056    0.000  521.056        0.000  964.619    0.000  964.619
462.00   671.842   71.395    0.000   71.395      100.822  463.030    0.000  463.030        0.000  741.233    0.000  741.233
463.00   648.511  162.832    0.000  162.832      117.942  525.034    0.000  525.034        0.000 1096.619    0.000 1096.619
464.00   585.971  135.059    0.000  135.059      133.161  527.236    0.000  527.236        0.000 1025.441    0.000 1025.441
465.00   647.770   94.290    0.000   94.290       58.971  516.776    0.000  516.776        0.000  954.465    0.000  954.465
466.00   709.162   70.334    0.000   70.334      287.160  344.142    0.000  344.142       20.308 1045.850    0.000 1045.850
467.00   656.511   80.215    0.000   80.215      186.425  426.669    0.000  426.669       60.923  923.902    0.000  923.902
468.00   638.782   76.909    0.000   76.909       53.264  568.355    0.000  568.355        0.000 1005.234    0.000 1005.234
469.00   562.911   89.129    0.000   89.129      119.845  424.126    0.000  424.126       20.308  832.618    0.000  832.618
470.00   656.393   77.781    0.000   77.781      233.983  464.161    0.000  464.161      111.693  802.157    0.000  802.157
471.00   645.030   66.796    0.000   66.796      110.333  475.401    0.000  475.401        0.000 1025.542    0.000 1025.542
472.00   541.452   95.574    0.000   95.574      201.253  353.697    0.000  353.697       10.154  741.233    0.000  741.233
473.00   613.245  108.300    0.000  108.300      176.914  527.756    0.000  527.756       10.154 1198.158    0.000 1198.158
474.00   621.782  116.341    0.000  116.341      184.523  476.565    0.000  476.565       40.616 1086.465    0.000 1086.465
475.00   488.727  249.994    0.000  249.994      114.138  537.788    0.000  537.788       20.308  964.619    0.000  964.619
476.00   570.586  172.365    0.000  172.365       30.437  598.443    0.000  598.443        0.000 1127.081    0.000 1127.081
477.00   577.509  128.482    0.000  128.482       85.603  599.346    0.000  599.346        0.000 1186.996    0.000 1186.996
478.00   585.662   85.023    0.000   85.023       72.244  511.452    0.000  511.452       10.154  791.297    0.000  791.297
479.00   682.723   82.009    0.000   82.009      190.230  572.105    0.000  572.105       10.154 1105.664    0.000 1105.664
480.00   704.633   78.751    0.000   78.751       19.023  580.114    0.000  580.114        0.000  852.926    0.000  852.926
481.00   573.424  203.989    0.000  203.989       68.483  585.647    0.000  585.647        0.000 1066.157    0.000 1066.157
482.00   617.987  164.994    0.000  164.994      171.163  481.281    0.000  481.281       10.154 1127.081    0.000 1127.081
483.00   592.575  158.423    0.000  158.423       96.974  500.261    0.000  500.261        0.000  964.619    0.000  964.619
484.00   634.793  140.164    0.000  140.164      136.792  585.517    0.000  585.517        0.000 1127.081    0.000 1127.081
485.00   629.372  162.709    0.000  162.709      340.424  382.362    0.000  382.362      192.924 1005.234    0.000 1005.234
486.00   647.262   81.359    0.000   81.359      106.529  553.569    0.000  553.569        0.000 1005.234    0.000 1005.234
487.00   588.844  173.098    0.000  173.098      102.724  524.948    0.000  524.948        0.000 1005.234    0.000 1005.234
488.00   576.146  201.273    0.000  201.273      216.862  467.965    0.000  467.965       30.462 1005.234    0.000 1005.234
489.00   583.185  160.514    0.000  160.514       58.971  513.015    0.000  513.015        0.000  792.003    0.000  792.003
490.00   686.379   59.366    0.000   59.366      275.703  395.547    0.000  395.547        0.000  893.541    0.000  893.541
491.00   569.485   74.834    0.000   74.834      243.235  402.287    0.000  402.287        0.000  811.807    0.000  811.807
492.00   629.192   62.267    0.000   62.267      270.126  301.987    0.000  301.987        0.000  802.156    0.000  802.156
493.00   623.081   59.729    0.000   59.729      302.119  367.100    0.000  367.100        0.000  913.849    0.000  913.849
494.00   629.592   75.612    0.000   75.612       76.092  479.379    0.000  479.379        0.000  771.695    0.000  771.695
495.00   652.591   54.158    0.000   54.158      440.466  207.350    0.000  207.350      101.539  761.440    0.000  761.440
496.00   657.690   67.915    0.000   67.915      188.111  433.507    0.000  433.507        0.000  842.772    0.000  842.772
497.00   682.694   54.836    0.000   54.836      277.562  369.046    0.000  369.046       10.154  771.695    0.000  771.695
498.00   604.769  170.189    0.000  170.189       57.069  587.377    0.000  587.377        0.000  934.157    0.000  934.157
499.00   578.656  145.303    0.000  145.303       49.460  558.800    0.000  558.800        0.000  792.003    0.000  792.003
500.00   543.771  146.973    0.000  146.973       60.874  511.545    0.000  511.545        0.000  771.695    0.000  771.695
501.00   566.670  191.341    0.000  191.341      114.138  515.479    0.000  515.479        0.000  934.157    0.000  934.157
502.00   591.517  125.709    0.000  125.709       56.723  533.205    0.000  533.205        0.000  983.921    0.000  983.921
503.00   578.034  143.471    0.000  143.471       66.580  473.969    0.000  473.969        0.000  741.133    0.000  741.133
504.00   650.242   61.636    0.000   61.636       76.092  517.425    0.000  517.425        0.000  924.003    0.000  924.003
505.00   519.393  138.452    0.000  138.452       32.339  558.798    0.000  558.798        0.000  751.387    0.000  751.387
506.00   593.217  152.848    0.000  152.848       83.484  579.376    0.000  579.376        0.000  984.926    0.000  984.926
507.00   766.585   56.435    0.000   56.435      192.132  595.673    0.000  595.673       71.077 1188.004    0.000 1188.004
508.00   627.647  134.728    0.000  134.728      100.649  528.752    0.000  528.752        0.000  984.926    0.000  984.926
509.00   729.902  173.335    0.000  173.335       24.295  864.219    0.000  864.219        0.000 1376.292    0.000 1376.292
510.00   630.241  199.397    0.000  199.397       79.896  831.131    0.000  831.131        0.000 1512.928    0.000 1512.928
511.00   622.833  167.487    0.000  167.487       81.799  704.311    0.000  704.311        0.000 1096.518    0.000 1096.518
512.00   781.091   34.533    0.000   34.533      201.644  494.499    0.000  494.499        0.000  913.345    0.000  913.345
513.00   665.527  135.903    0.000  135.903      148.379  556.721    0.000  556.721        0.000 1005.234    0.000 1005.234
514.00   623.795  151.624    0.000  151.624       69.953  603.107    0.000  603.107        0.000  964.215    0.000  964.215
515.00   680.573  154.764    0.000  154.764      212.884  551.224    0.000  551.224       20.308 1187.298    0.000 1187.298
516.00   663.421  167.959    0.000  167.959       32.339  719.797    0.000  719.797        0.000 1278.986    0.000 1278.986
517.00   628.943  158.957    0.000  158.957      121.606  685.559    0.000  685.559       10.053 1215.946    0.000 1215.946
518.00   627.875  161.215    0.000  161.215      224.417  589.277    0.000  589.277       50.769 1299.193    0.000 1299.193
519.00   660.510  132.362    0.000  132.362      124.117  715.689    0.000  715.689        0.000 1388.965    0.000 1388.965
520.00   576.387  189.325    0.000  189.325       41.807  647.596    0.000  647.596       10.053 1136.227    0.000 1136.227
521.00   611.479  159.640    0.000  159.640       59.787  643.956    0.000  643.956       10.053 1194.530    0.000 1194.530
522.00   631.276  170.150    0.000  170.150      210.459  485.412    0.000  485.412       20.106 1204.280    0.000 1204.280
523.00   610.613  120.768    0.000  120.768      164.761  516.776    0.000  516.776       20.308 1126.879    0.000 1126.879
524.00   589.530  147.161    0.000  147.161       65.972  573.486    0.000  573.486        0.000 1184.779    0.000 1184.779
525.00   563.326  184.324    0.000  184.324       79.027  562.377    0.000  562.377        0.000 1013.070    0.000 1013.070
526.00   536.822  191.724    0.000  191.724       47.427  607.692    0.000  607.692        0.000 1126.375    0.000 1126.375
527.00   575.535  153.261    0.000  153.261      120.617  543.494    0.000  543.494       20.207 1147.086    0.000 1147.086
528.00   580.731  160.425    0.000  160.425      144.053  569.342    0.000  569.342       20.106 1227.209    0.000 1227.209
529.00   605.434  168.210    0.000  168.210      185.645  632.943    0.000  632.943       70.976 1248.524    0.000 1248.524
530.00   574.854  211.397    0.000  211.397      274.050  546.514    0.000  546.514      111.390 1236.455    0.000 1236.455
531.00   556.258  232.794    0.000  232.794      220.362  580.364    0.000  580.364       60.923 1136.630    0.000 1136.630
532.00   523.097  226.098    0.000  226.098      115.518  670.978    0.000  670.978        0.000 1246.911    0.000 1246.911
533.00   535.125  252.269    0.000  252.269      178.816  575.396    0.000  575.396       20.308 1218.466    0.000 1218.466
534.00   553.528  235.911    0.000  235.911      226.373  480.585    0.000  480.585      132.000 1076.311    0.000 1076.311
535.00   548.310  202.080    0.000  202.080      184.436  539.644    0.000  539.644        0.000 1086.465    0.000 1086.465
536.00   533.392  232.034    0.000  232.034      192.132  509.544    0.000  509.544       20.308 1074.800    0.000 1074.800
537.00   535.461  235.041    0.000  235.041      153.999  539.296    0.000  539.296        0.000 1066.157    0.000 1066.157
538.00   591.728  159.075    0.000  159.075      173.109  532.198    0.000  532.198       20.308 1207.002    0.000 1207.002
539.00   557.333  187.971    0.000  187.971      208.427  536.818    0.000  536.818       71.077 1255.755    0.000 1255.755
540.00   575.815  192.517    0.000  192.517      210.938  528.393    0.000  528.393       40.616 1216.954    0.000 1216.954
541.00   608.783  127.702    0.000  127.702       77.125  664.196    0.000  664.196        0.000 1084.853    0.000 1084.853
542.00   529.445  196.664    0.000  196.664      165.282  547.036    0.000  547.036       20.308 1217.962    0.000 1217.962
543.00   599.444  141.145    0.000  141.145      230.172  501.426    0.000  501.426      111.189  973.865    0.000  973.865
544.00   619.218  169.155    0.000  169.155      136.563  585.636    0.000  585.636        0.000 1253.538    0.000 1253.538
545.00   583.061  161.347    0.000  161.347      165.369  550.711    0.000  550.711       10.154 1157.542    0.000 1157.542
546.00   567.821  179.603    0.000  179.603      280.801  446.388    0.000  446.388      152.308 1035.393    0.000 1035.393
547.00   677.043   92.751    0.000   92.751      305.879  453.910    0.000  453.910       50.769 1146.784    0.000 1146.784
548.00   655.559  135.313    0.000  135.313      204.971  558.754    0.000  558.754       60.923 1055.903    0.000 1055.903
549.00   692.475  102.306    0.000  102.306      355.184  521.051    0.000  521.051      382.522 1010.254    0.000 1010.254
550.00   719.248   87.452    0.000   87.452      350.406  455.583    0.000  455.583      150.498 1147.577    0.000 1147.577
551.00   563.744  199.653    0.000  199.653      132.245  594.411    0.000  594.411        0.000 1125.562    0.000 1125.562
552.00   776.159   95.711    0.000   95.711      472.921  631.196    0.000  631.196      603.801 1343.619    0.000 1343.619
553.00   761.140   50.839    0.000   50.839      479.880  605.259    0.000  605.259      609.031 1253.538    0.000 1253.538
554.00   695.351  111.587    0.000  111.587      506.053  487.496    0.000  487.496      345.232 1053.690    0.000 1053.690
555.00   710.587  108.078    0.000  108.078      467.476  538.248    0.000  538.248      281.190 1231.528    0.000 1231.528
556.00   763.775  103.613    0.000  103.613      287.019  548.233    0.000  548.233       91.083 1322.508    0.000 1322.508
557.00   707.863  109.367    0.000  109.367      180.718  569.215    0.000  569.215      172.616  781.849    0.000  781.849
558.00   727.095  144.360    0.000  144.360      536.733  555.501    0.000  555.501      779.833  750.782    0.000  750.782
559.00   632.001  245.420    0.000  245.420      356.495  689.266    0.000  689.266      506.081  991.659    0.000  991.659
560.00   731.530  153.828    0.000  153.828      369.600  661.474    0.000  661.474      465.269  881.176    0.000  881.176
561.00   662.414  201.433    0.000  201.433      252.353  553.518    0.000  553.518      284.309  840.861    0.000  840.861
562.00   691.757  155.432    0.000  155.432      399.332  664.057    0.000  664.057      453.904 1080.524    0.000 1080.524
563.00   733.013  151.958    0.000  151.958      320.203  670.291    0.000  670.291      422.230 1040.307    0.000 1040.307
564.00   634.094  156.916    0.000  156.916      102.897  581.006    0.000  581.006        0.000  817.032    0.000  817.032
565.00   707.341  199.842    0.000  199.842      195.057  828.210    0.000  828.210       10.053 1638.375    0.000 1638.375
566.00   713.051  104.398    0.000  104.398      136.706  603.245    0.000  603.245        0.000  905.606    0.000  905.606
567.00   584.766  201.542    0.000  201.542       90.014  482.233    0.000  482.233        0.000  860.868    0.000  860.868
568.00   564.922  211.726    0.000  211.726        0.000  608.736    0.000  608.736        0.000  708.560    0.000  708.560
569.00   616.380   84.492    0.000   84.492       57.069  530.695    0.000  530.695        0.000  771.695    0.000  771.695
570.00   567.581  177.756    0.000  177.756       43.753  457.762    0.000  457.762        0.000  544.891    0.000  544.891
571.00   539.211  178.018    0.000  178.018       30.177  521.703    0.000  521.703        0.000  626.927    0.000  626.927
572.00   707.082  188.827    0.000  188.827       89.149  621.489    0.000  621.489       10.154 1021.923    0.000 1021.923
573.00   654.286  135.742    0.000  135.742      183.123  517.718    0.000  517.718       60.319  938.774    0.000  938.774
574.00   645.914  202.219    0.000  202.219      185.121  718.107    0.000  718.107      232.935 1410.281    0.000 1410.281
575.00   837.570   28.534    0.000   28.534      180.838  717.007    0.000  717.007      100.632 1240.365    0.000 1240.365
576.00   796.851  113.308    0.000  113.308      250.262  858.233    0.000  858.233       50.265 1774.812    0.000 1774.812
577.00   750.885  217.971    0.000  217.971      228.651  954.283    0.000  954.283       30.159 2035.286    0.000 2035.286
578.00   703.919  155.938    0.000  155.938      179.630  605.005    0.000  605.005       10.053  988.038    0.000  988.038
579.00   618.613  147.228    0.000  147.228       57.069  559.705    0.000  559.705        0.000  772.198    0.000  772.198
580.00   684.760  120.910    0.000  120.910      155.037  410.938    0.000  410.938       20.308  644.420    0.000  644.420
581.00   714.482   86.389    0.000   86.389      305.838  381.570    0.000  381.570        0.000  796.020    0.000  796.020
582.00   703.631   91.710    0.000   91.710      183.308  404.086    0.000  404.086        0.000  743.937    0.000  743.937
583.00   688.567   47.135    0.000   47.135      118.980  334.026    0.000  334.026        0.000  321.707    0.000  321.707
584.00   756.805   55.880    0.000   55.880       81.539  408.864    0.000  408.864        0.000  527.801    0.000  527.801
585.00   730.843   58.685    0.000   58.685       94.337  506.266    0.000  506.266        0.000  626.826    0.000  626.826
586.00   770.134   72.294    0.000   72.294      150.836  544.438    0.000  544.438        0.000  758.120    0.000  758.120
587.00   641.822  130.025    0.000  130.025       41.546  540.033    0.000  540.033        0.000  512.419    0.000  512.419
588.00   714.186   98.885    0.000   98.885      177.950  445.440    0.000  445.440        0.000  697.200    0.000  697.200
589.00   721.936  115.093    0.000  115.093       84.476  454.732    0.000  454.732        0.000  643.111    0.000  643.111
590.00   671.307   90.661    0.000   90.661       76.865  522.394    0.000  522.394        0.000  554.239    0.000  554.239
591.00   745.834   91.292    0.000   91.292       98.055  460.702    0.000  460.702        0.000  669.151    0.000  669.151
592.00   543.176  260.409    0.000  260.409      111.755  481.455    0.000  481.455        0.000  543.282    0.000  543.282
593.00   552.271  237.750    0.000  237.750       61.563  496.283    0.000  496.283        0.000  573.141    0.000  573.141
594.00   529.519  208.070    0.000  208.070       42.624  433.247    0.000  433.247        0.000  395.398    0.000  395.398
595.00   542.255  237.958    0.000  237.958       81.626  568.009    0.000  568.009        0.000  700.015    0.000  700.015
596.00   636.848  197.507    0.000  197.507      151.879  577.605    0.000  577.605        0.000  873.234    0.000  873.234
597.00   609.392  212.080    0.000  212.080      100.822  579.116    0.000  579.116       20.308  863.080    0.000  863.080
598.00   660.387  196.408    0.000  196.408      347.241  582.870    0.000  582.870      120.940 1135.521    0.000 1135.521
599.00   577.706  244.618    0.000  244.618      214.253  558.280    0.000  558.280       20.308  822.263    0.000  822.263
600.00   607.300  196.407    0.000  196.407      115.521  555.340    0.000  555.340        0.000  720.925    0.000  720.925
601.00   559.346  216.387    0.000  216.387      181.670  453.352    0.000  453.352        0.000  660.002    0.000  660.002
602.00   581.862  221.310    0.000  221.310       26.632  632.373    0.000  632.373        0.000  781.345    0.000  781.345
603.00   656.144  211.242    0.000  211.242       58.189  601.251    0.000  601.251        0.000  649.042    0.000  649.042
604.00   643.304  188.840    0.000  188.840      235.386  577.163    0.000  577.163      251.327  776.810    0.000  776.810
605.00   554.764  268.951    0.000  268.951      132.509  578.255    0.000  578.255        0.000  731.079    0.000  731.079
606.00   565.384  231.111    0.000  231.111      195.937  442.013    0.000  442.013       30.462  780.841    0.000  780.841
607.00   596.659  204.772    0.000  204.772      398.645  459.176    0.000  459.176      353.169  790.390    0.000  790.390
608.00   594.984  253.300    0.000  253.300      216.775  581.714    0.000  581.714       20.308  893.541    0.000  893.541
609.00   582.405  224.448    0.000  224.448      122.958  596.802    0.000  596.802        0.000  846.894    0.000  846.894
610.00   620.079  184.392    0.000  184.392      155.771  484.694    0.000  484.694       10.154  700.618    0.000  700.618
611.00   621.595  147.223    0.000  147.223      161.695  515.175    0.000  515.175       30.462  781.849    0.000  781.849
612.00   584.322  236.601    0.000  236.601       66.580  551.407    0.000  551.407        0.000  731.079    0.000  731.079
613.00   692.213   87.434    0.000   87.434       41.459  522.310    0.000  522.310        0.000  700.618    0.000  700.618
614.00   684.950   19.165    0.000   19.165       77.994  368.525    0.000  368.525        0.000  483.365    0.000  483.365
615.00   644.702   10.780    0.000   10.780      116.040  344.531    0.000  344.531        0.000  354.783    0.000  354.783
616.00   641.637   24.307    0.000   24.307      128.837  286.943    0.000  286.943        0.000  394.996    0.000  394.996
617.00   764.361   10.991    0.000   10.991      302.465  294.856    0.000  294.856        0.000  649.848    0.000  649.848
618.00   846.967    8.243    0.000    8.243      191.567  572.630    0.000  572.630       30.462  882.986    0.000  882.986
619.00   753.176   52.941    0.000   52.941      165.282  554.690    0.000  554.690        0.000  781.849    0.000  781.849
620.00   797.310   23.039    0.000   23.039      318.760  418.288    0.000  418.288        0.000  781.849    0.000  781.849
621.00   664.220   75.218    0.000   75.218      106.269  489.710    0.000  489.710        0.000  710.772    0.000  710.772
622.00   794.195   69.667    0.000   69.667      415.172  294.595    0.000  294.595        0.000  791.902    0.000  791.902
623.00   798.249   14.584    0.000   14.584      361.165  369.771    0.000  369.771        0.000  788.979    0.000  788.979
624.00   782.449   18.389    0.000   18.389      271.724  403.027    0.000  403.027        0.000  741.233    0.000  741.233
625.00   731.292   86.274    0.000   86.274       81.755  595.502    0.000  595.502        0.000  690.464    0.000  690.464
626.00   643.697  190.974    0.000  190.974       69.820  674.783    0.000  674.783        0.000  760.936    0.000  760.936
627.00   627.139  127.443    0.000  127.443      135.661  555.123    0.000  555.123        0.000  690.262    0.000  690.262
628.00   702.034  147.012    0.000  147.012      130.826  646.218    0.000  646.218        0.000  741.233    0.000  741.233
629.00   611.120  164.156    0.000  164.156       89.925  556.548    0.000  556.548        0.000  639.694    0.000  639.694
630.00   678.202  211.902    0.000  211.902      146.249  701.157    0.000  701.157        0.000 1061.528    0.000 1061.528
631.00   727.120  172.289    0.000  172.289      124.204  714.218    0.000  714.218        0.000  923.398    0.000  923.398
632.00   779.802   65.312    0.000   65.312      174.870  603.364    0.000  603.364       20.106  991.555    0.000  991.555
633.00   712.603   68.989    0.000   68.989       67.919  540.770    0.000  540.770        0.000  709.967    0.000  709.967
634.00   732.680   63.929    0.000   63.929       91.006  622.783    0.000  622.783        0.000  842.772    0.000  842.772
635.00   625.534   65.448    0.000   65.448       39.861  484.520    0.000  484.520        0.000  536.849    0.000  536.849
636.00   721.301   81.115    0.000   81.115       46.821  606.482    0.000  606.482        0.000  791.902    0.000  791.902
637.00   761.853   21.559    0.000   21.559      126.932  561.262    0.000  561.262       20.308  771.695    0.000  771.695
638.00   795.469   19.446    0.000   19.446      227.667  543.915    0.000  543.915        0.000  954.263    0.000  954.263
639.00   823.805   14.584    0.000   14.584      502.584  307.197    0.000  307.197      130.893  887.905    0.000  887.905
640.00   827.000   18.177    0.000   18.177      540.981  225.289    0.000  225.289      284.309  883.388    0.000  883.388
641.00   770.795   13.739    0.000   13.739      428.232  245.526    0.000  245.526       20.107  693.581    0.000  693.581
642.00   727.691   21.559    0.000   21.559      305.402  256.333    0.000  256.333        0.000  536.346    0.000  536.346
643.00   689.569   33.032    0.000   33.032      293.297  254.085    0.000  254.085        0.000  476.428    0.000  476.428
644.00   713.417   17.755    0.000   17.755      347.166  251.319    0.000  251.319        0.000  790.796    0.000  790.796
645.00   672.808   23.673    0.000   23.673      157.069  294.892    0.000  294.892        0.000  421.033    0.000  421.033
646.00   740.748   15.430    0.000   15.430      129.655  453.698    0.000  453.698        0.000  586.512    0.000  586.512
647.00   577.607   32.128    0.000   32.128      132.901  231.644    0.000  231.644        0.000  340.809    0.000  340.809
648.00   630.703   31.071    0.000   31.071        5.534  434.327    0.000  434.327        0.000  440.136    0.000  440.136
649.00   596.640   32.973    0.000   32.973      190.057  240.291    0.000  240.291        0.000  462.353    0.000  462.353
650.00   674.706   36.663    0.000   36.663       39.083  448.851    0.000  448.851        0.000  522.169    0.000  522.169
651.00   650.254   58.843    0.000   58.843       28.448  438.995    0.000  438.995        0.000  563.791    0.000  563.791
652.00   652.044   25.941    0.000   25.941       58.885  408.646    0.000  408.646        0.000  553.638    0.000  553.638
653.00   657.088   64.614    0.000   64.614      211.631  252.830    0.000  252.830        0.000  543.283    0.000  543.283
654.00   641.990   40.801    0.000   40.801      225.855  261.563    0.000  261.563        0.000  533.933    0.000  533.933
655.00   678.896   13.739    0.000   13.739      238.479  239.257    0.000  239.257        0.000  562.786    0.000  562.786
656.00   692.376   25.942    0.000   25.942      354.948  247.815    0.000  247.815        0.000  744.450    0.000  744.450
657.00   700.222   19.657    0.000   19.657      364.374  166.320    0.000  166.320        0.000  664.827    0.000  664.827
658.00   665.683   61.228    0.000   61.228      169.304  472.030    0.000  472.030        0.000  686.845    0.000  686.845
659.00   671.658   24.064    0.000   24.064      351.579  288.112    0.000  288.112        0.000  722.635    0.000  722.635
660.00   590.808   54.034    0.000   54.034      287.849  278.340    0.000  278.340        0.000  705.845    0.000  705.845
661.00   664.930   23.082    0.000   23.082      461.084  168.957    0.000  168.957        0.000  771.393    0.000  771.393
662.00   722.774   15.007    0.000   15.007       85.775  462.387    0.000  462.387        0.000  524.182    0.000  524.182
663.00   657.333   10.991    0.000   10.991      275.315  208.472    0.000  208.472        0.000  563.390    0.000  563.390
664.00   667.284   18.812    0.000   18.812      159.576  436.448    0.000  436.448        0.000  728.063    0.000  728.063
665.00   687.557   59.720    0.000   59.720      357.458  254.472    0.000  254.472        0.000  618.985    0.000  618.985
666.00   726.750    6.975    0.000    6.975      422.869  236.618    0.000  236.618       50.769  811.305    0.000  811.305
667.00   686.795    5.073    0.000    5.073      444.360  136.922    0.000  136.922      203.078  424.854    0.000  424.854
668.00   725.483    2.959    0.000    2.959      501.120  142.146    0.000  142.146      131.598  555.143    0.000  555.143
669.00   656.847   20.503    0.000   20.503      460.741  152.096    0.000  152.096      171.611  555.548    0.000  555.548
670.00   719.507   16.698    0.000   16.698      466.879  175.832    0.000  175.832       40.616  727.862    0.000  727.862
671.00   708.264   26.632    0.000   26.632      315.263  355.946    0.000  355.946        0.000  916.765    0.000  916.765
672.00   707.878   21.559    0.000   21.559      508.252  134.801    0.000  134.801      129.789  706.851    0.000  706.851
673.00   783.644    9.723    0.000    9.723      597.450  176.914    0.000  176.914      365.540  629.541    0.000  629.541
674.00   750.884   81.974    0.000   81.974      661.242  265.583    0.000  265.583      312.958 1009.150    0.000 1009.150
675.00   835.353   32.001    0.000   32.001      829.976  242.585    0.000  242.585      546.697 1194.832    0.000 1194.832
676.00   779.581   10.568    0.000   10.568      514.653  276.870    0.000  276.870      142.154  883.186    0.000  883.186
677.00   796.690   56.344    0.000   56.344      273.355  528.769    0.000  528.769        0.000 1270.016    0.000 1270.016
678.00   690.356   82.852    0.000   82.852      529.112  172.931    0.000  172.931      242.585  543.776    0.000  543.776
679.00   746.309   13.316    0.000   13.316      393.680  160.741    0.000  160.741      132.000  496.030    0.000  496.030
680.00   657.534   70.078    0.000   70.078      291.008  296.671    0.000  296.671      223.385  553.638    0.000  553.638
681.00   780.774   55.167    0.000   55.167      545.129  225.941    0.000  225.941       60.923  913.446    0.000  913.446
682.00   761.352   44.387    0.000   44.387      581.918  238.603    0.000  238.603      132.000  872.026    0.000  872.026
683.00   751.433   35.298    0.000   35.298      506.484  223.909    0.000  223.909      121.847  751.387    0.000  751.387
684.00   642.193   59.395    0.000   59.395      385.472  126.238    0.000  126.238      192.924  355.185    0.000  355.185
685.00   739.888   39.705    0.000   39.705      523.216  256.593    0.000  256.593      162.462  974.773    0.000  974.773
686.00   666.430   52.842    0.000   52.842      384.782  223.691    0.000  223.691        0.000  729.771    0.000  729.771
687.00   580.974   59.958    0.000   59.958      266.408  227.757    0.000  227.757        0.000  644.822    0.000  644.822
688.00   653.705   17.755    0.000   17.755      390.705  156.291    0.000  156.291       40.616  527.197    0.000  527.197
689.00   594.637   58.439    0.000   58.439      374.838  127.195    0.000  127.195      243.693  334.274    0.000  334.274
690.00   711.363   10.568    0.000   10.568      473.888  150.801    0.000  150.801      152.308  496.133    0.000  496.133
691.00   646.389   40.205    0.000   40.205      426.417  196.283    0.000  196.283       40.616  639.694    0.000  639.694
692.00   633.311   32.861    0.000   32.861      351.275  102.465    0.000  102.465      264.001  274.155    0.000  274.155
693.00   659.724   40.867    0.000   40.867      276.871  266.278    0.000  266.278      132.000  669.754    0.000  669.754
694.00   654.732   76.054    0.000   76.054      261.393  406.487    0.000  406.487        0.000  781.044    0.000  781.044
695.00   756.181   35.159    0.000   35.159      452.142  227.844    0.000  227.844      182.569  707.957    0.000  707.957
696.00   722.177   86.621    0.000   86.621      457.243  263.728    0.000  263.728      172.616  799.342    0.000  799.342
697.00   692.207   49.236    0.000   49.236      365.974  283.529    0.000  283.529        0.000  802.156    0.000  802.156
698.00   668.941   70.108    0.000   70.108      436.664  208.907    0.000  208.907       50.769  739.424    0.000  739.424
699.00   756.664   29.803    0.000   29.803      315.609  298.358    0.000  298.358        0.000  604.005    0.000  604.005
700.00   724.194   52.558    0.000   52.558      442.760  206.746    0.000  206.746        0.000  627.530    0.000  627.530
701.00   704.004   45.756    0.000   45.756      225.249  466.192    0.000  466.192        0.000  750.181    0.000  750.181
702.00   805.183   69.204    0.000   69.204      427.152  309.383    0.000  309.383      101.539  883.388    0.000  883.388
703.00   716.165   78.550    0.000   78.550      336.274  369.219    0.000  369.219        0.000  812.310    0.000  812.310
704.00   723.538   47.461    0.000   47.461      327.368  367.835    0.000  367.835        0.000  739.223    0.000  739.223
705.00   730.282   24.519    0.000   24.519      459.102  166.797    0.000  166.797       79.824  759.128    0.000  759.128
706.00   713.916   34.242    0.000   34.242      408.735  209.339    0.000  209.339      292.452  535.542    0.000  535.542
707.00   678.585   49.615    0.000   49.615      437.182  176.914    0.000  176.914       81.231  578.771    0.000  578.771
708.00   742.689   19.868    0.000   19.868      432.552  208.774    0.000  208.774        0.000  840.357    0.000  840.357
709.00   807.100   51.869    0.000   51.869      566.181  248.940    0.000  248.940        0.000 1014.382    0.000 1014.382
710.00   821.404   12.471    0.000   12.471      348.547  474.999    0.000  474.999        0.000 1121.047    0.000 1121.047
711.00   673.970   11.851    0.000   11.851      214.095  302.118    0.000  302.118        0.000  669.352    0.000  669.352
712.00   624.812   24.266    0.000   24.266      388.414  143.018    0.000  143.018       30.462  618.180    0.000  618.180
713.00   667.029   42.290    0.000   42.290      291.267  242.846    0.000  242.846      101.539  586.110    0.000  586.110
714.00   805.785   97.286    0.000   97.286      608.203  370.503    0.000  370.503        0.000 1347.947   30.462 1317.485
715.00   743.842   99.951    0.000   99.951      528.493  225.682    0.000  225.682      233.539  741.233    0.000  741.233
716.00   750.396  104.771    0.000  104.771      593.256  277.476    0.000  277.476      253.847 1014.182    0.000 1014.182
717.00   742.133   64.439    0.000   64.439      542.499  249.201    0.000  249.201      253.847  768.679    0.000  768.679
718.00   755.561   41.005    0.000   41.005      588.584  174.533    0.000  174.533      558.463  517.848    0.000  517.848
719.00   722.256   38.891    0.000   38.891      519.629  146.477    0.000  146.477      365.540  538.156    0.000  538.156
720.00   792.321   23.673    0.000   23.673      677.889  235.582    0.000  235.582      203.078 1013.372    0.000 1013.372
721.00   691.349   58.839    0.000   58.839      482.662  152.184    0.000  152.184      203.078  680.310    0.000  680.310
722.00   773.835   34.632    0.000   34.632      676.611  222.525    0.000  222.525      203.078 1005.234    0.000 1005.234
723.00   921.082   16.064    0.000   16.064      818.256  245.820    0.000  245.820      523.170 1216.331    0.000 1216.331
724.00   830.454   19.657    0.000   19.657      785.443  164.370    0.000  164.370      505.981 1088.053    0.000 1088.053
725.00   677.111   19.234    0.000   19.234      420.751  139.602    0.000  139.602        0.000  735.704    0.000  735.704
726.00   697.092   23.039    0.000   23.039      431.990  167.833    0.000  167.833      202.474  614.962    0.000  614.962
727.00   688.424   34.338    0.000   34.338      457.975  125.464    0.000  125.464      395.800  474.920    0.000  474.920
728.00   658.098   20.925    0.000   20.925      434.672  107.004    0.000  107.004      132.000  545.897    0.000  545.897
729.00   652.664   47.558    0.000   47.558      393.125  228.316    0.000  228.316      121.847  638.086    0.000  638.086
730.00   705.222   19.868    0.000   19.868      444.528  209.467    0.000  209.467       81.231  707.052    0.000  707.052
731.00   710.466   19.657    0.000   19.657      450.582  180.934    0.000  180.934      211.221  524.181    0.000  524.181
732.00   703.830   18.389    0.000   18.389      387.979  281.972    0.000  281.972        0.000  831.211    0.000  831.211
733.00   725.729   15.430    0.000   15.430      210.286  390.056    0.000  390.056        0.000  852.825    0.000  852.825
734.00   659.096   26.632    0.000   26.632      399.393  222.656    0.000  222.656       40.616  676.490    0.000  676.490
735.00   719.334   12.682    0.000   12.682      475.656  157.933    0.000  157.933      283.102  583.897    0.000  583.897
736.00   702.019   19.023    0.000   19.023      433.118  254.518    0.000  254.518      111.693  780.039    0.000  780.039
737.00   704.757   62.634    0.000   62.634      385.036  383.264    0.000  383.264       71.077  903.292    0.000  903.292
738.00   741.135   15.641    0.000   15.641      226.373  507.394    0.000  507.394        0.000  812.310    0.000  812.310
739.00   705.272   37.201    0.000   37.201      271.681  392.391    0.000  392.391       30.462  700.618    0.000  700.618
740.00   698.295   46.904    0.000   46.904      380.459  363.339    0.000  363.339      121.847  792.003    0.000  792.003
741.00   700.660   52.086    0.000   52.086      502.163  290.791    0.000  290.791      192.924  903.695    0.000  903.695
742.00   810.784   54.998    0.000   54.998      564.939  328.315    0.000  328.315      304.616  974.772   91.385  883.387
743.00   738.256   74.863    0.000   74.863      460.816  345.776    0.000  345.776      121.443  931.437    0.000  931.437
744.00   716.713   31.780    0.000   31.780      358.839  354.517    0.000  354.517        0.000  964.619    0.000  964.619
745.00   749.192   76.797    0.000   76.797      414.355  458.064    0.000  458.064       91.385 1065.554    0.000 1065.554
746.00   705.655   50.517    0.000   50.517      289.928  425.463    0.000  425.463       40.616  831.512    0.000  831.512
747.00   671.474   46.177    0.000   46.177      331.000  326.719    0.000  326.719       71.077  720.926    0.000  720.926
748.00   706.852   38.580    0.000   38.580      316.814  353.564    0.000  353.564       50.769  771.393    0.000  771.393
749.00   715.706   68.483    0.000   68.483      387.204  287.157    0.000  287.157      142.154  720.825    0.000  720.825
750.00   808.439   33.156    0.000   33.156      457.283  274.055    0.000  274.055      253.847  781.246    0.000  781.246
751.00   747.507   70.987    0.000   70.987      414.900  358.523    0.000  358.523       60.923 1097.808    0.000 1097.808
752.00   665.142   89.413    0.000   89.413      252.786  398.140    0.000  398.140        0.000  647.033    0.000  647.033
753.00   648.483  104.908    0.000  104.908      221.573  404.239    0.000  404.239        0.000  837.343    0.000  837.343
754.00   686.072   32.466    0.000   32.466      263.553  341.116    0.000  341.116        0.000  608.026    0.000  608.026
755.00   695.529   53.906    0.000   53.906      339.820  244.446    0.000  244.446       50.769  657.992    0.000  657.992
756.00   657.525   87.285    0.000   87.285      312.625  363.599    0.000  363.599       81.231  761.139    0.000  761.139
757.00   734.966   48.948    0.000   48.948      348.637  372.245    0.000  372.245       10.154  799.342    0.000  799.342
758.00   729.731   57.698    0.000   57.698      369.519  373.369    0.000  373.369        0.000  859.260    0.000  859.260
759.00   727.267   83.543    0.000   83.543      332.078  420.365    0.000  420.365       71.077  720.724    0.000  720.724
760.00   763.198   51.996    0.000   51.996      350.628  350.282    0.000  350.282       10.154  777.023    0.000  777.023
761.00   676.932   82.694    0.000   82.694      297.493  369.133    0.000  369.133        0.000  666.939    0.000  666.939
762.00   633.226   81.182    0.000   81.182      211.110  348.722    0.000  348.722        0.000  573.643    0.000  573.643
763.00   703.109   59.324    0.000   59.324      225.115  451.881    0.000  451.881       10.154  654.171    0.000  654.171
764.00   719.717   15.007    0.000   15.007      305.405  321.143    0.000  321.143       71.077  607.021    0.000  607.021
765.00   698.387   81.321    0.000   81.321      335.798  359.535    0.000  359.535        0.000  677.897    0.000  677.897
766.00   754.969   60.669    0.000   60.669      338.997  354.044    0.000  354.044       10.154  881.578    0.000  881.578
767.00   659.470  110.781    0.000  110.781      196.754  402.984    0.000  402.984        0.000  578.369    0.000  578.369
768.00   609.332  107.719    0.000  107.719      198.616  405.449    0.000  405.449        0.000  668.346    0.000  668.346
769.00   731.017   55.782    0.000   55.782      328.099  368.354    0.000  368.354      121.847  707.253    0.000  707.253
770.00   734.910   44.903    0.000   44.903      264.938  367.749    0.000  367.749        0.000  675.283    0.000  675.283
771.00   691.041   38.450    0.000   38.450      173.666  381.282    0.000  381.282        0.000  775.415    0.000  775.415
772.00   747.623   52.089    0.000   52.089      394.205  268.743    0.000  268.743       71.077  715.095    0.000  715.095
773.00   704.980   60.137    0.000   60.137      207.134  424.386    0.000  424.386        0.000  657.589    0.000  657.589
774.00   722.428   58.404    0.000   58.404      266.313  448.208    0.000  448.208        0.000  768.577    0.000  768.577
775.00   703.222   55.332    0.000   55.332      138.737  490.967    0.000  490.967        0.000  747.165    0.000  747.165
776.00   687.150   59.880    0.000   59.880      346.734  277.087    0.000  277.087       10.154  627.731    0.000  627.731
777.00   735.779   76.259    0.000   76.259      240.594  393.299    0.000  393.299        0.000  779.235    0.000  779.235
778.00   641.829   93.819    0.000   93.819      188.544  382.965    0.000  382.965        0.000  698.406    0.000  698.406
779.00   692.792   87.296    0.000   87.296      192.996  434.758    0.000  434.758        0.000  790.796    0.000  790.796
780.00   748.450  101.692    0.000  101.692      668.467  319.105    0.000  319.105      629.238  870.412    0.000  870.412
781.00   796.979   39.945    0.000   39.945      544.859  429.984    0.000  429.984      241.175 1094.793    0.000 1094.793
782.00   798.699   20.362    0.000   20.362      429.778  378.235    0.000  378.235      191.513  727.955    0.000  727.955
783.00   766.078   41.553    0.000   41.553      328.535  442.318    0.000  442.318        0.000 1029.965    0.000 1029.965
784.00   719.576   85.805    0.000   85.805      274.277  450.572    0.000  450.572        0.000  747.164    0.000  747.164
785.00   800.773   28.874    0.000   28.874      571.407  312.104    0.000  312.104      314.065  801.552    0.000  801.552
786.00   737.951   44.674    0.000   44.674      424.601  353.913    0.000  353.913      335.078  812.310    0.000  812.310
787.00   742.302  111.558    0.000  111.558      424.329  511.866    0.000  511.866      100.531 1269.020    0.000 1269.020
788.00   758.812   99.290    0.000   99.290      232.069  548.144    0.000  548.144        0.000 1087.156    0.000 1087.156
789.00   740.441  103.239    0.000  103.239      388.319  519.357    0.000  519.357       60.722 1094.805    0.000 1094.805
790.00   733.717   57.866    0.000   57.866      360.784  461.776    0.000  461.776        0.000 1076.311    0.000 1076.311
791.00   733.676  110.804    0.000  110.804      404.407  395.025    0.000  395.025       60.923  964.619    0.000  964.619
792.00   698.973  103.712    0.000  103.712      418.625  425.068    0.000  425.068       91.183  933.451    0.000  933.451
793.00   854.186   29.338    0.000   29.338      638.379  360.041    0.000  360.041      506.283  891.324    0.000  891.324
794.00   738.423   65.897    0.000   65.897      528.817  390.177    0.000  390.177      262.892 1112.897    0.000 1112.897
795.00   727.492   36.593    0.000   36.593      304.843  347.123    0.000  347.123        0.000  737.915    0.000  737.915
796.00   732.444   72.210    0.000   72.210      250.886  356.939    0.000  356.939       20.308  700.618    0.000  700.618
797.00   717.684   39.681    0.000   39.681      294.769  363.290    0.000  363.290       20.308  741.132    0.000  741.132
798.00   670.938   29.169    0.000   29.169      182.664  303.934    0.000  303.934       10.154  583.496    0.000  583.496
799.00   646.883   98.792    0.000   98.792      123.606  403.805    0.000  403.805       20.308  666.336    0.000  666.336
800.00   698.726   43.939    0.000   43.939      133.161  308.258    0.000  308.258       30.462  352.571    0.000  352.571
801.00   665.643   85.225    0.000   85.225      143.969  482.751    0.000  482.751        0.000  791.399    0.000  791.399
802.00   637.844   68.439    0.000   68.439      279.811  260.268    0.000  260.268        0.000  604.005    0.000  604.005
803.00   618.283   96.012    0.000   96.012      140.770  373.538    0.000  373.538       20.308  510.811    0.000  510.811
804.00   558.528  102.623    0.000  102.623      106.398  392.869    0.000  392.869        0.000  482.360    0.000  482.360
805.00   619.304  107.371    0.000  107.371       44.962  510.458    0.000  510.458        0.000  503.772    0.000  503.772
806.00   669.877   36.553    0.000   36.553       93.213  378.684    0.000  378.684       20.308  554.844    0.000  554.844
807.00   760.297   26.421    0.000   26.421      240.249  268.308    0.000  268.308        0.000  632.054    0.000  632.054
808.00   620.912  110.592    0.000  110.592      240.382  283.741    0.000  283.741        0.000  556.855    0.000  556.855
809.00   674.469  118.202    0.000  118.202      340.512  296.144    0.000  296.144       50.769  878.157    0.000  878.157
810.00   608.644  152.745    0.000  152.745      290.533  328.925    0.000  328.925       30.462  737.413    0.000  737.413
811.00   606.530  133.127    0.000  133.127      228.620  378.937    0.000  378.937       10.154  626.221    0.000  626.221
812.00   577.227  135.921    0.000  135.921      121.704  435.359    0.000  435.359       20.308  637.481    0.000  637.481
813.00   584.551  174.451    0.000  174.451      106.529  432.205    0.000  432.205       10.154  607.624    0.000  607.624
814.00   597.154  147.279    0.000  147.279      126.848  392.046    0.000  392.046        0.000  606.016    0.000  606.016
815.00   648.942  131.566    0.000  131.566      145.872  473.348    0.000  473.348        0.000  814.915    0.000  814.915
816.00   815.053   20.714    0.000   20.714      325.494  403.241    0.000  403.241       40.212  970.144    0.000  970.144
817.00   717.908   15.641    0.000   15.641      153.306  405.318    0.000  405.318        0.000  790.193    0.000  790.193
818.00   634.923   76.897    0.000   76.897       96.887  521.183    0.000  521.183        0.000  775.917    0.000  775.917
819.00   627.102   85.562    0.000   85.562      104.539  490.145    0.000  490.145        0.000  763.049    0.000  763.049
820.00   619.717   92.483    0.000   92.483       89.191  522.093    0.000  522.093        0.000  714.089    0.000  714.089
821.00   559.537   67.524    0.000   67.524       79.896  284.782    0.000  284.782        0.000  291.849    0.000  291.849
822.00   695.157   23.462    0.000   23.462       96.412  435.837    0.000  435.837        0.000  567.009    0.000  567.009
823.00   637.247   25.153    0.000   25.153      153.303  326.847    0.000  326.847       10.154  506.687    0.000  506.687
824.00   555.228  116.998    0.000  116.998      166.018  304.584    0.000  304.584        0.000  460.644    0.000  460.644
825.00   773.821   38.598    0.000   38.598      313.534  361.264    0.000  361.264       40.414  818.041    0.000  818.041
826.00   728.610   22.405    0.000   22.405      436.008  289.841    0.000  289.841       30.462  728.667    0.000  728.667
827.00   727.539   41.428    0.000   41.428      300.477  356.377    0.000  356.377       70.072  825.581    0.000  825.581
828.00   700.628   25.787    0.000   25.787      281.454  397.494    0.000  397.494       39.811  722.635    0.000  722.635
829.00   688.679   44.344    0.000   44.344      312.842  354.865    0.000  354.865       20.308  836.740    0.000  836.740
830.00   669.604   75.009    0.000   75.009      241.592  487.075    0.000  487.075       50.769  818.242    0.000  818.242
831.00   678.122   56.929    0.000   56.929      260.096  439.040    0.000  439.040        0.000  796.929    0.000  796.929
832.00   618.482   36.340    0.000   36.340      267.446  357.976    0.000  357.976        0.000  606.016    0.000  606.016
833.00   566.306   61.861    0.000   61.861      265.717  277.085    0.000  277.085        9.953  550.622    0.000  550.622
834.00   590.518   56.224    0.000   56.224      157.760  352.958    0.000  352.958        0.000  554.241    0.000  554.241
835.00   613.331   80.083    0.000   80.083      207.956  330.651    0.000  330.651        0.000  665.129    0.000  665.129
836.00   586.690   55.330    0.000   55.330      211.761  255.168    0.000  255.168       29.858  541.875    0.000  541.875
837.00   605.031   75.713    0.000   75.713      235.020  290.706    0.000  290.706        0.000  624.313    0.000  624.313
838.00   681.312   58.670    0.000   58.670      358.151  286.642    0.000  286.642       71.077  708.158    0.000  708.158
839.00   628.102   86.064    0.000   86.064      188.155  388.283    0.000  388.283        0.000  737.011    0.000  737.011
840.00   685.041   52.913    0.000   52.913      204.108  451.710    0.000  451.710        0.000  787.177    0.000  787.177
841.00   607.911   86.695    0.000   86.695      156.118  416.257    0.000  416.257        0.000  672.066    0.000  672.066
842.00   752.208   69.328    0.000   69.328      594.660  509.158    0.000  509.158      536.241 1153.914    0.000 1153.914
843.00   733.075   99.640    0.000   99.640      394.900  640.583    0.000  640.583      284.309 1237.463    0.000 1237.463
844.00   701.318   72.909    0.000   72.909      392.123  551.830    0.000  551.830       71.077 1065.150    0.000 1065.150
845.00   763.133   23.490    0.000   23.490      482.381  457.579    0.000  457.579      100.531 1342.505    0.000 1342.505
846.00   723.694   67.448    0.000   67.448      290.747  448.334    0.000  448.334       81.231  924.003    0.000  924.003
847.00   722.436   77.686    0.000   77.686      311.586  468.567    0.000  468.567        0.000  984.926    0.000  984.926
848.00   757.303   30.859    0.000   30.859      597.246  420.530    0.000  420.530      524.172 1122.142    0.000 1122.142
849.00   741.432   79.434    0.000   79.434      443.139  391.043    0.000  391.043      182.770 1034.890    0.000 1034.890
850.00   713.774   98.463    0.000   98.463      462.387  457.373    0.000  457.373      264.001  831.412    0.000  831.412
851.00   680.659   37.483    0.000   37.483      392.825  282.319    0.000  282.319        9.953  789.389    0.000  789.389
852.00   660.389   22.828    0.000   22.828      326.067  283.745    0.000  283.745       10.154  699.814    0.000  699.814
853.00   619.626   72.135    0.000   72.135      374.235  186.555    0.000  186.555        0.000  591.036    0.000  591.036
854.00   571.593   36.906    0.000   36.906      354.342  223.735    0.000  223.735       50.769  657.992    0.000  657.992
855.00   603.492   46.263    0.000   46.263      388.802  157.761    0.000  157.761       50.769  572.940    0.000  572.940
856.00   657.863   53.927    0.000   53.927      376.309  191.915    0.000  191.915        0.000  550.421    0.000  550.421
857.00   657.952   48.687    0.000   48.687      472.029  192.994    0.000  192.994      100.735  685.236    0.000  685.236
858.00   656.323   19.446    0.000   19.446      428.233  239.949    0.000  239.949       30.261  706.147    0.000  706.147
859.00   750.809   53.434    0.000   53.434      390.577  294.597    0.000  294.597       50.769  902.087    0.000  902.087
860.00   702.269   55.951    0.000   55.951      476.008  354.000    0.000  354.000      140.144  929.533    0.000  929.533
861.00   620.225   47.371    0.000   47.371      323.650  245.483    0.000  245.483       40.213  703.935    0.000  703.935
862.00   689.202   19.446    0.000   19.446      463.296  241.333    0.000  241.333      121.646  820.454    0.000  820.454
863.00   737.510   28.704    0.000   28.704      449.072  312.279    0.000  312.279       10.154  897.865    0.000  897.865
864.00   639.651   69.411    0.000   69.411      478.904  186.599    0.000  186.599       91.184  703.935    0.000  703.935
865.00   644.001   38.891    0.000   38.891      442.112  235.366    0.000  235.366      101.539  688.453    0.000  688.453
866.00   711.127   54.701    0.000   54.701      396.154  293.430    0.000  293.430       60.923  756.514    0.000  756.514
867.00   726.476   56.010    0.000   56.010      377.952  327.844    0.000  327.844       40.616  673.072    0.000  673.072
868.00   711.168   30.859    0.000   30.859      335.495  282.533    0.000  282.533       30.462  725.651    0.000  725.651
869.00   620.675   27.055    0.000   27.055      360.832  231.216    0.000  231.216        0.000  673.876    0.000  673.876
870.00   743.321   38.469    0.000   38.469      377.693  291.223    0.000  291.223       10.154  736.609    0.000  736.609
871.00   746.417   21.771    0.000   21.771      325.423  365.629    0.000  365.629       71.077  747.969    0.000  747.969
872.00   726.529   20.714    0.000   20.714      250.844  422.872    0.000  422.872       40.616  697.803    0.000  697.803
873.00   667.189   14.796    0.000   14.796      252.009  398.610    0.000  398.610        0.000  778.026    0.000  778.026
874.00   647.287   66.429    0.000   66.429      234.450  490.091    0.000  490.091       20.308 1054.291    0.000 1054.291
875.00   661.398   32.128    0.000   32.128      224.120  388.370    0.000  388.370        0.000  674.278    0.000  674.278
876.00   693.879   14.373    0.000   14.373      209.857  330.004    0.000  330.004       40.616  582.290    0.000  582.290
877.00   688.365   19.446    0.000   19.446      169.301  407.696    0.000  407.696        0.000  869.212    0.000  869.212
878.00   698.180   21.771    0.000   21.771      356.075  276.612    0.000  276.612        0.000  726.254    0.000  726.254
879.00   596.876   26.785    0.000   26.785       49.460  409.253    0.000  409.253        0.000  440.337    0.000  440.337
880.00   483.749  188.237    0.000  188.237       38.046  485.519    0.000  485.519        0.000  655.981    0.000  655.981
881.00   615.115  183.628    0.000  183.628       64.678  504.486    0.000  504.486        0.000  683.723    0.000  683.723
882.00   697.465   77.453    0.000   77.453       99.436  569.676    0.000  569.676        0.000  777.819    0.000  777.819
883.00   718.875   27.700    0.000   27.700      172.111  514.031    0.000  514.031        0.000  985.721    0.000  985.721
884.00   617.415  137.772    0.000  137.772       96.627  578.164    0.000  578.164        0.000  950.644    0.000  950.644
885.00   573.289  146.023    0.000  146.023       59.791  569.389    0.000  569.389        0.000  840.659    0.000  840.659
886.00   738.954  119.178    0.000  119.178      293.473  598.009    0.000  598.009       30.462 1125.874    0.000 1125.874
887.00   684.505   40.159    0.000   40.159      210.847  380.231    0.000  380.231       20.308  725.241    0.000  725.241
888.00   768.875   21.907    0.000   21.907      419.107  260.905    0.000  260.905        9.953  967.831    0.000  967.831
889.00   817.962    0.000    0.000    0.000      692.644  202.025    0.000  202.025      578.469  852.019    0.000  852.019
890.00   684.978   67.918    0.000   67.918      441.808  380.112    0.000  380.112       70.474 1096.619    0.000 1096.619
891.00   738.678    7.291    0.000    7.291      466.841  431.648    0.000  431.648       10.154 1340.312    0.000 1340.312
892.00   769.793    0.000    0.000    0.000      705.839  115.954    0.000  115.954      497.540  792.003    0.000  792.003
893.00   712.590    0.000    0.000    0.000      737.615  117.551    0.000  117.551      731.079  670.055    0.000  670.055
894.00   835.298    0.000    0.000    0.000      826.347  148.379    0.000  148.379      718.305  617.976    0.000  617.976
895.00   717.554    0.000    0.000    0.000      746.755  104.626    0.000  104.626      840.555  497.439    0.000  497.439
896.00   792.837    0.000    0.000    0.000      736.187  182.620    0.000  182.620      495.529  903.695    0.000  903.695
897.00   716.911    0.000    0.000    0.000      608.901  252.299    0.000  252.299      402.938  979.389    0.000  979.389
898.00   728.880    0.000    0.000    0.000      491.758  370.170    0.000  370.170      311.848 1027.847    0.000 1027.847
899.00   725.318    0.000    0.000    0.000      601.784  140.380    0.000  140.380      462.442  494.521    0.000  494.521
900.00   670.644    0.000    0.000    0.000      444.660  157.673    0.000  157.673      270.737  525.589    0.000  525.589
901.00   701.135    0.000    0.000    0.000      665.739  129.356    0.000  129.356      514.020  384.741    0.000  384.741
902.00   682.354    0.000    0.000    0.000      391.657  198.358    0.000  198.358      111.693  737.614    0.000  737.614
903.00   648.708   46.838    0.000   46.838      183.226  345.829    0.000  345.829        0.000  638.086    0.000  638.086
904.00   571.006   39.525    0.000   39.525      294.252  269.608    0.000  269.608        0.000  808.691    0.000  808.691
905.00   721.017    0.000    0.000    0.000      384.946  215.564    0.000  215.564       30.462  678.096    0.000  678.096
906.00   689.919    0.000    0.000    0.000      233.282  318.548    0.000  318.548        0.000  612.046    0.000  612.046
907.00   623.966   50.934    0.000   50.934       45.569  424.732    0.000  424.732        0.000  673.876    0.000  673.876
908.00   676.683   15.852    0.000   15.852      224.385  218.287    0.000  218.287        0.000  483.767    0.000  483.767
909.00   653.698   12.048    0.000   12.048      374.276   59.835    0.000   59.835      101.539  456.522    0.000  456.522
910.00   531.423   14.695    0.000   14.695       90.705  278.686    0.000  278.686        0.000  456.925    0.000  456.925
911.00   553.190   11.958    0.000   11.958      273.499   96.066    0.000   96.066       10.154  482.159    0.000  482.159
912.00   682.245   26.973    0.000   26.973      344.835  147.255    0.000  147.255       81.231  593.449    0.000  593.449
913.00   766.694   32.550    0.000   32.550      271.368  378.759    0.000  378.759        0.000  845.476    0.000  845.476
914.00   798.627   38.469    0.000   38.469      400.896  471.509    0.000  471.509       50.165 1177.246    0.000 1177.246
915.00   841.958    0.000    0.000    0.000      534.522  389.101    0.000  389.101      212.526 1306.625    0.000 1306.625
916.00   735.439   97.326    0.000   97.326      609.195  564.308    0.000  564.308      393.885 1459.922    0.000 1459.922
917.00   647.777  139.780    0.000  139.780      323.858  509.988    0.000  509.988       20.308 1095.614    0.000 1095.614
918.00   572.477  180.459    0.000  180.459      237.700  531.865    0.000  531.865        0.000 1005.234    0.000 1005.234
919.00   722.066   69.997    0.000   69.997      478.836  266.015    0.000  266.015      231.826  879.259    0.000  879.259
920.00   802.093   45.587    0.000   45.587      528.741  337.829    0.000  337.829      304.415  852.825    0.000  852.825
921.00   737.647   28.493    0.000   28.493      442.714  222.482    0.000  222.482      172.616  720.925    0.000  720.925
922.00   841.170    8.666    0.000    8.666      549.881  275.917    0.000  275.917      304.616  801.754    0.000  801.754
923.00   745.996    6.975    0.000    6.975      391.873  296.672    0.000  296.672       81.231  832.618    0.000  832.618
924.00   766.765   19.234    0.000   19.234      478.331  266.613    0.000  266.613       71.077  994.770    0.000  994.770
925.00   712.294  120.124    0.000  120.124      391.873  311.975    0.000  311.975      182.770  680.310    0.000  680.310
926.00   712.860  165.387    0.000  165.387      423.630  597.792    0.000  597.792       30.462 1549.411   50.265 1499.146
927.00   805.872   15.430    0.000   15.430      398.613  388.501    0.000  388.501       10.154 1208.312    0.000 1208.312
928.00   741.025  139.501    0.000  139.501      339.250  634.220    0.000  634.220        0.000 1546.692    0.000 1546.692
929.00   787.021  128.312    0.000  128.312      450.542  476.180    0.000  476.180      304.214 1278.585    0.000 1278.585
930.00   815.150   26.182    0.000   26.182      686.988  160.571    0.000  160.571      659.600  595.058    0.000  595.058
931.00   835.125    0.634    0.000    0.634      646.522   83.701    0.000   83.701      567.009  324.522   10.154  314.368
932.00   788.880    8.455    0.000    8.455      506.012  101.988    0.000  101.988       60.923  597.671    0.000  597.671
933.00   789.884   22.335    0.000   22.335      336.361  405.276    0.000  405.276        0.000  942.300    0.000  942.300
934.00   779.671   47.038    0.000   47.038      434.416  400.088    0.000  400.088       60.923 1259.081    0.000 1259.081
935.00   759.611   35.087    0.000   35.087      553.050  294.164    0.000  294.164       71.077 1431.697    0.000 1431.697
936.00   796.155    0.000    0.000    0.000      437.010  265.112    0.000  265.112       50.769  780.039    0.000  780.039
937.00   758.633   16.064    0.000   16.064      492.263  299.040    0.000  299.040       60.923 1205.896    0.000 1205.896
938.00   812.159   28.746    0.000   28.746      556.768  229.573    0.000  229.573      304.616  822.464    0.000  822.464
939.00   793.803    8.032    0.000    8.032      575.445  275.181    0.000  275.181      456.925  832.618    0.000  832.618
940.00   792.158   49.725    0.000   49.725      434.329  445.311    0.000  445.311      213.231 1096.619    0.000 1096.619
941.00   748.975   57.293    0.000   57.293      432.857  373.974    0.000  373.974      121.847  995.080    0.000  995.080
942.00   774.922   23.039    0.000   23.039      477.304  306.789    0.000  306.789      162.462  994.879    0.000  994.879
943.00   828.192   48.349    0.000   48.349      589.539  467.532    0.000  467.532      233.539 1472.313    0.000 1472.313
944.00   692.277   65.057    0.000   65.057      450.325  372.764    0.000  372.764      223.385  995.080    0.000  995.080
945.00   729.196   14.226    0.000   14.226      448.078  309.682    0.000  309.682       10.154  820.052    0.000  820.052
946.00   736.300   52.632    0.000   52.632      237.701  496.972    0.000  496.972       20.308  984.423    0.000  984.423
947.00   737.590   17.966    0.000   17.966      497.710  283.097    0.000  283.097      152.308  831.613    0.000  831.613
948.00   735.160   25.787    0.000   25.787      454.390  294.597    0.000  294.597       91.385  883.388    0.000  883.388
949.00   693.960   55.106    0.000   55.106      325.120  484.091    0.000  484.091       40.616  995.080    0.000  995.080
950.00   764.225   41.492    0.000   41.492      423.780  339.819    0.000  339.819      192.924  771.695    0.000  771.695
951.00   719.928   33.184    0.000   33.184      380.459  378.557    0.000  378.557      192.924  792.003    0.000  792.003
952.00   728.572   85.818    0.000   85.818      404.065  385.648    0.000  385.648      101.539  861.270    0.000  861.270
953.00   713.254   56.102    0.000   56.102      364.809  462.691    0.000  462.691       71.077 1025.542    0.000 1025.542
954.00   839.709   30.648    0.000   30.648      383.781  467.988    0.000  467.988        0.000 1163.766    0.000 1163.766
955.00   696.076   42.977    0.000   42.977      332.556  447.861    0.000  447.861      101.539 1056.004    0.000 1056.004
956.00   770.877   67.031    0.000   67.031      509.729  240.896    0.000  240.896      294.463  670.156    0.000  670.156
957.00   772.164  149.440    0.000  149.440      526.936  510.654    0.000  510.654      111.693 1530.112  101.539 1428.573
958.00   788.584  135.109    0.000  135.109      192.478  610.976    0.000  610.976       10.154 1314.374    0.000 1314.374
959.00   770.090    6.130    0.000    6.130      465.017  430.508    0.000  430.508      182.669 1341.311    0.000 1341.311
960.00   845.244   32.324    0.000   32.324      432.015  491.859    0.000  491.859      202.070 1217.345    0.000 1217.345
961.00   815.406   22.193    0.000   22.193      677.067  429.522    0.000  429.522      708.050 1337.391    0.000 1337.391
962.00   690.734  126.364    0.000  126.364      155.988  531.475    7.609  523.866        0.000 1015.388    0.000 1015.388
963.00   744.787   36.566    0.000   36.566      242.152  429.876    0.000  429.876        0.000  924.003    0.000  924.003
964.00   743.150   35.298    0.000   35.298      218.501  422.051    0.000  422.051        0.000  789.590    0.000  789.590
965.00   812.727    0.000    0.000    0.000      437.485  344.225    0.000  344.225       81.231 1096.619    0.000 1096.619
966.00   816.798   25.575    0.000   25.575      274.362  457.629    0.000  457.629        0.000  894.447    0.000  894.447
967.00   753.675   25.787    0.000   25.787      245.310  447.732    0.000  447.732       50.769  797.934    0.000  797.934
968.00   751.248   33.185    0.000   33.185      475.610  267.359    0.000  267.359       79.623  787.579    0.000  787.579
969.00   835.562   23.673    0.000   23.673      400.823  438.912    0.000  438.912       71.077 1056.004    0.000 1056.004
970.00   815.501   19.868    0.000   19.868      593.950  188.327    0.000  188.327      132.000  944.311    0.000  944.311
971.00   815.252    9.089    0.000    9.089      689.990  378.073    0.000  378.073      474.713 1265.909    0.000 1265.909
972.00   802.564   57.539    0.000   57.539      631.460  340.419    0.000  340.419      355.386 1236.255    0.000 1236.255
973.00   855.065   11.625    0.000   11.625      421.517  505.953    0.000  505.953      141.449 1289.829    0.000 1289.829
974.00   877.020   54.232    0.000   54.232      420.883  590.230    0.000  590.230       40.616 1470.804    0.000 1470.804
975.00   729.980   95.276    0.000   95.276      275.833  434.674    0.000  434.674       29.858 1047.157    0.000 1047.157
976.00   776.907   83.882    0.000   83.882      535.712  324.429    0.000  324.429      304.616 1001.615    0.000 1001.615
977.00   814.277   11.203    0.000   11.203      338.869  443.019    0.000  443.019        0.000 1113.710    0.000 1113.710
978.00   742.646  147.315    0.000  147.315      157.891  732.165    0.000  732.165       10.154 1232.138    0.000 1232.138
979.00   669.951  268.706    0.000  268.706      362.907  533.248    0.000  533.248      269.530 1302.411    0.000 1302.411
980.00   635.233  186.869    0.000  186.869      301.514  494.078    0.000  494.078       10.154 1064.750    0.000 1064.750
981.00   732.712   94.828    0.000   94.828      365.847  371.813    0.000  371.813      161.859  788.182    0.000  788.182
982.00   801.925   53.533    0.000   53.533      539.970  438.776    0.000  438.776      546.395 1032.773    0.000 1032.773
983.00   805.190   54.998    0.000   54.998      637.883  356.678    0.000  356.678      243.391 1484.356  512.809  971.547
984.00   671.951  107.584    0.000  107.584      455.367  358.624    0.000  358.624      202.876 1074.699  100.934  973.765
985.00   626.588  160.902    0.000  160.902      201.513  450.888    0.000  450.888        0.000  992.064    0.000  992.064
986.00   649.225  112.426    0.000  112.426      340.723  308.559    0.000  308.559       30.462  818.039    0.000  818.039
987.00   687.191   81.637    0.000   81.637      296.887  328.621    0.000  328.621       29.858  746.964    0.000  746.964
988.00   607.845  149.081    0.000  149.081      260.615  433.551    0.000  433.551       30.462  708.761    0.000  708.761
989.00   661.086  106.052    0.000  106.052      282.228  361.263    0.000  361.263      121.847  878.763    0.000  878.763
990.00   675.182   80.051    0.000   80.051      188.197  413.703    0.000  413.703       20.308  669.854    0.000  669.854
991.00   747.735   82.197    0.000   82.197      161.652  506.615    0.000  506.615       40.616  811.908    0.000  811.908
992.00   678.909   33.607    0.000   33.607      190.100  401.339    0.000  401.339        0.000  609.032    0.000  609.032
993.00   673.380  117.841    0.000  117.841      292.695  392.219    0.000  392.219       71.077  779.637    0.000  779.637
994.00   682.880   98.933    0.000   98.933      347.126  373.629    0.000  373.629      101.539  657.187    0.000  657.187
995.00   634.610   95.429    0.000   95.429      243.062  338.387    0.000  338.387      132.000  635.974    0.000  635.974
996.00   648.259   79.152    0.000   79.152      232.081  375.313    0.000  375.313       10.154  849.106    0.000  849.106
997.00   695.361   72.569    0.000   72.569      328.361  276.741    0.000  276.741      181.765  574.147    0.000  574.147
998.00   704.151   46.232    0.000   46.232      299.222  264.939    0.000  264.939      110.486  613.556    0.000  613.556
999.00   655.306  120.432    0.000  120.432      257.935  356.076    0.000  356.076       10.154  807.083    0.000  807.083
1000.00   756.741   17.671    0.000   17.671      283.529  324.342    0.000  324.342       49.764  714.290    0.000  714.290
1001.00   739.732   19.797    0.000   19.797      401.645  367.964    0.000  367.964      230.925  697.803    0.000  697.803
1002.00   708.078   47.306    0.000   47.306      277.562  336.707    0.000  336.707      152.308  615.366    0.000  615.366
1003.00   772.775   63.621    0.000   63.621      303.328  474.926    0.000  474.926       71.077  893.340    0.000  893.340
1004.00   680.175   48.120    0.000   48.120      276.698  281.063    0.000  281.063       60.923  647.937    0.000  647.937
1005.00   793.512   16.064    0.000   16.064      529.700  331.082    0.000  331.082      253.847  893.441    0.000  893.441
1006.00   785.812   27.266    0.000   27.266      328.579  355.642    0.000  355.642       20.308  821.358    0.000  821.358
1007.00   740.563   66.648    0.000   66.648      467.520  366.272    0.000  366.272      344.224  871.621    0.000  871.621
1008.00   762.152   37.507    0.000   37.507      493.601  299.864    0.000  299.864      446.771  903.695    0.000  903.695
1009.00   711.147   82.527    0.000   82.527      447.198  419.627    0.000  419.627       91.385 1134.917  101.136 1033.782
1010.00   686.350   91.604    0.000   91.604      504.531  334.713    0.000  334.713      344.125  799.441    0.000  799.441
1011.00   704.700   94.707    0.000   94.707      414.269  392.562    0.000  392.562      192.924  862.879    0.000  862.879
1012.00   781.099   52.498    0.000   52.498      522.216  427.703    0.000  427.703      426.362 1074.195    0.000 1074.195
1013.00   743.744   48.206    0.000   48.206      638.364  367.220    0.000  367.220      364.331 1309.632  372.166  937.466
1014.00   668.543  110.004    0.000  110.004      431.821  366.878    0.000  366.878      162.462  954.465  203.078  751.387
1015.00   762.235   25.504    0.000   25.504      688.654  327.097    0.000  327.097      141.852 1417.411  545.488  871.923
1016.00   737.955   74.557    0.000   74.557      501.062  433.328    0.000  433.328      506.283  930.937    0.000  930.937
1017.00   758.129   24.730    0.000   24.730      506.000  468.483    0.000  468.483      578.368 1207.608   91.385 1116.223
1018.00   727.382   55.981    0.000   55.981      480.283  399.857    0.000  399.857      416.309 1094.604    0.000 1094.604
1019.00   681.938   60.229    0.000   60.229      317.368  446.591    0.000  446.591      151.703  868.799    0.000  868.799
1020.00   683.221   20.503    0.000   20.503      299.437  284.953    0.000  284.953       30.462  655.378    0.000  655.378
1021.00   603.268   97.065    0.000   97.065       89.061  430.023    0.000  430.023        0.000  582.079    0.000  582.079
1022.00   675.767   54.744    0.000   54.744      263.721  401.064    0.000  401.064       60.319  796.716    0.000  796.716
1023.00   709.875   62.020    0.000   62.020      211.496  492.796    0.000  492.796       30.159  852.612    0.000  852.612
1024.00   710.914   58.957    0.000   58.957      313.876  492.274    0.000  492.274       30.462 1147.576    0.000 1147.576
1025.00   849.285   23.844    0.000   23.844      737.972  396.102    0.000  396.102      877.038  920.577    0.000  920.577
1026.00   845.528   16.064    0.000   16.064      523.357  320.271    0.000  320.271      422.230  865.675    0.000  865.675
1027.00   776.032   53.673    0.000   53.673      379.742  472.667    0.000  472.667      322.606 1052.073    0.000 1052.073
1028.00   822.905   18.812    0.000   18.812      557.157  415.174    0.000  415.174      588.925  933.755    0.000  933.755
1029.00   785.859   41.205    0.000   41.205      539.430  412.528    0.000  412.528      446.771  903.595    0.000  903.595
1030.00   768.010   61.810    0.000   61.810      449.116  299.180    0.000  299.180      119.434  813.416    0.000  813.416
1031.00   674.886   79.782    0.000   79.782      370.516  279.033    0.000  279.033       81.030  809.697    0.000  809.697
1032.00   718.818   84.199    0.000   84.199      497.623  221.272    0.000  221.272      192.924  751.387    0.000  751.387
1033.00   717.970   61.719    0.000   61.719      321.315  245.310    0.000  245.310      223.385  375.694    0.000  375.694
1034.00   826.522   82.271    0.000   82.271      461.995  292.682    0.000  292.682      334.977  577.162    0.000  577.162
1035.00   707.117   69.397    0.000   69.397      414.657  233.810    0.000  233.810      365.540  477.232    0.000  477.232
1036.00   742.367   36.509    0.000   36.509      306.010  237.614    0.000  237.614      142.154  578.771    0.000  578.771
1037.00   713.443   46.289    0.000   46.289      422.093  153.307    0.000  153.307      152.308  548.310    0.000  548.310
1038.00   768.949   30.494    0.000   30.494      330.870  187.982    0.000  187.982      111.693  538.156    0.000  538.156
1039.00   716.622   43.541    0.000   43.541      281.367  309.210    0.000  309.210      284.309  436.617    0.000  436.617
1040.00   731.084   59.605    0.000   59.605      424.039  249.071    0.000  249.071      172.616  660.002    0.000  660.002
1041.00   732.917   73.344    0.000   73.344      256.810  325.380    0.000  325.380      264.001  436.617    0.000  436.617
1042.00   706.735   77.994    0.000   77.994      224.471  362.647    0.000  362.647      101.539  507.694    0.000  507.694
1043.00   736.500   58.760    0.000   58.760      281.454  334.628    0.000  334.628      223.385  497.540    0.000  497.540
1044.00   727.245   39.737    0.000   39.737      307.781  258.409    0.000  258.409      192.924  456.925    0.000  456.925
1045.00   753.824   18.177    0.000   18.177      213.057  323.823    0.000  323.823       40.616  568.617    0.000  568.617
1046.00   738.176   33.185    0.000   33.185      382.362  269.694    0.000  269.694      182.770  538.156    0.000  538.156
1047.00   668.497  111.752    0.000  111.752      163.511  538.304    0.000  538.304        0.000  832.618    0.000  832.618
1048.00   628.375  133.370    0.000  133.370      285.345  389.407    0.000  389.407      142.154  609.233    0.000  609.233
1049.00   680.876  128.869    0.000  128.869      289.106  491.741    0.000  491.741       50.769  842.772    0.000  842.772
1050.00   621.389  140.073    0.000  140.073      213.057  438.953    0.000  438.953      111.693  639.694    0.000  639.694
