# Supplementary material for: N-Glycans modulate tilting of HIV-1 envelope glycoprotein
Source: Nat Commun. 2026 Apr 15;17:5206. doi: 10.1038/s41467-026-71874-2 (PMC13254402; doi:10.1038/s41467-026-71874-2)
Supplement: Supplementary file 8 — Source Data [file 41467_2026_71874_MOESM8_ESM.zip › source_data/1_Main_Text_Figures/4_Figure_5/3_Raw_data/FP/FP.C.1.txt]

#ASA ANALYSIS
#SIM_TIME  ASA1.4 TotOccl1.4 ShldMem1.4 ShldGly1.4   ASA7.2 TotOccl7.2 ShldMem7.2 ShldGly7.2   ASA18.6 TotOccl18.6 ShldMem18.6 ShldGly18.6

  0.00   752.444    0.000    0.000    0.000      423.607  132.815    0.000  132.815       50.769  792.003    0.000  792.003
  1.00   787.316    0.000    0.000    0.000      177.346  468.433    0.000  468.433       71.077 1085.760    0.000 1085.760
  2.00   809.041    8.455    0.000    8.455      132.469  435.453    0.000  435.453        0.000  902.288    0.000  902.288
  3.00   781.132   28.493    0.000   28.493      116.040  552.790    0.000  552.790        0.000 1137.235    0.000 1137.235
  4.00   792.519   74.502    0.000   74.502      224.212  510.981   28.534  482.446        0.000  944.311   40.616  903.695
  5.00   672.148  204.799    0.000  204.799       64.591  653.093    0.000  653.093        0.000 1137.235    0.000 1137.235
  6.00   770.028  144.571    0.000  144.571      156.549  572.752    0.000  572.752        0.000 1162.968   20.308 1142.660
  7.00   762.954  104.467    0.000  104.467       96.844  595.333    0.000  595.333        0.000 1147.388    0.000 1147.388
  8.00   739.026  137.348    0.000  137.348       43.148  692.090    0.000  692.090        0.000 1238.773    0.000 1238.773
  9.00   886.343   60.467    0.000   60.467      320.234  530.395   19.023  511.372        0.000 1330.158  162.462 1167.696
 10.00   812.544   69.466    0.000   69.466      162.775  579.941    0.000  579.941        0.000 1208.312   10.154 1198.158
 11.00   829.921   62.889    0.000   62.889      262.517  448.337    0.000  448.337        0.000 1116.927  152.308  964.619
 12.00   830.196   76.981    0.000   76.981      178.557  507.654    0.000  507.654        0.000 1106.773   10.154 1096.619
 13.00   868.528   13.091    0.000   13.091      252.353  523.764   15.218  508.545        0.000 1165.681   71.077 1094.603
 14.00   800.211   84.136    0.000   84.136      249.450  554.977   33.030  521.947        0.000 1234.641    0.000 1234.641
 15.00   705.022   30.890    0.000   30.890      211.285  347.922    0.000  347.922        0.000  817.426   30.462  786.965
 16.00   807.594   39.976    0.000   39.976      167.402  461.389    0.000  461.389        0.000  868.408    0.000  868.408
 17.00   808.074  107.359    0.000  107.359      135.063  556.844    0.000  556.844        0.000  851.316    0.000  851.316
 18.00   765.601   15.007    0.000   15.007      213.140  452.467    0.000  452.467        0.000  907.607    0.000  907.607
 19.00   777.978   28.832    0.000   28.832      241.116  394.626    0.000  394.626        0.000  830.806    0.000  830.806
 20.00   819.987   22.616    0.000   22.616      259.923  433.589    0.000  433.589        0.000  984.826   20.308  964.518
 21.00   782.686   77.930    0.000   77.930      125.465  584.607    0.000  584.607        0.000 1066.157    0.000 1066.157
 22.00   720.306  120.032    0.000  120.032       15.132  615.134    0.000  615.134        0.000 1025.542    0.000 1025.542
 23.00   900.389   16.867    0.000   16.867      330.506  510.203   60.482  449.721        0.000 1265.409  201.767 1063.641
 24.00   815.204   85.985    0.000   85.985       70.594  692.551   20.447  672.104        0.000 1066.352    0.000 1066.352
 25.00   728.917  186.558    0.000  186.558      244.169  605.649   20.447  585.202        0.000 1010.353   10.053 1000.300
 26.00   849.832   69.904    0.000   69.904      206.139  662.270   43.753  618.517        0.000 1230.408   10.154 1220.255
 27.00   725.705  158.278    0.000  158.278       56.723  720.927  102.724  618.203        0.000 1127.081   20.308 1106.773
 28.00   833.386   17.925    0.000   17.925       63.594  523.126    9.294  513.832        0.000  649.245    0.000  649.245
 29.00   798.449   32.876    0.000   32.876       70.510  505.660   75.353  430.307        0.000  655.979   40.616  615.363
 30.00   831.929   26.197    0.000   26.197      254.169  532.928    0.000  532.928        0.000 1011.861   50.769  961.091
 31.00   700.179   70.513    0.000   70.513       64.718  513.784   18.588  495.195        0.000  889.718    0.000  889.718
 32.00   807.993   36.566    0.000   36.566      205.867  516.460   26.023  490.437        0.000 1181.453    0.000 1181.453
 33.00   807.008   81.029    0.000   81.029      174.577  582.736   28.534  554.202        0.000 1204.786    0.000 1204.786
 34.00   874.605   42.373    0.000   42.373      113.706  643.100   28.534  614.566        0.000 1005.133    0.000 1005.133
 35.00   787.262   35.215    0.000   35.215      101.686  544.397   18.675  525.721        0.000  913.648    0.000  913.648
 36.00   900.260   21.137    0.000   21.137      124.943  670.102  122.682  547.420        0.000 1243.485   20.106 1223.379
 37.00   818.980   23.745    0.000   23.745      211.756  444.402   39.948  404.454        0.000  974.672    0.000  974.672
 38.00   861.132   23.337    0.000   23.337      409.507  352.644  151.260  201.384        0.000 1315.973  434.904  881.070
 39.00   832.201   26.796    0.000   26.796       96.756  559.913   80.886  479.027        0.000  846.587    0.000  846.587
 40.00   811.924   97.605    0.000   97.605      342.339  436.226   11.153  425.073        0.000 1179.237  180.956  998.282
 41.00   845.531   52.630    0.000   52.630      164.417  636.707  106.398  530.309        0.000 1207.306   20.308 1186.999
 42.00   811.615   83.453    0.000   83.453      214.941  602.925   93.074  509.851        0.000 1238.252  150.796 1087.456
 43.00   759.323   27.014    0.000   27.014       88.583  597.927   72.287  525.640        0.000  944.311   10.154  934.157
 44.00   789.455  152.951    0.000  152.951      207.213  574.474   75.005  499.469        0.000 1170.696   10.053 1160.643
 45.00   886.179   23.378    0.000   23.378      178.545  555.017  111.529  443.488        0.000 1028.341  130.690  897.650
 46.00   917.646  123.822    0.000  123.822      318.057  557.787   72.494  485.293        0.000 1563.381  252.033 1311.349
 47.00   900.162   16.698    0.000   16.698      275.617  485.210   15.218  469.991        0.000 1084.756   50.568 1034.188
 48.00   892.801   61.805    0.000   61.805      149.329  751.289    7.609  743.680        0.000 1385.942    0.000 1385.942
 49.00   952.464  106.104    0.000  106.104      371.267  765.622    0.000  765.622       30.159 2142.947    0.000 2142.947
 50.00  1082.609   41.909    0.000   41.909      333.718 1076.366    0.000 1076.366        0.000 2521.766    0.000 2521.766
 51.00   974.709  133.998    0.000  133.998      291.673  861.256    0.000  861.256        0.000 2077.514    0.000 2077.514
 52.00   980.880  130.022    0.000  130.022      228.232  920.526    0.000  920.526       60.923 2048.067    0.000 2048.067
 53.00   969.303   76.022    0.000   76.022      289.817 1004.881    0.000 1004.881        0.000 2410.274    0.000 2410.274
 54.00  1079.157   20.729    0.000   20.729      185.471  717.209    0.000  717.209        0.000 1369.266    0.000 1369.266
 55.00  1015.411   12.893    0.000   12.893      476.045  632.932    0.000  632.932      142.154 1908.022    0.000 1908.022
 56.00   981.476  106.489    0.000  106.489      351.259  794.189    0.000  794.189       40.212 1932.438   10.154 1922.285
 57.00  1073.433   73.424    0.000   73.424      388.271  751.950   79.929  672.021        0.000 2016.780   10.053 2006.727
 58.00   997.469   71.951    0.000   71.951      423.841  518.066  130.128  387.938        0.000 1488.975  523.567  965.407
 59.00   904.903   73.995    0.000   73.995      503.791  292.368    0.000  292.368        0.000 1099.819  101.539  998.280
 60.00   844.227   51.236    0.000   51.236      439.877  358.876   18.588  340.288        0.000 1086.541  392.373  694.168
 61.00   802.911   77.854    0.000   77.854      474.727  328.223   53.003  275.220       50.265  997.373  434.198  563.175
 62.00   845.435   62.819    0.000   62.819      458.252  340.803   26.502  314.301        0.000 1036.174  181.560  854.614
 63.00   849.732   22.815    0.000   22.815      451.493  221.221    0.000  221.221       20.308 1156.938    0.000 1156.938
 64.00   862.389   20.758    0.000   20.758      423.556  144.661    0.000  144.661      172.314  750.481  182.770  567.711
 65.00   866.787   30.636    0.000   30.636      602.098  114.739    0.000  114.739      232.229  990.142    0.000  990.142
 66.00   865.776   23.900    0.000   23.900      369.647  372.013    0.000  372.013        0.000 1114.206   20.308 1093.898
 67.00   819.518   39.665    0.000   39.665      320.145  345.149    0.000  345.149        0.000 1078.103    0.000 1078.103
 68.00   691.233   38.797    0.000   38.797      249.069  280.287    0.000  280.287        0.000  775.515    0.000  775.515
 69.00   783.144   21.659    0.000   21.659      356.928  213.307    0.000  213.307      150.797  949.934   91.385  858.549
 70.00   870.710   32.934    0.000   32.934      499.112  359.315   66.580  292.734       30.159 1051.670  516.235  535.434
 71.00   839.327   18.967    0.000   18.967      525.271  232.765    0.000  232.765       70.372 1223.681   50.568 1173.113
 72.00   824.185   31.100    0.000   31.100      547.284  190.962   34.241  156.720        0.000 1134.414  365.540  768.874
 73.00   833.113   22.193    0.000   22.193      545.643  147.118    0.000  147.118       40.616  972.958  192.924  780.035
 74.00   868.301   20.010    0.000   20.010      562.443  295.715   13.012  282.703        0.000 1210.203  100.531 1109.672
 75.00   840.180   24.083    0.000   24.083      361.783  342.933    0.000  342.933        0.000 1147.389    0.000 1147.389
 76.00   827.272   16.459    0.000   16.459      445.893  236.182    0.000  236.182       80.425  929.622    0.000  929.622
 77.00   852.005   25.139    0.000   25.139      401.962  205.655    0.000  205.655      170.903  934.639  281.086  653.553
 78.00   834.715   78.216    0.000   78.216      311.714  398.929    0.000  398.929        0.000 1166.569    0.000 1166.569
 79.00   779.269   49.619    0.000   49.619      293.412  348.025    0.000  348.025       19.906 1038.600    0.000 1038.600
 80.00   777.427   75.403    0.000   75.403      371.846  426.756   48.329  378.427        0.000 1162.764  271.434  891.330
 81.00   764.536  131.291    0.000  131.291      262.203  480.391    0.000  480.391        0.000 1239.357  110.584 1128.773
 82.00   916.019   22.478    0.000   22.478      510.568  382.101    0.000  382.101        0.000 1373.675  341.805 1031.870
 83.00   920.585   28.057    0.000   28.057      518.654  313.999    0.000  313.999       80.527 1217.237  421.729  795.508
 84.00   883.448   31.974    0.000   31.974      411.435  374.002    0.000  374.002       10.053 1169.284    0.000 1169.284
 85.00   940.453   37.921    0.000   37.921      683.023  296.496    0.000  296.496       10.154 1503.763  422.432 1081.331
 86.00   983.164  110.450    0.000  110.450      677.646  429.550    0.000  429.550       50.769 1680.809  182.770 1498.039
 87.00  1072.195   84.179    0.000   84.179      550.888  608.686    0.000  608.686       60.521 1825.286  172.616 1652.670
 88.00  1079.759   36.583    0.000   36.583      982.764  469.077    0.000  469.077      763.740 1817.022    0.000 1817.022
 89.00  1015.336   25.041    0.000   25.041      584.781  494.075    0.000  494.075      284.309 1652.469    0.000 1652.469
 90.00  1006.745   14.642    0.000   14.642      919.323  213.879    0.000  213.879     1035.696 1248.927    0.000 1248.927
 91.00  1020.174   19.234    0.000   19.234      771.662  191.306    0.000  191.306      314.266 1233.940  111.291 1122.649
 92.00  1002.935   23.562    0.000   23.562      897.954  115.954    0.000  115.954      568.617 1125.166    0.000 1125.166
 93.00   991.415   25.140    0.000   25.140      860.813  302.289    0.000  302.289       90.579 1931.944    0.000 1931.944
 94.00   951.518   17.544    0.000   17.544      668.476  326.331    0.000  326.331       81.231 1762.250    0.000 1762.250
 95.00   838.906  112.391    0.000  112.391      665.355  427.577    0.000  427.577      142.154 2026.746    0.000 2026.746
 96.00   789.328  209.497    0.000  209.497      351.865  739.329    0.000  739.329        0.000 2073.483   30.462 2043.021
 97.00   746.802  185.888    0.000  185.888      252.428  701.762    0.000  701.762        0.000 1792.601    0.000 1792.601
 98.00   753.762  208.875    0.000  208.875      383.169  622.264    0.000  622.264        0.000 1815.026    0.000 1815.026
 99.00   728.375  191.418    0.000  191.418      272.754  640.057    0.000  640.057       10.053 1756.702    0.000 1756.702
100.00   734.557  183.633    0.000  183.633      244.741  677.824    0.000  677.824        0.000 1562.491   40.616 1521.876
101.00   828.000  221.839    0.000  221.839      276.082  713.388    0.000  713.388       20.106 1861.665    0.000 1861.665
102.00   798.490  141.800    0.000  141.800      275.817  659.046    0.000  659.046       30.159 1586.506   30.462 1556.044
103.00   807.183  127.697    0.000  127.697      337.640  529.487    0.000  529.487      110.685 1469.093   40.616 1428.477
104.00   738.391  190.160    0.000  190.160      313.657  669.578    0.000  669.578        0.000 1725.934   10.154 1715.780
105.00   861.946  110.598    0.000  110.598      514.000  554.422    0.000  554.422       81.231 1905.301  132.000 1773.301
106.00   814.633  166.844    0.000  166.844      540.062  501.683    0.000  501.683       10.154 1884.391  162.462 1721.929
107.00   732.254  152.489    0.000  152.489      444.001  459.791    0.000  459.791       20.308 1610.237    0.000 1610.237
108.00   714.689  176.302    0.000  176.302      369.901  510.742    0.000  510.742      200.762 1414.892  192.924 1221.969
109.00   730.851  173.048    0.000  173.048      326.453  505.965    0.000  505.965        0.000 1511.819    0.000 1511.819
110.00   780.674  154.901    0.000  154.901      222.599  703.588    0.000  703.588        0.000 1570.829    0.000 1570.829
111.00   730.911  123.371    0.000  123.371      219.364  552.445    0.000  552.445        0.000 1248.625    0.000 1248.625
112.00   688.052  165.774    0.000  165.774      375.010  512.583    0.000  512.583       10.154 1623.816    0.000 1623.816
113.00   713.568  116.387    0.000  116.387      491.952  464.243    0.000  464.243        0.000 1612.956   20.308 1592.648
114.00   700.170  186.211    0.000  186.211      287.715  574.747    0.000  574.747        0.000 1601.491    0.000 1601.491
115.00   708.946   95.811    0.000   95.811      172.630  598.391    0.000  598.391        0.000 1235.649    0.000 1235.649
116.00   699.290  112.590    0.000  112.590      183.219  555.027    0.000  555.027        0.000 1305.718    0.000 1305.718
117.00   690.130  140.399    0.000  140.399      224.113  543.220    0.000  543.220        0.000 1364.828    0.000 1364.828
118.00   762.747  110.426    0.000  110.426      268.005  539.474    0.000  539.474       20.308 1116.726    0.000 1116.726
119.00   768.188   76.484    0.000   76.484      359.101  406.573    0.000  406.573        0.000 1228.620    0.000 1228.620
120.00   770.119  158.239    0.000  158.239      406.697  509.336    0.000  509.336       91.385 1481.761  182.770 1298.991
121.00   761.635  151.538    0.000  151.538      371.422  403.027    0.000  403.027        0.000 1369.266    0.000 1369.266
122.00   725.762  193.936    0.000  193.936      313.879  517.468    0.000  517.468        0.000 1553.142    0.000 1553.142
123.00   821.839   88.323    0.000   88.323      379.162  441.369    0.000  441.369       40.616 1299.193    0.000 1299.193
124.00   771.863  162.980    0.000  162.980      314.222  505.269    0.000  505.269        0.000 1319.803    0.000 1319.803
125.00   693.301  152.780    0.000  152.780      141.764  620.562    0.000  620.562        0.000 1244.493    0.000 1244.493
126.00   827.720  150.614    0.000  150.614      394.105  659.475    0.000  659.475        0.000 1831.503    0.000 1831.503
127.00   799.647  165.146    0.000  165.146      159.228 1007.913    0.000 1007.913        0.000 1988.250    0.000 1988.250
128.00   630.112  191.449    0.000  191.449      159.272  634.485    0.000  634.485        0.000 1304.006    0.000 1304.006
129.00   741.525  199.618    0.000  199.618      359.700  470.499    0.000  470.499        0.000 1637.876    0.000 1637.876
130.00   736.203  164.654    0.000  164.654      249.930  715.300    5.707  709.594        0.000 1642.512   30.462 1612.050
131.00   855.694  103.225    0.000  103.225      511.622  439.073   51.362  387.711        0.000 1740.422   91.385 1649.037
132.00   847.362  132.876    0.000  132.876      632.891  539.249    9.511  529.738       30.462 2067.061  284.309 1782.752
133.00   858.755  113.983    0.000  113.983      636.749  486.071    0.000  486.071      223.385 1786.478   71.077 1715.401
134.00   921.437   94.925    0.000   94.925      594.463  462.820    0.000  462.820       20.308 1786.680  142.154 1644.525
135.00   874.302   94.581    0.000   94.581      369.651  769.601    0.000  769.601        0.000 1847.000    0.000 1847.000
136.00   915.123   19.883    0.000   19.883      381.144  807.600    0.000  807.600      162.462 1907.317    0.000 1907.317
137.00  1008.706   24.478    0.000   24.478      766.893  540.811    0.000  540.811      736.396 1801.444    0.000 1801.444
138.00   888.815   35.778    0.000   35.778      459.534  622.307    0.000  622.307       50.769 1865.097    0.000 1865.097
139.00  1016.689   80.605    0.000   80.605      746.970  729.781    0.000  729.781      536.543 2216.243    0.000 2216.243
140.00   896.285  110.586    0.000  110.586      782.546  516.686    0.000  516.686      819.844 1912.938    0.000 1912.938
141.00   849.956  115.623    0.000  115.623      666.133  483.391    0.000  483.391      425.657 1803.864    0.000 1803.864
142.00  1055.883   10.145    0.000   10.145      966.458  600.259    0.000  600.259      655.971 2286.916    0.000 2286.916
143.00  1005.690   79.685    0.000   79.685      459.087  799.824    0.000  799.824      121.544 1979.402    0.000 1979.402
144.00   907.482  137.198    0.000  137.198      192.002  947.369    0.000  947.369        0.000 1956.981    0.000 1956.981
145.00   858.729   11.202    0.000   11.202      431.650  377.347    0.000  377.347        0.000 1329.656    0.000 1329.656
146.00   889.775   33.439    0.000   33.439      262.863  551.322    0.000  551.322        0.000 1392.188    0.000 1392.188
147.00   887.052   14.584    0.000   14.584      314.225  477.046    0.000  477.046        0.000 1347.953    0.000 1347.953
148.00   955.724   99.246    0.000   99.246      634.543  665.916    0.000  665.916      162.462 2141.159    0.000 2141.159
149.00   993.267   20.503    0.000   20.503      825.922  411.830    0.000  411.830      211.619 1989.027  201.465 1787.562
150.00   923.858   68.751    0.000   68.751      457.762  551.276    0.000  551.276       30.462 1665.236  213.231 1452.005
151.00   969.175   13.133    0.000   13.133      254.908  713.143  112.236  600.907       20.308 1604.313   30.462 1573.851
152.00   898.819  167.623    0.000  167.623      384.264  729.661    0.000  729.661       50.769 1806.586    0.000 1806.586
153.00   947.800  114.960    0.000  114.960      128.401  826.807    0.000  826.807        0.000 1501.768    0.000 1501.768
154.00  1008.655   90.999    0.000   90.999      330.816  901.076   11.414  889.662        0.000 2179.361    0.000 2179.361
155.00  1008.910   96.083    0.000   96.083      405.689  939.505    0.000  939.505       70.372 2346.438   30.462 2315.976
156.00   953.559   94.676    0.000   94.676      150.887  985.131  102.724  882.407        0.000 1883.897    0.000 1883.897
157.00   943.769  165.716    0.000  165.716      206.700 1093.375    3.805 1089.570        0.000 2203.291    0.000 2203.291
158.00   891.032   87.436    0.000   87.436       57.674  809.643    0.000  809.643        0.000 1380.928    0.000 1380.928
159.00   876.970   83.078    0.000   83.078      230.697  692.255   74.190  618.065        0.000 1268.630   10.154 1258.476
160.00   745.931  164.509    0.000  164.509      138.262  667.704    0.000  667.704        0.000 1289.543    0.000 1289.543
161.00   783.173  150.973    0.000  150.973      219.455  612.105    0.000  612.105        0.000 1330.158    0.000 1330.158
162.00   649.128  198.779    0.000  198.779       79.032  658.107    0.000  658.107        0.000 1137.235    0.000 1137.235
163.00   852.469  192.689    0.000  192.689      151.406  821.187    0.000  821.187        0.000 1614.467    0.000 1614.467
164.00   796.384  197.754    0.000  197.754      167.876  818.794    0.000  818.794        0.000 1405.756   10.154 1395.602
165.00   809.718   72.076    0.000   72.076      169.045  511.831    0.000  511.831        0.000  906.403    0.000  906.403
166.00   896.791   58.126    0.000   58.126      344.309  396.661    0.000  396.661       40.616 1002.615    0.000 1002.615
167.00   763.955  107.424    0.000  107.424      288.495  332.284    0.000  332.284        0.000  828.992    0.000  828.992
168.00   679.435  126.720    0.000  126.720      161.004  475.598    0.000  475.598        0.000  857.042    0.000  857.042
169.00   759.361   99.083    0.000   99.083      141.808  457.484    0.000  457.484        0.000  878.958    0.000  878.958
170.00   818.169   93.834    0.000   93.834      342.620  326.019    0.000  326.019       20.308  848.699    0.000  848.699
171.00   757.037  123.914    0.000  123.914      353.998  344.469    0.000  344.469        0.000 1060.118    0.000 1060.118
172.00   744.618  122.402    0.000  122.402      243.190  495.220    0.000  495.220        0.000 1229.814    0.000 1229.814
173.00   767.716  121.849    0.000  121.849      316.639  388.223    0.000  388.223       40.616  859.351    0.000  859.351
174.00   716.738  109.685    0.000  109.685      193.991  440.760    0.000  440.760       10.154  971.553    0.000  971.553
175.00   695.514  161.134    0.000  161.134      323.001  411.660    0.000  411.660       50.769 1057.509    0.000 1057.509
176.00   872.647   54.083    0.000   54.083      234.234  522.773    5.707  517.066        0.000  996.279    0.000  996.279
177.00   796.292   19.869    0.000   19.869      154.734  393.984    0.000  393.984        0.000  598.072    0.000  598.072
178.00   745.142  123.949    0.000  123.949      116.991  665.886   17.121  648.765        0.000  972.762    0.000  972.762
179.00   713.537  128.319    0.000  128.319       52.918  660.558    0.000  660.558        0.000  972.356    0.000  972.356
180.00   725.425  144.085    0.000  144.085      181.280  524.576    0.000  524.576        0.000 1129.075    0.000 1129.075
181.00   767.956   74.417    0.000   74.417      143.883  473.281    0.000  473.281        0.000  860.466    0.000  860.466
182.00   703.731  147.978    0.000  147.978      102.724  627.840    0.000  627.840        0.000  892.938    0.000  892.938
183.00   744.496  129.092    0.000  129.092       66.580  656.980    0.000  656.980        0.000  903.092    0.000  903.092
184.00   734.960  117.801    0.000  117.801      110.333  599.008    0.000  599.008        0.000  919.580    0.000  919.580
185.00   720.676   94.486    0.000   94.486       58.971  570.646    0.000  570.646        0.000  940.893    0.000  940.893
186.00   786.956  127.175    0.000  127.175      254.125  490.306    0.000  490.306        0.000 1011.763    0.000 1011.763
187.00   681.183  119.687    0.000  119.687      159.230  448.119    0.000  448.119        0.000  750.783    0.000  750.783
188.00   714.054  100.745    0.000  100.745      232.944  463.682    0.000  463.682        0.000  771.293    0.000  771.293
189.00   692.073  130.690    0.000  130.690      213.490  463.033    0.000  463.033        0.000  831.613    0.000  831.613
190.00   743.557  119.485    0.000  119.485      195.937  447.125    0.000  447.125        0.000  901.283    0.000  901.283
191.00   801.598  116.794    0.000  116.794      227.152  456.203    0.000  456.203        0.000  830.608    0.000  830.608
192.00   711.836  119.769    0.000  119.769      191.527  434.105    0.000  434.105        0.000  720.926    0.000  720.926
193.00   789.082   87.288    0.000   87.288      170.774  517.856    0.000  517.856        0.000  790.595    0.000  790.595
194.00   723.349   94.542    0.000   94.542      143.364  493.166    0.000  493.166        0.000  689.861    0.000  689.861
195.00   651.638  146.315    0.000  146.315      124.860  437.860    0.000  437.860        0.000  617.673    0.000  617.673
196.00   777.945  138.921    0.000  138.921      147.512  582.821   18.588  564.233        0.000 1013.473    0.000 1013.473
197.00   679.132  127.741    0.000  127.741      125.033  478.293    0.000  478.293        0.000  729.873    0.000  729.873
198.00   773.911   78.668    0.000   78.668      166.883  477.424    0.000  477.424        0.000  852.523    0.000  852.523
199.00   781.409   58.281    0.000   58.281      245.993  363.283    0.000  363.283        0.000  766.460    0.000  766.460
200.00   777.375   74.233    0.000   74.233      304.930  400.256   47.470  352.786        0.000  944.311    0.000  944.311
201.00   809.326   80.282    0.000   80.282      317.895  334.631    0.000  334.631        0.000  903.494    0.000  903.494
202.00   746.907  104.899    0.000  104.899      161.174  455.336    0.000  455.336        0.000  781.849    0.000  781.849
203.00   795.168   97.433    0.000   97.433      173.929  481.275    0.000  481.275        0.000  792.003    0.000  792.003
204.00   758.854   81.729    0.000   81.729      287.805  335.754    0.000  335.754        0.000  674.479    0.000  674.479
205.00   695.879  147.546    0.000  147.546      209.335  424.254    0.000  424.254        0.000  816.432    0.000  816.432
206.00   717.024  134.703    0.000  134.703      274.097  356.409    0.000  356.409       91.385  758.822    0.000  758.822
207.00   712.128   98.932    0.000   98.932       91.137  579.705   11.153  568.552        0.000  851.313    0.000  851.313
208.00   774.278   36.764    0.000   36.764      164.588  416.161    0.000  416.161        0.000  897.257    0.000  897.257
209.00   826.952   61.115    0.000   61.115      145.646  445.999    5.620  440.379        0.000  791.902    0.000  791.902
210.00   859.364   18.812    0.000   18.812      298.096  338.087    0.000  338.087        0.000  892.134    0.000  892.134
211.00   778.995   18.037    0.000   18.037      167.489  311.804    0.000  311.804       19.906  792.003    0.000  792.003
212.00   832.328   20.010    0.000   20.010      278.770  345.303    0.000  345.303        0.000  815.323    0.000  815.323
213.00   947.640  125.474    0.000  125.474      289.491  752.333   64.678  687.655        0.000 1446.060   71.077 1374.983
214.00   984.789   89.331    0.000   89.331      198.876  701.370    0.000  701.370        0.000 1431.995    0.000 1431.995
215.00   846.411    9.864    0.000    9.864      373.813  338.606    0.000  338.606      120.637 1071.071    0.000 1071.071
216.00   866.918   14.161    0.000   14.161      588.432  251.877    0.000  251.877      364.129 1340.190    0.000 1340.190
217.00   863.631   83.689    0.000   83.689      496.740  566.612   31.600  535.012        0.000 1697.386  352.463 1344.923
218.00   924.523   26.479    0.000   26.479      533.013  586.971   93.384  493.587       60.419 1764.535  321.600 1442.935
219.00   939.393   67.314    0.000   67.314      309.166  669.437  357.693  311.745        0.000 1431.873  372.166 1059.707
220.00   980.333   23.377    0.000   23.377      531.030  527.343  188.143  339.200        0.000 1562.161  402.628 1159.533
221.00   996.937    0.395    0.000    0.395      370.458  737.465  167.304  570.160        0.000 1578.451   40.212 1538.239
222.00   878.706   92.744    0.000   92.744      437.859  601.150  185.642  415.508        0.000 1652.243  494.416 1157.827
223.00   877.036   78.516    0.000   78.516      176.782  687.377  138.868  548.510        0.000 1187.903   60.923 1126.980
224.00   943.360   17.418    0.000   17.418      409.707  690.086  245.646  444.440        0.000 1481.034  171.507 1309.527
225.00   967.288   37.567    0.000   37.567      144.654  917.312  164.359  752.954        0.000 1356.488   40.212 1316.275
226.00   801.822   31.622    0.000   31.622      305.577  423.133   64.246  358.887        0.000 1010.261    0.000 1010.261
227.00   736.443   51.827    0.000   51.827       73.065  483.781    0.000  483.781        0.000  673.975    0.000  673.975
228.00   741.060  105.845    0.000  105.845       16.515  652.522    0.000  652.522        0.000  933.251    0.000  933.251
229.00   817.351   21.983    0.000   21.983      123.865  494.640  109.728  384.912        0.000  776.018    0.000  776.018
230.00   785.360   69.888    0.000   69.888      109.815  565.242   41.764  523.478        0.000  914.553    0.000  914.553
231.00   773.462   23.110    0.000   23.110       97.277  525.726   94.942  430.784        0.000  719.317    0.000  719.317
232.00   653.548  128.771    0.000  128.771      125.206  540.248   83.701  456.547        0.000  799.141    0.000  799.141
233.00   687.789   68.314    0.000   68.314      207.696  320.019    0.000  320.019        0.000  597.873    0.000  597.873
234.00   781.333   75.744    0.000   75.744      161.004  364.160    0.000  364.160        0.000  586.311    0.000  586.311
235.00   843.942   37.187    0.000   37.187      431.337  193.818    0.000  193.818        0.000  705.443    0.000  705.443
236.00   778.363   95.272    0.000   95.272      358.972  352.686   68.310  284.376       10.154  983.616  233.539  750.077
237.00   863.645   58.227    0.000   58.227      422.570  322.267   43.753  278.514        0.000  930.337   60.923  869.414
238.00   856.827   23.618    0.000   23.618      441.185  242.410   81.799  160.612        0.000  745.850   50.769  695.081
239.00   840.613  122.219    0.000  122.219      289.923  551.085  167.185  383.900        0.000  929.421  111.693  817.728
240.00   854.834  102.192    0.000  102.192      400.111  443.135   78.375  364.760        0.000 1137.117   50.265 1086.851
241.00   862.854   91.460    0.000   91.460      476.223  369.902   90.223  279.678        0.000  984.422  223.083  761.339
242.00   746.703  148.654    0.000  148.654      297.277  399.050  163.598  235.453        0.000  781.849   10.154  771.695
243.00   767.592  116.318    0.000  116.318      342.241  427.844  165.500  262.344        0.000  994.276   20.308  973.968
244.00   873.859   69.092    0.000   69.092      309.556  428.968  188.068  240.900        0.000 1066.157   20.308 1045.850
245.00   804.509  139.315    0.000  139.315      324.515  531.430   62.776  468.654       10.154 1056.003   30.462 1025.542
246.00   833.318   44.210    0.000   44.210      202.205  483.051   88.975  394.076        0.000  868.910    0.000  868.910
247.00   711.633  109.700    0.000  109.700      246.694  359.745    0.000  359.745        0.000  778.431    0.000  778.431
248.00   696.189   71.115    0.000   71.115      146.737  360.526    0.000  360.526        0.000  513.827    0.000  513.827
249.00   767.570   78.517    0.000   78.517      120.104  516.584    1.859  514.725        0.000  698.401    0.000  698.401
250.00   703.679  132.135    0.000  132.135      188.241  410.464    0.000  410.464        0.000  709.967    0.000  709.967
251.00   888.488   67.486    0.000   67.486      283.139  522.412   19.023  503.389       30.462 1061.224   91.385  969.839
252.00   864.477  102.962    0.000  102.962      256.463  450.065    0.000  450.065       10.154  940.088   71.077  869.011
253.00   796.486   75.736    0.000   75.736      389.884  371.920    3.718  368.202      152.308  851.213   40.616  810.597
254.00   769.594   90.184    0.000   90.184      290.619  460.787   26.632  434.155        0.000  913.849   10.154  903.695
255.00   827.030   31.071    0.000   31.071      282.405  556.201  115.562  440.639        0.000 1147.388    0.000 1147.388
256.00   729.990  132.232    0.000  132.232      218.159  477.390   49.460  427.930        0.000  883.388    0.000  883.388
257.00   841.206  100.811    0.000  100.811      252.573  635.149  148.379  486.770        0.000 1066.157    0.000 1066.157
258.00   792.065   90.509    0.000   90.509      280.848  465.067   32.339  432.728        0.000  954.465    0.000  954.465
259.00   738.932   78.674    0.000   78.674      294.680  437.140   17.121  420.019        0.000  673.876    0.000  673.876
260.00   736.566  115.482    0.000  115.482      236.317  518.635   85.257  433.378        0.000 1010.361   10.154 1000.207
261.00   721.311   58.044    0.000   58.044      246.866  413.402   31.948  381.454        0.000  704.941    0.000  704.941
262.00   791.262   91.131    0.000   91.131      233.853  534.060   81.358  452.701        0.000  906.510    0.000  906.510
263.00   766.637   82.704    0.000   82.704      326.244  446.173   53.089  393.084        0.000  832.618    0.000  832.618
264.00   850.667   86.611    0.000   86.611       88.846  742.198    0.000  742.198        0.000 1024.436    0.000 1024.436
265.00   869.722   89.308    0.000   89.308      376.910  579.404   35.491  543.913        0.000 1073.997    0.000 1073.997
266.00   894.791   78.457    0.000   78.457      278.168  712.724   65.928  646.795        0.000 1282.694    0.000 1282.694
267.00   863.924   93.292    0.000   93.292      342.845  668.522  212.579  455.943        0.000 1237.768   40.616 1197.153
268.00   867.829   92.995    0.000   92.995      323.733  813.534   72.287  741.246        0.000 1380.325    0.000 1380.325
269.00   868.384  103.050    0.000  103.050      331.727  736.345  129.139  607.206        0.000 1356.790   20.308 1336.483
270.00   939.409    4.439    0.000    4.439      248.627  656.460  165.500  490.960        0.000 1206.699    0.000 1206.699
271.00   854.873   90.964    0.000   90.964      398.186  425.495   87.506  337.989        0.000  944.210    0.000  944.210
272.00   928.278   47.318    0.000   47.318      387.506  544.351   38.046  506.305        0.000 1064.146    0.000 1064.146
273.00   828.941  104.646    0.000  104.646      310.982  556.330  121.142  435.188        0.000  917.468    0.000  917.468
274.00   868.902  130.974    0.000  130.974      589.181  574.908   26.632  548.276        0.000 1731.073    0.000 1731.073
275.00   825.847  153.152    0.000  153.152      472.707  613.141  261.734  351.407        0.000 1491.512  355.386 1136.126
276.00   837.028  119.776    0.000  119.776      489.438  627.193  180.718  446.474        0.000 1439.634   10.154 1429.480
277.00   794.941  121.951    0.000  121.951      235.146  627.612   51.362  576.250        0.000  815.120    0.000  815.120
278.00   782.581  114.104    0.000  114.104      200.520  687.101  100.822  586.280        0.000 1009.148    0.000 1009.148
279.00   762.844  120.752    0.000  120.752      324.600  505.126   64.845  440.281        0.000  829.801    0.000  829.801
280.00   803.993  110.636    0.000  110.636      325.249  575.241   98.088  477.153        0.000 1071.072    0.000 1071.072
281.00   754.745   86.378    0.000   86.378      299.693  434.609   37.220  397.389        0.000  779.430    0.000  779.430
282.00   678.700  109.867    0.000  109.867      241.287  479.589    0.000  479.589        0.000  679.907    0.000  679.907
283.00   786.786  105.877    0.000  105.877      371.163  467.129  104.540  362.589        0.000 1020.307    0.000 1020.307
284.00   801.518  122.140    0.000  122.140      280.841  517.492  113.095  404.397        0.000  866.388    0.000  866.388
285.00   797.437   96.095    0.000   96.095      317.511  501.339   74.190  427.149        0.000  938.178    0.000  938.178
286.00   891.488   38.046    0.000   38.046      376.740  510.404   54.993  455.412        0.000 1028.351    0.000 1028.351
287.00   888.780   52.755    0.000   52.755      328.956  604.701  173.193  431.509        0.000 1277.270    0.000 1277.270
288.00   742.282  121.872    0.000  121.872      267.792  426.787   14.613  412.174        0.000  879.356    0.000  879.356
289.00   761.602  105.267    0.000  105.267      383.438  442.312    0.000  442.312        0.000  982.308    0.000  982.308
290.00   798.090   75.966    0.000   75.966      332.902  392.861    0.000  392.861        0.000  851.015    0.000  851.015
291.00   783.207  149.838    0.000  149.838      240.727  591.958    5.707  586.251        0.000  891.330    0.000  891.330
292.00   809.180   86.745    0.000   86.745      229.484  557.536   22.828  534.708        0.000  918.572    0.000  918.572
293.00   724.300   73.353    0.000   73.353      247.991  470.644    0.000  470.644        0.000  616.572    0.000  616.572
294.00   770.247   62.649    0.000   62.649      329.140  339.732   43.753  295.979        0.000  626.525    0.000  626.525
295.00   846.257   69.271    0.000   69.271      272.238  604.561  109.029  495.532        0.000  897.749    0.000  897.749
296.00   810.550   71.896    0.000   71.896      407.683  555.102   78.027  477.075        0.000 1131.289    0.000 1131.289
297.00   831.665  111.182    0.000  111.182      400.119  429.339   53.906  375.433        0.000  898.359    0.000  898.359
298.00   777.010  100.615    0.000  100.615      381.790  421.830    1.902  419.928        0.000  756.010    0.000  756.010
299.00   722.945   69.262    0.000   69.262      340.250  344.306   61.341  282.965        0.000  608.729    0.000  608.729
300.00   817.547  104.052    0.000  104.052      256.204  551.605    5.707  545.898        0.000  839.147    0.000  839.147
301.00   855.364   66.669    0.000   66.669      362.299  472.666   26.632  446.034        0.000  909.525    0.000  909.525
302.00   839.180  118.316    0.000  118.316      317.934  705.966   38.046  667.920        0.000 1235.956    0.000 1235.956
303.00   965.236  101.812    0.000  101.812      336.740 1029.290  110.159  919.131        0.000 1827.879    0.000 1827.879
304.00   800.818   78.786   15.856   62.929      268.915  629.944    1.902  628.042        0.000 1024.131    0.000 1024.131
305.00   898.295   15.641    0.000   15.641      145.958  757.673  124.899  632.773        0.000 1279.389    0.000 1279.389
306.00   869.064   61.120    0.000   61.120      239.603  733.823   24.686  709.136        0.000 1214.938    0.000 1214.938
307.00   945.387   51.214    6.699   44.514      242.715  745.550   26.068  719.482       10.154 1358.907    0.000 1358.907
308.00   920.432   20.701    0.000   20.701      182.361  733.781  396.774  337.007        0.000 1239.765  161.051 1078.713
309.00   841.300   13.598    0.000   13.598      173.109  479.375   81.453  397.921       10.154  912.240    0.000  912.240
310.00   814.456   70.188    0.000   70.188      311.111  463.857   20.103  443.754       30.462  984.926    0.000  984.926
311.00   612.244  154.082    0.000  154.082      219.888  428.271    0.000  428.271       10.154  851.921    0.000  851.921
312.00   690.357  118.696    0.000  118.696      141.289  568.441   10.895  557.546        0.000  725.450    0.000  725.450
313.00   832.249   98.961    0.000   98.961      247.299  640.334   92.473  547.860        0.000  964.619    0.000  964.619
314.00   801.479   90.967    0.000   90.967      168.353  644.488   24.730  619.759        0.000  872.429    0.000  872.429
315.00   782.096  124.685    0.000  124.685      221.013  606.400  123.475  482.924        0.000 1005.234   30.462  974.772
316.00   807.023   59.742    0.000   59.742      153.092  506.831   15.218  491.613        0.000  832.618    0.000  832.618
317.00   736.735   95.371    0.000   95.371      249.461  419.715    0.000  419.715        0.000  761.541    0.000  761.541
318.00   803.225   92.031    0.000   92.031      186.719  550.668  161.043  389.625        0.000  852.926  101.539  751.387
319.00   850.562   53.745    0.000   53.745      169.564  554.515  215.992  338.522        0.000  913.849   71.077  842.772
320.00   886.286   20.799    0.000   20.799      226.849  607.166  132.458  474.708        0.000  927.118    0.000  927.118
321.00   910.357   13.950    0.000   13.950      508.987  444.790  167.402  277.388       10.154 1126.778  365.338  761.440
322.00   740.273  134.354    0.000  134.354      318.504  422.562    0.000  422.562       20.308  872.226   20.308  851.918
323.00   782.900   63.803    0.000   63.803      379.941  527.476  129.356  398.119        0.000 1052.678    0.000 1052.678
324.00   831.634   77.368    0.000   77.368      412.107  498.179  165.500  332.679        0.000 1177.850   60.923 1116.927
325.00   865.149   38.497    0.000   38.497      213.490  614.087  194.415  419.673        0.000 1139.949    0.000 1139.949
326.00   832.398   19.545    0.000   19.545      341.246  421.960   70.512  351.448       30.462  842.470   20.308  822.162
327.00   861.030   57.731    0.000   57.731      206.269  658.971  202.638  456.334        0.000  920.987    9.953  911.034
328.00   818.470  115.179    0.000  115.179       90.792  689.646  291.894  397.752        0.000  911.734  232.128  679.605
329.00   951.863   20.883    0.000   20.883      258.537  927.125  415.064  512.060        0.000 1823.667  251.731 1571.937
330.00   923.192   12.471    0.000   12.471      138.824  938.970  283.073  655.897        0.000 1530.918  151.502 1379.416
331.00   807.727  102.805    0.000  102.805      179.332  875.543  180.400  695.143        0.000 1809.683   40.212 1769.471
332.00   807.938  116.436    0.000  116.436      162.041  694.986  152.097  542.889        0.000 1269.235   40.616 1228.619
333.00   843.607   60.777    0.000   60.777      166.926  678.341   13.316  665.025        0.000 1177.850    0.000 1177.850
334.00   804.716  105.621    0.000  105.621       40.336  797.768  158.653  639.115        0.000 1171.703  100.531 1071.172
335.00   879.565   51.647    0.000   51.647       46.952 1038.578  492.014  546.564        0.000 1750.171  544.177 1205.994
336.00   923.011   18.784    0.000   18.784      212.712  749.826  122.958  626.868        0.000 1407.559   10.154 1397.406
337.00   758.065  131.057    0.000  131.057      184.603  825.708  191.295  634.413        0.000 1378.913  171.608 1207.304
338.00   867.608   64.016    0.000   64.016      122.352  764.915   96.530  668.385        0.000 1155.125    0.000 1155.125
339.00   891.068   94.648    0.000   94.648      168.786  798.151  228.094  570.057        0.000 1187.886    0.000 1187.886
340.00   813.557   41.809    0.000   41.809      173.626  569.426   21.877  547.549        0.000  879.566    0.000  879.566
341.00   775.793  147.316    0.000  147.316      181.323  718.086    1.902  716.184        0.000 1144.453    0.000 1144.453
342.00   841.919   70.765    0.000   70.765      185.430  572.313   62.776  509.537        0.000  990.445    0.000  990.445
343.00   925.857   72.214    0.000   72.214      446.382  626.953  229.906  397.047        0.000 1358.583    0.000 1358.583
344.00   793.633   73.894    0.000   73.894      146.218  679.761   70.124  609.637        0.000 1187.802    0.000 1187.802
345.00   992.859   45.600    0.000   45.600      409.721  509.968  124.671  385.296        0.000 1160.853    0.000 1160.853
346.00   836.719   22.829    0.000   22.829      275.486  555.428  135.582  419.846        0.000 1003.827    0.000 1003.827
347.00   802.712   63.960    0.000   63.960      238.306  553.694   31.474  522.220        0.000 1062.437    0.000 1062.437
348.00   838.437  102.210    0.000  102.210      496.785  556.801   63.591  493.210        0.000 1343.312  171.104 1172.208
349.00   920.489   21.377    0.000   21.377      337.137  599.221  190.962  408.259        0.000 1360.218  132.000 1228.217
350.00   912.527   37.371    0.000   37.371      379.292  540.426  241.159  299.267        0.000 1268.833  284.309  984.524
351.00   845.278   73.673    0.000   73.673      413.185  479.379  233.983  245.397        0.000 1227.714  264.001  963.714
352.00   817.286   57.059    0.000   57.059      256.291  590.230  224.341  365.890        0.000 1076.311   60.923 1015.388
353.00   876.420   45.853    0.000   45.853      277.086  448.725   55.167  393.559        0.000  974.772   40.616  934.157
354.00   940.973   12.682    0.000   12.682      123.563  724.819  144.575  580.244        0.000 1167.696    0.000 1167.696
355.00   885.616   18.587    0.000   18.587      257.501  572.461  175.011  397.450        0.000 1106.672    0.000 1106.672
356.00   869.823   47.651    0.000   47.651      218.073  611.026  100.822  510.204        0.000 1076.311    0.000 1076.311
357.00   870.235   72.035    0.000   72.035      177.346  672.375  108.431  563.944        0.000 1238.773    0.000 1238.773
358.00   823.431   97.046    0.000   97.046      157.199  588.372   17.121  571.251        0.000 1116.927    0.000 1116.927
359.00   794.205  102.891    0.000  102.891      182.189  571.076  155.988  415.088        0.000  943.708  111.693  832.015
360.00   692.578   99.483    0.000   99.483      188.410  513.435   38.391  475.045        0.000  786.468    0.000  786.468
361.00   896.564   19.193    0.000   19.193      313.834  432.857   32.122  400.736        0.000  984.826    0.000  984.826
362.00   873.317   34.834    0.000   34.834      210.458  610.532   72.413  538.119        0.000  775.910    0.000  775.910
363.00   812.762  129.902    0.000  129.902      242.063  760.507  361.284  399.223        0.000 1380.021  435.710  944.311
364.00   887.023   75.177    0.000   75.177      182.403  690.099  171.076  519.023        0.000 1086.163   91.385  994.778
365.00   830.810   85.720    0.000   85.720      172.763  534.585   93.213  441.373       10.154  913.849    0.000  913.849
366.00   871.699   22.350    0.000   22.350      150.109  507.134   13.316  493.818        0.000  810.702    0.000  810.702
367.00   943.218   52.632    0.000   52.632      220.666  614.874   57.069  557.805        0.000  911.839    0.000  911.839
368.00   852.497  114.276    0.000  114.276      212.409  656.508  152.184  504.324        0.000  995.080   91.385  903.695
369.00   890.512   16.234    0.000   16.234      217.074  603.151   96.495  506.656        0.000  680.310    0.000  680.310
370.00   949.466    5.496    0.000    5.496      554.036  396.404  183.218  213.186        0.000 1177.346  101.438 1075.908
371.00   883.873   82.449    0.000   82.449      282.703  716.551  165.750  550.801        0.000 1248.927  121.847 1127.081
372.00   873.294   68.287    0.000   68.287      535.471  537.182    0.000  537.182        0.000 1793.409  392.676 1400.733
373.00   756.830  132.221    0.000  132.221      221.747  596.535    0.000  596.535        0.000 1243.091    0.000 1243.091
374.00   845.778   55.794    0.000   55.794      335.181  506.074   22.654  483.421        0.000 1429.359  241.980 1187.380
375.00   858.820   71.635    0.000   71.635      322.121  525.705    0.000  525.705        0.000 1326.419   80.425 1245.994
376.00   837.579  109.815    0.000  109.815      210.593  790.278  229.243  561.035        0.000 1514.722  221.672 1293.049
377.00   806.040  177.896    0.000  177.896      247.126  582.912    7.609  575.303        0.000 1067.262   20.308 1046.954
378.00   865.828  102.313    0.000  102.313      205.187  551.572  108.383  443.190        0.000  828.496   60.923  767.573
379.00   826.345   86.176    0.000   86.176      139.516  494.337   99.179  395.158        0.000  740.931    0.000  740.931
380.00   906.988   56.954    0.000   56.954      192.305  559.317  128.879  430.438        0.000  872.228   20.308  851.921
381.00   827.605   77.670    0.000   77.670      105.837  684.586  242.736  441.850        0.000 1031.262  140.743  890.519
382.00   798.569   46.333    0.000   46.333      133.766  471.030   81.451  389.579        0.000  700.618    0.000  700.618
383.00   831.614  158.227    0.000  158.227      194.116  841.646  283.638  558.008        0.000 1716.283  301.794 1414.488
384.00   871.660  120.010    0.000  120.010      172.278  584.040    0.000  584.040        0.000 1036.697   10.053 1026.644
385.00   821.658   89.288    0.000   89.288      243.754  347.987    0.000  347.987        0.000  678.499    0.000  678.499
386.00   767.408   83.499    0.000   83.499      315.652  270.299    0.000  270.299        0.000  758.123    0.000  758.123
387.00   740.391   76.859    0.000   76.859      259.751  317.338    0.000  317.338        0.000  769.483    0.000  769.483
388.00   835.567  120.815    0.000  120.815      219.975  628.955    0.000  628.955        0.000 1064.648    0.000 1064.648
389.00   842.809   87.446    0.000   87.446      220.580  546.212    0.000  546.212        0.000 1045.145    0.000 1045.145
390.00   888.500   47.699    0.000   47.699      339.604  437.052    0.000  437.052       50.367  991.461    0.000  991.461
391.00   793.409   89.734    0.000   89.734      227.066  483.393    0.000  483.393        0.000  791.902    0.000  791.902
392.00   899.787   73.387    0.000   73.387      243.104  562.338    0.000  562.338        0.000 1086.163    0.000 1086.163
393.00   817.990  100.192    0.000  100.192      336.231  598.529  126.847  471.682        0.000 1320.005   50.769 1269.235
394.00   881.673   66.484    0.000   66.484      307.563  763.719   22.828  740.891        0.000 1427.973  132.000 1295.973
395.00   923.825   31.596    0.000   31.596      376.123  758.171  204.992  553.179        0.000 1720.717  261.381 1459.337
396.00   918.899   25.371    0.000   25.371      405.050  577.370  203.226  374.144        0.000 1174.426    0.000 1174.426
397.00   967.171   13.374    0.000   13.374      424.031  656.023  272.322  383.701        0.000 1360.620  233.539 1127.081
398.00   947.914   18.375    0.000   18.375      176.262  691.349  320.619  370.731        0.000 1086.465  132.000  954.465
399.00   969.842   43.599    0.000   43.599      275.435  935.126  372.737  562.388        0.000 1663.624  516.235 1147.388
400.00   857.791  101.493    0.000  101.493       36.144  966.780  421.686  545.095        0.000 1173.522  221.672  951.850
401.00   880.528   59.946    0.000   59.946       46.515  800.719  356.230  444.489        0.000 1024.131  151.703  872.427
402.00   804.748   91.836    0.000   91.836      111.714  702.971  120.739  582.232        0.000  994.475    0.000  994.475
403.00   808.141  145.098    0.000  145.098      138.433  950.375  409.220  541.155        0.000 1525.577  352.060 1173.517
404.00  1022.506   21.940    0.000   21.940      298.531  574.526  266.572  307.955        0.000 1136.428  161.656  974.773
405.00   938.011   19.347    0.000   19.347      243.147  531.171  237.528  293.643        0.000  882.181    0.000  882.181
406.00   924.880   27.689    0.000   27.689      144.056  714.394  204.709  509.685        0.000 1127.081   40.616 1086.465
407.00   883.273  103.957    0.000  103.957      153.481  919.612  204.670  714.942        0.000 1672.568    0.000 1672.568
408.00   869.366   99.375    0.000   99.375      166.970  602.247  113.703  488.544        0.000  984.926    0.000  984.926
409.00   832.649  143.368    0.000  143.368      186.111  776.595  223.286  553.309        0.000 1458.833  342.612 1116.221
410.00   767.578  112.349    0.000  112.349      378.384  508.033   15.218  492.814        0.000 1207.707   20.308 1187.399
411.00   772.094  150.173    0.000  150.173      227.498  576.038    7.609  568.429       10.154 1064.545    0.000 1064.545
412.00   780.750  108.041    0.000  108.041      332.685  553.395   15.218  538.176        0.000 1299.697   10.154 1289.543
413.00   759.118  118.895    0.000  118.895      235.885  487.629    0.000  487.629       10.154  923.701    0.000  923.701
414.00   718.230  146.744    0.000  146.744      209.166  599.605    0.000  599.605       10.154 1076.009    0.000 1076.009
415.00   754.908  172.435    0.000  172.435      278.600  621.569    7.609  613.960       20.308 1259.081   40.616 1218.466
416.00   760.537  110.022    0.000  110.022      190.143  567.787    0.000  567.787        0.000 1106.370    0.000 1106.370
417.00   846.281   58.098    0.000   58.098      199.006  547.602   36.144  511.459        0.000 1045.448   91.385  954.063
418.00   934.487   27.479    0.000   27.479      484.374  598.174  149.067  449.107        0.000 1385.135  312.452 1072.683
419.00   896.050   19.897    0.000   19.897      307.868  414.484   97.017  317.467        0.000  771.695  132.000  639.694
420.00   895.302   25.450    0.000   25.450      351.101  363.078  167.141  195.937        0.000  852.926    0.000  852.926
421.00   828.796   43.374    0.000   43.374      269.213  627.446  136.965  490.480        0.000 1409.777    0.000 1409.777
422.00   752.877   33.988    0.000   33.988      134.458  375.141    0.000  375.141        0.000  717.708    0.000  717.708
423.00   872.655   64.748    0.000   64.748      268.180  388.069    0.000  388.069        0.000  812.310    0.000  812.310
424.00   880.196   98.788    0.000   98.788      103.676  509.598  117.856  391.742        0.000  516.843    0.000  516.843
425.00   793.822  109.913    0.000  109.913       75.919  517.078   79.896  437.182        0.000  568.617    0.000  568.617
426.00   844.800   48.530    0.000   48.530      125.205  499.048   62.776  436.272        0.000  903.393    0.000  903.393
427.00   821.550   40.739    0.000   40.739      173.235  505.794   58.971  446.823        0.000 1025.340    0.000 1025.340
428.00   891.777   51.475    0.000   51.475      245.348  548.683   60.873  487.809        0.000 1289.240   30.159 1259.081
429.00   791.487   99.899    0.000   99.899      235.318  549.634   24.730  524.904        0.000 1370.270   10.154 1360.116
430.00   819.421   79.589    0.000   79.589      118.675  662.345  230.134  432.211        0.000 1086.264  233.539  852.725
431.00   933.903   22.857    0.000   22.857       43.362  819.190  254.082  565.109        0.000 1187.098   81.231 1105.867
432.00   953.632   38.160    0.000   38.160      152.053  722.073  271.920  450.153        0.000 1034.688   10.053 1024.635
433.00   801.716  120.524    0.000  120.524      275.358  660.011  155.297  504.714        0.000 1308.443   20.107 1288.336
434.00   938.266   43.370   22.613   20.757      173.931 1113.931  556.731  557.200        0.000 1753.800  353.672 1400.127
435.00   980.608   15.938    0.000   15.938      228.749  909.105  435.477  473.628        0.000 1804.369  191.513 1612.856
436.00   847.128   95.462    0.000   95.462      113.360  746.019  224.202  521.817        0.000 1642.100   50.265 1591.834
437.00  1040.445   43.458    0.000   43.458      106.096  975.382  399.076  576.306        0.000 1556.557  250.728 1305.829
438.00   958.230   74.625    0.000   74.625       90.313  932.377  365.192  567.185        0.000 1573.650  538.156 1035.495
439.00   859.565   69.919    0.000   69.919      139.473  573.572  178.240  395.332        0.000  912.540   60.319  852.221
440.00   980.377  120.401    0.000  120.401      134.544  988.827  113.660  875.168        0.000 1732.788    0.000 1732.788
441.00   981.069   51.510    0.000   51.510      144.575  795.187   26.632  768.554        0.000 1459.841    0.000 1459.841
442.00   859.575   92.271    0.000   92.271       35.193  703.029   51.362  651.667        0.000  891.531    0.000  891.531
443.00   828.341   74.995    0.000   74.995      103.762  731.649   20.925  710.724        0.000 1007.547    0.000 1007.547
444.00   821.455  122.105    0.000  122.105       79.810  840.686   45.655  795.031        0.000 1141.357    0.000 1141.357
445.00   918.604   24.867    0.000   24.867      308.344  496.581   20.925  475.656        0.000 1023.632   30.462  993.170
446.00   961.662   77.598    0.000   77.598      195.237  635.497   64.678  570.819        0.000 1320.004   40.616 1279.389
447.00   993.553   21.068    0.000   21.068      259.401  859.666   68.483  791.183        0.000 1624.018   30.462 1593.556
448.00   911.408   21.561    0.000   21.561      251.356  431.980    0.000  431.980        0.000  727.151    0.000  727.151
449.00   882.541   85.422    0.000   85.422      472.494  804.781   11.196  793.584        0.000 2085.653  282.998 1802.655
450.00   861.622   50.843    0.000   50.843      238.910  734.477    0.000  734.477        0.000 1249.621    0.000 1249.621
451.00   857.732   94.941    0.000   94.941       97.104  788.581   22.741  765.840        0.000 1217.058    0.000 1217.058
452.00   852.385    0.000    0.000    0.000      222.223  470.083   11.414  458.669        0.000  792.003    0.000  792.003
453.00   960.263   53.169    0.000   53.169      248.942  590.057    0.000  590.057        0.000 1025.542    0.000 1025.542
454.00   853.625   39.667    0.000   39.667      285.258  580.060   13.012  567.048        0.000 1157.442    0.000 1157.442
455.00   792.260   42.670    0.000   42.670      110.593  599.224    5.707  593.517        0.000  842.772    0.000  842.772
456.00   812.713   22.040    0.000   22.040      134.458  525.334    0.000  525.334        0.000  852.725    0.000  852.725
457.00   714.187   90.584    0.000   90.584      214.095  451.140   11.414  439.726        0.000  862.276    0.000  862.276
458.00   788.715   46.381    0.000   46.381      168.613  504.318    0.000  504.318        0.000 1015.388    0.000 1015.388
459.00   846.916   51.984    0.000   51.984      203.546  552.877   15.218  537.658        0.000  852.926    0.000  852.926
460.00   838.179   41.993    0.000   41.993      109.815  700.348    9.511  690.836        0.000 1035.696    0.000 1035.696
461.00   795.168   94.358    0.000   94.358       24.557  759.661    0.000  759.661        0.000  995.080    0.000  995.080
462.00   783.840   76.033    0.000   76.033       13.230  597.053    3.805  593.248        0.000  939.481    0.000  939.481
463.00   947.486   58.003    0.000   58.003      155.814  763.113  157.880  605.233        0.000 1238.773    0.000 1238.773
464.00   861.510  105.595    0.000  105.595       97.017  779.510   70.385  709.125        0.000 1106.773    0.000 1106.773
465.00   870.539   87.859    0.000   87.859      115.867  710.681  135.063  575.618        0.000 1105.969    0.000 1105.969
466.00   841.790  169.084    0.000  169.084      140.770  636.924   43.753  593.171        0.000 1157.542    0.000 1157.542
467.00   960.435   45.748    0.000   45.748       15.218  937.349  301.765  635.584        0.000 1177.347  121.746 1055.601
468.00   729.531  196.497    0.000  196.497       45.655  734.502   42.628  691.874        0.000 1116.927    0.000 1116.927
469.00   860.352  192.308    0.000  192.308       89.408  759.276   72.287  686.989        0.000 1269.034    0.000 1269.034
470.00   825.298  166.797    0.000  166.797       19.023  700.650  117.942  582.708        0.000  983.921    0.000  983.921
471.00  1024.327   42.075    0.000   42.075       68.439  816.602  140.422  676.180        0.000 1076.311    0.000 1076.311
472.00   897.167   82.249    0.000   82.249       91.310  652.531   87.506  565.025        0.000 1025.542    0.000 1025.542
473.00   840.892   24.181    0.000   24.181      117.597  663.741   71.505  592.236        0.000 1209.900    0.000 1209.900
474.00   934.731   13.105    0.000   13.105      340.033  490.570   11.283  479.286       20.308 1268.027    0.000 1268.027
475.00   941.026   29.860    0.000   29.860       92.521  769.210  241.150  528.060        0.000 1086.465    0.000 1086.465
476.00   977.257   16.516    0.000   16.516      139.214  760.918  133.852  627.066        0.000 1094.809    0.000 1094.809
477.00   948.778   11.048    0.000   11.048      282.491  513.733  227.917  285.816        0.000 1025.340    0.000 1025.340
478.00  1072.196    8.573    0.000    8.573      272.029  780.327  298.141  482.187        0.000 1715.805    0.000 1715.805
479.00   960.636   54.293    0.000   54.293       97.882  820.150   51.016  769.134        0.000 1339.910    0.000 1339.910
480.00   974.808   23.039    0.000   23.039      206.313  560.440   37.614  522.827        0.000 1137.235    0.000 1137.235
481.00   988.020   14.289    0.000   14.289       95.547  739.401   20.447  718.954        0.000 1284.203    0.000 1284.203
482.00   917.528   13.895    0.000   13.895      255.467  538.838    0.000  538.838        0.000 1217.745    0.000 1217.745
483.00   898.808   65.780    0.000   65.780      171.207  734.048   48.329  685.719        0.000 1428.271    0.000 1428.271
484.00   988.627   50.757    0.000   50.757      333.335  624.501  218.194  406.307        0.000 1446.674    0.000 1446.674
485.00   952.666   32.973    0.000   32.973      228.396  953.027  298.818  654.209        0.000 2172.816  130.690 2042.125
486.00   877.430   68.905    0.000   68.905      502.975  661.259    0.000  661.259        0.000 2108.585  142.154 1966.431
487.00  1007.303   42.767    0.000   42.767      636.130  433.368    0.000  433.368        0.000 1587.510    0.000 1587.510
488.00   895.849   84.461    0.000   84.461      207.861  827.705    0.000  827.705        0.000 1578.665    0.000 1578.665
489.00  1020.747   47.912    0.000   47.912      260.312  818.262    5.707  812.555        0.000 1882.076   30.462 1851.615
490.00   997.910   65.572    0.000   65.572      193.643  921.849    0.000  921.849       10.154 1733.585   20.308 1713.277
491.00   859.258  126.130    0.000  126.130       89.408  935.926   53.610  882.315        0.000 1715.805    0.000 1715.805
492.00   881.093  184.601    0.000  184.601       77.908  909.596   14.570  895.027        0.000 1500.964    0.000 1500.964
493.00   942.850  212.209    0.000  212.209      121.661  941.465   19.023  922.442        0.000 1399.828    0.000 1399.828
494.00   932.476  193.773    0.000  193.773      224.297  918.329  117.595  800.734        0.000 1543.390    0.000 1543.390
495.00   826.025  196.857    0.000  196.857      103.409 1202.148  180.186 1021.962        0.000 2148.695   70.674 2078.021
496.00   968.339  133.967    0.000  133.967      277.473  957.005   30.176  926.829        0.000 1695.597    0.000 1695.597
497.00   789.525   61.975    0.000   61.975      104.496  636.272    0.000  636.272        0.000 1115.318    0.000 1115.318
498.00   940.705   14.472    0.000   14.472      217.764  916.636  106.268  810.368        0.000 1664.430    0.000 1664.430
499.00   937.481   22.405    0.000   22.405      184.176  871.756    0.000  871.756        0.000 1750.282    0.000 1750.282
500.00   924.448   29.366    0.000   29.366      356.422  522.654    0.000  522.654        0.000 1517.050    0.000 1517.050
501.00   902.594   76.045    0.000   76.045      192.132  759.137    0.000  759.137        0.000 1472.010    0.000 1472.010
502.00   822.904   66.779    0.000   66.779      344.659  634.416    0.000  634.416        0.000 1538.765    0.000 1538.765
503.00   929.522   78.457    0.000   78.457      263.986  891.066    0.000  891.066        0.000 1759.125    0.000 1759.125
504.00   948.141   66.850    0.000   66.850      620.690  595.240    0.000  595.240        0.000 1836.038   30.462 1805.576
505.00   767.596  120.255    0.000  120.255      194.034  752.863    0.000  752.863        0.000 1360.318    0.000 1360.318
506.00   890.028   14.133    0.000   14.133      384.005  472.709    0.000  472.709        0.000 1187.401   10.154 1177.247
507.00   888.138   60.944    0.000   60.944      338.478  621.725    0.000  621.725        0.000 1459.942    0.000 1459.942
508.00   844.397   33.205    0.000   33.205      406.919  454.470    0.000  454.470       20.308 1265.214    0.000 1265.214
509.00   974.879   55.754    0.000   55.754      235.581 1003.988    0.000 1003.988        0.000 2169.089    0.000 2169.089
510.00   936.690   99.767    0.000   99.767      265.660 1106.082    0.000 1106.082       50.265 2248.621  110.786 2137.835
511.00   978.163   44.897    0.000   44.897      487.651  784.385   19.974  764.410       50.265 2266.909  231.322 2035.587
512.00   911.941   12.288    0.000   12.288      257.138  941.702   60.526  881.176        0.000 2049.351  121.544 1927.806
513.00  1011.051   15.430    0.000   15.430      220.917 1290.031   72.494 1217.537        0.000 2675.062  231.221 2443.841
514.00  1090.848   10.357    0.000   10.357      309.982 1185.918  322.032  863.886        0.000 2424.037  453.901 1970.136
515.00  1144.602    0.000    0.000    0.000      347.688  742.247  270.620  471.628        0.000 1678.191   60.923 1617.268
516.00  1011.675    0.000    0.000    0.000      280.026  714.509    0.000  714.509        0.000 1518.148    0.000 1518.148
517.00   922.074   13.739    0.000   13.739      233.896  382.275    0.000  382.275        0.000  680.310    0.000  680.310
518.00   877.755    0.000    0.000    0.000      199.395  362.559    0.000  362.559        0.000  680.310    0.000  680.310
519.00   891.765    4.242    0.000    4.242      245.137  372.591   41.851  330.740        0.000  566.003    0.000  566.003
520.00   951.664   15.451    0.000   15.451      296.753  651.811    0.000  651.811        0.000 1573.229    0.000 1573.229
521.00   805.477  108.077    0.000  108.077      136.274  852.066    0.000  852.066        0.000 1655.162    0.000 1655.162
522.00   864.890   71.650    0.000   71.650      267.909  686.928    0.000  686.928       90.478 1562.270    0.000 1562.270
523.00   881.199    0.000    0.000    0.000      250.314  669.019    0.000  669.019        0.000 1560.656    0.000 1560.656
524.00   945.935    9.934    0.000    9.934      540.589  420.037    0.000  420.037        0.000 1447.059    0.000 1447.059
525.00   859.299   49.669    0.000   49.669      224.298  519.841    0.000  519.841        0.000  646.832    0.000  646.832
526.00   815.179   28.899    0.000   28.899      337.439  486.877    0.000  486.877        0.000  972.354    0.000  972.354
527.00   966.694    0.211    0.000    0.211      306.960  601.989    0.000  601.989        0.000 1273.356    0.000 1273.356
528.00   983.105    0.000    0.000    0.000      542.889  329.003    0.000  329.003      253.847 1146.582    0.000 1146.582
529.00   925.173   12.259    0.000   12.259      455.403  506.518    0.000  506.518        0.000 1432.387    0.000 1432.387
530.00   907.312   60.699    0.000   60.699      409.426  575.000    0.000  575.000       20.308 1502.472    0.000 1502.472
531.00   926.445    0.423    0.000    0.423      199.255  825.747   14.871  810.877        0.000 1615.953    0.000 1615.953
532.00   984.255    9.161    0.000    9.161      225.336  835.065    0.000  835.065        0.000 1609.641    0.000 1609.641
533.00   928.337    0.000    0.000    0.000      174.226  765.280    0.000  765.280        0.000 1338.701    0.000 1338.701
534.00   934.860    4.335    0.000    4.335      243.408  709.188    0.000  709.188        0.000 1428.473    0.000 1428.473
535.00   841.075    0.000    0.000    0.000      267.877  334.543    0.000  334.543        0.000  761.541    0.000  761.541
536.00   907.359    0.000    0.000    0.000      254.560  490.142    0.000  490.142        0.000  972.761    0.000  972.761
537.00   888.534    0.000    0.000    0.000      191.959  453.301    0.000  453.301        0.000  862.878    0.000  862.878
538.00   877.463   23.250    0.000   23.250       81.799  506.871    0.000  506.871        0.000  822.464    0.000  822.464
539.00   875.272   21.391    0.000   21.391      305.922  239.853    0.000  239.853        0.000  649.042    0.000  649.042
540.00   800.177   40.486    0.000   40.486       53.264  482.227    0.000  482.227        0.000  680.310    0.000  680.310
541.00   875.334    8.978    0.000    8.978      142.672  502.070    0.000  502.070        0.000  903.695    0.000  903.695
542.00   823.769    0.000    0.000    0.000      289.149  214.960    0.000  214.960        0.000  680.310    0.000  680.310
543.00   899.711   51.749    0.000   51.749      187.806  743.745    0.000  743.745        0.000 1146.078    0.000 1146.078
544.00   815.424   47.149    0.000   47.149       77.994  508.642    0.000  508.642        0.000  771.695    0.000  771.695
545.00   868.014    9.511    0.000    9.511      258.365  104.583    0.000  104.583        0.000  375.694    0.000  375.694
546.00   837.204   26.182    0.000   26.182      408.213  260.397    0.000  260.397        0.000  771.695    0.000  771.695
547.00   788.212   25.549    0.000   25.549      254.517  361.393    0.000  361.393        0.000  720.925    0.000  720.925
548.00   803.658   24.182    0.000   24.182      241.548  450.239    0.000  450.239        0.000  700.417    0.000  700.417
549.00   876.847   41.380    0.000   41.380      440.589  447.145    0.000  447.145       20.106 1503.054   10.053 1493.001
550.00   853.587   17.390    0.000   17.390      146.477  430.598    0.000  430.598        0.000  679.000    0.000  679.000
551.00   768.652    0.000    0.000    0.000      203.626  308.414    0.000  308.414        0.000  565.090    0.000  565.090
552.00   701.518   16.390    0.000   16.390      131.992  384.947    0.000  384.947        0.000  587.716    0.000  587.716
553.00   731.815   28.227    0.000   28.227      137.129  351.006    0.000  351.006        0.000  424.448    0.000  424.448
554.00   662.967   86.069    0.000   86.069       65.629  377.693    0.000  377.693        0.000  517.848    0.000  517.848
555.00   710.583    4.382    0.000    4.382      200.821  203.622    0.000  203.622        0.000  222.279    0.000  222.279
556.00   759.384    8.245    0.000    8.245      289.524  199.653    0.000  199.653        0.000  552.526    0.000  552.526
557.00   700.654    0.000    0.000    0.000      245.386  148.639    0.000  148.639        0.000  314.065    0.000  314.065
558.00   752.082    9.146    0.000    9.146      264.193  212.318    0.000  212.318        0.000  513.522    0.000  513.522
559.00   784.476    9.064    0.000    9.064      230.610  264.581    0.000  264.581        0.000  585.402    0.000  585.402
560.00   732.960   30.785    0.000   30.785      267.748  294.754    0.000  294.754        0.000  776.212    0.000  776.212
561.00   775.682    0.000    0.000    0.000      252.181  259.446    0.000  259.446        0.000  475.222    0.000  475.222
562.00   805.909    0.000    0.000    0.000      371.677  214.343    0.000  214.343        0.000  705.840    0.000  705.840
563.00   838.743    0.000    0.000    0.000      266.910  331.117    0.000  331.117        0.000  826.875    0.000  826.875
564.00   857.715    0.000    0.000    0.000      412.052  125.293    0.000  125.293        0.000  736.003    0.000  736.003
565.00   778.300    0.000    0.000    0.000      368.347  166.705    0.000  166.705        0.000  668.344   30.060  638.284
566.00   768.623    0.000    0.000    0.000      227.108  192.469    0.000  192.469        0.000  373.581    0.000  373.581
567.00   758.076    0.000    0.000    0.000      122.910  337.436    0.000  337.436        0.000  557.355    0.000  557.355
568.00   828.106    0.000    0.000    0.000      387.115  118.806    0.000  118.806        0.000  730.275    0.000  730.275
569.00   803.577    0.000    0.000    0.000      448.326   80.242    0.000   80.242       30.462  585.505    0.000  585.505
570.00   778.187   22.687    0.000   22.687      136.706  336.491    0.000  336.491        0.000  498.445    0.000  498.445
571.00   724.864   22.631    0.000   22.631      174.448  376.080    0.000  376.080        0.000  777.720    0.000  777.720
572.00   689.682   41.742    0.000   41.742      222.950  384.689    0.000  384.689        0.000  696.790    0.000  696.790
573.00   599.680   53.466    0.000   53.466      154.086  291.777    0.000  291.777        0.000  544.986    0.000  544.986
574.00   646.072   44.107    0.000   44.107      153.913  198.176    0.000  198.176        0.000  392.781    0.000  392.781
575.00   676.530   57.967    0.000   57.967      293.675  293.507    0.000  293.507        0.000  810.594    0.000  810.594
576.00   727.611   44.235    0.000   44.235       95.115  337.268    0.000  337.268        0.000  425.659    0.000  425.659
577.00   678.912   40.023    0.000   40.023       70.385  274.883    0.000  274.883        0.000  479.143    0.000  479.143
578.00   724.943    0.000    0.000    0.000      234.370  245.137    0.000  245.137        0.000  604.809    0.000  604.809
579.00   741.608   24.810    0.000   24.810      195.115  357.757    0.000  357.757        0.000  702.025    0.000  702.025
580.00   736.507   30.014    0.000   30.014      140.424  423.216    0.000  423.216        0.000  723.037    0.000  723.037
581.00   713.293   35.078    0.000   35.078      211.674  160.786    0.000  160.786        0.000  389.768    0.000  389.768
582.00   788.976   87.589    0.000   87.589      196.708  672.344    0.000  672.344        0.000 1492.495    0.000 1492.495
583.00   828.645   50.133    0.000   50.133      295.150  716.536    0.000  716.536        0.000 1756.698   30.159 1726.539
584.00   817.316   63.335    0.000   63.335      130.044  704.750    0.000  704.750        0.000 1193.734    0.000 1193.734
585.00   746.308   43.586    0.000   43.586      136.868  632.840    0.000  632.840        0.000 1127.061    0.000 1127.061
586.00   835.255   57.431    0.000   57.431      154.646  589.254    0.000  589.254        0.000  926.608    0.000  926.608
587.00   922.188    0.000    0.000    0.000      262.941  415.077    0.000  415.077        0.000 1066.957    0.000 1066.957
588.00   741.744   74.228    0.000   74.228      154.945  575.444    0.000  575.444        0.000  750.985    0.000  750.985
589.00   841.252   96.312    0.000   96.312      184.035  647.815    0.000  647.815       89.976 1326.135    0.000 1326.135
590.00   922.596   48.403    0.000   48.403      179.246 1000.595    0.000 1000.595       50.769 2329.054   10.154 2318.900
591.00   835.983   60.480    0.000   60.480      237.128  645.030    0.000  645.030       60.520 1382.826    0.000 1382.826
592.00   819.027   74.935    0.000   74.935      268.785  523.563    0.000  523.563        0.000 1198.158    0.000 1198.158
593.00   715.140  156.488    0.000  156.488       64.461  758.248    0.000  758.248        0.000 1181.856    0.000 1181.856
594.00   811.015   21.772    0.000   21.772      307.044  564.282    0.000  564.282        0.000 1427.469    0.000 1427.469
595.00   809.369   21.278    0.000   21.278      150.712  439.251    0.000  439.251        0.000  877.356    0.000  877.356
596.00   666.936    0.000    0.000    0.000       95.762  332.595    0.000  332.595        0.000  290.944    0.000  290.944
597.00   684.420   30.140    0.000   30.140      148.681  316.422    0.000  316.422        0.000  190.913    0.000  190.913
598.00   779.021   38.859    0.000   38.859      169.044  526.497    0.000  526.497        0.000  877.155    0.000  877.155
599.00   797.178   43.738    0.000   43.738      103.278  520.881    0.000  520.881        0.000  709.967    0.000  709.967
600.00   722.261   21.519    0.000   21.519       22.654  436.358    0.000  436.358        0.000  518.552    0.000  518.552
601.00   794.316   42.924    0.000   42.924       36.918  431.427    0.000  431.427        0.000  385.244    0.000  385.244
602.00   796.913   19.870    0.000   19.870       86.507  377.207    0.000  377.207        0.000  251.434    0.000  251.434
603.00   883.397    0.000    0.000    0.000      650.031  353.827    0.000  353.827      382.018 1403.935    0.000 1403.935
604.00   869.598   13.543    0.000   13.543      486.136  369.862    0.000  369.862      452.389  762.434    0.000  762.434
605.00   789.901   77.583    0.000   77.583      510.695  413.138    0.000  413.138      554.936 1056.086    0.000 1056.086
606.00   754.080   63.088    0.000   63.088      580.079  375.660    0.000  375.660      293.152 1518.633  341.805 1176.828
607.00   860.292   85.356    0.000   85.356      366.904  700.724  101.811  598.913      232.733 2119.217  402.426 1716.791
608.00   843.074   34.793    0.000   34.793      237.638  810.838   43.014  767.825        0.000 1913.324   30.159 1883.164
609.00   914.321   21.559    0.000   21.559      768.966  400.476    0.000  400.476      685.324 1482.346  150.796 1331.549
610.00   918.734    0.000    0.000    0.000      412.529  654.114  127.921  526.193       30.462 2145.167  748.263 1396.904
611.00   765.000  121.861    0.000  121.861      294.856  694.351   15.218  679.132        0.000 1650.346   30.462 1619.884
612.00   701.462   95.441    0.000   95.441      228.102  658.205    7.435  650.769        0.000 1555.232  172.616 1382.616
613.00   630.982  157.488    0.000  157.488      205.448  703.651   19.023  684.628        0.000 1520.462    0.000 1520.462
614.00   626.823  184.662    0.000  184.662       68.483  745.071    0.000  745.071        0.000 1357.294    0.000 1357.294
615.00   678.720  145.293    0.000  145.293      300.085  742.724  126.403  616.322        0.000 1975.857  353.572 1622.286
616.00   570.135  204.665    0.000  204.665      267.792  789.547   17.121  772.427        0.000 1718.299    0.000 1718.299
617.00   718.067  116.543    0.000  116.543      423.207  516.930   55.167  461.763        0.000 1836.235  426.463 1409.772
618.00   656.878  117.622    0.000  117.622      237.787  690.948   74.190  616.759        0.000 1623.613   30.462 1593.151
619.00   682.219  126.851    0.000  126.851      264.028  460.915    0.000  460.915        0.000  963.110    0.000  963.110
620.00   667.414   76.601    0.000   76.601      167.662  486.643   77.994  408.649        0.000 1106.371   20.308 1086.063
621.00   651.080  153.490    0.000  153.490      102.202  503.239    0.000  503.239        0.000  893.038    0.000  893.038
622.00   614.681   70.879    0.000   70.879      280.460  284.048    0.000  284.048        0.000  876.752    9.953  866.800
623.00   652.460   28.255    0.000   28.255       88.111  421.446    0.000  421.446        0.000  736.609    0.000  736.609
624.00   586.861  105.736    0.000  105.736       19.023  524.430    0.000  524.430        0.000  851.116    0.000  851.116
625.00   646.951  138.797    0.000  138.797      257.848  362.215    0.000  362.215        0.000  963.412    0.000  963.412
626.00   669.150   79.561    0.000   79.561      215.649  400.736   13.316  387.420        0.000  943.507    0.000  943.507
627.00   683.585   25.450    0.000   25.450      117.251  405.405    0.000  405.405        0.000  851.921    0.000  851.921
628.00   666.939   24.168    0.000   24.168       22.828  556.379    0.000  556.379        0.000 1070.480    0.000 1070.480
629.00   580.432  124.623    0.000  124.623       17.034  570.776    0.000  570.776        0.000  922.596    0.000  922.596
630.00   698.077   82.140    0.000   82.140       24.686  696.674    0.000  696.674        0.000 1182.173    0.000 1182.173
631.00   668.512  112.674    0.000  112.674       33.896  567.491    0.000  567.491        0.000  968.137    0.000  968.137
632.00   566.969   86.818    0.000   86.818       68.049  540.683    0.000  540.683        0.000  913.748    0.000  913.748
633.00   647.778   16.376    0.000   16.376      109.555  344.575    0.000  344.575        0.000  581.285    0.000  581.285
634.00   557.520   70.968    0.000   70.968       77.994  273.240    0.000  273.240        0.000  360.714    0.000  360.714
635.00   571.548   20.025    0.000   20.025      127.800  230.351    0.000  230.351        0.000  370.868    0.000  370.868
636.00   707.580   91.327    0.000   91.327      250.842  444.273    0.000  444.273        0.000 1167.696    0.000 1167.696
637.00   682.992   14.993    0.000   14.993      255.341  313.793    0.000  313.793        0.000  780.140    0.000  780.140
638.00   755.894    9.597    0.000    9.597      163.166  405.709    0.000  405.709        0.000 1029.262    0.000 1029.262
639.00   703.098    0.000    0.000    0.000      254.130  435.748    9.511  426.237        0.000 1248.927  111.693 1137.235
640.00   657.225   64.267    0.000   64.267      225.551  378.983    0.000  378.983        0.000  852.825   10.154  842.671
641.00   754.195   11.962    0.000   11.962      253.999  659.553    0.000  659.553        0.000 1458.733   91.385 1367.348
642.00   713.099   35.479    0.000   35.479      353.947  562.147    0.000  562.147       30.462 1806.566   40.616 1765.951
643.00   765.488   15.798    0.000   15.798      200.426  437.394    0.000  437.394        0.000 1133.511    0.000 1133.511
644.00   721.907   17.828    0.000   17.828      204.699  527.475    0.000  527.475        0.000 1319.179   60.520 1258.659
645.00   848.243    0.000    0.000    0.000      443.435  477.981   17.121  460.860        0.000 1717.698  182.770 1534.928
646.00   810.612    0.000    0.000    0.000      481.234  325.976    0.000  325.976       30.462 1644.223   50.769 1593.454
647.00   668.802   81.807    0.000   81.807      138.868  470.947    0.000  470.947        0.000  974.773    0.000  974.773
648.00   769.831    0.000    0.000    0.000      374.147  405.505    7.609  397.896        0.000 1548.807   60.923 1487.884
649.00   691.677    0.000    0.000    0.000      372.589  232.637    5.707  226.930        0.000  761.541   10.154  751.387
650.00   838.123    0.000    0.000    0.000      346.084  315.283   42.753  272.530        0.000 1053.183    0.000 1053.183
651.00   815.377    0.000    0.000    0.000      558.822  269.551  226.922   42.629        0.000 1360.094  463.249  896.845
652.00   792.251    0.000    0.000    0.000      747.177   54.993    7.435   47.557        0.000 1569.302  502.655 1066.647
653.00   885.557    0.000    0.000    0.000      483.872  372.953  108.985  263.968        0.000 1699.200  284.309 1414.892
654.00   825.643    0.000    0.000    0.000      479.013  406.686   24.469  382.217        0.000 1474.908  121.847 1353.061
655.00   823.488    0.000    0.000    0.000      510.098  304.920   66.917  238.003        0.000 1342.211  242.081 1100.130
656.00   732.755    0.000    0.000    0.000       91.526  526.314  118.836  407.478        0.000  765.556   10.053  755.503
657.00   722.219    0.000    0.000    0.000      496.904  171.114   56.025  115.089        0.000  815.813   90.478  725.335
658.00   739.966    0.000    0.000    0.000      506.526  167.402    0.000  167.402        0.000 1015.287    0.000 1015.287
659.00   677.402    1.182    0.000    1.182      347.947  317.597    0.000  317.597        0.000 1005.234    0.000 1005.234
660.00   659.712    3.941    0.000    3.941      357.978  249.201    0.000  249.201        0.000  771.695    0.000  771.695
661.00   668.250    0.000    0.000    0.000      160.826  452.782    0.000  452.782        0.000  964.518    0.000  964.518
662.00   648.602    2.114    0.000    2.114      313.620  209.599    0.000  209.599        0.000  748.371    0.000  748.371
663.00   776.411    0.000    0.000    0.000      352.958  314.435  147.423  167.013        0.000 1045.547   30.260 1015.287
664.00   681.695    0.000    0.000    0.000      346.512  231.863   47.514  184.349        0.000  913.748   10.154  903.594
665.00   753.834    0.000    0.000    0.000      379.744  331.554  173.664  157.891        0.000 1192.514  301.593  890.921
666.00   790.964    0.000    0.000    0.000      468.346  244.744   57.069  187.675        0.000 1106.067  253.746  852.321
667.00   775.263    0.000    0.000    0.000      508.468  140.074   67.787   72.287        0.000  994.778  223.083  771.695
668.00   736.633    0.000    0.000    0.000      283.866  305.650   81.668  223.982        0.000  899.765    0.000  899.765
669.00   717.676    0.000    0.000    0.000      418.266  134.280   81.147   53.134        0.000  725.637    0.000  725.637
670.00   694.213    0.000    0.000    0.000      205.445  320.173   41.851  278.322        0.000  595.451    0.000  595.451
671.00   703.960    0.000    0.000    0.000      353.903  231.330    0.000  231.330        0.000  757.510    0.000  757.510
672.00   754.562    0.000    0.000    0.000      372.710  191.045   51.362  139.683        0.000  708.151   60.923  647.228
673.00   753.514    0.000    0.000    0.000      463.412  149.890   81.538   68.352        0.000  820.449  121.443  699.005
674.00   751.989    0.000    0.000    0.000      444.431  205.046   85.255  119.790        0.000  808.279    0.000  808.279
675.00   758.488    0.000    0.000    0.000      516.686   86.940   13.316   73.624        0.000  832.517   60.923  771.594
676.00   659.842    0.000    0.000    0.000      419.284  117.942    0.000  117.942        0.000  731.079   10.154  720.925
677.00   737.244    0.000    0.000    0.000      391.268  123.606    9.512  114.094        0.000  863.080   40.616  822.464
678.00   706.881    0.000    0.000    0.000      310.718  158.703    0.000  158.703        0.000  799.738    0.000  799.738
679.00   703.254    8.877    0.000    8.877      233.810  332.902   11.414  321.488        0.000  934.157    0.000  934.157
680.00   730.563    0.000    0.000    0.000      272.287  199.306   11.414  187.893        0.000  477.031   20.308  456.724
681.00   745.775    0.000    0.000    0.000      377.158  151.793   15.218  136.575        0.000  758.921   10.154  748.767
682.00   770.154    0.000    0.000    0.000      335.533  378.275  139.379  238.896        0.000 1000.800    0.000 1000.800
683.00   769.501    0.000    0.000    0.000      253.784  337.739    0.000  337.739        0.000  771.695    0.000  771.695
684.00   710.221    8.759    0.000    8.759      211.068  447.801   11.283  436.518        0.000 1114.911    0.000 1114.911
685.00   742.056    0.000    0.000    0.000       43.231  578.380   49.460  528.920        0.000  862.777    0.000  862.777
686.00   731.171    0.000    0.000    0.000        0.000  597.770   48.503  549.267        0.000  828.889    0.000  828.889
687.00   654.437   14.556    0.000   14.556       89.408  560.678    0.000  560.678        0.000 1112.694    0.000 1112.694
688.00   712.356   14.624    0.000   14.624      135.063  551.308   34.241  517.066        0.000 1064.948    0.000 1064.948
689.00   690.806   56.502    0.000   56.502      270.126  401.855    7.609  394.246        0.000 1086.465   10.154 1076.311
690.00   638.483   71.607    0.000   71.607      133.894  550.923    0.000  550.923        0.000 1044.240    0.000 1044.240
691.00   737.224  122.877    0.000  122.877      295.589  546.994    0.000  546.994        0.000 1614.467    0.000 1614.467
692.00   808.338    0.000    0.000    0.000      373.105  408.559    0.000  408.559        0.000 1379.015    0.000 1379.015
693.00   868.129    0.000    0.000    0.000      413.879  366.193  104.454  261.739        0.000 1327.142    0.000 1327.142
694.00   850.887    1.649    0.000    1.649      170.168  625.807  108.431  517.377        0.000 1289.543    0.000 1289.543
695.00   800.625    0.000    0.000    0.000      289.581  447.978  130.607  317.370        0.000  831.813    0.000  831.813
696.00   756.419    0.000    0.000    0.000      231.343  361.982  158.357  203.625        0.000  763.947    0.000  763.947
697.00   833.864    0.000    0.000    0.000      209.253  729.108  249.408  479.701        0.000 1355.984    0.000 1355.984
698.00   814.110   28.165    0.000   28.165      226.327  545.503  120.016  425.487        0.000 1330.451    0.000 1330.451
699.00   728.218   75.964    0.000   75.964      197.839  466.531   51.362  415.169        0.000  827.792    0.000  827.792
700.00   818.049    7.609    0.000    7.609      169.217  811.770  290.901  520.869        0.000 1281.984    0.000 1281.984
701.00   800.510   11.414    0.000   11.414      233.852  720.270  184.523  535.747        0.000 1391.082    0.000 1391.082
702.00   661.442   19.446    0.000   19.446      148.032  321.208    5.576  315.632        0.000  411.577    0.000  411.577
703.00   786.187   22.215    0.000   22.215      234.026  366.016    3.805  362.212        0.000  612.349    0.000  612.349
704.00   792.414   64.460    0.000   64.460      197.752  683.107   83.527  599.580        0.000 1253.743   40.616 1213.128
705.00   804.336    8.455    0.000    8.455      361.610  749.900  184.949  564.951        0.000 1749.872  223.385 1526.487
706.00   664.557   42.595    0.000   42.595      197.839  474.223    0.000  474.223        0.000 1144.973    0.000 1144.973
707.00   733.850   53.970    0.000   53.970      227.671  352.444    0.000  352.444        0.000  589.830    9.953  579.877
708.00   687.860   97.554    0.000   97.554       41.505  681.023    9.425  671.598        0.000 1024.335    0.000 1024.335
709.00   598.622   45.406    0.000   45.406       28.534  454.606    0.000  454.606        0.000  361.921    0.000  361.921
710.00   588.353   79.054    0.000   79.054      129.356  510.681    0.000  510.681        0.000  882.985    0.000  882.985
711.00   495.410  106.473    0.000  106.473        3.805  500.045    0.000  500.045        0.000  475.222    0.000  475.222
712.00   535.242   85.732    0.000   85.732       56.810  458.454    0.000  458.454        0.000  495.530    0.000  495.530
713.00   528.458  122.979    0.000  122.979       15.218  526.591    0.000  526.591        0.000  658.394    0.000  658.394
714.00   632.432   30.818    0.000   30.818        5.707  511.373   30.437  480.936        0.000  615.164    0.000  615.164
715.00   666.017   14.796    0.000   14.796       81.107  408.476    0.000  408.476        0.000  500.255    0.000  500.255
716.00   719.202   19.544    0.000   19.544      103.589  408.130    0.000  408.130        0.000  672.469    0.000  672.469
717.00   620.203   12.259    0.000   12.259       72.287  342.933    0.000  342.933        0.000  517.446    0.000  517.446
718.00   605.894   18.389    0.000   18.389       55.945  246.608    0.000  246.608        0.000  259.376    0.000  259.376
719.00   559.989   74.571    0.000   74.571       54.302  382.276    0.000  382.276        0.000  410.679    0.000  410.679
720.00   663.752    9.089    0.000    9.089       97.968  395.505    0.000  395.505        0.000  690.263    0.000  690.263
721.00   656.169   42.063    0.000   42.063       83.874  349.851    0.000  349.851        0.000  562.786    0.000  562.786
722.00   467.856  109.002    0.000  109.002        3.805  294.944    0.000  294.944        0.000  299.188    0.000  299.188
723.00   537.537   69.260    0.000   69.260       50.670  327.628    0.000  327.628        0.000  349.354    0.000  349.354
724.00   504.817   92.698    0.000   92.698       13.316  295.549    0.000  295.549        0.000  309.543    0.000  309.543
725.00   557.377   29.380    0.000   29.380       57.761  312.324    0.000  312.324        0.000  248.820    0.000  248.820
726.00   551.147   29.845    0.000   29.845        3.718  264.680    0.000  264.680        0.000  269.530    0.000  269.530
727.00   543.817   42.852    0.000   42.852        0.000  236.491    0.000  236.491        0.000  169.399    0.000  169.399
728.00   543.539   13.528    0.000   13.528       22.222  240.296    0.000  240.296        0.000  238.868    0.000  238.868
729.00   565.326   56.840    0.000   56.840        1.902  314.658    0.000  314.658        0.000  340.406    0.000  340.406
730.00   500.951   86.588    0.000   86.588       10.895  369.825    0.000  369.825        0.000  531.320    0.000  531.320
731.00   532.048   85.124    0.000   85.124       27.497  348.900    0.000  348.900        0.000  429.580    0.000  429.580
732.00   570.506   44.936    0.000   44.936        5.707  385.562    0.000  385.562        0.000  489.498    0.000  489.498
733.00   456.325  113.764    0.000  113.764        0.000  309.470    0.000  309.470        0.000  249.625    0.000  249.625
734.00   397.678  156.813    0.000  156.813       72.287  284.654    0.000  284.654        0.000  279.684    0.000  279.684
735.00   534.374   17.755    0.000   17.755       39.948  241.247    0.000  241.247        0.000  230.121    0.000  230.121
736.00   494.129   19.827    0.000   19.827      141.203  111.025    0.000  111.025        0.000  209.411    0.000  209.411
737.00   550.601   18.432    0.000   18.432      119.759  146.045    0.000  146.045        0.000  279.885    0.000  279.885
738.00   553.493   13.006    0.000   13.006       39.775  233.637    0.000  233.637        0.000  229.116    0.000  229.116
739.00   552.768   20.714    0.000   20.714       34.241  311.373    0.000  311.373        0.000  408.870    0.000  408.870
740.00   529.523    0.845    0.000    0.845       20.579  243.495    0.000  243.495        0.000  249.424    0.000  249.424
741.00   518.461   18.177    0.000   18.177       54.043  263.123    0.000  263.123        0.000  209.210    0.000  209.210
742.00   506.448    0.000    0.000    0.000       58.885  240.382    0.000  240.382        0.000  219.163    0.000  219.163
743.00   557.798    0.000    0.000    0.000      100.217  265.804    0.000  265.804        0.000  479.545    0.000  479.545
744.00   476.036   19.657    0.000   19.657       22.655  320.711    0.000  320.711        0.000  260.181    0.000  260.181
745.00   541.342   57.342    0.000   57.342       64.635  333.855    0.000  333.855        0.000  488.090    0.000  488.090
746.00   501.998   20.502    0.000   20.502       20.925  294.425    0.000  294.425        0.000  268.726    0.000  268.726
747.00   534.605   10.780    0.000   10.780       70.385  327.196    0.000  327.196        0.000  451.496    0.000  451.496
748.00   541.458    0.000    0.000    0.000       53.091  326.158    0.000  326.158        0.000  431.188    0.000  431.188
749.00   490.690   18.263    0.000   18.263      134.804  257.070    0.000  257.070        0.000  359.910    0.000  359.910
750.00   528.142   16.332    0.000   16.332       49.416  301.255    0.000  301.255        0.000  342.618    0.000  342.618
751.00   507.514   11.625    0.000   11.625       77.994  304.542    0.000  304.542        0.000  370.265    0.000  370.265
752.00   495.742   14.796    0.000   14.796       96.843  237.961    0.000  237.961        0.000  300.193    0.000  300.193
753.00   543.110    4.439    0.000    4.439       66.407  262.777    0.000  262.777        0.000  269.932    0.000  269.932
754.00   559.158    0.000    0.000    0.000      293.127   61.825    0.000   61.825        0.000  350.158    0.000  350.158
755.00   490.053   13.809    0.000   13.809       57.069  259.146    0.000  259.146        0.000  360.714    0.000  360.714
756.00   480.313   12.048    0.000   12.048       64.592  208.994    0.000  208.994        0.000  209.009    0.000  209.009
757.00   482.855   22.193    0.000   22.193       72.287  215.566    0.000  215.566        0.000  238.868    0.000  238.868
758.00   482.262   20.503    0.000   20.503       77.994  187.118    0.000  187.118        0.000  218.962    0.000  218.962
759.00   487.606   22.616    0.000   22.616       11.414  287.248    0.000  287.248        0.000  348.349    0.000  348.349
760.00   404.563   70.277    0.000   70.277        9.425  312.410    0.000  312.410        0.000  318.892    0.000  318.892
761.00   504.023   14.204    0.000   14.204       73.325  254.649    0.000  254.649        0.000  328.845    0.000  328.845
762.00   493.838   10.780    0.000   10.780      178.384  167.748    0.000  167.748        0.000  329.649    0.000  329.649
763.00   527.314   13.739    0.000   13.739      119.326  217.468    0.000  217.468        0.000  279.684    0.000  279.684
764.00   481.080   21.658    0.000   21.658       72.979  238.220    0.000  238.220        0.000  329.448    0.000  329.448
765.00   504.676   17.755    0.000   17.755        0.000  332.471    0.000  332.471        0.000  239.270    0.000  239.270
766.00   541.516   21.771    0.000   21.771       25.854  366.280    0.000  366.280        0.000  410.076    0.000  410.076
767.00   524.834    0.000    0.000    0.000       69.780  251.190    0.000  251.190        0.000  269.932    0.000  269.932
768.00   584.733    0.000    0.000    0.000      129.184  161.955    0.000  161.955        0.000  299.590    0.000  299.590
769.00   593.681    0.000    0.000    0.000      292.131  100.303    5.707   94.596        0.000  552.331    0.000  552.331
770.00   681.534    3.805    0.000    3.805       95.115  523.132   26.632  496.500        0.000  792.003    0.000  792.003
771.00   668.740   19.009    0.000   19.009       53.264  489.064    0.000  489.064        0.000  883.388    0.000  883.388
772.00   639.197   17.966    0.000   17.966       85.517  395.246    0.000  395.246        0.000  588.925    0.000  588.925
773.00   704.955   19.446    0.000   19.446      130.999  451.399    0.000  451.399        0.000 1025.038    0.000 1025.038
774.00   708.273   21.644    0.000   21.644      495.688  224.731    0.000  224.731      221.168 1222.875    0.000 1222.875
775.00   713.749   15.430    0.000   15.430      267.965  374.700    0.000  374.700        0.000 1054.796   71.077  983.718
776.00   884.794   11.202    0.000   11.202      356.723  542.600    5.576  537.024        0.000 1721.927   60.923 1661.003
777.00   689.555    7.398    0.000    7.398      178.729  325.293    0.000  325.293        0.000  924.003    0.000  924.003
778.00   649.739  105.655    0.000  105.655       94.506  499.309    0.000  499.309        0.000  903.695    0.000  903.695
779.00   804.507   14.655    0.000   14.655       95.115  464.672    0.000  464.672        0.000 1025.441    0.000 1025.441
780.00   652.396   16.487    0.000   16.487       13.316  393.559    0.000  393.559        0.000  629.541    0.000  629.541
781.00   647.460   46.120    0.000   46.120        3.805  418.505    0.000  418.505        0.000  649.848    0.000  649.848
782.00   716.286    1.902    0.000    1.902      125.465  290.660    0.000  290.660        0.000  710.772    0.000  710.772
783.00   558.254   49.404    0.000   49.404        7.609  396.540    0.000  396.540        0.000  710.772    0.000  710.772
784.00   626.874   11.414    0.000   11.414       17.077  364.709    0.000  364.709        0.000  567.005    0.000  567.005
785.00   600.740    4.439    0.000    4.439       52.614  370.339   14.871  355.468        0.000  384.338    0.000  384.338
786.00   532.327   93.003    0.000   93.003       72.157  350.023    0.000  350.023        0.000  731.079    0.000  731.079
787.00   533.533   53.279    0.000   53.279        9.511  292.475    0.000  292.475        0.000  436.617    0.000  436.617
788.00   511.894   43.753    0.000   43.753        9.511  326.760    0.000  326.760        0.000  568.617    0.000  568.617
789.00   524.932   25.688    0.000   25.688       79.896  208.948    0.000  208.948        0.000  406.155    0.000  406.155
790.00   611.991   19.827    0.000   19.827      106.485  254.821    0.000  254.821        0.000  588.925    0.000  588.925
791.00   545.042    8.032    0.000    8.032      123.649  204.411    0.000  204.411        0.000  456.925    0.000  456.925
792.00   584.902    0.000    0.000    0.000       24.469  258.365    0.000  258.365        0.000  202.474    0.000  202.474
793.00   619.265   37.412    0.000   37.412       32.339  368.567    0.000  368.567        0.000  609.233    0.000  609.233
794.00   608.214    8.243    0.000    8.243        0.000  237.614    0.000  237.614        0.000  375.694    0.000  375.694
795.00   638.147   18.840    0.000   18.840       50.580  294.683    0.000  294.683        0.000  497.540    0.000  497.540
796.00   580.903   21.447    0.000   21.447       97.017  209.036    0.000  209.036        0.000  396.001    0.000  396.001
797.00   553.079   18.347    0.000   18.347       57.069  273.018    0.000  273.018        0.000  203.078    0.000  203.078
798.00   520.194    0.000    0.000    0.000      113.225  189.536   18.588  170.947        0.000  212.828    0.000  212.828
799.00   587.476    7.609    0.000    7.609      173.579  117.725    0.000  117.725        0.000  192.722    0.000  192.722
800.00   567.739    0.000    0.000    0.000      197.661  121.573    3.718  117.855        0.000  243.391    0.000  243.391
801.00   523.676   11.836    0.000   11.836      154.339   89.105    0.000   89.105        0.000  222.881    0.000  222.881
802.00   525.490    0.000    0.000    0.000      189.572   51.188    7.435   43.753        0.000  181.661    0.000  181.661
803.00   527.316   44.938    0.000   44.938        0.000  308.205    0.000  308.205        0.000  253.242    0.000  253.242
804.00   582.791    0.000    0.000    0.000      251.530   28.534    0.000   28.534        0.000  304.516    0.000  304.516
805.00   580.642    0.000    0.000    0.000      282.051   43.753    0.000   43.753        0.000  445.964    0.000  445.964
806.00   575.353    0.000    0.000    0.000      162.598  221.003    0.000  221.003        0.000  577.461    0.000  577.461
807.00   540.731   70.189    0.000   70.189      160.087  208.687    0.000  208.687        0.000  425.556    0.000  425.556
808.00   659.040    3.593    0.000    3.593      202.113  173.013   37.350  135.663        0.000  435.508    0.000  435.508
809.00   511.783    6.764    0.000    6.764       19.023  261.684    0.000  261.684        0.000  263.699    0.000  263.699
810.00   620.243  119.168    0.000  119.168       38.046  445.393    7.435  437.957        0.000  741.233    0.000  741.233
811.00   429.401  175.960    0.000  175.960       75.573  414.655    0.000  414.655        0.000  893.541   10.154  883.388
812.00   491.851  178.158    0.000  178.158       24.730  446.993    0.000  446.993        0.000  792.003    0.000  792.003
813.00   496.870  186.219    0.000  186.219        1.902  533.158    0.000  533.158        0.000 1086.264    0.000 1086.264
814.00   502.983  120.685    0.000  120.685       62.776  399.871    0.000  399.871        0.000 1005.234    0.000 1005.234
815.00   613.400    9.300    0.000    9.300      136.965  280.329    0.000  280.329       20.308  883.388    0.000  883.388
816.00   589.747    8.243    0.000    8.243      183.394  194.034    0.000  194.034        0.000  660.002   40.616  619.387
817.00   635.296    0.000    0.000    0.000      352.052   47.470    0.000   47.470       30.462  598.476   10.154  588.322
818.00   602.297   16.909    0.000   16.909      386.166  121.747    0.000  121.747       10.154  893.541  121.847  771.695
819.00   640.626    0.000    0.000    0.000       83.528  324.687    0.000  324.687        0.000  700.618    0.000  700.618
820.00   586.786  100.980    0.000  100.980      102.638  427.585    0.000  427.585        0.000  893.541    0.000  893.541
821.00   543.515   60.577    0.000   60.577      142.456  298.531    0.000  298.531        0.000  761.541   71.077  690.464
822.00   644.105   25.745    0.000   25.745      100.735  372.764    0.000  372.764        0.000  720.925    0.000  720.925
823.00   698.720    0.000    0.000    0.000       66.537  419.411    0.000  419.411        0.000  647.033    0.000  647.033
824.00   641.444   13.316    0.000   13.316      357.458   82.404    0.000   82.404        0.000  639.694  132.000  507.694
825.00   638.923    5.496    0.000    5.496      306.355  146.477    0.000  146.477        0.000  750.382   20.308  730.074
826.00   623.206    0.000    0.000    0.000      196.491  216.122    9.294  206.828        0.000  608.427    0.000  608.427
827.00   579.447    0.000    0.000    0.000      263.207  178.729    0.000  178.729        0.000  751.387   30.462  720.926
828.00   632.046   17.121    0.000   17.121      219.757  297.534    0.000  297.534        0.000  832.618   60.923  771.695
829.00   658.934    0.000    0.000    0.000      354.991  176.827    0.000  176.827        0.000  954.264    0.000  954.264
830.00   655.303    0.000    0.000    0.000      112.062  402.411   14.871  387.541        0.000  668.041    0.000  668.041
831.00   676.641   12.259    0.000   12.259      255.593  326.544    0.000  326.544        0.000 1105.665    0.000 1105.665
832.00   668.059    0.000    0.000    0.000      276.779  288.496    0.000  288.496        0.000  903.595    0.000  903.595
833.00   686.319    3.382    0.000    3.382      242.407  334.751    9.294  325.457        0.000  932.746    0.000  932.746
834.00   592.091   41.370    0.000   41.370       45.482  498.142    0.000  498.142        0.000 1096.619    0.000 1096.619
835.00   582.882    0.000    0.000    0.000       87.072  433.032    0.000  433.032        0.000  984.926    0.000  984.926
836.00   566.139   16.487    0.000   16.487       17.034  556.940    0.000  556.940        0.000 1127.081    0.000 1127.081
837.00   614.646    0.000    0.000    0.000      419.238   51.362    0.000   51.362        0.000  924.003  111.693  812.310
838.00   543.768    0.000    0.000    0.000      337.658  125.552    0.000  125.552       30.462 1015.388    0.000 1015.388
839.00   558.269    0.000    0.000    0.000      313.793  140.770    0.000  140.770       20.308  781.849   40.616  741.233
840.00   555.108    0.000    0.000    0.000      227.582  214.960   39.948  175.011        0.000  852.926    0.000  852.926
841.00   564.291    0.000    0.000    0.000      282.748  150.281    0.000  150.281        0.000  710.772    0.000  710.772
842.00   580.031   27.592    0.000   27.592      136.792  392.390    0.000  392.390        0.000  852.926    0.000  852.926
843.00   639.818    0.000    0.000    0.000      216.470  338.522   20.925  317.597        0.000 1014.584    0.000 1014.584
844.00   534.420   11.414    0.000   11.414       30.176  436.620    0.000  436.620        0.000  822.464    0.000  822.464
845.00   440.960  131.727    0.000  131.727       31.342  460.226    0.000  460.226        0.000  924.003    0.000  924.003
846.00   559.804   28.140    0.000   28.140       58.450  375.660    0.000  375.660        0.000  731.079    0.000  731.079
847.00   511.308   83.175    0.000   83.175       73.016  502.319    0.000  502.319        0.000 1003.521    0.000 1003.521
848.00   560.481   49.854    0.000   49.854       62.341  428.877    0.000  428.877        0.000  873.234    0.000  873.234
849.00   725.444   59.097    0.000   59.097       53.178  748.641    0.000  748.641        0.000 1593.958    0.000 1593.958
850.00   698.298    0.000    0.000    0.000      116.899  408.430    0.000  408.430        0.000  872.528    0.000  872.528
851.00   667.607    0.000    0.000    0.000      170.947  357.372   49.460  307.912        0.000  934.157    0.000  934.157
852.00   601.621   43.227    0.000   43.227      249.762  302.032    0.000  302.032       10.154 1055.300    0.000 1055.300
853.00   638.245    0.000    0.000    0.000      235.798  322.353    0.000  322.353       40.616 1056.003    0.000 1056.003
854.00   689.420    0.000    0.000    0.000      321.056  376.932   11.414  365.519       40.616 1213.830   30.462 1183.368
855.00   678.531   64.311    0.000   64.311      288.716  281.279    0.000  281.279       30.462 1167.696    0.000 1167.696
856.00   560.166   63.020    0.000   63.020      129.356  372.764    0.000  372.764        0.000 1005.234    0.000 1005.234
857.00   575.301   87.077    0.000   87.077      117.942  441.933    0.000  441.933       10.154 1035.595    0.000 1035.595
858.00   591.791   58.716    0.000   58.716       98.919  464.074    0.000  464.074        0.000 1116.927    0.000 1116.927
859.00   654.058   54.215    0.000   54.215      180.718  347.946    0.000  347.946        0.000 1066.157    0.000 1066.157
860.00   637.868   15.345    0.000   15.345      275.833  253.006    0.000  253.006        0.000 1025.542    0.000 1025.542
861.00   642.818   39.811    0.000   39.811      365.155  127.195    0.000  127.195       10.154  771.695    0.000  771.695
862.00   568.945   37.695    0.000   37.695      307.913  161.436    0.000  161.436       81.231  741.233    0.000  741.233
863.00   626.663   49.162    0.000   49.162      336.490  159.447    0.000  159.447       20.308  883.388    0.000  883.388
864.00   610.872   46.464    0.000   46.464      317.424  144.575    0.000  144.575       40.616  619.387    0.000  619.387
865.00   589.742   37.386    0.000   37.386      275.833  212.539    0.000  212.539        0.000  761.541    0.000  761.541
866.00   615.210   57.135    0.000   57.135      308.172  172.763    0.000  172.763        0.000  700.618    0.000  700.618
867.00   522.042   56.049    0.000   56.049      123.649  310.074    0.000  310.074        0.000  792.003    0.000  792.003
868.00   583.648   62.521    0.000   62.521      192.132  249.115    0.000  249.115        0.000  599.079    0.000  599.079
869.00   578.755   52.182    0.000   52.182      190.230  289.149    0.000  289.149        0.000  893.541    0.000  893.541
870.00   527.449   60.839    0.000   60.839      171.207  281.367    0.000  281.367        0.000  802.156    0.000  802.156
871.00   574.481   50.028    0.000   50.028      100.822  368.959    0.000  368.959        0.000  771.695    0.000  771.695
872.00   531.497   84.742    0.000   84.742       51.362  367.143    0.000  367.143        0.000  731.079    0.000  731.079
873.00   562.360   44.490    0.000   44.490      180.718  193.689    0.000  193.689        0.000  558.463    0.000  558.463
874.00   544.582   57.991    0.000   57.991       83.701  370.948    0.000  370.948        0.000  771.695    0.000  771.695
875.00   548.327   63.168    0.000   63.168      216.862  233.810    0.000  233.810        0.000  649.848    0.000  649.848
876.00   515.162   50.691    0.000   50.691       60.874  433.724    0.000  433.724        0.000  964.619    0.000  964.619
877.00   549.781   60.010    0.000   60.010      169.217  299.091    0.000  299.091        0.000  771.695    0.000  771.695
878.00   512.333   58.387    0.000   58.387      178.512  320.493    0.000  320.493        0.000 1025.542    0.000 1025.542
879.00   556.436   57.574    0.000   57.574      254.908  232.080    5.707  226.373        0.000 1096.619    0.000 1096.619
880.00   593.630   56.303    0.000   56.303      247.299  323.347    0.000  323.347        0.000 1086.465    0.000 1086.465
881.00   525.354   60.269    0.000   60.269      267.920  254.908    0.000  254.908        0.000  964.619    0.000  964.619
882.00   583.176   62.244    0.000   62.244      288.975  247.299    0.000  247.299       10.154 1035.696    0.000 1035.696
883.00   530.839   60.854    0.000   60.854      113.877  369.046    0.000  369.046        0.000  863.080    0.000  863.080
884.00   580.425   45.291    0.000   45.291      172.893  323.131    0.000  323.131        0.000 1025.542    0.000 1025.542
885.00   617.055   65.891    0.000   65.891      133.161  403.244    0.000  403.244        0.000  842.772    0.000  842.772
886.00   595.752   37.906    0.000   37.906       49.329  510.636    0.000  510.636        0.000 1035.696    0.000 1035.696
887.00   582.808   68.578    0.000   68.578       68.483  443.235    0.000  443.235        0.000  964.619    0.000  964.619
888.00   523.894   77.087    0.000   77.087       98.139  365.068    0.000  365.068        0.000  811.807    0.000  811.807
889.00   549.500   61.383    0.000   61.383       95.115  361.436    0.000  361.436        0.000  903.695    0.000  903.695
890.00   637.697   41.475    0.000   41.475      175.011  353.827    0.000  353.827        0.000  832.618    0.000  832.618
891.00   635.842   29.308    0.000   29.308      239.689  366.798    0.000  366.798        0.000 1066.157    0.000 1066.157
892.00   647.934    0.000    0.000    0.000       51.362  398.559    0.000  398.559        0.000  739.923    0.000  739.923
893.00   605.564   11.724    0.000   11.724       55.167  392.421    0.000  392.421        0.000  679.302    0.000  679.302
894.00   567.873   55.758    0.000   55.758      132.943  370.339    0.000  370.339        0.000  710.772    0.000  710.772
895.00   538.824   73.835    0.000   73.835        5.707  452.529    0.000  452.529        0.000  832.618    0.000  832.618
896.00   627.549   47.135    0.000   47.135       70.385  486.901    0.000  486.901        0.000 1025.542    0.000 1025.542
897.00   568.617   62.504    0.000   62.504       68.483  433.202    0.000  433.202        0.000  822.464    0.000  822.464
898.00   529.887   62.175    0.000   62.175      208.861  275.746    0.000  275.746        0.000  822.464    0.000  822.464
899.00   573.026   60.729    0.000   60.729      258.712  218.764    0.000  218.764        0.000  863.080   20.308  842.772
900.00   507.679   63.999    0.000   63.999      222.569  172.239    0.000  172.239        0.000  832.013   60.923  771.090
901.00   536.778   63.420    0.000   63.420      218.634  243.494    0.000  243.494        0.000  660.002    0.000  660.002
902.00   553.296   57.216    0.000   57.216      254.908  216.862    0.000  216.862        0.000  832.618    0.000  832.618
903.00   611.993   48.356    0.000   48.356      275.790  235.798    0.000  235.798       40.616  974.773   40.616  934.157
904.00   610.528   57.745    0.000   57.745      182.621  343.924    0.000  343.924        0.000  964.619    0.000  964.619
905.00   572.608   67.272    0.000   67.272      131.259  389.448    0.000  389.448        0.000  872.630    0.000  872.630
906.00   615.604   60.574    0.000   60.574      193.817  337.051    0.000  337.051        0.000  822.464    0.000  822.464
907.00   611.700   58.843    0.000   58.843      180.718  319.586    0.000  319.586        0.000  893.542    0.000  893.542
908.00   611.922   66.481    0.000   66.481      207.350  313.879    0.000  313.879        0.000  903.695   10.154  893.541
909.00   608.880   55.787    0.000   55.787      159.793  298.661    0.000  298.661        0.000  903.695    0.000  903.695
910.00   601.532   68.186    0.000   68.186       77.994  463.209    0.000  463.209        0.000  954.465    0.000  954.465
911.00   640.719   48.968    0.000   48.968      129.356  416.603    0.000  416.603        0.000 1096.619    0.000 1096.619
912.00   612.041   39.720    0.000   39.720       41.546  394.683    0.000  394.683        0.000  802.156    0.000  802.156
913.00   578.568   51.363    0.000   51.363       41.851  481.195    0.000  481.195        0.000  954.465    0.000  954.465
914.00   605.337   13.950    0.000   13.950      161.565  380.027    0.000  380.027        0.000  893.541    0.000  893.541
915.00   551.116   57.646    0.000   57.646      174.664  279.292    0.000  279.292        0.000  812.310    0.000  812.310
916.00   516.616   65.718    0.000   65.718      157.804  245.310    0.000  245.310        0.000  578.771    0.000  578.771
917.00   560.351   53.016    0.000   53.016      267.574  256.464    0.000  256.464        0.000  984.926    0.000  984.926
918.00   557.371   60.199    0.000   60.199      204.929  243.494    0.000  243.494        0.000  720.926    0.000  720.926
919.00   591.142   57.108    0.000   57.108      253.006  275.401    0.000  275.401       50.769 1066.157   40.616 1025.542
920.00   536.601   50.760    0.000   50.760      226.373  237.787    0.000  237.787       20.308  954.465    0.000  954.465
921.00   626.233   51.256    0.000   51.256      307.306  209.253    0.000  209.253       40.616  964.518   10.154  954.364
922.00   571.031   58.672    0.000   58.672      271.942  171.207    0.000  171.207       50.769  771.695   20.308  751.387
923.00   535.782   49.951    0.000   49.951      323.477  155.815    0.000  155.815       91.385  902.489   20.308  882.181
924.00   555.531   62.428    0.000   62.428      216.731  243.494    0.000  243.494        0.000  588.925    0.000  588.925
925.00   583.893   55.289    0.000   55.289      184.523  292.954    0.000  292.954        0.000  883.388    0.000  883.388
926.00   554.138   55.989    0.000   55.989       57.069  456.551    0.000  456.551        0.000  863.080    0.000  863.080
927.00   565.704   67.453    0.000   67.453      243.320  239.689    0.000  239.689        0.000  984.926    0.000  984.926
928.00   579.888   53.114    0.000   53.114      326.891  244.918    0.000  244.918        0.000  934.157   50.769  883.388
929.00   539.600   49.291    0.000   49.291      231.691  323.260   15.218  308.042        0.000 1066.157    0.000 1066.157
930.00   541.316   53.157    0.000   53.157      187.982  396.714    0.000  396.714        0.000 1106.571    0.000 1106.571
931.00   515.806   58.289    0.000   58.289      185.819  315.738    0.000  315.738        0.000  934.157    0.000  934.157
932.00   522.636   76.618    0.000   76.618      110.333  379.112    0.000  379.112        0.000  984.120    0.000  984.120
933.00   546.507   72.682    0.000   72.682       79.896  407.087    0.000  407.087        0.000  812.310    0.000  812.310
934.00   546.223   41.177    0.000   41.177      136.533  420.581    0.000  420.581        0.000 1218.466    0.000 1218.466
935.00   552.042   65.260    0.000   65.260      114.051  464.583    0.000  464.583        0.000 1237.060    0.000 1237.060
936.00   540.461   52.685    0.000   52.685      209.209  329.097    0.000  329.097        0.000 1005.234    0.000 1005.234
937.00   643.628   39.039    0.000   39.039      197.795  427.582    0.000  427.582        0.000 1177.850    0.000 1177.850
938.00   597.147   65.276    0.000   65.276      330.956  310.759    0.000  310.759        0.000 1208.009    0.000 1208.009
939.00   573.908   51.052    0.000   51.052      187.893  326.244    0.000  326.244        0.000 1095.412    0.000 1095.412
940.00   567.237   54.597    0.000   54.597      370.689  184.523    0.000  184.523        0.000 1086.465    0.000 1086.465
941.00   564.698   62.824    0.000   62.824      266.191  309.556    0.000  309.556        0.000 1096.619    0.000 1096.619
942.00   584.634   48.046    0.000   48.046      197.276  372.850    0.000  372.850        0.000  974.571    0.000  974.571
943.00   527.784   69.223    0.000   69.223      180.327  332.508    0.000  332.508        0.000  963.713    0.000  963.713
944.00   597.789   58.348    0.000   58.348      216.127  309.815    0.000  309.815        0.000  984.926    0.000  984.926
945.00   558.617   39.779    0.000   39.779       87.506  397.320    0.000  397.320        0.000  761.541    0.000  761.541
946.00   581.621   41.457    0.000   41.457      222.569  256.810    0.000  256.810        0.000  832.618    0.000  832.618
947.00   576.525   46.394    0.000   46.394      239.083  241.505    0.000  241.505        0.000  822.464    0.000  822.464
948.00   596.459   59.517    0.000   59.517      224.297  300.563    0.000  300.563        0.000  670.156    0.000  670.156
949.00   601.897   66.068    0.000   66.068      192.002  298.401    0.000  298.401        0.000  720.926    0.000  720.926
950.00   542.932   61.641    0.000   61.641      190.186  296.411    0.000  296.411        0.000  802.156    0.000  802.156
951.00   555.748   53.758    0.000   53.758      217.767  279.292    0.000  279.292        0.000  649.848    0.000  649.848
952.00   584.426   54.580    0.000   54.580      104.539  467.617    0.000  467.617        0.000 1005.234    0.000 1005.234
953.00   630.455   35.366    0.000   35.366      279.638  283.442    0.000  283.442        0.000 1096.619    0.000 1096.619
954.00   644.257   54.982    0.000   54.982      229.961  348.077    5.707  342.370        0.000 1066.157    0.000 1066.157
955.00   620.270    9.054    0.000    9.054      205.448  336.011    0.000  336.011        0.000  893.541    0.000  893.541
956.00   873.158    0.000    0.000    0.000       70.211  675.000    0.000  675.000        0.000 1327.642    0.000 1327.642
957.00   695.825    0.000    0.000    0.000       66.580  583.527    0.000  583.527        0.000 1096.518    0.000 1096.518
958.00   636.212   31.381    0.000   31.381       49.460  564.809    0.000  564.809        0.000 1167.696    0.000 1167.696
959.00   576.130   49.706    0.000   49.706      138.737  427.454    0.000  427.454        0.000  873.234    0.000  873.234
960.00   586.336   44.433    0.000   44.433      173.109  395.504    0.000  395.504        0.000  995.080    0.000  995.080
961.00   513.194   70.396    0.000   70.396      150.281  383.269    0.000  383.269        0.000 1218.466    0.000 1218.466
962.00   551.935   69.648    0.000   69.648       83.701  483.435    0.000  483.435        0.000 1075.707    0.000 1075.707
963.00   580.092   20.573    0.000   20.573       28.534  481.920    0.000  481.920        0.000  872.931    0.000  872.931
964.00   560.192   79.811    0.000   79.811       86.071  546.255    5.576  540.679        0.000  952.852    0.000  952.852
965.00   622.581   30.182    0.000   30.182      140.727  443.148    0.000  443.148        0.000  913.849    0.000  913.849
966.00   734.786   25.095    0.000   25.095      227.669  483.774    0.000  483.774        0.000 1287.426    0.000 1287.426
967.00   673.159   16.487    0.000   16.487      153.347  438.824    0.000  438.824        0.000  852.423    0.000  852.423
968.00   688.508   16.064    0.000   16.064      153.347  470.040    0.000  470.040        0.000  802.157    0.000  802.157
969.00   572.176   12.639    0.000   12.639      169.087  319.327    0.000  319.327        0.000  924.003    0.000  924.003
970.00   553.892   63.773    0.000   63.773      144.488  405.526    0.000  405.526        0.000 1044.842    0.000 1044.842
971.00   554.911   85.308    0.000   85.308      150.108  454.862    0.000  454.862        0.000 1167.595    0.000 1167.595
972.00   554.411   81.225    0.000   81.225      146.260  422.957    0.000  422.957        0.000 1198.158    0.000 1198.158
973.00   582.742   51.444    0.000   51.444      176.827  423.521    0.000  423.521        0.000 1106.773    0.000 1106.773
974.00   578.094   73.787    0.000   73.787      180.632  444.607    0.000  444.607        0.000 1115.718    0.000 1115.718
975.00   565.905   85.073    0.000   85.073      241.592  355.686    0.000  355.686        0.000 1157.542    0.000 1157.542
976.00   591.338   86.434    0.000   86.434      146.433  484.607    0.000  484.607        0.000 1127.081    0.000 1127.081
977.00   577.825   65.305    0.000   65.305      222.525  383.572    0.000  383.572        0.000 1167.696    0.000 1167.696
978.00   556.027   79.363    0.000   79.363      108.387  436.220    0.000  436.220        0.000  993.871    0.000  993.871
979.00   540.671   88.603    0.000   88.603      140.683  424.029    0.000  424.029        0.000 1085.256    0.000 1085.256
980.00   533.205   60.289    0.000   60.289      152.053  392.088    0.000  392.088        0.000 1015.086    0.000 1015.086
981.00   538.756   89.877    0.000   89.877       34.241  492.865    0.000  492.865        0.000 1127.081    0.000 1127.081
982.00   550.745   77.379    0.000   77.379       72.287  488.665    0.000  488.665        0.000 1095.813    0.000 1095.813
983.00   535.971   83.277    0.000   83.277       24.730  508.030    0.000  508.030        0.000 1043.131    0.000 1043.131
984.00   593.066   74.049    0.000   74.049       19.023  602.769   34.241  568.527        0.000 1188.004    0.000 1188.004
985.00   607.299   69.073    0.000   69.073       34.241  601.725    0.000  601.725        0.000 1330.158    0.000 1330.158
986.00   555.321   74.505    0.000   74.505       17.121  559.101    0.000  559.101        0.000  944.311    0.000  944.311
987.00   591.914   89.869    0.000   89.869        3.805  597.235    0.000  597.235        0.000 1086.465    0.000 1086.465
988.00   662.907    1.268    0.000    1.268       30.437  533.980    1.902  532.078        0.000  984.926    0.000  984.926
989.00   645.416   64.816    0.000   64.816        7.609  577.693   15.218  562.475        0.000  924.003    0.000  924.003
990.00   597.745   46.038    0.000   46.038       85.603  432.072    0.000  432.072        0.000  963.913    0.000  963.913
991.00   493.198   97.653    0.000   97.653        1.902  526.675    0.000  526.675        0.000  832.618    0.000  832.618
992.00   597.588   78.221    0.000   78.221       53.264  517.381    0.000  517.381        0.000 1005.234    0.000 1005.234
993.00   572.713  104.780    0.000  104.780       43.753  618.801    0.000  618.801        0.000 1015.287    0.000 1015.287
994.00   595.245   42.455    0.000   42.455       13.316  554.821    7.609  547.211        0.000 1035.696    0.000 1035.696
995.00   621.181   55.757    0.000   55.757       74.190  527.275    0.000  527.275        0.000 1085.860    0.000 1085.860
996.00   682.106   85.816    0.000   85.816       20.925  634.197    0.000  634.197        0.000 1238.773    0.000 1238.773
997.00   624.234   66.978    0.000   66.978       39.948  587.116    0.000  587.116        0.000 1086.465    0.000 1086.465
998.00   533.474   85.985    0.000   85.985       45.655  475.184    0.000  475.184        0.000  893.541    0.000  893.541
999.00   552.739   64.970    0.000   64.970       66.580  488.718   17.121  471.597        0.000 1076.311    0.000 1076.311
1000.00   625.742   58.955    0.000   58.955      102.724  526.158    0.000  526.158        0.000  964.619    0.000  964.619
1001.00   603.925   63.323    0.000   63.323      245.396  326.936    0.000  326.936        0.000  984.926    0.000  984.926
1002.00   645.479   56.561    0.000   56.561       39.948  448.501   15.218  433.282        0.000  790.894    0.000  790.894
1003.00   639.431   54.857    0.000   54.857      182.621  378.384    1.902  376.482        0.000 1005.234    0.000 1005.234
1004.00   545.746   56.017    0.000   56.017        5.707  423.125    0.000  423.125        0.000  740.629    0.000  740.629
1005.00   586.137   61.150    0.000   61.150      233.896  317.423    9.511  307.912        0.000 1086.364    0.000 1086.364
1006.00   548.257   99.016    0.000   99.016       26.632  496.239    0.000  496.239        0.000  944.311    0.000  944.311
1007.00   678.464   45.930    0.000   45.930       70.385  546.764   11.414  535.350        0.000 1185.686    0.000 1185.686
1008.00   587.880   52.684    0.000   52.684       41.720  524.860    0.000  524.860        0.000 1056.004    0.000 1056.004
1009.00   516.547  100.083    0.000  100.083       24.730  527.447    3.805  523.643        0.000  984.422    0.000  984.422
1010.00   511.432  110.007    0.000  110.007        3.805  532.208    0.000  532.208        0.000  924.003    0.000  924.003
1011.00   621.458   82.770    0.000   82.770       26.632  532.426   45.655  486.771        0.000 1086.465    0.000 1086.465
1012.00   629.821   66.105    0.000   66.105       38.002  594.596    0.000  594.596        0.000 1157.542    0.000 1157.542
1013.00   576.044   89.192    0.000   89.192       34.241  566.363    0.000  566.363        0.000 1005.234    0.000 1005.234
1014.00   623.350  107.296    0.000  107.296       18.936  628.921    0.000  628.921        0.000 1238.673    0.000 1238.673
1015.00   554.453  115.983    0.000  115.983        0.000  621.618    0.000  621.618        0.000 1259.081    0.000 1259.081
1016.00   616.152   46.116    0.000   46.116       60.874  581.539    9.511  572.027        0.000 1228.418    0.000 1228.418
1017.00   523.819  100.708    0.000  100.708       15.218  562.863    0.000  562.863        0.000  995.080    0.000  995.080
1018.00   534.532   91.170    0.000   91.170       19.023  492.001    0.000  492.001        0.000  995.080    0.000  995.080
1019.00   514.877   78.788    0.000   78.788        3.805  564.505    0.000  564.505        0.000 1066.157    0.000 1066.157
1020.00   548.326   71.446    0.000   71.446        7.609  564.593    9.468  555.125        0.000 1157.542    0.000 1157.542
1021.00   582.622   92.427    0.000   92.427       47.470  510.888    9.511  501.376        0.000 1024.534    0.000 1024.534
1022.00   550.199   72.844    0.000   72.844       19.023  553.395    0.000  553.395        0.000 1066.157    0.000 1066.157
1023.00   516.454   69.331    0.000   69.331       26.632  502.852    0.000  502.852        0.000 1188.004    0.000 1188.004
1024.00   509.771  106.141    0.000  106.141       38.046  499.526    0.000  499.526        0.000  944.311    0.000  944.311
1025.00   579.628   52.592    0.000   52.592       72.287  502.587   26.632  475.955        0.000  963.812    0.000  963.812
1026.00   604.571   77.854    0.000   77.854        0.000  559.232    0.000  559.232        0.000 1137.235    0.000 1137.235
1027.00   555.980   69.297    0.000   69.297       15.218  500.304    7.609  492.695        0.000 1005.234    0.000 1005.234
1028.00   562.992   98.001    0.000   98.001       30.045  585.342    0.000  585.342        0.000 1177.648    0.000 1177.648
1029.00   595.209   57.854    0.000   57.854       77.821  482.016    0.000  482.016        0.000 1147.388    0.000 1147.388
1030.00   600.926   56.856    0.000   56.856      146.477  389.712   13.316  376.395        0.000  984.926    0.000  984.926
1031.00   432.415  154.663    0.000  154.663       19.023  504.490    0.000  504.490        0.000 1024.535    0.000 1024.535
1032.00   491.840  118.306    0.000  118.306       53.264  441.849    0.000  441.849        0.000  913.849    0.000  913.849
1033.00   547.740  143.080    0.000  143.080       49.460  608.647    1.902  606.745        0.000 1157.542    0.000 1157.542
1034.00   551.223   57.245    0.000   57.245       36.144  523.046   19.023  504.023        0.000  944.110    0.000  944.110
1035.00   652.453   43.007    0.000   43.007       24.599  601.942  192.132  409.810        0.000 1066.057  101.539  964.518
1036.00   524.424  103.049    0.000  103.049        9.511  561.696   36.144  525.553        0.000 1005.234    0.000 1005.234
1037.00   578.915   65.402    0.000   65.402       32.339  499.644    0.000  499.644        0.000 1125.367    0.000 1125.367
1038.00   589.820   51.037    0.000   51.037       95.115  414.657    0.000  414.657        0.000  974.772    0.000  974.772
1039.00   547.947   57.240    0.000   57.240      180.718  228.276    0.000  228.276        0.000  558.463    0.000  558.463
1040.00   581.994   58.133    0.000   58.133      155.814  380.459    0.000  380.459        0.000  954.465    0.000  954.465
1041.00   591.813   47.324    0.000   47.324      214.960  324.630    3.805  320.825        0.000  942.497    0.000  942.497
1042.00   624.883   51.520    0.000   51.520      180.459  450.023   53.264  396.759        0.000 1167.696    0.000 1167.696
1043.00   582.127   60.121    0.000   60.121      144.444  391.138    0.000  391.138        0.000 1015.388    0.000 1015.388
1044.00   650.151   49.951    0.000   49.951       32.339  554.822    9.511  545.310        0.000 1025.542    0.000 1025.542
1045.00   548.129   57.213    0.000   57.213      193.644  364.809    0.000  364.809        0.000 1066.157   30.462 1035.696
1046.00   548.849   57.530    0.000   57.530      203.199  290.879    0.000  290.879        0.000  954.465    0.000  954.465
1047.00   582.464   60.177    0.000   60.177       74.190  455.816    7.609  448.207        0.000  934.157    0.000  934.157
1048.00   651.088   35.731    0.000   35.731      108.083  417.900    0.000  417.900        0.000  934.157    0.000  934.157
1049.00   584.657   54.415    0.000   54.415      188.284  416.560    0.000  416.560        0.000 1188.004    0.000 1188.004
1050.00   543.750   36.538    0.000   36.538       76.092  425.593    0.000  425.593        0.000  913.849    0.000  913.849
