# Supplementary material for: N-Glycans modulate tilting of HIV-1 envelope glycoprotein
Source: Nat Commun. 2026 Apr 15;17:5206. doi: 10.1038/s41467-026-71874-2 (PMC13254402; doi:10.1038/s41467-026-71874-2)
Supplement: Supplementary file 8 — Source Data [file 41467_2026_71874_MOESM8_ESM.zip › source_data/1_Main_Text_Figures/4_Figure_5/3_Raw_data/FP/FP.A.3.txt]

#ASA ANALYSIS
#SIM_TIME  ASA1.4 TotOccl1.4 ShldMem1.4 ShldGly1.4   ASA7.2 TotOccl7.2 ShldMem7.2 ShldGly7.2   ASA18.6 TotOccl18.6 ShldMem18.6 ShldGly18.6

  0.00   853.566  142.333    0.000  142.333      395.547  499.782    0.000  499.782      111.693 1228.619   10.154 1218.466
  1.00   761.072  229.884    0.000  229.884      235.798 1003.340    0.000 1003.340      294.463 1833.317    0.000 1833.317
  2.00   715.344  270.397    0.000  270.397      295.497  994.742    0.000  994.742      476.023 1933.949    0.000 1933.949
  3.00   774.392  214.289    0.000  214.289      193.078  952.021    0.000  952.021       50.467 2137.414    0.000 2137.414
  4.00   629.122  300.671    0.000  300.671        0.000 1191.103    0.000 1191.103        0.000 2185.971    0.000 2185.971
  5.00   612.374  302.488    0.000  302.488       19.023 1024.958    0.000 1024.958        0.000 1760.329    0.000 1760.329
  6.00   703.803  276.611    0.000  276.611      243.408 1099.027    0.000 1099.027      223.385 2303.923    0.000 2303.923
  7.00   692.111  295.858    0.000  295.858      154.086 1149.169    0.000 1149.169       30.462 2120.649    0.000 2120.649
  8.00   623.722  302.833    0.000  302.833       30.437 1186.610    0.000 1186.610        0.000 1771.489    0.000 1771.489
  9.00   636.449  266.697    0.000  266.697       91.310 1076.273    0.000 1076.273        0.000 1830.495    0.000 1830.495
 10.00   628.235  291.747    0.000  291.747       43.666 1091.925    0.000 1091.925        0.000 1530.212    0.000 1530.212
 11.00   565.645  328.736    0.000  328.736       58.971 1147.520    0.000 1147.520        0.000 1833.821    0.000 1833.821
 12.00   678.245  289.705    0.000  289.705      144.575 1180.337    0.000 1180.337        0.000 2067.562    0.000 2067.562
 13.00   642.086  303.789    0.000  303.789       68.483 1136.064    0.000 1136.064        0.000 1903.689    0.000 1903.689
 14.00   717.386  298.613    0.000  298.613      129.356 1207.533    0.000 1207.533       91.385 2340.008    0.000 2340.008
 15.00   580.100  292.695    0.000  292.695       53.264 1086.127    0.000 1086.127        0.000 1681.412    0.000 1681.412
 16.00   654.223  285.859    0.000  285.859      154.086 1163.344    0.000 1163.344       30.462 2389.061    0.000 2389.061
 17.00   689.554  300.395    0.000  300.395       62.776 1173.203    0.000 1173.203        0.000 2207.499    0.000 2207.499
 18.00   675.610  313.198    0.000  313.198      116.040 1049.165    0.000 1049.165       10.154 1904.596    0.000 1904.596
 19.00   725.677  300.884    0.000  300.884      207.350 1101.394    0.000 1101.394       60.923 2543.788    0.000 2543.788
 20.00   633.517  312.430    0.000  312.430      159.749 1093.137    0.000 1093.137       71.077 2390.573    0.000 2390.573
 21.00   640.076  327.764    0.000  327.764       26.632 1274.497    0.000 1274.497        0.000 2459.330    0.000 2459.330
 22.00   593.207  331.731    0.000  331.731       45.612 1167.192    0.000 1167.192        0.000 2214.226    0.000 2214.226
 23.00   604.415  267.894    0.000  267.894       97.017 1170.432    0.000 1170.432       81.231 2318.285    0.000 2318.285
 24.00   506.133  342.870    0.000  342.870       66.580 1171.604    0.000 1171.604        0.000 2226.799    0.000 2226.799
 25.00   586.259  324.836    0.000  324.836      119.845 1077.743    0.000 1077.743        0.000 2036.697    0.000 2036.697
 26.00   607.982  310.862    0.000  310.862      133.074 1078.867    0.000 1078.867       60.923 2137.934    0.000 2137.934
 27.00   537.689  291.650    0.000  291.650       89.408 1060.104    0.000 1060.104       40.616 1884.993    0.000 1884.993
 28.00   585.977  259.549    0.000  259.549      104.540 1055.910    0.000 1055.910        0.000 1965.217    0.000 1965.217
 29.00   614.087  310.746    0.000  310.746       83.701 1114.626    0.000 1114.626        0.000 2027.249    0.000 2027.249
 30.00   544.509  305.116    0.000  305.116       47.557 1161.058    0.000 1161.058        0.000 1905.805    0.000 1905.805
 31.00   585.988  260.730    0.000  260.730       32.339 1152.281    0.000 1152.281        0.000 2264.295    0.000 2264.295
 32.00   558.081  288.112    0.000  288.112        9.511 1158.508    0.000 1158.508        0.000 2097.923    0.000 2097.923
 33.00   674.417  203.816    0.000  203.816        7.609 1137.406    0.000 1137.406        0.000 1729.664    0.000 1729.664
 34.00   613.076  209.718    0.000  209.718       29.918  977.928    0.000  977.928        0.000 1387.554    0.000 1387.554
 35.00   701.731  157.133    0.000  157.133       77.603  906.110    0.000  906.110        0.000 1588.515    0.000 1588.515
 36.00   610.280  223.822    0.000  223.822       99.043  918.367    0.000  918.367        0.000 1319.400    0.000 1319.400
 37.00   767.844   70.369    0.000   70.369       87.462 1036.149    0.000 1036.149        0.000 1598.367    0.000 1598.367
 38.00   833.486    0.761    0.000    0.761      320.271  753.363    0.000  753.363      142.154 1660.197    0.000 1660.197
 39.00   743.787  101.759    0.000  101.759      221.831  643.992    0.000  643.992       30.462 1478.741    0.000 1478.741
 40.00   661.341   76.843    0.000   76.843      251.060  334.237    0.000  334.237       10.154  889.519    0.000  889.519
 41.00   675.841   72.520    0.000   72.520      247.168  413.610    0.000  413.610        0.000  941.797    0.000  941.797
 42.00   617.376   87.665    0.000   87.665      331.087  333.029    0.000  333.029        0.000 1053.993    0.000 1053.993
 43.00   629.531   88.348    0.000   88.348      220.314  388.282    0.000  388.282        0.000  838.349    0.000  838.349
 44.00   679.042   92.643    0.000   92.643      260.528  349.849    0.000  349.849        0.000  812.109    0.000  812.109
 45.00   640.580  100.740    0.000  100.740       77.604  522.214    0.000  522.214        0.000  717.808    0.000  717.808
 46.00   680.102   66.923    0.000   66.923       71.984  573.540    0.000  573.540        0.000  819.850    0.000  819.850
 47.00   695.473   76.189    0.000   76.189      162.818  475.050    0.000  475.050        0.000  749.073    0.000  749.073
 48.00   732.643   49.248    0.000   49.248      146.558  471.414    0.000  471.414        0.000  881.275    0.000  881.275
 49.00   709.679   46.360    0.000   46.360      149.934  616.054    0.000  616.054        0.000  977.677    0.000  977.677
 50.00   681.115    0.000    0.000    0.000       38.002  552.746    0.000  552.746        0.000  842.772    0.000  842.772
 51.00   741.389   37.720    0.000   37.720      121.574  526.416    0.000  526.416        0.000  778.330    0.000  778.330
 52.00   757.526   72.227    0.000   72.227      145.997  643.838    0.000  643.838        0.000 1132.811    0.000 1132.811
 53.00   748.560   69.353    0.000   69.353      425.942  365.198    0.000  365.198       20.308  933.554    0.000  933.554
 54.00   729.284   66.819    0.000   66.819      381.751  292.606    0.000  292.606       10.154  862.375    0.000  862.375
 55.00   816.483   17.966    0.000   17.966      483.441  466.884    0.000  466.884      111.693 1630.954    0.000 1630.954
 56.00   762.806   54.189    0.000   54.189      439.810  422.822    0.000  422.822        0.000  933.955    0.000  933.955
 57.00   764.188   70.207    0.000   70.207      425.075  546.246    0.000  546.246      142.154 1045.850    0.000 1045.850
 58.00   844.872   94.659    0.000   94.659      565.061  432.539    0.000  432.539       80.929 1428.170    0.000 1428.170
 59.00   730.187   90.973    0.000   90.973      368.568  346.952    0.000  346.952        0.000  730.878    0.000  730.878
 60.00   917.603    0.000    0.000    0.000      563.580  403.491    0.000  403.491      333.969 1064.847    0.000 1064.847
 61.00   678.586  117.675    0.000  117.675      296.973  399.569    0.000  399.569       20.308  911.638    0.000  911.638
 62.00   723.929   63.771    0.000   63.771      450.497  270.463    0.000  270.463       20.308  903.494    0.000  903.494
 63.00   733.009   87.848    0.000   87.848      331.345  379.711    0.000  379.711       10.154  963.410    0.000  963.410
 64.00   682.214   75.004    0.000   75.004      382.188  256.931    0.000  256.931       10.154  822.464    0.000  822.464
 65.00   738.786   91.995    0.000   91.995      248.551  520.338    0.000  520.338        0.000 1052.577    0.000 1052.577
 66.00   692.690   75.212    0.000   75.212      286.682  502.566    0.000  502.566        0.000 1142.752    0.000 1142.752
 67.00   735.077   80.166    0.000   80.166      127.454  616.062    0.000  616.062        0.000  902.385    0.000  902.385
 68.00   747.007   69.271    0.000   69.271      267.443  641.048    0.000  641.048       10.154 1434.402    0.000 1434.402
 69.00   784.704   63.548    0.000   63.548      500.359  687.982    0.000  687.982      503.864 1679.602    0.000 1679.602
 70.00   757.108   74.013    0.000   74.013      536.525  456.263    0.000  456.263       90.982 1506.680    0.000 1506.680
 71.00   788.029   58.149    0.000   58.149      512.729  474.272    0.000  474.272       90.478 1521.857    0.000 1521.857
 72.00   792.464   12.893    0.000   12.893      231.429  630.842    0.000  630.842        0.000 1155.817    0.000 1155.817
 73.00   822.570    0.000    0.000    0.000      574.311  538.672    0.000  538.672      375.694 1790.888    0.000 1790.888
 74.00   694.354   61.270    0.000   61.270      197.915  528.312    0.000  528.312        0.000  801.551    0.000  801.551
 75.00   750.648   62.137    0.000   62.137      318.848  714.536    0.000  714.536       50.769 1444.348    0.000 1444.348
 76.00   732.991   29.746    0.000   29.746      216.558  459.132    0.000  459.132       30.462  882.884    0.000  882.884
 77.00   633.904   71.718    0.000   71.718       71.852  437.091    0.000  437.091        0.000  585.105    0.000  585.105
 78.00   636.067   97.561    0.000   97.561      103.757  578.547    0.000  578.547        0.000  900.274    0.000  900.274
 79.00   710.231   59.183    0.000   59.183      283.823  473.308    0.000  473.308        0.000 1326.732    0.000 1326.732
 80.00   653.251  109.330    0.000  109.330      112.236  520.306    0.000  520.306        0.000  841.764    0.000  841.764
 81.00   633.911  121.012    0.000  121.012      366.524  451.123    0.000  451.123       50.467 1028.037    0.000 1028.037
 82.00   640.444  143.495    0.000  143.495      293.034  410.146    0.000  410.146        0.000  973.059    0.000  973.059
 83.00   656.620   99.303    0.000   99.303      243.494  368.774    0.000  368.774        0.000  822.364    0.000  822.364
 84.00   647.135   76.716    0.000   76.716      305.607  274.097    0.000  274.097       50.366  779.732    0.000  779.732
 85.00   628.885   50.924    0.000   50.924      296.758  340.511    0.000  340.511      111.693  832.618    0.000  832.618
 86.00   598.865   92.394    0.000   92.394      323.391  313.447    0.000  313.447      101.539  802.157    0.000  802.157
 87.00   564.265   98.056    0.000   98.056      249.115  296.758    0.000  296.758       60.923  670.156    0.000  670.156
 88.00   547.156   97.737    0.000   97.737      262.517  316.992    0.000  316.992      223.385  599.079    0.000  599.079
 89.00   565.307   96.534    0.000   96.534      267.224  271.159    0.000  271.159       50.769  741.032    0.000  741.032
 90.00   605.012   48.647    0.000   48.647      250.844  273.931    0.000  273.931      101.539  538.156    0.000  538.156
 91.00   556.707  103.299    0.000  103.299      142.629  337.959    0.000  337.959        0.000  599.079    0.000  599.079
 92.00   518.458   83.958    0.000   83.958      140.770  408.648    0.000  408.648       20.308  690.464    0.000  690.464
 93.00   504.305   92.599    0.000   92.599      194.034  319.967    0.000  319.967       10.154  761.339    0.000  761.339
 94.00   564.573  109.867    0.000  109.867      247.299  392.775    0.000  392.775        0.000  741.233    0.000  741.233
 95.00   764.182   23.530    0.000   23.530      220.623  486.902    0.000  486.902        0.000  984.926    0.000  984.926
 96.00   653.897   13.201    0.000   13.201      182.621  377.952    0.000  377.952       50.769  812.310    0.000  812.310
 97.00   644.454   23.730    0.000   23.730      178.297  519.138    0.000  519.138        0.000  861.870    0.000  861.870
 98.00   625.612   65.340    0.000   65.340      165.327  564.147    0.000  564.147        0.000  913.345    0.000  913.345
 99.00   641.123  123.079    0.000  123.079      114.957  558.278    0.000  558.278        0.000  883.388    0.000  883.388
100.00   638.986  144.636    0.000  144.636       77.431  614.914    0.000  614.914        0.000  913.849    0.000  913.849
101.00   674.780   90.157    0.000   90.157      226.373  499.828    0.000  499.828       60.923 1015.187    0.000 1015.187
102.00   627.931   75.341    0.000   75.341      233.332  425.495    0.000  425.495       81.231  851.717    0.000  851.717
103.00   572.847   74.548    0.000   74.548      192.608  253.691    0.000  253.691        0.000  527.700    0.000  527.700
104.00   638.958   81.137    0.000   81.137      209.123  502.185    0.000  502.185       40.616  871.016    0.000  871.016
105.00   641.539    6.130    0.000    6.130      205.448  438.347    0.000  438.347        0.000  954.465    0.000  954.465
106.00   653.357   42.003    0.000   42.003      344.784  435.471    0.000  435.471      172.616 1079.412    0.000 1079.412
107.00   673.006   26.421    0.000   26.421      153.047  527.623    0.000  527.623        0.000  822.464    0.000  822.464
108.00   643.728   40.262    0.000   40.262      233.983  514.830    0.000  514.830        0.000  944.311    0.000  944.311
109.00   606.142   60.761    0.000   60.761      263.423  406.832    0.000  406.832        0.000  893.542    0.000  893.542
110.00   617.986  121.174    0.000  121.174      273.453  479.708    0.000  479.708        0.000 1013.171    0.000 1013.171
111.00   570.503  120.111    0.000  120.111      123.649  598.421    0.000  598.421        0.000  940.783    0.000  940.783
112.00   608.374  126.153    0.000  126.153      136.922  505.146    0.000  505.146        0.000  802.157    0.000  802.157
113.00   483.683  181.668    0.000  181.668       83.527  593.082    0.000  593.082        0.000  802.156    0.000  802.156
114.00   523.989  193.501    0.000  193.501       89.408  566.538    0.000  566.538       10.154 1005.234    0.000 1005.234
115.00   598.334  124.682    0.000  124.682      163.077  555.293    0.000  555.293        0.000  964.518    0.000  964.518
116.00   564.911  152.553    0.000  152.553      221.181  496.109    0.000  496.109        0.000  822.464    0.000  822.464
117.00   577.766  167.266    0.000  167.266       96.239  661.516    0.000  661.516        0.000  913.849    0.000  913.849
118.00   628.223  148.091    0.000  148.091      212.452  521.136    0.000  521.136        0.000  812.310    0.000  812.310
119.00   596.573  130.019    0.000  130.019      168.522  481.274    0.000  481.274        0.000  801.753    0.000  801.753
120.00   572.551  143.613    0.000  143.613      104.626  582.957    0.000  582.957        0.000  790.394    0.000  790.394
121.00   627.974  141.296    0.000  141.296      289.062  448.287    0.000  448.287        0.000 1025.139    0.000 1025.139
122.00   616.785  142.712    0.000  142.712      175.011  529.393    0.000  529.393       10.154  954.364    0.000  954.364
123.00   558.781  174.859    0.000  174.859      338.609  358.621    0.000  358.621      152.308  832.417    0.000  832.417
124.00   624.176  130.521    0.000  130.521      367.100  356.157    0.000  356.157      264.001  812.310    0.000  812.310
125.00   588.181  157.184    0.000  157.184      192.132  537.570    0.000  537.570        0.000 1177.850    0.000 1177.850
126.00   678.495   50.885    0.000   50.885      448.204  314.094    0.000  314.094      132.000 1116.726    0.000 1116.726
127.00   659.706   48.836    0.000   48.836      499.395  262.516    0.000  262.516      162.462  921.993    0.000  921.993
128.00   693.302   62.567    0.000   62.567      157.804  680.412    0.000  680.412        0.000 1411.389    0.000 1411.389
129.00   717.804   24.275    0.000   24.275      100.822  629.051    0.000  629.051        0.000 1092.598    0.000 1092.598
130.00   661.602  143.395    0.000  143.395      157.804  599.050    0.000  599.050        0.000  873.234    0.000  873.234
131.00   603.263  129.723    0.000  129.723      301.599  401.037    0.000  401.037        0.000  924.003    0.000  924.003
132.00   609.100   70.208    0.000   70.208      308.343  412.020    0.000  412.020      101.539 1035.595    0.000 1035.595
133.00   607.536  156.874    0.000  156.874      342.498  395.678    0.000  395.678       30.462  974.571    0.000  974.571
134.00   603.520  143.519    0.000  143.519      252.486  457.416    0.000  457.416        0.000  913.849    0.000  913.849
135.00   535.852  154.657    0.000  154.657      191.094  450.585    0.000  450.585       10.154  944.311    0.000  944.311
136.00   495.834  168.374    0.000  168.374      164.635  419.715    0.000  419.715        0.000  852.926    0.000  852.926
137.00   564.264  168.479    0.000  168.479      226.287  428.017    0.000  428.017        0.000  873.234    0.000  873.234
138.00   603.497  125.595    0.000  125.595      308.041  391.354    0.000  391.354       60.923  974.772    0.000  974.772
139.00   540.884  195.211    0.000  195.211      170.688  488.587    0.000  488.587        0.000  974.772    0.000  974.772
140.00   538.789  172.852    0.000  172.852      152.097  479.163    0.000  479.163        0.000  822.464    0.000  822.464
141.00   574.547  154.036    0.000  154.036       89.408  613.965    0.000  613.965        0.000  873.234    0.000  873.234
142.00   553.271  173.645    0.000  173.645       11.414  613.445    0.000  613.445        0.000  852.926    0.000  852.926
143.00   533.594  152.741    0.000  152.741       96.670  506.616    0.000  506.616        0.000  741.233    0.000  741.233
144.00   507.749  195.175    0.000  195.175      111.457  554.993    0.000  554.993        0.000 1015.287    0.000 1015.287
145.00   541.181  113.476    0.000  113.476       31.993  570.472    0.000  570.472        0.000  852.926    0.000  852.926
146.00   596.392  161.503    0.000  161.503      150.108  577.606    0.000  577.606        0.000  964.619    0.000  964.619
147.00   556.649  178.271    0.000  178.271       64.678  656.031    0.000  656.031        0.000 1055.903    0.000 1055.903
148.00   483.197  160.496    0.000  160.496       13.316  634.717    0.000  634.717        0.000  984.926    0.000  984.926
149.00   577.340  110.951    0.000  110.951       60.874  537.090    0.000  537.090        0.000  781.446    0.000  781.446
150.00   629.084  111.940    0.000  111.940       45.050  574.709    0.000  574.709        0.000  903.293    0.000  903.293
151.00   734.481  128.456    0.000  128.456      197.839  698.861    0.000  698.861        0.000 1157.442    0.000 1157.442
152.00   724.546  148.127    0.000  148.127      145.047  790.849    0.000  790.849        0.000 1323.910    0.000 1323.910
153.00   680.916  140.699    0.000  140.699       22.741  723.821    0.000  723.821        0.000 1157.542    0.000 1157.542
154.00   746.067   46.849    0.000   46.849      145.871  613.445    0.000  613.445        0.000  893.542    0.000  893.542
155.00   705.156  117.716    0.000  117.716      159.620  605.876    0.000  605.876        0.000 1096.619    0.000 1096.619
156.00   640.917   83.619    0.000   83.619      108.344  468.569    0.000  468.569        0.000  649.848    0.000  649.848
157.00   726.400  135.214    0.000  135.214       53.264  525.034    0.000  525.034        0.000  781.849    0.000  781.849
158.00   736.109  119.200    0.000  119.200      111.932  578.081    0.000  578.081        0.000  883.388    0.000  883.388
159.00   632.050  111.804    0.000  111.804       26.459  480.847    0.000  480.847        0.000  609.233    0.000  609.233
160.00   626.222   84.968    0.000   84.968       66.537  380.372    0.000  380.372        0.000  609.233    0.000  609.233
161.00   644.999   93.629    0.000   93.629      136.965  418.505    0.000  418.505        0.000  812.310    0.000  812.310
162.00   600.355  106.626    0.000  106.626       55.167  498.402    0.000  498.402        0.000  720.925    0.000  720.925
163.00   595.227   68.726    0.000   68.726      123.649  414.570    0.000  414.570        0.000  710.772    0.000  710.772
164.00   611.757   67.400    0.000   67.400        5.707  445.138    0.000  445.138        0.000  599.079    0.000  599.079
165.00   655.599  100.912    0.000  100.912       19.023  517.979    0.000  517.979        0.000  619.387    0.000  619.387
166.00   739.217  107.673    0.000  107.673      161.695  472.159    0.000  472.159        0.000  964.619    0.000  964.619
167.00   598.700   91.738    0.000   91.738      102.463  369.046    0.000  369.046        0.000  619.387    0.000  619.387
168.00   719.772   60.962    0.000   60.962      157.891  389.145    0.000  389.145        0.000  588.925    0.000  588.925
169.00   702.052   33.258    0.000   33.258      319.239  253.956    0.000  253.956        0.000  649.848    0.000  649.848
170.00   672.371   74.122    0.000   74.122       74.146  504.107    0.000  504.107        0.000  670.156    0.000  670.156
171.00   670.991   76.724    0.000   76.724       83.701  365.241    0.000  365.241        0.000  568.617    0.000  568.617
172.00   690.736   41.839    0.000   41.839       74.190  472.412    0.000  472.412        0.000  771.695    0.000  771.695
173.00   641.669   90.157    0.000   90.157       20.795  498.402    0.000  498.402        0.000  649.848    0.000  649.848
174.00   726.424   68.401    0.000   68.401       41.851  513.620    0.000  513.620        0.000  720.925    0.000  720.925
175.00   726.428   62.468    0.000   62.468      161.695  554.275    0.000  554.275        0.000  879.558    0.000  879.558
176.00   736.955   86.704    0.000   86.704      186.425  682.446    0.000  682.446        0.000 1005.234    0.000 1005.234
177.00   649.696  119.115    0.000  119.115       95.115  524.861    0.000  524.861        0.000  781.849    0.000  781.849
178.00   708.446   78.927    0.000   78.927      155.685  595.028    0.000  595.028        0.000  771.695    0.000  771.695
179.00   694.160  128.582    0.000  128.582      173.577  589.440    0.000  589.440        0.000  862.777    0.000  862.777
180.00   776.889   64.849    0.000   64.849      227.276  617.609    0.000  617.609        0.000 1000.196    0.000 1000.196
181.00   592.623  178.939    0.000  178.939       57.025  695.461    0.000  695.461        0.000  924.003    0.000  924.003
182.00   576.001  113.714    0.000  113.714        0.000  608.303    0.000  608.303        0.000  760.335    0.000  760.335
183.00   726.770  130.302    0.000  130.302      135.531  727.873    0.000  727.873        0.000 1075.707    0.000 1075.707
184.00   731.044  102.135    0.000  102.135      212.278  523.340    0.000  523.340        0.000  802.156    0.000  802.156
185.00   719.593   73.809    0.000   73.809      115.954  617.465    0.000  617.465        0.000  710.772    0.000  710.772
186.00   691.426  109.700    0.000  109.700      169.218  558.536    0.000  558.536        0.000  903.695    0.000  903.695
187.00   713.995   58.762    0.000   58.762      354.126  388.361    0.000  388.361       71.077 1012.874    0.000 1012.874
188.00   674.268   76.645    0.000   76.645      270.126  374.103    0.000  374.103        0.000  751.387    0.000  751.387
189.00   755.527   62.382    0.000   62.382      305.577  466.619    0.000  466.619       10.154 1012.573    0.000 1012.573
190.00   637.183  110.392    0.000  110.392      108.344  618.808    0.000  618.808        0.000  812.310    0.000  812.310
191.00   645.863   68.617    0.000   68.617      169.304  448.248    0.000  448.248        0.000  660.002    0.000  660.002
192.00   618.172   96.932    0.000   96.932      286.728  426.115    0.000  426.115      111.693  700.618    0.000  700.618
193.00   644.953  123.191    0.000  123.191      283.784  395.012    0.000  395.012       40.616  780.037    0.000  780.037
194.00   578.976  143.486    0.000  143.486       24.686  678.618    0.000  678.618        0.000  960.990    0.000  960.990
195.00   583.377  174.403    0.000  174.403        0.000  669.716    0.000  669.716        0.000  880.669    0.000  880.669
196.00   700.765   93.666    0.000   93.666       71.724  649.280    0.000  649.280        0.000  983.318    0.000  983.318
197.00   620.146   84.248    0.000   84.248       43.405  617.285    0.000  617.285        0.000  851.115    0.000  851.115
198.00   628.105   93.849    0.000   93.849       87.160  504.022    0.000  504.022        0.000  649.848    0.000  649.848
199.00   651.939   89.024    0.000   89.024       70.385  555.471    0.000  555.471        0.000  751.387    0.000  751.387
200.00   645.200   67.990    0.000   67.990      140.338  509.816    0.000  509.816        0.000  741.233    0.000  741.233
201.00   678.575   85.009    0.000   85.009      117.942  482.879    0.000  482.879        0.000  761.541    0.000  761.541
202.00   576.279  185.947    0.000  185.947       19.023  687.503    0.000  687.503        0.000  852.926    0.000  852.926
203.00   687.061   89.747    0.000   89.747      136.965  546.997    0.000  546.997       10.154  812.310    0.000  812.310
204.00   697.496   36.695    0.000   36.695       62.732  600.822    0.000  600.822        0.000  741.233    0.000  741.233
205.00   612.054    8.793    0.000    8.793      260.615  270.206    0.000  270.206       10.154  690.464    0.000  690.464
206.00   650.311   49.914    0.000   49.914      361.436  284.560    0.000  284.560      152.308  761.541    0.000  761.541
207.00   765.176  100.709    0.000  100.709      304.368  363.593    0.000  363.593      152.308  588.925    0.000  588.925
208.00   711.286   66.739    0.000   66.739      279.551  346.729    0.000  346.729       81.231  710.772    0.000  710.772
209.00   618.077   85.523    0.000   85.523      353.784  347.552    0.000  347.552      274.155  609.233    0.000  609.233
210.00   689.803   50.436    0.000   50.436      319.586  352.699    0.000  352.699       81.231  852.926    0.000  852.926
211.00   597.518   95.398    0.000   95.398      245.353  414.957    0.000  414.957      101.539  670.156    0.000  670.156
212.00   618.004   99.752    0.000   99.752      150.281  497.538    0.000  497.538        0.000  751.387    0.000  751.387
213.00   659.071   69.416    0.000   69.416      254.908  358.708    0.000  358.708       60.923  548.310    0.000  548.310
214.00   647.952   83.555    0.000   83.555      289.062  362.728    0.000  362.728       71.077  660.002    0.000  660.002
215.00   663.194   58.631    0.000   58.631      315.781  321.054    0.000  321.054       10.154  639.694    0.000  639.694
216.00   733.283   63.570    0.000   63.570      315.781  324.082    0.000  324.082      101.539  548.310    0.000  548.310
217.00   725.221   40.360    0.000   40.360      346.218  323.132    0.000  323.132       20.308  761.541    0.000  761.541
218.00   606.934   97.893    0.000   97.893      154.086  338.090    0.000  338.090        0.000  487.386    0.000  487.386
219.00   706.720   32.339    0.000   32.339      308.172  239.689    0.000  239.689       50.769  477.232    0.000  477.232
220.00   750.872   20.588    0.000   20.588      315.781  281.454    0.000  281.454      101.539  477.232    0.000  477.232
221.00   739.074    8.611    0.000    8.611      412.798  277.735    0.000  277.735      192.924  599.079    0.000  599.079
222.00   690.921    9.823    0.000    9.823      319.325  194.205    0.000  194.205       81.231  467.079    0.000  467.079
223.00   720.677   13.724    0.000   13.724      268.224  361.350    0.000  361.350        0.000  568.617    0.000  568.617
224.00   750.845   14.474    0.000   14.474      351.925  319.586    0.000  319.586       10.154  629.541    0.000  629.541
225.00   708.219    6.596    0.000    6.596      311.933  243.927    0.000  243.927        0.000  568.617    0.000  568.617
226.00   703.119   16.588    0.000   16.588      311.977  201.513    0.000  201.513       20.308  548.310    0.000  548.310
227.00   776.032   17.631    0.000   17.631      350.023  249.201    0.000  249.201       40.616  558.463    0.000  558.463
228.00   771.780   37.779    0.000   37.779      334.804  317.640    0.000  317.640        0.000  670.156    0.000  670.156
229.00   774.020   44.559    0.000   44.559      176.914  466.796    0.000  466.796        0.000  710.772    0.000  710.772
230.00   768.618   78.013    0.000   78.013       47.557  589.365    0.000  589.365        0.000  710.772    0.000  710.772
231.00   710.224   85.950    0.000   85.950       93.213  562.385    0.000  562.385        0.000  700.618    0.000  700.618
232.00   765.985   79.828    0.000   79.828      154.086  460.312    0.000  460.312        0.000  639.694    0.000  639.694
233.00   752.865   35.843    0.000   35.843      201.644  401.296    0.000  401.296       10.154  629.541    0.000  629.541
234.00   764.035   26.632    0.000   26.632      237.787  448.942    0.000  448.942       20.308  852.926    0.000  852.926
235.00   782.610   22.110    0.000   22.110      190.230  478.857    0.000  478.857        0.000  731.079    0.000  731.079
236.00   755.235   98.450    0.000   98.450      342.414  412.581    0.000  412.581      121.847  720.925    0.000  720.925
237.00   706.677   70.553    0.000   70.553      237.787  505.968    0.000  505.968       50.769  720.925    0.000  720.925
238.00   736.043   54.013    0.000   54.013      249.201  426.115    0.000  426.115        0.000  761.541    0.000  761.541
239.00   795.886   27.266    0.000   27.266      228.016  364.284    0.000  364.284        0.000  558.463    0.000  558.463
240.00   803.050   15.613    0.000   15.613      237.787  425.636    0.000  425.636        0.000  690.464    0.000  690.464
241.00   778.777   10.161    0.000   10.161      214.960  481.618    0.000  481.618        0.000  700.618    0.000  700.618
242.00   735.287   44.003    0.000   44.003      270.126  269.128    0.000  269.128        0.000  548.310    0.000  548.310
243.00   675.877  103.977    0.000  103.977      255.506  279.632    0.000  279.632       40.616  557.859    0.000  557.859
244.00   763.035   21.349    0.000   21.349      389.106  231.302    0.000  231.302      101.539  710.571    0.000  710.571
245.00   779.892    0.000    0.000    0.000      325.293  210.419    0.000  210.419       40.616  720.925    0.000  720.925
246.00   711.138    0.000    0.000    0.000      459.837  180.805    0.000  180.805      243.693  731.079    0.000  731.079
247.00   771.847    0.000    0.000    0.000      426.115  247.126    0.000  247.126       30.462  903.695    0.000  903.695
248.00   686.099   14.840    0.000   14.840      509.816   72.114    0.000   72.114      355.386  517.848    0.000  517.848
249.00   757.555    0.000    0.000    0.000      407.697  218.937    0.000  218.937      243.693  667.341    0.000  667.341
250.00   625.652   87.112    0.000   87.112      129.356  534.546    0.000  534.546        0.000 1076.311    0.000 1076.311
251.00   678.663   30.997    0.000   30.997      291.051  349.201    0.000  349.201      182.770  720.925    0.000  720.925
252.00   619.908   86.595    0.000   86.595      117.942  410.723    0.000  410.723        0.000  670.156    0.000  670.156
253.00   691.096   17.966    0.000   17.966      277.692  382.362    0.000  382.362       10.154  832.618    0.000  832.618
254.00   672.695   37.412    0.000   37.412      186.425  513.620    0.000  513.620       20.308  974.773    0.000  974.773
255.00   666.919   69.651    0.000   69.651       47.514  564.982    0.000  564.982        0.000  883.388    0.000  883.388
256.00   735.165    0.000    0.000    0.000      420.190  336.141    0.000  336.141       50.769 1188.004    0.000 1188.004
257.00   684.279   28.253    0.000   28.253      229.874  396.624    0.000  396.624        0.000  710.772    0.000  710.772
258.00   662.831   16.460    0.000   16.460      329.054  351.925    0.000  351.925      243.693  751.387    0.000  751.387
259.00   732.237   45.122    0.000   45.122      255.680  358.057    0.000  358.057       20.308  699.912    0.000  699.912
260.00   734.095    2.199    0.000    2.199      431.517  300.041    0.000  300.041      324.321  670.156    0.000  670.156
261.00   734.687   44.109    0.000   44.109      364.056  316.423    0.000  316.423      252.638  577.360    0.000  577.360
262.00   810.564    0.000    0.000    0.000      395.419  249.458    0.000  249.458      172.616  609.233    0.000  609.233
263.00   795.135    0.000    0.000    0.000      361.091  260.787    0.000  260.787      264.001  548.310    0.000  548.310
264.00   702.077   17.772    0.000   17.772      282.921  206.430    0.000  206.430      132.000  404.643    0.000  404.643
265.00   742.848    0.000    0.000    0.000      212.270  292.291    0.000  292.291       30.260  505.174    0.000  505.174
266.00   812.065    0.000    0.000    0.000      389.699  325.289    0.000  325.289      261.486  669.753    0.000  669.753
267.00   851.736   80.055    0.000   80.055      281.540  380.265    0.000  380.265      190.511  658.490    0.000  658.490
268.00   766.063   40.569    0.000   40.569      179.508  470.975    0.000  470.975        0.000  697.093    0.000  697.093
269.00   783.797   15.163    0.000   15.163      193.986  383.416    0.000  383.416        0.000  674.868    0.000  674.868
270.00   780.146   27.240    0.000   27.240      285.160  326.026    0.000  326.026       90.780  575.750    0.000  575.750
271.00   831.550   50.199    0.000   50.199      282.921  353.150    0.000  353.150       30.261  643.502    0.000  643.502
272.00   726.757   72.276    0.000   72.276      214.305  341.406    0.000  341.406        0.000  522.363    0.000  522.363
273.00   804.946    0.000    0.000    0.000      218.019  355.191    0.000  355.191        0.000  562.475    0.000  562.475
274.00   696.202  116.201    0.000  116.201       31.302  501.483    0.000  501.483        0.000  543.875    0.000  543.875
275.00   662.301  218.085    0.000  218.085       78.686  564.998    0.000  564.998        0.000  704.226    0.000  704.226
276.00   753.711   25.787    0.000   25.787      122.780  376.635    0.000  376.635        0.000  606.108    0.000  606.108
277.00   761.982    0.000    0.000    0.000      204.107  354.686    0.000  354.686        0.000  538.156    0.000  538.156
278.00   799.544   20.080    0.000   20.080      151.271  409.624    0.000  409.624        0.000  677.387    0.000  677.387
279.00   831.378    0.000    0.000    0.000      211.146  265.152    0.000  265.152        0.000  567.912    0.000  567.912
280.00   696.366   24.730    0.000   24.730      197.014  248.552    0.000  248.552       10.154  507.593    0.000  507.593
281.00   655.025   21.559    0.000   21.559      115.900  326.656    0.000  326.656        0.000  524.172    0.000  524.172
282.00   653.965   49.376    0.000   49.376       51.232  471.367    0.000  471.367        0.000  637.478    0.000  637.478
283.00   597.257  119.837    0.000  119.837       51.362  412.045    0.000  412.045        0.000  585.096    0.000  585.096
284.00   800.616  110.319    0.000  110.319      140.379  670.000    0.000  670.000        0.000 1155.909    0.000 1155.909
285.00   698.110   79.388    0.000   79.388       66.235  540.529    0.000  540.529        0.000  806.969    0.000  806.969
286.00   830.033    0.000    0.000    0.000      350.099  429.851    0.000  429.851      212.828 1151.495    0.000 1151.495
287.00   852.155    5.918    0.000    5.918      293.510  246.733    0.000  246.733      192.924  565.701    0.000  565.701
288.00   894.366   18.266    0.000   18.266      399.137  441.945    0.000  441.945      396.001  947.511    0.000  947.511
289.00   769.854    8.339    0.000    8.339      390.178  350.992    0.000  350.992      314.468  837.733    0.000  837.733
290.00   750.394   48.412    0.000   48.412      178.425  404.869    0.000  404.869        0.000  740.629    0.000  740.629
291.00   675.352   67.539    0.000   67.539      228.276  395.527    0.000  395.527      132.000  588.119    0.000  588.119
292.00   725.682   67.517    0.000   67.517      262.213  370.796    0.000  370.796       50.769  709.361    0.000  709.361
293.00   759.712   75.012    0.000   75.012      340.337  355.840    0.000  355.840      264.001  659.196    0.000  659.196
294.00   723.827   76.275    0.000   76.275      296.758  365.628    0.000  365.628      284.309  690.263    0.000  690.263
295.00   774.262   80.245    0.000   80.245      297.965  347.018    0.000  347.018      274.155  667.838    0.000  667.838
296.00   826.644   26.868    0.000   26.868      228.276  349.199    0.000  349.199       30.462  740.630    0.000  740.630
297.00   774.332    0.000    0.000    0.000      432.974  196.573    0.000  196.573      344.829  524.978    0.000  524.978
298.00   670.666  112.851    0.000  112.851      247.299  373.405    0.000  373.405      182.770  710.772    0.000  710.772
299.00   709.885   60.473    0.000   60.473      194.034  420.573    0.000  420.573       71.077  863.080    0.000  863.080
300.00   687.881   39.726    0.000   39.726      241.592  325.767    0.000  325.767      152.308  639.694    0.000  639.694
301.00   719.445    0.000    0.000    0.000      258.882  176.910    0.000  176.910      233.539  443.755    0.000  443.755
302.00   796.370    0.000    0.000    0.000      493.146  176.131    0.000  176.131      545.185  415.100    0.000  415.100
303.00   669.590    0.000    0.000    0.000      329.942  181.495    0.000  181.495      260.278  369.961    0.000  369.961
304.00   653.178    0.000    0.000    0.000      256.984  133.161    0.000  133.161      180.357  279.282    0.000  279.282
305.00   684.271    0.000    0.000    0.000      264.631  202.449    0.000  202.449      162.462  585.500    0.000  585.500
306.00   680.070    0.000    0.000    0.000      358.510  132.808    0.000  132.808      382.824  392.071    0.000  392.071
307.00   585.754   45.344    0.000   45.344      244.912  183.947    0.000  183.947      182.770  361.612    0.000  361.612
308.00   712.547   22.075    0.000   22.075      287.679  210.665    0.000  210.665      345.232  455.211    0.000  455.211
309.00   559.876  134.932    0.000  134.932      301.204  310.096    0.000  310.096      385.344  523.366    0.000  523.366
310.00   561.280  129.194    0.000  129.194      263.161  301.363    0.000  301.363      264.001  645.011    0.000  645.011
311.00   926.040   23.597    0.000   23.597      385.716  413.467    0.000  413.467      412.782  734.279    0.000  734.279
312.00   751.476   87.510    0.000   87.510      163.598  536.763    0.000  536.763        0.000  899.563    0.000  899.563
313.00   741.991   50.610    0.000   50.610      288.458  373.177    0.000  373.177      132.000  780.539    0.000  780.539
314.00   791.336   65.528    0.000   65.528      345.416  327.742    0.000  327.742      433.392  603.790    0.000  603.790
315.00   766.642   48.044    0.000   48.044      275.660  353.291    0.000  353.291      314.770  476.124    0.000  476.124
316.00   546.521  140.188    0.000  140.188      233.983  254.816    0.000  254.816      233.539  416.309    0.000  416.309
317.00   709.524  158.077    0.000  158.077      279.116  436.599    0.000  436.599      375.492  545.690    0.000  545.690
318.00   767.727  173.473    0.000  173.473      286.421  488.269    0.000  488.269      567.710  679.604    0.000  679.604
319.00   722.532  150.829    0.000  150.829      368.088  350.262    0.000  350.262      505.881  572.430    0.000  572.430
320.00   592.580  131.275    0.000  131.275      246.780  228.565    0.000  228.565      284.309  394.188    0.000  394.188
321.00   532.216   82.009    0.000   82.009      123.476  177.819    0.000  177.819       40.616  230.925    0.000  230.925
322.00   726.749   60.413    0.000   60.413      229.917  276.681    0.000  276.681      213.231  575.849    0.000  575.849
323.00   628.320   57.379    0.000   57.379      165.239  247.062    0.000  247.062       60.923  543.674    0.000  543.674
324.00   646.294   28.855    0.000   28.855      179.936  158.699    0.000  158.699       91.385  332.558    0.000  332.558
325.00   711.922   78.869    0.000   78.869      310.311  321.608    0.000  321.608      412.077  454.002    0.000  454.002
326.00   836.716   42.049    0.000   42.049      362.806  333.936    0.000  333.936      566.904  466.877    0.000  466.877
327.00   667.314   28.479    0.000   28.479      201.644  173.369    0.000  173.369       60.923  395.800    0.000  395.800
328.00   744.586   89.802    0.000   89.802      264.198  459.834    0.000  459.834      201.669  791.902    0.000  791.902
329.00   794.892   69.866    0.000   69.866      384.971  413.179    0.000  413.179      482.750  636.369    0.000  636.369
330.00   685.523   68.701    0.000   68.701      259.051  233.032    0.000  233.032      263.900  303.812    0.000  303.812
331.00   668.903   94.617    0.000   94.617      338.589  273.499    0.000  273.499      363.726  487.185    0.000  487.185
332.00   660.029   35.579    0.000   35.579      272.311  210.896    0.000  210.896      251.630  424.548    0.000  424.548
333.00   689.648   92.141    0.000   92.141      316.456  302.718    0.000  302.718      364.028  507.089    0.000  507.089
334.00   778.186   63.761    0.000   63.761      471.606  310.766    0.000  310.766      744.534  558.363    0.000  558.363
335.00   726.322   29.378    0.000   29.378      318.369  300.905    0.000  300.905      324.723  436.416    0.000  436.416
336.00   686.912   64.988    0.000   64.988      229.481  232.295    0.000  232.295      111.492  403.742    0.000  403.742
337.00   722.826   83.218    0.000   83.218      291.657  286.902    0.000  286.902      243.492  526.996    0.000  526.996
338.00   806.914   17.966    0.000   17.966      335.164  370.940    0.000  370.940      543.170  556.347    0.000  556.347
339.00   792.695   69.835    0.000   69.835      271.307  475.652    0.000  475.652      201.062  857.638    0.000  857.638
340.00   792.643   86.815    0.000   86.815      297.263  371.726    0.000  371.726      222.579  548.108    0.000  548.108
341.00   740.783  105.133    0.000  105.133      207.862  586.349    0.000  586.349       30.159 1078.403    0.000 1078.403
342.00   867.049   10.076    0.000   10.076      343.428  389.755    0.000  389.755      403.535  720.119    0.000  720.119
343.00   743.364   83.507    0.000   83.507      181.878  521.295    0.000  521.295       10.053  959.781    0.000  959.781
344.00   755.793   33.443    0.000   33.443      318.923  424.013    0.000  424.013       60.319 1120.429    0.000 1120.429
345.00   660.316   66.769    0.000   66.769      291.552  276.382    0.000  276.382      292.749  565.493    0.000  565.493
346.00   837.086   73.750    0.000   73.750      373.953  479.706    0.000  479.706      432.284  816.518    0.000  816.518
347.00   802.074   52.183    0.000   52.183      164.460  534.929    0.000  534.929        0.000  790.997    0.000  790.997
348.00   831.201   97.540    0.000   97.540      327.956  443.175    0.000  443.175      371.965  724.226    0.000  724.226
349.00   725.821   82.933    0.000   82.933      213.481  427.944    0.000  427.944      121.443  755.091    0.000  755.091
350.00   738.326   61.224    0.000   61.224      340.207  378.395    0.000  378.395      477.232  684.719    0.000  684.719
351.00   666.349  115.494    0.000  115.494      284.480  445.118    0.000  445.118      385.847  780.841    0.000  780.841
352.00   751.198   87.016    0.000   87.016      371.285  544.975    0.000  544.975      353.975 1147.066    0.000 1147.066
353.00   796.753   19.234    0.000   19.234      149.663  450.801    0.000  450.801        0.000  689.053    0.000  689.053
354.00   771.790   62.934    0.000   62.934      365.846  358.367    0.000  358.367      192.924  639.695    0.000  639.695
355.00   643.883  117.696    0.000  117.696      186.677  466.487    0.000  466.487       70.473  761.339    0.000  761.339
356.00   717.022  110.919    0.000  110.919      349.023  482.033    0.000  482.033      395.598  786.158    0.000  786.158
357.00   724.182  151.719    0.000  151.719      325.934  423.129    0.000  423.129      192.924  740.931    0.000  740.931
358.00   874.565  111.264    0.000  111.264      433.356  567.834    0.000  567.834      514.724 1014.582    0.000 1014.582
359.00   897.503  125.212    0.000  125.212      385.601  405.139    0.000  405.139      233.539  625.316    0.000  625.316
360.00   710.664   95.932    0.000   95.932      313.608  420.494    0.000  420.494      202.473  574.045    0.000  574.045
361.00   721.880   86.332    0.000   86.332      310.795  337.218    0.000  337.218       30.260  738.512    0.000  738.512
362.00   746.729   73.637    0.000   73.637      351.406  340.206    0.000  340.206      121.243  733.191    0.000  733.191
363.00   791.540   39.467    0.000   39.467      420.121  407.903    0.000  407.903      564.082  572.529    0.000  572.529
364.00   635.162  150.427    0.000  150.427      223.994  367.921    0.000  367.921      111.693  527.600    0.000  527.600
365.00   818.930  167.904    0.000  167.904      476.077  490.574    0.000  490.574      574.643  809.593    0.000  809.593
366.00   821.068  148.636    0.000  148.636      756.263  450.834    0.000  450.834     1719.306  415.100    0.000  415.100
367.00   894.549  173.383    0.000  173.383      497.276  648.855    0.000  648.855      862.979  994.276    0.000  994.276
368.00   971.347   74.971    0.000   74.971      807.501  537.859    0.000  537.859     1488.087  835.218    0.000  835.218
369.00   924.364   89.746    0.000   89.746      653.277  543.364    0.000  543.364     1130.684  860.866    0.000  860.866
370.00   924.097  101.736    0.000  101.736      482.054  494.032    0.000  494.032      700.618  913.849    0.000  913.849
371.00   956.214   86.602    0.000   86.602      818.328  452.546    0.000  452.546     1320.004  907.500    0.000  907.500
372.00   865.171  147.586    0.000  147.586      614.023  563.327    0.000  563.327      777.414 1234.039    0.000 1234.039
373.00   853.627   87.409    0.000   87.409      556.973  408.255    0.000  408.255      345.232  941.191    0.000  941.191
374.00   894.531   62.721    0.000   62.721      193.817  643.921    0.000  643.921      121.847 1061.533    0.000 1061.533
375.00   754.845   55.799    0.000   55.799      174.838  355.765    0.000  355.765       60.923  454.510    0.000  454.510
376.00   745.423   39.963    0.000   39.963      119.413  350.882    0.000  350.882        0.000  514.931    0.000  514.931
377.00   749.144   83.079    0.000   83.079      125.292  390.746    0.000  390.746        0.000  443.956    0.000  443.956
378.00   774.157   85.545    0.000   85.545      107.825  405.748    0.000  405.748        0.000  443.151    0.000  443.151
379.00   807.375   59.056    0.000   59.056      155.036  347.080    0.000  347.080        0.000  504.778    0.000  504.778
380.00   767.424   80.260    0.000   80.260      151.491  341.067    0.000  341.067       50.769  434.505    0.000  434.505
381.00   780.200   55.970    0.000   55.970      262.774  326.847    0.000  326.847        0.000  575.152    0.000  575.152
382.00   866.687   80.684    0.000   80.684      190.442  346.644    0.000  346.644        0.000  632.254    0.000  632.254
383.00   785.586   71.569    0.000   71.569      267.862  318.802    0.000  318.802       70.675  684.126    0.000  684.126
384.00   815.532   74.433    0.000   74.433      272.100  326.412    0.000  326.412      101.035  704.234    0.000  704.234
385.00   772.730   23.774    0.000   23.774      285.842  188.066    0.000  188.066      120.637  383.130    0.000  383.130
386.00   836.740   59.071    0.000   59.071      190.272  331.297    0.000  331.297        0.000  644.317    0.000  644.317
387.00   636.947   66.412    0.000   66.412      171.682  348.765    0.000  348.765        0.000  606.518    0.000  606.518
388.00   805.066   23.040    0.000   23.040      252.220  306.872    0.000  306.872       59.918  581.887    0.000  581.887
389.00   739.404   36.557    0.000   36.557      284.674  277.418    0.000  277.418      281.487  542.567    0.000  542.567
390.00   663.705  139.380    0.000  139.380      109.118  408.033    0.000  408.033        0.000  621.193    0.000  621.193
391.00   646.873  152.398    0.000  152.398      104.355  453.467    0.000  453.467        0.000  745.042    0.000  745.042
392.00   706.828  117.961    0.000  117.961      184.075  369.516    0.000  369.516       30.159  564.388    0.000  564.388
393.00   745.251  104.794    0.000  104.794      176.090  439.819    0.000  439.819        0.000  649.848    0.000  649.848
394.00   853.701   11.330    0.000   11.330      216.082  352.271    0.000  352.271       40.616  565.601    0.000  565.601
395.00   866.760    9.455    0.000    9.455      245.397  220.666    0.000  220.666       89.977  454.914    0.000  454.914
396.00   785.381   13.064    0.000   13.064      164.982  311.802    0.000  311.802        0.000  604.005    0.000  604.005
397.00   752.556   15.855    0.000   15.855      126.417  299.566    0.000  299.566        0.000  385.043    0.000  385.043
398.00   754.804   22.224    0.000   22.224      176.482  360.875    0.000  360.875        0.000  627.329    0.000  627.329
399.00   688.489   94.254    0.000   94.254      103.243  350.629    0.000  350.629        0.000  501.863    0.000  501.863
400.00   763.340   76.003    0.000   76.003      124.514  422.310    0.000  422.310        0.000  482.360    0.000  482.360
401.00   782.111   20.772    0.000   20.772      124.514  372.980    0.000  372.980        0.000  556.051    0.000  556.051
402.00   740.609   27.635    0.000   27.635      122.871  317.683    0.000  317.683       20.308  544.690    0.000  544.690
403.00   700.505   71.345    0.000   71.345      142.543  416.605    0.000  416.605        0.000  658.494    0.000  658.494
404.00   691.910   57.830    0.000   57.830      132.728  291.311    0.000  291.311       19.906  482.963    0.000  482.963
405.00   638.488  128.944    0.000  128.944       94.553  384.696    0.000  384.696        0.000  535.140    0.000  535.140
406.00   578.250  149.326    0.000  149.326       69.866  349.633    0.000  349.633        0.000  576.559    0.000  576.559
407.00   593.517   94.990    0.000   94.990       87.506  365.629    0.000  365.629        0.000  423.246    0.000  423.246
408.00   618.438  154.471    0.000  154.471      133.161  352.570    0.000  352.570       20.308  554.643    0.000  554.643
409.00   720.412   65.237    0.000   65.237       77.822  401.254    0.000  401.254        0.000  461.248    0.000  461.248
410.00   669.279   83.771    0.000   83.771      237.529  284.955    0.000  284.955        0.000  554.643    0.000  554.643
411.00   671.104   53.437    0.000   53.437      148.334  314.611    0.000  314.611        0.000  484.671    0.000  484.671
412.00   767.120   14.373    0.000   14.373      232.728  301.296    0.000  301.296       81.231  496.133    0.000  496.133
413.00   669.682   77.762    0.000   77.762      151.579  281.062    0.000  281.062        0.000  463.861    0.000  463.861
414.00   692.787    1.902    0.000    1.902      129.572  233.719    0.000  233.719        0.000  365.439    0.000  365.439
415.00   697.570    2.650    0.000    2.650      134.588  261.177    0.000  261.177        0.000  382.630    0.000  382.630
416.00   709.756    7.427    0.000    7.427      248.076  168.783    0.000  168.783        9.953  405.351    0.000  405.351
417.00   546.099   51.076    0.000   51.076        0.000  343.493    0.000  343.493        0.000  344.830    0.000  344.830
418.00   567.958   44.503    0.000   44.503       53.697  284.736    0.000  284.736        0.000  354.682    0.000  354.682
419.00   611.564   57.853    0.000   57.853       19.023  312.189    0.000  312.189        0.000  354.883    0.000  354.883
420.00   710.854    1.283    0.000    1.283      185.603  191.005    0.000  191.005        0.000  384.239    0.000  384.239
421.00   566.508   89.224    0.000   89.224       84.134  289.841    0.000  289.841        0.000  413.293    0.000  413.293
422.00   663.321   92.772    0.000   92.772      171.380  321.921    0.000  321.921        0.000  530.917    0.000  530.917
423.00   752.521    7.821    0.000    7.821      228.751  206.266    0.000  206.266        9.953  414.901    0.000  414.901
424.00   741.933   80.216    0.000   80.216      145.094  317.425    0.000  317.425        0.000  571.533    0.000  571.533
425.00   782.063   11.357    0.000   11.357      235.713  255.469    0.000  255.469        0.000  510.207    0.000  510.207
426.00   736.753   19.250    0.000   19.250      185.648  248.769    0.000  248.769        0.000  432.193    0.000  432.193
427.00   753.067   20.194    0.000   20.194      206.054  287.075    0.000  287.075        9.953  513.022    0.000  513.022
428.00   777.549   14.360    0.000   14.360      272.462  217.077    0.000  217.077       99.528  412.891    0.000  412.891
429.00   690.607   37.276    0.000   37.276       82.144  285.776    0.000  285.776        0.000  462.856    0.000  462.856
430.00   782.263   32.187    0.000   32.187      212.148  296.067    0.000  296.067        9.953  522.171    0.000  522.171
431.00   743.894   16.277    0.000   16.277      258.410  296.585    0.000  296.585        0.000  533.531    0.000  533.531
432.00   678.447   10.147    0.000   10.147      288.544  173.236    0.000  173.236       50.568  396.001    0.000  396.001
433.00   710.411   17.573    0.000   17.573      172.892  206.657    0.000  206.657        0.000  333.872    0.000  333.872
434.00   744.986   16.545    0.000   16.545      190.749  251.144    0.000  251.144       39.811  442.951    0.000  442.951
435.00   806.032    5.863    0.000    5.863      237.138  194.942    0.000  194.942       20.107  501.662    0.000  501.662
436.00   726.287   23.379    0.000   23.379      219.111  210.247    0.000  210.247       49.764  443.554    0.000  443.554
437.00   771.269   25.141    0.000   25.141      232.123  161.305    0.000  161.305       49.764  383.937    0.000  383.937
438.00   562.443  131.844    0.000  131.844       33.896  378.687    0.000  378.687        0.000  565.199    0.000  565.199
439.00   619.807  141.095    0.000  141.095       83.528  396.066    0.000  396.066        0.000  581.285    0.000  581.285
440.00   576.427  146.477    0.000  146.477       16.343  356.422    0.000  356.422        0.000  504.477    0.000  504.477
441.00   571.803  140.580    0.000  140.580      130.654  320.452    0.000  320.452        0.000  554.844    0.000  554.844
442.00   560.672  139.679    0.000  139.679       72.633  391.181    0.000  391.181        0.000  485.376    0.000  485.376
443.00   590.497  148.361    0.000  148.361       47.904  351.234    0.000  351.234        0.000  441.342    0.000  441.342
444.00   617.267  127.309    0.000  127.309       59.793  342.239    0.000  342.239        0.000  331.057    0.000  331.057
445.00   589.412  109.665    0.000  109.665       96.887  404.057    0.000  404.057        0.000  404.244    0.000  404.244
446.00   620.787   83.800    0.000   83.800       94.683  305.231    0.000  305.231        0.000  411.886    0.000  411.886
447.00   704.509   48.818    0.000   48.818       73.324  341.411    0.000  341.411        0.000  392.782    0.000  392.782
448.00   608.978  108.708    0.000  108.708       73.713  311.584    0.000  311.584        0.000  383.033    0.000  383.033
449.00   669.843   70.236    0.000   70.236      132.469  319.841    0.000  319.841        0.000  474.315    0.000  474.315
450.00   598.804  123.163    0.000  123.163       45.569  360.176    0.000  360.176        0.000  351.162    0.000  351.162
451.00   670.386   78.983    0.000   78.983      193.771  286.290    0.000  286.290       10.154  513.823    0.000  513.823
452.00   727.873   68.741    0.000   68.741      192.565  337.180    0.000  337.180       30.462  513.827    0.000  513.827
453.00   643.956   91.897    0.000   91.897      110.420  359.578    0.000  359.578       20.308  343.623    0.000  343.623
454.00   720.011   79.286    0.000   79.286      161.350  309.816    0.000  309.816        0.000  463.258    0.000  463.258
455.00   741.969   11.189    0.000   11.189      124.169  299.349    0.000  299.349        0.000  431.992    0.000  431.992
456.00   728.226   16.671    0.000   16.671      124.687  256.937    0.000  256.937        0.000  371.672    0.000  371.672
457.00   676.004   15.164    0.000   15.164      117.078  313.273    0.000  313.273        0.000  311.352    0.000  311.352
458.00   688.697   82.928    0.000   82.928      123.260  336.231    0.000  336.231        0.000  475.021    0.000  475.021
459.00   684.291  104.082    0.000  104.082      122.958  334.889    0.000  334.889        0.000  341.814    0.000  341.814
460.00   713.781   93.535    0.000   93.535      155.816  291.957    0.000  291.957        0.000  434.908    0.000  434.908
461.00   716.676   48.099    0.000   48.099      109.944  331.128    0.000  331.128        0.000  394.594    0.000  394.594
462.00   745.044   15.192    0.000   15.192      223.347  205.923    0.000  205.923       30.261  465.068    0.000  465.068
463.00   725.077   96.094    0.000   96.094      163.857  365.631    0.000  365.631        0.000  473.010    0.000  473.010
464.00   704.452   82.022    0.000   82.022      182.102  335.840    0.000  335.840        0.000  393.186    0.000  393.186
465.00   706.167   70.828    0.000   70.828      131.518  324.081    0.000  324.081        0.000  484.169    0.000  484.169
466.00   612.186  141.671    0.000  141.671       83.009  433.335    0.000  433.335        0.000  484.772    0.000  484.772
467.00   639.730  114.742    0.000  114.742       88.803  368.138    0.000  368.138        0.000  462.856    0.000  462.856
468.00   665.065  128.270    0.000  128.270      141.203  319.757    0.000  319.757        0.000  424.251    0.000  424.251
469.00   633.405  137.276    0.000  137.276      145.612  302.766    0.000  302.766        0.000  435.209    0.000  435.209
470.00   625.810  120.710    0.000  120.710      122.698  378.773    0.000  378.773        0.000  503.271    0.000  503.271
471.00   617.557  144.308    0.000  144.308      130.740  326.157    0.000  326.157        0.000  404.346    0.000  404.346
472.00   595.746  141.943    0.000  141.943       63.208  379.423    0.000  379.423        0.000  423.045    0.000  423.045
473.00   610.075  136.560    0.000  136.560       77.475  428.104    0.000  428.104        0.000  656.584    0.000  656.584
474.00   647.518  138.123    0.000  138.123      109.728  360.183    0.000  360.183        0.000  463.258    0.000  463.258
475.00   576.445  144.083    0.000  144.083      152.184  401.515    0.000  401.515        0.000  586.512    0.000  586.512
476.00   596.938  141.262    0.000  141.262       89.408  327.454    0.000  327.454        0.000  375.090    0.000  375.090
477.00   586.012  131.737    0.000  131.737       13.316  305.187    0.000  305.187        0.000  293.256    0.000  293.256
478.00   620.502  127.370    0.000  127.370       74.190  367.445    0.000  367.445        0.000  533.531    0.000  533.531
479.00   537.745  116.791    0.000  116.791       26.632  386.079    0.000  386.079        0.000  374.487    0.000  374.487
480.00   716.717   13.683    0.000   13.683      209.296  156.072    0.000  156.072       20.308  353.777    0.000  353.777
481.00   716.196   16.460    0.000   16.460      247.167  228.144    0.000  228.144       91.183  374.990    0.000  374.990
482.00   681.158   28.565    0.000   28.565      150.450  283.830    0.000  283.830        0.000  384.842    0.000  384.842
483.00   667.370   71.992    0.000   71.992       68.049  328.964    0.000  328.964        0.000  426.161    0.000  426.161
484.00   716.569   72.453    0.000   72.453       70.126  397.531    0.000  397.531        0.000  455.414    0.000  455.414
485.00   696.388   78.932    0.000   78.932      140.896  265.671    0.000  265.671       20.207  425.154    0.000  425.154
486.00   551.101   88.175    0.000   88.175       32.339  342.411    0.000  342.411        0.000  293.356    0.000  293.356
487.00   637.763   58.440    0.000   58.440       68.483  299.521    0.000  299.521        0.000  405.350    0.000  405.350
488.00   691.024    1.466    0.000    1.466      206.095  218.026    0.000  218.026        0.000  404.145    0.000  404.145
489.00   607.613   56.105    0.000   56.105      152.096  227.584    0.000  227.584        0.000  363.629    0.000  363.629
490.00   599.967   72.767    0.000   72.767      140.334  231.517    0.000  231.517       10.154  383.836    0.000  383.836
491.00   634.883   55.679    0.000   55.679      154.560  221.445    0.000  221.445       10.154  353.877    0.000  353.877
492.00   590.858   62.717    0.000   62.717      142.714  295.373    0.000  295.373        0.000  436.113    0.000  436.113
493.00   613.296   63.020    0.000   63.020       30.350  309.896    0.000  309.896        0.000  324.220    0.000  324.220
494.00   621.171   17.701    0.000   17.701      225.292  141.331    0.000  141.331        0.000  433.400    0.000  433.400
495.00   722.132   12.893    0.000   12.893      281.282  132.297    0.000  132.297       19.906  459.438    0.000  459.438
496.00   773.543   12.781    0.000   12.781      309.686  137.744    0.000  137.744        9.953  443.152    0.000  443.152
497.00   739.076   14.810    0.000   14.810      212.280  210.419    0.000  210.419        0.000  421.839    0.000  421.839
498.00   701.103   21.377    0.000   21.377      371.466  112.669    0.000  112.669       10.154  535.542    0.000  535.542
499.00   643.057   72.775    0.000   72.775      200.520  237.010    0.000  237.010        0.000  509.805    0.000  509.805
500.00   681.188   47.969    0.000   47.969      132.032  220.580    0.000  220.580        0.000  412.989    0.000  412.989
501.00   637.350   53.651    0.000   53.651       68.483  314.742    0.000  314.742        0.000  392.080    0.000  392.080
502.00   631.595   85.326    0.000   85.326      119.801  301.426    0.000  301.426        0.000  413.896    0.000  413.896
503.00   641.289   68.387    0.000   68.387      129.223  274.490    0.000  274.490        0.000  363.025    0.000  363.025
504.00   675.022   10.175    0.000   10.175      175.098  261.345    0.000  261.345        0.000  435.410    0.000  435.410
505.00   688.932   83.352    0.000   83.352      174.705  221.012    0.000  221.012       30.260  443.754    0.000  443.754
506.00   759.917    0.000    0.000    0.000      258.408  177.688    0.000  177.688       30.462  454.008    0.000  454.008
507.00   552.314  104.630    0.000  104.630       71.809  253.263    0.000  253.263        0.000  313.764    0.000  313.764
508.00   561.445  105.728    0.000  105.728      140.770  250.281    0.000  250.281       50.769  433.198    0.000  433.198
509.00   594.386  117.488    0.000  117.488       83.701  316.858    0.000  316.858        0.000  445.161    0.000  445.161
510.00   650.420   66.588    0.000   66.588      119.845  373.195    0.000  373.195        0.000  505.281    0.000  505.281
511.00   681.815   88.318    0.000   88.318      106.529  425.808    0.000  425.808        0.000  566.604    0.000  566.604
512.00   766.024    4.861    0.000    4.861      396.543  177.087    0.000  177.087      170.605  487.386    0.000  487.386
513.00   876.450   43.330    0.000   43.330      221.445  373.456    0.000  373.456       60.521  588.925    0.000  588.925
514.00   778.776    5.284    0.000    5.284      326.111  292.737    0.000  292.737      182.770  578.771    0.000  578.771
515.00   768.317    6.341    0.000    6.341      219.455  338.089    0.000  338.089       50.769  566.808    0.000  566.808
516.00   795.403    5.918    0.000    5.918      328.016  269.953    0.000  269.953       50.769  670.156    0.000  670.156
517.00   705.040   67.527    0.000   67.527      104.626  444.788    0.000  444.788        0.000  618.581    0.000  618.581
518.00   693.578   66.678    0.000   66.678       72.287  361.952    0.000  361.952        0.000  454.511    0.000  454.511
519.00   693.138   83.241    0.000   83.241      131.388  409.034    0.000  409.034        0.000  567.109    0.000  567.109
520.00   733.248   49.248    0.000   49.248      151.665  382.404    0.000  382.404        0.000  546.902    0.000  546.902
521.00   764.140   48.403    0.000   48.403      155.729  364.895    0.000  364.895        0.000  463.660    0.000  463.660
522.00   690.365   89.524    0.000   89.524      125.552  411.154    0.000  411.154        0.000  606.116    0.000  606.116
523.00   813.327   15.430    0.000   15.430      168.050  364.936    0.000  364.936        0.000  558.262    0.000  558.262
524.00   754.016   54.982    0.000   54.982       99.307  437.872    0.000  437.872        0.000  729.067    0.000  729.067
525.00   690.661   71.259    0.000   71.259       95.201  325.595    0.000  325.595        0.000  464.666    0.000  464.666
526.00   715.857   35.271    0.000   35.271      239.905  230.610    0.000  230.610        0.000  415.304    0.000  415.304
527.00   724.985   57.646    0.000   57.646      143.796  337.528    0.000  337.528        0.000  434.003    0.000  434.003
528.00   684.949   75.224    0.000   75.224      197.748  341.894    0.000  341.894        0.000  595.660    0.000  595.660
529.00   734.917  107.905    0.000  107.905       20.795  445.348    0.000  445.348        0.000  512.921    0.000  512.921
530.00   678.392   60.498    0.000   60.498      116.383  395.720    0.000  395.720        0.000  586.411    0.000  586.411
531.00   637.685  123.812    0.000  123.812       89.321  409.114    0.000  409.114        0.000  544.887    0.000  544.887
532.00   714.126   70.347    0.000   70.347      106.529  395.547    0.000  395.547        0.000  545.495    0.000  545.495
533.00   684.374  103.838    0.000  103.838       47.557  420.235    0.000  420.235        0.000  525.388    0.000  525.388
534.00   820.860   36.763    0.000   36.763      327.739  312.866    0.000  312.866      100.531  684.719    0.000  684.719
535.00   786.272   46.939    0.000   46.939      235.091  354.937    0.000  354.937       90.478  656.172    0.000  656.172
536.00   811.382  110.665    0.000  110.665      280.498  495.087    0.000  495.087       20.308 1091.479    0.000 1091.479
537.00   870.477    6.130    0.000    6.130      397.406  357.175    0.000  357.175      101.539  819.340    0.000  819.340
538.00   851.142   80.336    0.000   80.336      464.248  423.373    0.000  423.373      253.646  951.847    0.000  951.847
539.00   708.210  102.849    0.000  102.849      132.512  431.847    0.000  431.847        0.000  583.390    0.000  583.390
540.00   819.982   43.632    0.000   43.632      200.261  326.095    0.000  326.095        0.000  674.372    0.000  674.372
541.00   733.805   51.095    0.000   51.095      249.147  364.398    0.000  364.398       10.154  635.764    0.000  635.764
542.00   942.963   25.998    0.000   25.998      382.211  364.894    0.000  364.894      181.057  747.261    0.000  747.261
543.00   827.179   15.430    0.000   15.430      262.419  226.272    0.000  226.272       60.419  432.888    0.000  432.888
544.00   857.033   93.193    0.000   93.193      148.379  461.685    0.000  461.685       30.462  700.114    0.000  700.114
545.00   977.916   13.824    0.000   13.824      318.935  347.447    0.000  347.447       71.077  839.043    0.000  839.043
546.00   787.671   17.393    0.000   17.393      239.602  329.945    0.000  329.945       50.769  545.891    0.000  545.891
547.00   758.350   58.499    0.000   58.499      195.937  336.914    0.000  336.914      121.847  547.503    0.000  547.503
548.00   769.025  106.951    0.000  106.951      274.882  400.973    0.000  400.973        0.000  778.825    0.000  778.825
549.00   849.905   30.321    0.000   30.321      215.862  473.476    0.000  473.476       10.154  889.611    0.000  889.611
550.00   750.637  137.599    0.000  137.599      325.033  525.658    0.000  525.658      264.001 1062.731    0.000 1062.731
551.00   825.192   68.070    0.000   68.070      298.248  392.689    0.000  392.689      231.221  738.714    0.000  738.714
552.00   804.936   78.334    0.000   78.334      208.861  476.672    0.000  476.672       50.769  716.088    0.000  716.088
553.00   885.237    6.552    0.000    6.552      366.558  266.229    0.000  266.229      110.584  615.255    0.000  615.255
554.00   873.141   14.142    0.000   14.142      267.485  410.527    0.000  410.527       30.361  827.982    0.000  827.982
555.00   796.141   72.195    0.000   72.195      239.559  404.790    0.000  404.790       81.231  710.469    0.000  710.469
556.00   817.453   56.859    0.000   56.859      207.350  509.175    0.000  509.175        0.000  878.449    0.000  878.449
557.00   800.031   20.925    0.000   20.925      218.058  374.742    0.000  374.742       10.053  605.101    0.000  605.101
558.00   775.297    7.398    0.000    7.398      280.019  262.548    0.000  262.548       30.260  644.409    0.000  644.409
559.00   816.161    4.016    0.000    4.016      282.823  275.269    0.000  275.269      100.833  476.325    0.000  476.325
560.00   791.878   21.348    0.000   21.348      249.095  298.572    0.000  298.572       50.265  544.886    0.000  544.886
561.00   793.625   32.678    0.000   32.678      261.865  302.118    0.000  302.118       30.462  577.765    0.000  577.765
562.00   797.477   12.471    0.000   12.471      195.850  341.360    0.000  341.360        0.000  595.753    0.000  595.753
563.00   774.369   12.259    0.000   12.259      283.942  276.642    0.000  276.642       40.212  554.634    0.000  554.634
564.00   854.039   14.373    0.000   14.373      315.325  309.973    0.000  309.973       70.372  654.258    0.000  654.258
565.00   777.662   21.137    0.000   21.137      289.171  267.006    0.000  267.006       20.207  707.044    0.000  707.044
566.00   793.689   37.200    0.000   37.200      259.180  377.903    0.000  377.903        0.000  626.321    0.000  626.321
567.00   835.491   24.730    0.000   24.730      277.466  276.395    0.000  276.395      121.645  474.215    0.000  474.215
568.00   802.037   23.673    0.000   23.673      239.863  239.213    0.000  239.213       59.717  463.258    0.000  463.258
569.00   793.409   26.632    0.000   26.632      390.819  280.572    0.000  280.572       70.372  594.846    0.000  594.846
570.00   736.948   12.893    0.000   12.893      242.672  262.212    0.000  262.212       30.462  515.535    0.000  515.535
571.00   832.102   23.673    0.000   23.673      292.628  236.781    0.000  236.781      140.743  482.448    0.000  482.448
572.00   851.249   20.291    0.000   20.291      327.381  221.573    0.000  221.573      110.584  412.279    0.000  412.279
573.00   859.682   22.405    0.000   22.405      234.527  316.255    0.000  316.255        0.000  534.833    0.000  534.833
574.00   818.436   17.543    0.000   17.543      231.852  331.497    0.000  331.497        0.000  533.923    0.000  533.923
575.00   820.817   45.791    0.000   45.791      305.248  246.951    0.000  246.951      130.690  555.037    0.000  555.037
576.00   828.531   42.273    0.000   42.273      363.969  297.520    0.000  297.520      180.956  544.379    0.000  544.379
577.00   850.010   29.591    0.000   29.591      357.262  294.837    0.000  294.837      241.274  723.823    0.000  723.823
578.00   830.847    9.723    0.000    9.723      241.155  204.626    0.000  204.626       19.906  463.862    0.000  463.862
579.00   823.308   24.741    0.000   24.741      281.280  271.162    0.000  271.162       81.231  537.351    0.000  537.351
580.00   842.743   17.121    0.000   17.121      292.204  267.182    0.000  267.182       70.573  676.380    0.000  676.380
581.00   776.905   14.584    0.000   14.584      303.587  212.623    0.000  212.623       71.077  494.826    0.000  494.826
582.00   829.486   24.203    0.000   24.203      320.227  252.817    0.000  252.817       30.260  544.379    0.000  544.379
583.00   717.433   93.045    0.000   93.045      324.673  359.792    0.000  359.792       20.106  821.255    0.000  821.255
584.00   754.913   21.982    0.000   21.982      229.439  296.972    0.000  296.972       30.462  596.564    0.000  596.564
585.00   672.958   53.977    0.000   53.977      228.447  357.415    0.000  357.415        0.000  648.642    0.000  648.642
586.00   827.771    6.764    0.000    6.764      212.351  351.094    0.000  351.094        0.000  616.162    0.000  616.162
587.00   748.786    7.186    0.000    7.186      170.892  282.832    0.000  282.832       10.053  454.607    0.000  454.607
588.00   820.738   38.075    0.000   38.075      313.694  356.100    0.000  356.100       70.372  584.390    0.000  584.390
589.00   686.813   32.901    0.000   32.901      121.056  304.497    0.000  304.497        0.000  473.814    0.000  473.814
590.00   817.861   18.149    0.000   18.149      348.229  262.893    0.000  262.893      160.950  555.138    0.000  555.138
591.00   802.864   22.828    0.000   22.828      297.911  286.326    0.000  286.326       20.106  605.504    0.000  605.504
592.00   780.037    6.130    0.000    6.130      218.840  313.521    0.000  313.521       10.154  565.090    0.000  565.090
593.00   726.304   61.953    0.000   61.953      234.352  286.980    0.000  286.980       60.319  475.015    0.000  475.015
594.00   719.894   70.045    0.000   70.045      233.148  297.273    0.000  297.273       10.053  545.792    0.000  545.792
595.00   796.994   73.577    0.000   73.577      250.131  279.809    0.000  279.809      110.584  493.613    0.000  493.613
596.00   664.699   69.728    0.000   69.728      189.279  332.383    0.000  332.383        0.000  606.217    0.000  606.217
597.00   732.370   66.459    0.000   66.459      273.182  329.043    0.000  329.043       80.727  524.474    0.000  524.474
598.00   775.059   73.348    0.000   73.348      238.255  356.745    0.000  356.745       70.573  564.284    0.000  564.284
599.00   780.881   99.465    0.000   99.465      218.242  402.004    0.000  402.004       30.260  665.621    0.000  665.621
600.00   856.442   79.766    0.000   79.766      225.232  353.121    0.000  353.121       60.319  635.865    0.000  635.865
601.00   733.900   58.986    0.000   58.986      172.589  352.485    0.000  352.485       30.462  659.198    0.000  659.198
602.00   784.264   71.397    0.000   71.397      283.291  309.984    0.000  309.984        0.000  718.204    0.000  718.204
603.00   758.275   62.019    0.000   62.019      258.104  289.753    0.000  289.753       20.308  599.079    0.000  599.079
604.00   815.734   68.494    0.000   68.494      268.996  330.198    0.000  330.198       50.568  584.793    0.000  584.793
605.00   820.402   54.348    0.000   54.348      178.251  349.532    0.000  349.532        0.000  514.725    0.000  514.725
606.00   705.111   90.190    0.000   90.190      150.800  387.203    0.000  387.203        0.000  586.512    0.000  586.512
607.00   799.075   41.958    0.000   41.958      170.167  315.606    0.000  315.606        0.000  544.991    0.000  544.991
608.00   766.810    4.016    0.000    4.016      322.173  222.395    0.000  222.395       81.130  617.776    0.000  617.776
609.00   727.777    8.666    0.000    8.666      249.190  257.490    0.000  257.490       10.053  464.156    0.000  464.156
610.00   827.961   66.871    0.000   66.871      343.701  301.165    0.000  301.165      314.166  506.081    0.000  506.081
611.00   768.286   75.125    0.000   75.125      272.235  305.398    0.000  305.398       70.472  626.517    0.000  626.517
612.00   762.423   60.813    0.000   60.813      260.049  323.249    0.000  323.249       30.462  646.623    0.000  646.623
613.00   765.654   50.209    0.000   50.209      248.288  349.699    0.000  349.699       60.722  665.923    0.000  665.923
614.00   833.875   65.726    0.000   65.726      337.464  307.653    0.000  307.653      231.725  545.995    0.000  545.995
615.00   756.669   47.431    0.000   47.431      195.676  348.111    0.000  348.111       10.154  656.979    0.000  656.979
616.00   804.432   23.884    0.000   23.884      214.528  302.247    0.000  302.247       30.462  526.292    0.000  526.292
617.00   750.463   65.405    0.000   65.405      254.476  309.641    0.000  309.641      121.444  565.400    0.000  565.400
618.00   660.334   89.466    0.000   89.466      230.005  299.568    0.000  299.568       91.385  526.594    0.000  526.594
619.00   704.654   59.019    0.000   59.019      231.939  287.970    0.000  287.970       60.319  606.411    0.000  606.411
620.00   693.137   81.398    0.000   81.398      219.111  315.781    0.000  315.781       40.616  545.495    0.000  545.495
621.00   731.916   75.501    0.000   75.501      237.690  350.094    0.000  350.094       50.467  625.711    0.000  625.711
622.00   715.698   65.613    0.000   65.613      203.806  289.884    0.000  289.884       10.154  544.891    0.000  544.891
623.00   770.268   80.103    0.000   80.103      230.647  360.615    0.000  360.615       50.468  646.832    0.000  646.832
624.00   748.947   79.932    0.000   79.932      163.424  358.279    0.000  358.279       10.154  636.477    0.000  636.477
625.00   739.050   72.685    0.000   72.685      253.636  323.691    0.000  323.691       40.414  606.514    0.000  606.514
626.00   765.647   24.053    0.000   24.053      259.703  332.682    0.000  332.682      101.438  566.404    0.000  566.404
627.00   764.192   20.291    0.000   20.291      216.253  314.396    0.000  314.396       20.308  566.304    0.000  566.304
628.00   732.272   82.890    0.000   82.890      286.758  301.032    0.000  301.032      121.141  606.715    0.000  606.715
629.00   785.319   15.007    0.000   15.007      303.401  267.730    0.000  267.730      100.733  585.196    0.000  585.196
630.00   738.963   45.218    0.000   45.218      249.060  318.157    0.000  318.157       91.385  588.421    0.000  588.421
631.00   671.912   61.064    0.000   61.064      159.447  334.285    0.000  334.285       30.462  536.346    0.000  536.346
632.00   693.058   93.040    0.000   93.040      128.146  395.029    0.000  395.029        0.000  577.163    0.000  577.163
633.00   688.849   46.232    0.000   46.232      188.284  352.572    0.000  352.572       50.769  476.830    0.000  476.830
634.00   649.682   80.270    0.000   80.270      180.372  356.029    0.000  356.029      101.539  456.824    0.000  456.824
635.00   712.797   62.303    0.000   62.303      150.887  269.344    0.000  269.344       29.858  411.283    0.000  411.283
636.00   725.141   24.941    0.000   24.941      158.926  330.997    0.000  330.997       20.308  617.475    0.000  617.475
637.00   642.879   70.729    0.000   70.729      239.022  287.893    0.000  287.893      150.796  535.841    0.000  535.841
638.00   735.136   59.935    0.000   59.935      182.182  303.112    0.000  303.112        0.000  476.428    0.000  476.428
639.00   730.190   82.838    0.000   82.838      236.748  328.575    0.000  328.575       81.231  586.110    0.000  586.110
640.00   756.280   46.891    0.000   46.891      246.953  314.094    0.000  314.094      111.492  606.920    0.000  606.920
641.00   648.603  100.054    0.000  100.054      153.913  420.877    0.000  420.877        0.000  638.085    0.000  638.085
642.00   735.399   12.471    0.000   12.471      220.148  302.808    0.000  302.808       30.462  507.392    0.000  507.392
643.00   762.763    6.975    0.000    6.975      266.964  285.086    0.000  285.086       30.462  635.371    0.000  635.371
644.00   796.958   19.320    0.000   19.320      316.474  347.037    0.000  347.037       80.226  644.117    0.000  644.117
645.00   768.434    9.934    0.000    9.934      311.491  266.447    0.000  266.447       60.722  615.162    0.000  615.162
646.00   813.456   17.966    0.000   17.966      169.982  431.300    0.000  431.300       40.212  637.379    0.000  637.379
647.00   767.351   12.471    0.000   12.471      137.909  339.948    0.000  339.948        0.000  575.554    0.000  575.554
648.00   800.422   11.414    0.000   11.414      288.543  249.978    0.000  249.978       40.414  616.773    0.000  616.773
649.00   797.000   20.772    0.000   20.772      187.545  295.837    0.000  295.837       10.154  584.894    0.000  584.894
650.00   740.788   41.030    0.000   41.030      249.201  268.743    0.000  268.743       30.462  537.351    0.000  537.351
651.00   771.092   25.787    0.000   25.787      232.845  303.588    0.000  303.588       80.626  494.119    0.000  494.119
652.00   859.158    8.032    0.000    8.032      395.047  191.219    0.000  191.219      271.635  454.909    0.000  454.909
653.00   848.999    9.934    0.000    9.934      287.149  290.306    0.000  290.306       70.775  554.232    0.000  554.232
654.00   773.791   43.920    0.000   43.920      244.831  345.296    0.000  345.296       60.923  585.902    0.000  585.902
655.00   760.196   80.784    0.000   80.784      129.226  469.099    0.000  469.099        0.000  935.745    0.000  935.745
656.00   797.134   90.106    0.000   90.106      131.041  446.193    0.000  446.193        0.000  594.644    0.000  594.644
657.00   826.926   54.590    0.000   54.590      194.708  346.764    0.000  346.764       50.265  513.817    0.000  513.817
658.00   809.727   14.584    0.000   14.584      233.680  244.444    0.000  244.444       30.462  509.805    0.000  509.805
659.00   880.773   21.982    0.000   21.982      295.107  280.718    0.000  280.718       10.053  673.473    0.000  673.473
660.00   801.972   91.884    0.000   91.884      222.569  417.159    0.000  417.159       20.308  679.103    0.000  679.103
661.00   901.709   18.149    0.000   18.149      201.421  347.195    0.000  347.195        0.000  554.331    0.000  554.331
662.00   832.530   33.435    0.000   33.435      263.159  376.938    0.000  376.938       10.154  706.841    0.000  706.841
663.00   892.245   21.419    0.000   21.419      321.347  325.742    0.000  325.742       50.568  785.653    0.000  785.653
664.00   836.587   25.673    0.000   25.673      223.688  372.224    0.000  372.224       10.154  694.974    0.000  694.974
665.00   798.563   44.967    0.000   44.967      316.807  259.402    0.000  259.402      171.608  596.260    0.000  596.260
666.00   713.082   83.628    0.000   83.628      265.789  281.960    0.000  281.960      191.916  575.244    0.000  575.244
667.00   704.867   68.565    0.000   68.565      239.039  340.507    0.000  340.507      132.000  627.429    0.000  627.429
668.00   735.532   90.215    0.000   90.215      243.397  266.396    0.000  266.396       40.313  595.148    0.000  595.148
669.00   664.688   59.806    0.000   59.806      144.402  302.163    0.000  302.163        0.000  542.278    0.000  542.278
670.00   755.313    9.089    0.000    9.089      306.960  178.383    0.000  178.383       91.385  455.517    0.000  455.517
671.00   893.129   39.737    0.000   39.737      266.667  260.571    0.000  260.571        9.953  533.933    0.000  533.933
672.00   854.875   13.105    0.000   13.105      376.678  179.550    0.000  179.550      232.330  484.467    0.000  484.467
673.00   728.216    0.733    0.000    0.733      276.394  195.632    0.000  195.632      111.693  456.724    0.000  456.724
674.00   944.946    8.666    0.000    8.666      290.867  283.999    0.000  283.999      141.852  545.289    0.000  545.289
675.00   816.246   15.148    0.000   15.148      163.206  331.990    0.000  331.990        0.000  697.500    0.000  697.500
676.00   891.559   40.414    0.000   40.414      264.669  342.611    0.000  342.611      111.390  666.729    0.000  666.729
677.00   832.331   71.954    0.000   71.954      222.390  315.695    0.000  315.695        9.953  523.980    0.000  523.980
678.00   900.689   82.102    0.000   82.102      220.264  358.101    0.000  358.101        0.000  808.583    0.000  808.583
679.00   955.624    0.000    0.000    0.000      353.943  242.108    0.000  242.108      101.539  637.579    0.000  637.579
680.00   725.621   15.852    0.000   15.852      177.907  344.099    0.000  344.099       71.077  547.103    0.000  547.103
681.00   738.594  107.249    0.000  107.249      176.914  377.432    0.000  377.432       10.154  699.009    0.000  699.009
682.00   755.073  116.037    0.000  116.037       58.971  493.428    0.000  493.428        0.000  697.602    0.000  697.602
683.00   792.842  102.084    0.000  102.084      157.545  394.725    0.000  394.725        0.000  617.979    0.000  617.979
684.00   843.428   64.574    0.000   64.574      193.775  323.127    0.000  323.127        0.000  586.008    0.000  586.008
685.00   834.969  123.207    0.000  123.207      202.068  361.252    0.000  361.252       10.154  738.210    0.000  738.210
686.00   899.712   45.809    0.000   45.809      279.583  309.107    0.000  309.107       50.568  615.658    0.000  615.658
687.00   816.165   43.753    0.000   43.753      218.201  355.835    0.000  355.835       20.308  766.154    0.000  766.154
688.00   883.509  100.247    0.000  100.247      241.592  454.426    0.000  454.426       60.923  952.454    0.000  952.454
689.00   752.828  192.813    0.000  192.813       89.364  671.530    0.000  671.530        0.000  838.841    0.000  838.841
690.00   827.583  210.911    0.000  210.911      206.481  695.368    0.000  695.368       10.154 1035.696    0.000 1035.696
691.00   852.533  114.683    0.000  114.683      262.430  588.974    0.000  588.974       71.077 1066.157    0.000 1066.157
692.00   947.929  176.958    0.000  176.958      426.234  706.125    0.000  706.125      375.593 1538.456    0.000 1538.456
693.00   876.653  258.715    0.000  258.715      251.060  782.652    0.000  782.652      142.154 1419.229    0.000 1419.229
694.00   887.507  150.379    0.000  150.379      191.262  660.989    0.000  660.989        0.000 1073.390    0.000 1073.390
695.00   878.352  146.828    0.000  146.828      290.225  428.338    0.000  428.338       50.769  839.043    0.000  839.043
696.00   792.841  156.558    0.000  156.558       92.647  565.821    0.000  565.821        0.000  768.369    0.000  768.369
697.00   810.178  129.267    0.000  129.267      170.294  516.980    0.000  516.980        0.000  911.230    0.000  911.230
698.00   702.660   80.322    0.000   80.322       66.580  498.677    0.000  498.677        0.000  646.321    0.000  646.321
699.00   815.564  104.296    0.000  104.296      168.261  453.422    0.000  453.422        0.000  646.927    0.000  646.927
700.00   889.257   86.787    0.000   86.787      123.649  496.496    0.000  496.496        0.000  811.605    0.000  811.605
701.00   902.272  149.941    0.000  149.941      292.120  434.966    0.000  434.966       10.053  713.978    0.000  713.978
702.00   993.493   50.673    0.000   50.673      354.968  471.550    0.000  471.550      271.434  991.556    0.000  991.556
703.00   936.253   40.315    0.000   40.315      354.562  380.329    0.000  380.329      203.078  964.619    0.000  964.619
704.00   889.773   33.396    0.000   33.396      360.960  358.756    0.000  358.756      365.540  802.156    0.000  802.156
705.00   914.951   68.648    0.000   68.648      183.918  542.371    0.000  542.371       91.385 1147.389    0.000 1147.389
706.00  1071.958    0.000    0.000    0.000      399.952  332.598    0.000  332.598      314.770  761.541    0.000  761.541
707.00   924.503  110.956    0.000  110.956      299.915  499.008    0.000  499.008      111.693  940.089    0.000  940.089
708.00   848.175   13.739    0.000   13.739      289.668  296.496    0.000  296.496       71.077  596.867    0.000  596.867
709.00   825.220    8.046    0.000    8.046      206.141  234.501    0.000  234.501       29.858  434.204    0.000  434.204
710.00   885.758   14.331    0.000   14.331      279.379  287.636    0.000  287.636      132.000  492.312    0.000  492.312
711.00   826.463   35.966    0.000   35.966      179.464  267.360    0.000  267.360       20.308  352.772    0.000  352.772
712.00   909.458   11.739    0.000   11.739      258.064  253.525    0.000  253.525       71.077  481.153    0.000  481.153
713.00   871.767    1.268    0.000    1.268      230.265  300.952    0.000  300.952        0.000  543.785    0.000  543.785
714.00   834.671   12.697    0.000   12.697      236.663  236.836    0.000  236.836       19.906  423.447    0.000  423.447
715.00   879.869   19.095    0.000   19.095      273.240  196.712    0.000  196.712       19.906  473.814    0.000  473.814
716.00   864.343   33.104    0.000   33.104      311.718  236.489    0.000  236.489      120.640  543.484    0.000  543.484
717.00   824.182    8.455    0.000    8.455      297.451  227.842    0.000  227.842       29.858  493.117    0.000  493.117
718.00   955.002    5.313    0.000    5.313      393.430  198.142    0.000  198.142      200.665  443.353    0.000  443.353
719.00   862.632   42.880    0.000   42.880      262.431  345.999    0.000  345.999       20.308  654.976    0.000  654.976
720.00   887.914   33.636    0.000   33.636      299.872  257.589    0.000  257.589       99.930  510.610    0.000  510.610
721.00   831.777   12.259    0.000   12.259      212.279  201.640    0.000  201.640      140.144  283.907    0.000  283.907
722.00   852.385    3.382    0.000    3.382      237.831  151.665    0.000  151.665      101.338  413.494    0.000  413.494
723.00   834.302    0.845    0.000    0.845      262.042  209.598    0.000  209.598      132.000  413.997    0.000  413.997
724.00   869.401   21.492    0.000   21.492      190.057  255.124    0.000  255.124        0.000  515.033    0.000  515.033
725.00   921.611   16.023    0.000   16.023      181.453  307.480    0.000  307.480        0.000  454.713    0.000  454.713
726.00   939.749   24.845    0.000   24.845      317.771  265.284    0.000  265.284       60.923  545.093    0.000  545.093
727.00   860.723   75.543    0.000   75.543      186.426  370.688    0.000  370.688        0.000  543.484    0.000  543.484
728.00   856.488    4.016    0.000    4.016      214.873  296.973    0.000  296.973       71.077  454.311    0.000  454.311
729.00   875.060   13.542    0.000   13.542      405.103  216.949    0.000  216.949      119.434  500.456    0.000  500.456
730.00   842.548    8.877    0.000    8.877      260.355  334.198    0.000  334.198      111.492  542.680    0.000  542.680
731.00   804.070   33.992    0.000   33.992      161.479  373.759    0.000  373.759        0.000  553.236    0.000  553.236
732.00   844.888   26.883    0.000   26.883      238.566  264.894    0.000  264.894       70.876  413.293    0.000  413.293
733.00   851.528    8.877    0.000    8.877      377.348  235.972    0.000  235.972      129.789  550.622    0.000  550.622
734.00   755.301   41.504    0.000   41.504      240.857  255.514    0.000  255.514       71.077  493.519    0.000  493.519
735.00   736.745   80.660    0.000   80.660      212.366  265.587    0.000  265.587       69.670  463.660    0.000  463.660
736.00   766.247   79.609    0.000   79.609      290.922  245.222    0.000  245.222       80.025  512.218    0.000  512.218
737.00   770.075   83.102    0.000   83.102      191.094  269.217    0.000  269.217       60.923  455.215    0.000  455.215
738.00   828.694   73.082    0.000   73.082      275.660  274.880    0.000  274.880       91.385  506.689    0.000  506.689
739.00   806.803   77.406    0.000   77.406      303.503  256.678    0.000  256.678       20.308  545.696    0.000  545.696
740.00   899.202   11.202    0.000   11.202      304.022  237.614    0.000  237.614      130.392  392.382    0.000  392.382
741.00   850.645   26.225    0.000   26.225      219.629  279.982    0.000  279.982       50.769  566.305    0.000  566.305
742.00   728.085    2.325    0.000    2.325      284.221  220.408    0.000  220.408       40.616  442.347    0.000  442.347
743.00   736.586   66.045    0.000   66.045      169.045  313.273    0.000  313.273       10.154  552.834    0.000  552.834
744.00   720.884  104.038    0.000  104.038      178.643  370.601    0.000  370.601        0.000  573.544    0.000  573.544
745.00   717.083  101.565    0.000  101.565      134.761  312.107    0.000  312.107        0.000  534.738    0.000  534.738
746.00   770.576  112.049    0.000  112.049      114.657  373.324    0.000  373.324        0.000  492.916    0.000  492.916
747.00   714.142  109.162    0.000  109.162       36.403  395.417    0.000  395.417        0.000  492.514    0.000  492.514
748.00   813.355  105.566    0.000  105.566      126.762  424.124    0.000  424.124        0.000  596.666    0.000  596.666
749.00   805.282  132.076    0.000  132.076      190.835  360.095    0.000  360.095       10.154  646.832    0.000  646.832
750.00   818.625   82.722    0.000   82.722      187.290  344.185    0.000  344.185        0.000  645.827    0.000  645.827
751.00   876.619    8.032    0.000    8.032      237.010  254.217    0.000  254.217       40.616  451.697    0.000  451.697
752.00   820.436    8.596    0.000    8.596      362.691  159.318    0.000  159.318       39.811  565.400    0.000  565.400
753.00   782.658   29.466    0.000   29.466      141.116  370.904    0.000  370.904        0.000  516.038    0.000  516.038
754.00   856.894   16.698    0.000   16.698      228.363  244.489    0.000  244.489        0.000  576.760    0.000  576.760
755.00   778.866   10.780    0.000   10.780      292.305  136.963    0.000  136.963      191.315  363.127    0.000  363.127
756.00   763.184   53.705    0.000   53.705      194.381  287.593    0.000  287.593       39.811  541.071    0.000  541.071
757.00   892.253   16.064    0.000   16.064      154.951  316.732    0.000  316.732        0.000  580.883    0.000  580.883
758.00   816.312   26.662    0.000   26.662      204.152  253.307    0.000  253.307       30.462  541.473    0.000  541.473
759.00   831.475   34.340    0.000   34.340      166.884  260.960    0.000  260.960       20.308  545.294    0.000  545.294
760.00   859.571   54.983    0.000   54.983      182.102  337.830    0.000  337.830       19.906  670.458    0.000  670.458
761.00   705.870  121.944    0.000  121.944      131.864  355.687    0.000  355.687        0.000  623.509    0.000  623.509
762.00   770.645   59.744    0.000   59.744       91.051  378.600    0.000  378.600        0.000  474.619    0.000  474.619
763.00   698.392  119.737    0.000  119.737      150.109  422.353    0.000  422.353        0.000  593.248    0.000  593.248
764.00   689.818  140.743    0.000  140.743      111.544  327.150    0.000  327.150        0.000  562.988    0.000  562.988
765.00   754.059   64.874    0.000   64.874      170.515  299.526    0.000  299.526       60.923  451.697    0.000  451.697
766.00   663.486  110.653    0.000  110.653      158.150  325.723    0.000  325.723       20.308  554.241    0.000  554.241
767.00   807.805    0.634    0.000    0.634      263.383  243.189    0.000  243.189       69.670  523.176    0.000  523.176
768.00   741.581   55.949    0.000   55.949      162.215  297.450    0.000  297.450        0.000  493.318    0.000  493.318
769.00   772.789   17.157    0.000   17.157      223.867  287.980    0.000  287.980       19.906  543.685    0.000  543.685
770.00   727.198   70.126    0.000   70.126       89.927  329.356    0.000  329.356        0.000  453.104    0.000  453.104
771.00   790.737   30.143    0.000   30.143      199.137  282.446    0.000  282.446        0.000  533.933    0.000  533.933
772.00   782.390   88.315    0.000   88.315      136.360  441.070    0.000  441.070        0.000  655.076    0.000  655.076
773.00   777.294   70.268    0.000   70.268      127.022  367.918    0.000  367.918        0.000  575.554    0.000  575.554
774.00   801.760    0.000    0.000    0.000      194.035  290.961    0.000  290.961        0.000  455.115    0.000  455.115
775.00   759.357   59.685    0.000   59.685      207.869  350.628    0.000  350.628        0.000  494.926    0.000  494.926
776.00   791.725   43.779    0.000   43.779      184.869  317.727    0.000  317.727        0.000  482.762    0.000  482.762
777.00   705.020   79.528    0.000   79.528      189.365  325.508    0.000  325.508       20.308  554.844    0.000  554.844
778.00   755.181   32.340    0.000   32.340      217.987  314.566    0.000  314.566        9.953  524.785    0.000  524.785
779.00   777.987   14.318    0.000   14.318      202.855  267.962    0.000  267.962        0.000  541.272    0.000  541.272
780.00   707.242   69.298    0.000   69.298      169.651  356.290    0.000  356.290        0.000  543.886    0.000  543.886
781.00   743.126   28.844    0.000   28.844      170.688  344.442    0.000  344.442        0.000  575.554    0.000  575.554
782.00   754.976   65.695    0.000   65.695      146.045  307.869    0.000  307.869        0.000  567.411    0.000  567.411
783.00   794.787   31.526    0.000   31.526      199.050  319.846    0.000  319.846        0.000  604.608    0.000  604.608
784.00   727.162   62.376    0.000   62.376      173.715  273.454    0.000  273.454       10.154  475.222    0.000  475.222
785.00   743.172  121.349    0.000  121.349      160.572  279.940    0.000  279.940        0.000  452.300    0.000  452.300
786.00   760.775  101.155    0.000  101.155      230.265  311.327    0.000  311.327       20.308  503.271    0.000  503.271
787.00   754.473  103.708    0.000  103.708      182.967  309.382    0.000  309.382        0.000  545.696    0.000  545.696
788.00   779.579  124.182    0.000  124.182      130.999  327.712    0.000  327.712        0.000  464.867    0.000  464.867
789.00   710.130  109.840    0.000  109.840      206.832  320.403    0.000  320.403        9.953  524.785    0.000  524.785
790.00   722.138  141.854    0.000  141.854      155.470  281.625    0.000  281.625       71.077  473.814    0.000  473.814
791.00   768.473  114.050    0.000  114.050      156.075  388.111    0.000  388.111       19.906  542.881    0.000  542.881
792.00   714.340  140.430    0.000  140.430      111.112  336.875    0.000  336.875        0.000  444.860    0.000  444.860
793.00   773.847  102.109    0.000  102.109      196.110  360.657    0.000  360.657       30.060  572.136    0.000  572.136
794.00   812.593   41.156    0.000   41.156      120.710  395.504    0.000  395.504        0.000  475.825    0.000  475.825
795.00   806.970   83.661    0.000   83.661      162.214  361.558    0.000  361.558        0.000  535.742    0.000  535.742
796.00   858.542   19.122    0.000   19.122      172.504  275.010    0.000  275.010        0.000  483.767    0.000  483.767
797.00   812.001  112.003    0.000  112.003      133.939  301.555    0.000  301.555        0.000  494.323    0.000  494.323
798.00   766.027   70.394    0.000   70.394      252.401  251.273    0.000  251.273       80.829  494.524    0.000  494.524
799.00   806.114   44.205    0.000   44.205      139.387  326.070    0.000  326.070        0.000  557.659    0.000  557.659
800.00   871.214    7.511    0.000    7.511      277.217  218.805    0.000  218.805      101.539  517.345    0.000  517.345
801.00   863.854   15.475    0.000   15.475      309.989  248.075    0.000  248.075      111.291  496.334    0.000  496.334
802.00   792.934   99.530    0.000   99.530      248.596  467.399    0.000  467.399       40.616  839.957    0.000  839.957
803.00   836.067   97.193    0.000   97.193      187.895  396.973    0.000  396.973       20.308  778.632    0.000  778.632
804.00   804.019  117.432    0.000  117.432      117.510  451.879    0.000  451.879        0.000  717.507    0.000  717.507
805.00   785.134  111.651    0.000  111.651      182.016  528.967    0.000  528.967        0.000  805.675    0.000  805.675
806.00   733.859  112.267    0.000  112.267      145.872  402.464    0.000  402.464        0.000  606.016    0.000  606.016
807.00   786.289  124.242    0.000  124.242      192.219  518.720    0.000  518.720       50.769  695.792    0.000  695.792
808.00   793.550  117.289    0.000  117.289      281.454  370.730    0.000  370.730       70.876  776.420    0.000  776.420
809.00   841.173   67.830    0.000   67.830      243.235  395.244    0.000  395.244       10.154  716.301    0.000  716.301
810.00   767.096  106.108    0.000  106.108      277.390  326.113    0.000  326.113       91.385  688.051    0.000  688.051
811.00   780.345   28.549    0.000   28.549      282.751  383.614    0.000  383.614       60.923  667.341    0.000  667.341
812.00   848.476    8.342    0.000    8.342      227.066  441.635    0.000  441.635        0.000  786.976    0.000  786.976
813.00   758.699   65.249    0.000   65.249      215.219  371.464    0.000  371.464       20.308  676.691    0.000  676.691
814.00   822.354    1.268    0.000    1.268      382.924  184.955    0.000  184.955       81.231  605.815    0.000  605.815
815.00   783.484    8.794    0.000    8.794      406.055  220.968    0.000  220.968      110.888  624.112    0.000  624.112
816.00   795.667    8.428    0.000    8.428      299.612  256.593    0.000  256.593      152.308  557.257    0.000  557.257
817.00   819.994   18.743    0.000   18.743      470.473  260.312    0.000  260.312      212.829  706.951    0.000  706.951
818.00   787.917   83.967    0.000   83.967      284.394  322.828    0.000  322.828      152.308  586.713    0.000  586.713
819.00   791.666  103.839    0.000  103.839      337.139  335.797    0.000  335.797       60.923  706.951    0.000  706.951
820.00   756.808  102.445    0.000  102.445      175.530  400.128    0.000  400.128        0.000  746.763    0.000  746.763
821.00   780.962   91.462    0.000   91.462      191.873  471.077    0.000  471.077       30.462  790.997    0.000  790.997
822.00   836.345   80.431    0.000   80.431      243.062  325.725    0.000  325.725       40.616  636.276    0.000  636.276
823.00   853.766   80.709    0.000   80.709      325.250  347.645    0.000  347.645       91.385  717.507    0.000  717.507
824.00   772.981   62.959    0.000   62.959      172.504  352.441    0.000  352.441       20.308  566.808    0.000  566.808
825.00   767.522  100.855    0.000  100.855       76.697  516.862    0.000  516.862        0.000  655.378    0.000  655.378
826.00   805.206   52.902    0.000   52.902      220.494  321.831    0.000  321.831        0.000  558.061    0.000  558.061
827.00   786.723   72.253    0.000   72.253      257.416  327.843    0.000  327.843       30.462  594.052    0.000  594.052
828.00   774.974   89.711    0.000   89.711      227.411  328.881    0.000  328.881        0.000  647.033    0.000  647.033
829.00   779.893   97.493    0.000   97.493      133.161  438.652    0.000  438.652        0.000  686.443    0.000  686.443
830.00   887.009   25.421    0.000   25.421      389.194  179.508    0.000  179.508      283.303  412.087    0.000  412.087
831.00   777.042   57.898    0.000   57.898      202.854  335.278    0.000  335.278       20.308  515.234    0.000  515.234
832.00   749.361   42.797    0.000   42.797      275.184  339.042    0.000  339.042        0.000  764.457    0.000  764.457
833.00   736.023   55.615    0.000   55.615      248.942  309.511    0.000  309.511      110.888  687.749    0.000  687.749
834.00   825.364    0.000    0.000    0.000      294.856  355.124    0.000  355.124      101.539  820.353    0.000  820.353
835.00   790.128   67.382    0.000   67.382      276.352  373.327    0.000  373.327       60.923  709.766    0.000  709.766
836.00   806.406   82.181    0.000   82.181      224.817  405.534    0.000  405.534        0.000  757.620    0.000  757.620
837.00   766.052    7.145    0.000    7.145      190.230  233.938    0.000  233.938       20.308  486.783    0.000  486.783
838.00   775.647   62.523    0.000   62.523      309.297  268.958    0.000  268.958      101.539  726.053    0.000  726.053
839.00   644.427  137.705    0.000  137.705      293.819  339.388    0.000  339.388      100.131  619.890    0.000  619.890
840.00   782.486   49.092    0.000   49.092      258.454  299.829    0.000  299.829       10.154  672.268    0.000  672.268
841.00   719.013   74.082    0.000   74.082      277.563  208.603    0.000  208.603        9.953  596.867    0.000  596.867
842.00   774.942   35.356    0.000   35.356      299.266  261.436    0.000  261.436      181.563  666.939    0.000  666.939
843.00   719.701   40.387    0.000   40.387      260.356  224.730    0.000  224.730      172.214  555.849    0.000  555.849
844.00   664.148   77.524    0.000   77.524      220.321  240.121    0.000  240.121       70.474  537.150    0.000  537.150
845.00   623.850  112.354    0.000  112.354       81.712  429.615    0.000  429.615       10.154  748.673    0.000  748.673
846.00   684.985   93.185    0.000   93.185      120.969  492.047    0.000  492.047        0.000  706.348    0.000  706.348
847.00   709.379  107.602    0.000  107.602      193.170  308.431    0.000  308.431       29.858  667.039    0.000  667.039
848.00   767.406   42.842    0.000   42.842      186.252  407.350    0.000  407.350       60.923  674.881    0.000  674.881
849.00   697.980   48.280    0.000   48.280      217.122  328.449    0.000  328.449       30.462  720.121    0.000  720.121
850.00   756.264   25.056    0.000   25.056      212.712  281.583    0.000  281.583        0.000  688.855    0.000  688.855
851.00   628.625  120.634    0.000  120.634      104.281  471.853    0.000  471.853        0.000  708.459    0.000  708.459
852.00   696.662   53.162    0.000   53.162      200.866  356.766    0.000  356.766       20.308  686.040    0.000  686.040
853.00   727.367   14.347    0.000   14.347      237.355  246.650    0.000  246.650       30.462  658.796    0.000  658.796
854.00   831.137   11.556    0.000   11.556      354.260  214.657    0.000  214.657      121.243  686.443    0.000  686.443
855.00   669.530   59.209    0.000   59.209       86.468  380.631    0.000  380.631        0.000  516.038    0.000  516.038
856.00   684.496   56.031    0.000   56.031      120.796  373.412    0.000  373.412       10.154  585.708    0.000  585.708
857.00   677.190   57.372    0.000   57.372      147.428  393.558    0.000  393.558       40.616  747.466    0.000  747.466
858.00   607.498   90.784    0.000   90.784       90.705  395.678    0.000  395.678        0.000  564.395    0.000  564.395
859.00   740.199   15.938    0.000   15.938      233.290  204.149    0.000  204.149      152.308  406.155    0.000  406.155
860.00   701.580    2.536    0.000    2.536      276.439  194.725    0.000  194.725      201.469  375.493    0.000  375.493
861.00   615.492   80.505    0.000   80.505      184.869  246.476    0.000  246.476       20.308  547.807    0.000  547.807
862.00   631.914  109.368    0.000  109.368      142.067  261.824    0.000  261.824       30.060  506.287    0.000  506.287
863.00   641.438   67.481    0.000   67.481      159.793  221.660    0.000  221.660        0.000  543.484    0.000  543.484
864.00   680.273   43.205    0.000   43.205      179.508  244.705    0.000  244.705      101.137  462.856    0.000  462.856
865.00   717.257   68.229    0.000   68.229      234.242  305.880    0.000  305.880      100.735  595.660    0.000  595.660
866.00   707.168   30.241    0.000   30.241      203.459  360.183    0.000  360.183      120.841  588.925    0.000  588.925
867.00   676.008   99.567    0.000   99.567      127.108  280.327    0.000  280.327        0.000  454.511    0.000  454.511
868.00   751.938   65.432    0.000   65.432      233.118  350.669    0.000  350.669       60.923  584.502    0.000  584.502
869.00   778.883   49.031    0.000   49.031      156.853  386.858    0.000  386.858       10.154  708.359    0.000  708.359
870.00   768.116   44.215    0.000   44.215      125.898  353.091    0.000  353.091        0.000  514.028    0.000  514.028
871.00   774.632   10.780    0.000   10.780      157.718  276.568    0.000  276.568       60.923  533.129    0.000  533.129
872.00   648.837   35.346    0.000   35.346      110.463  279.463    0.000  279.463        0.000  443.956    0.000  443.956
873.00   724.298   34.100    0.000   34.100      108.863  293.212    0.000  293.212        0.000  473.714    0.000  473.714
874.00   724.519   20.365    0.000   20.365      204.883  310.979    0.000  310.979       30.462  537.954    0.000  537.954
875.00   696.669   55.078    0.000   55.078       84.261  341.370    0.000  341.370        0.000  546.899    0.000  546.899
876.00   657.392   84.239    0.000   84.239      218.764  231.126    0.000  231.126       60.923  557.658    0.000  557.658
877.00   652.831   90.100    0.000   90.100      180.633  292.822    0.000  292.822        0.000  574.045    0.000  574.045
878.00   666.748   59.350    0.000   59.350      151.060  279.291    0.000  279.291        0.000  493.519    0.000  493.519
879.00   694.187   58.342    0.000   58.342      138.177  270.384    0.000  270.384        0.000  525.187    0.000  525.187
880.00   678.942   51.532    0.000   51.532      206.486  273.498    0.000  273.498        9.953  524.383    0.000  524.383
881.00   630.313   95.853    0.000   95.853      155.427  283.785    0.000  283.785        0.000  494.926    0.000  494.926
882.00   661.554   80.192    0.000   80.192      125.465  310.333    0.000  310.333        0.000  567.511    0.000  567.511
883.00   692.997   53.139    0.000   53.139      193.516  339.816    0.000  339.816        0.000  618.180    0.000  618.180
884.00   752.727   55.692    0.000   55.692      173.196  364.418    0.000  364.418       40.213  634.065    0.000  634.065
885.00   738.342   75.088    0.000   75.088      110.939  396.630    0.000  396.630        0.000  639.091    0.000  639.091
886.00   795.138   17.334    0.000   17.334      242.630  284.350    0.000  284.350       20.107  666.738    0.000  666.738
887.00   630.729   92.188    0.000   92.188       20.839  461.912    0.000  461.912        0.000  576.157    0.000  576.157
888.00   688.165  107.170    0.000  107.170      218.246  335.796    0.000  335.796      100.131  573.342    0.000  573.342
889.00   736.698   45.074    0.000   45.074      201.212  289.838    0.000  289.838       60.521  533.933    0.000  533.933
890.00   790.158   60.340    0.000   60.340      262.085  269.953    0.000  269.953      142.154  566.406    0.000  566.406
891.00   711.086   51.271    0.000   51.271      121.229  312.279    0.000  312.279        9.953  543.886    0.000  543.886
892.00   719.104   48.631    0.000   48.631      156.681  258.020    0.000  258.020        9.953  475.624    0.000  475.624
893.00   786.909   45.813    0.000   45.813      300.736  258.150    0.000  258.150      101.338  554.241    0.000  554.241
894.00   740.435   95.380    0.000   95.380      272.548  292.087    0.000  292.087        0.000  635.271    0.000  635.271
895.00   818.542   60.076    0.000   60.076      348.984  228.188    0.000  228.188      130.593  567.008    0.000  567.008
896.00   760.207  102.692    0.000  102.692      339.301  223.174    0.000  223.174      191.516  476.026    0.000  476.026
897.00   662.272   93.922    0.000   93.922      277.131  233.117    0.000  233.117      130.593  484.068    0.000  484.068
898.00   736.010  103.934    0.000  103.934      305.492  249.112    0.000  249.112      190.913  606.316    0.000  606.316
899.00   777.613   38.345    0.000   38.345      324.644  236.490    0.000  236.490      179.352  476.026    0.000  476.026
900.00   777.807   45.474    0.000   45.474      349.850  219.412    0.000  219.412      211.824  374.688    0.000  374.688
901.00   679.691   91.571    0.000   91.571      268.311  260.052    0.000  260.052      162.462  404.145    0.000  404.145
902.00   709.739   67.180    0.000   67.180      299.998  256.335    0.000  256.335      182.770  517.344    0.000  517.344
903.00   742.877   93.425    0.000   93.425      274.882  244.787    0.000  244.787      101.539  514.227    0.000  514.227
904.00   753.894   30.605    0.000   30.605      244.186  291.654    0.000  291.654       91.184  492.715    0.000  492.715
905.00   737.344   41.914    0.000   41.914      272.202  221.055    0.000  221.055      121.646  617.778    0.000  617.778
906.00   741.491   25.163    0.000   25.163      290.576  221.271    0.000  221.271       90.380  496.334    0.000  496.334
907.00   796.969   26.043    0.000   26.043      331.692  198.487    0.000  198.487      160.451  514.832    0.000  514.832
908.00   778.583   17.854    0.000   17.854      306.962  209.986    0.000  209.986      121.444  525.589    0.000  525.589
909.00   835.719    4.143    0.000    4.143      370.472  237.568    0.000  237.568       81.231  730.375    0.000  730.375
910.00   757.005    5.130    0.000    5.130      266.236  272.763    0.000  272.763       49.965  586.914    0.000  586.914
911.00   792.361   16.698    0.000   16.698      237.269  330.654    0.000  330.654        0.000  689.760    0.000  689.760
912.00   790.626    0.000    0.000    0.000      272.807  221.401    0.000  221.401        9.953  668.950    0.000  668.950
913.00   820.044   13.698    0.000   13.698      270.212  187.590    0.000  187.590       40.213  476.026    0.000  476.026
914.00   790.240   20.351    0.000   20.351      275.747  240.293    0.000  240.293       50.769  565.802    0.000  565.802
915.00   797.870   57.849    0.000   57.849      318.982  237.571    0.000  237.571       69.670  483.566    0.000  483.566
916.00   829.709   25.886    0.000   25.886      203.460  437.053    0.000  437.053        0.000  649.949    0.000  649.949
917.00   742.983   35.979    0.000   35.979      186.252  414.529    0.000  414.529        0.000  620.895    0.000  620.895
918.00   787.031    7.864    0.000    7.864      327.929  175.528    0.000  175.528      132.000  484.771    0.000  484.771
919.00   773.941   10.850    0.000   10.850      247.126  170.515    0.000  170.515        9.953  424.452    0.000  424.452
920.00   797.014    8.357    0.000    8.357      362.042  163.425    0.000  163.425      241.280  383.837    0.000  383.837
921.00   776.749    8.568    0.000    8.568      299.007  199.828    0.000  199.828      121.847  494.323    0.000  494.323
922.00   813.557   26.255    0.000   26.255      380.632  190.704    0.000  190.704      171.611  537.854    0.000  537.854
923.00   811.583    8.822    0.000    8.822      273.672  281.367    0.000  281.367       91.184  647.235    0.000  647.235
924.00   765.106    7.610    0.000    7.610      376.004  146.259    0.000  146.259      111.693  445.562    0.000  445.562
925.00   763.672   42.725    0.000   42.725      315.523  269.865    0.000  269.865       70.675  607.423    0.000  607.423
926.00   790.916    4.580    0.000    4.580      428.492  244.574    0.000  244.574      394.393  597.872    0.000  597.872
927.00   771.467   34.187    0.000   34.187      273.066  270.169    0.000  270.169       20.308  627.530    0.000  627.530
928.00   683.822   51.747    0.000   51.747      298.140  298.055    0.000  298.055       40.616  567.210    0.000  567.210
929.00   759.870   15.347    0.000   15.347      256.119  277.389    0.000  277.389        0.000  603.402    0.000  603.402
930.00   702.145   30.059    0.000   30.059      212.150  284.391    0.000  284.391        9.953  677.595    0.000  677.595
931.00   738.609  110.139    0.000  110.139      124.774  271.465    0.000  271.465        0.000  475.021    0.000  475.021
932.00   713.939   66.271    0.000   66.271      126.763  296.109    0.000  296.109        0.000  514.229    0.000  514.229
933.00   640.607  102.868    0.000  102.868      164.809  281.626    0.000  281.626       49.965  533.129    0.000  533.129
934.00   669.644   70.016    0.000   70.016      147.947  344.703    0.000  344.703        0.000  645.425    0.000  645.425
935.00   676.997  100.969    0.000  100.969      230.006  294.682    0.000  294.682      151.504  645.827    0.000  645.827
936.00   689.002  105.541    0.000  105.541      299.094  314.224    0.000  314.224       40.012  656.986    0.000  656.986
937.00   623.812   65.875    0.000   65.875      152.357  324.255    0.000  324.255        0.000  594.656    0.000  594.656
938.00   717.334   15.699    0.000   15.699      312.064  247.645    0.000  247.645      110.687  615.566    0.000  615.566
939.00   729.007   18.390    0.000   18.390      325.899  214.960    0.000  214.960      161.457  568.215    0.000  568.215
940.00   687.943   30.990    0.000   30.990      275.574  256.377    0.000  256.377       30.462  656.986    0.000  656.986
941.00   670.601   40.713    0.000   40.713      198.012  294.857    0.000  294.857        0.000  505.482    0.000  505.482
942.00   684.563   14.515    0.000   14.515      260.399  152.530    0.000  152.530       30.462  496.736    0.000  496.736
943.00   737.621    7.609    0.000    7.609      366.062  131.864    0.000  131.864      211.623  364.936    0.000  364.936
944.00   694.659   15.811    0.000   15.811      324.169  138.868    0.000  138.868      189.908  404.346    0.000  404.346
945.00   696.302   21.392    0.000   21.392      426.285  173.239    0.000  173.239      273.953  466.877    0.000  466.877
946.00   738.119    8.821    0.000    8.821      351.363  186.253    0.000  186.253      211.221  546.098    0.000  546.098
947.00   770.094   15.487    0.000   15.487      373.456  158.194    0.000  158.194      333.872  472.608    0.000  472.608
948.00   747.087    0.000    0.000    0.000      380.201  160.831    0.000  160.831      350.761  432.998    0.000  432.998
949.00   673.431   33.766    0.000   33.766      341.549  206.569    0.000  206.569      211.422  405.351    0.000  405.351
950.00   717.305   33.781    0.000   33.781      384.611  211.717    0.000  211.717      191.516  510.006    0.000  510.006
951.00   725.479   17.206    0.000   17.206      388.415  171.855    0.000  171.855      313.363  495.932    0.000  495.932
952.00   770.362   36.089    0.000   36.089      466.582  167.662    0.000  167.662      476.227  473.814    0.000  473.814
953.00   692.284    2.959    0.000    2.959      393.560  141.591    0.000  141.591      253.847  503.270    0.000  503.270
954.00   733.680    1.480    0.000    1.480      342.587  199.785    0.000  199.785      132.000  588.925    0.000  588.925
955.00   718.370   15.162    0.000   15.162      293.127  216.776    0.000  216.776       70.876  566.204    0.000  566.204
956.00   773.200    8.032    0.000    8.032      418.332  108.777    0.000  108.777      303.410  384.038    0.000  384.038
957.00   702.603    7.821    0.000    7.821      325.553  126.157    0.000  126.157      109.883  451.898    0.000  451.898
958.00   730.748    8.173    0.000    8.173      385.518  115.392    0.000  115.392      211.020  354.984    0.000  354.984
959.00   705.515   32.964    0.000   32.964      317.598  222.051    0.000  222.051      141.752  390.975    0.000  390.975
960.00   757.117   33.597    0.000   33.597      359.622  214.096    0.000  214.096       99.729  452.300    0.000  452.300
961.00   766.688   22.294    0.000   22.294      281.195  242.111    0.000  242.111       19.906  612.349    0.000  612.349
962.00   692.514   22.971    0.000   22.971      322.872  218.765    0.000  218.765      149.694  556.453    0.000  556.453
963.00   751.167   51.973    0.000   51.973      228.795  265.458    0.000  265.458      100.131  419.426    0.000  419.426
964.00   680.838   58.187    0.000   58.187      341.894  189.668    0.000  189.668       99.528  463.459    0.000  463.459
965.00   747.398   72.588    0.000   72.588      300.045  269.349    0.000  269.349      140.345  622.704    0.000  622.704
966.00   731.817    6.975    0.000    6.975      299.093  159.621    0.000  159.621      211.422  382.429    0.000  382.429
967.00   691.947    5.707    0.000    5.707      303.546  197.277    0.000  197.277      232.534  455.316    0.000  455.316
968.00   721.611    0.000    0.000    0.000      339.215  139.170    0.000  139.170      221.978  321.305    0.000  321.305
969.00   771.989   11.316    0.000   11.316      350.456  150.194    0.000  150.194      213.231  476.026    0.000  476.026
970.00   678.234   11.836    0.000   11.836      282.059  203.459    0.000  203.459      192.723  534.536    0.000  534.536
971.00   728.496    5.073    0.000    5.073      333.335  168.959    0.000  168.959      171.611  443.152    0.000  443.152
972.00   745.026   10.991    0.000   10.991      320.234  179.508    0.000  179.508      172.214  494.323    0.000  494.323
973.00   705.566   17.966    0.000   17.966      341.592  239.949    0.000  239.949       70.675  505.884    0.000  505.884
974.00   737.306    2.959    0.000    2.959      316.214  160.182    0.000  160.182       91.184  444.358    0.000  444.358
975.00   770.652    7.398    0.000    7.398      357.027  158.410    0.000  158.410      190.511  403.541    0.000  403.541
976.00   737.900    6.975    0.000    6.975      328.493  221.618    0.000  221.618       90.782  616.371    0.000  616.371
977.00   708.288    8.877    0.000    8.877      318.332  191.224    0.000  191.224      202.877  404.547    0.000  404.547
978.00   701.610   10.780    0.000   10.780      376.396  160.008    0.000  160.008      220.369  412.991    0.000  412.991
979.00   695.145    7.821    0.000    7.821      358.150  157.545    0.000  157.545      232.936  414.499    0.000  414.499
980.00   753.802   14.373    0.000   14.373      356.854  177.865    0.000  177.865      132.000  552.834    0.000  552.834
981.00   783.444    3.382    0.000    3.382      304.714  293.214    0.000  293.214       90.581  682.622    0.000  682.622
982.00   688.475    2.748    0.000    2.748      315.953  105.146    0.000  105.146      221.978  304.616    0.000  304.616
983.00   751.287    6.975    0.000    6.975      403.200  127.757    0.000  127.757      211.623  435.209    0.000  435.209
984.00   676.984   53.143    0.000   53.143      244.446  174.580    0.000  174.580       59.918  412.891    0.000  412.891
985.00   719.429   12.259    0.000   12.259      277.563  152.011    0.000  152.011       19.906  495.328    0.000  495.328
986.00   694.906   31.016    0.000   31.016      138.090  280.156    0.000  280.156        0.000  484.571    0.000  484.571
987.00   724.342   31.884    0.000   31.884      197.753  348.553    0.000  348.553       40.616  749.779    0.000  749.779
988.00   730.455   26.421    0.000   26.421      151.491  388.545    0.000  388.545        0.000  608.429    0.000  608.429
989.00   746.125   31.282    0.000   31.282      229.746  236.058    0.000  236.058       10.154  614.561    0.000  614.561
990.00   735.164   11.625    0.000   11.625      261.739  191.960    0.000  191.960      140.747  594.857    0.000  594.857
991.00   669.590   12.259    0.000   12.259      235.410  251.795    0.000  251.795       81.231  605.212    0.000  605.212
992.00   646.421    7.398    0.000    7.398      267.791  157.156    0.000  157.156      180.558  466.073    0.000  466.073
993.00   683.037   43.436    0.000   43.436       94.942  398.790    0.000  398.790        0.000  769.483    0.000  769.483
994.00   704.023   17.504    0.000   17.504      263.727  258.064    0.000  258.064      152.107  614.159    0.000  614.159
995.00   581.979   49.394    0.000   49.394      151.752  318.158    0.000  318.158       91.385  546.098    0.000  546.098
996.00   605.219   59.297    0.000   59.297      186.771  320.797    0.000  320.797       50.769  615.164    0.000  615.164
997.00   602.552   37.314    0.000   37.314      207.005  282.533    0.000  282.533      111.693  493.921    0.000  493.921
998.00   623.649   53.828    0.000   53.828      166.970  348.942    0.000  348.942       60.923  697.401    0.000  697.401
999.00   604.679   61.421    0.000   61.421      234.069  302.163    0.000  302.163      142.154  628.334    0.000  628.334
1000.00   622.206   46.119    0.000   46.119      207.091  344.403    0.000  344.403       20.308  759.329    0.000  759.329
1001.00   690.814    2.536    0.000    2.536      263.987  273.931    0.000  273.931       50.769  646.329    0.000  646.329
1002.00   572.649  119.053    0.000  119.053      127.281  425.466    0.000  425.466       60.923  697.401    0.000  697.401
1003.00   585.256   90.008    0.000   90.008      228.795  366.280    0.000  366.280      203.078  744.350    0.000  744.350
1004.00   526.648  142.176    0.000  142.176      129.356  435.064    0.000  435.064        0.000  857.852    0.000  857.852
1005.00   706.941   22.416    0.000   22.416      354.736  254.044    0.000  254.044      220.369  602.196    0.000  602.196
1006.00   657.324    0.000    0.000    0.000      382.534  157.459    0.000  157.459      264.001  548.309    0.000  548.309
1007.00   668.199    0.000    0.000    0.000      363.426  210.074    0.000  210.074      111.693  557.257    0.000  557.257
1008.00   695.403    9.300    0.000    9.300      279.552  195.806    0.000  195.806      130.191  472.808    0.000  472.808
1009.00   709.344   16.698    0.000   16.698      303.071  285.169    0.000  285.169      131.799  615.365    0.000  615.365
1010.00   774.437   10.357    0.000   10.357      315.004  206.486    0.000  206.486      192.522  410.478    0.000  410.478
1011.00   738.700   15.007    0.000   15.007      371.943  261.696    0.000  261.696      192.723  705.745    0.000  705.745
1012.00   769.325   16.275    0.000   16.275      415.911  159.966    0.000  159.966      170.605  588.322    0.000  588.322
1013.00   777.929   13.105    0.000   13.105      415.090  162.474    0.000  162.474      162.462  629.541    0.000  629.541
1014.00   781.856   15.007    0.000   15.007      385.648  226.287    0.000  226.287       91.385  737.212    0.000  737.212
1015.00   746.848    8.976    0.000    8.976      307.220  242.499    0.000  242.499       40.414  688.051    0.000  688.051
1016.00   641.629    4.650    0.000    4.650      256.465  190.662    0.000  190.662       60.923  536.145    0.000  536.145
1017.00   678.855   10.245    0.000   10.245      292.262  241.851    0.000  241.851      172.616  576.962    0.000  576.962
1018.00   662.125   10.216    0.000   10.216      296.240  168.786    0.000  168.786      171.410  393.790    0.000  393.790
1019.00   650.103    9.723    0.000    9.723      382.189  147.256    0.000  147.256      182.569  535.140    0.000  535.140
1020.00   698.556   13.105    0.000   13.105      305.146  157.199    0.000  157.199       71.077  562.585    0.000  562.585
1021.00   673.208   10.794    0.000   10.794      361.652  139.560    0.000  139.560      172.415  464.666    0.000  464.666
1022.00   650.978    9.300    0.000    9.300      309.210  169.953    0.000  169.953      213.231  514.229    0.000  514.229
1023.00   602.802    6.341    0.000    6.341      354.520  147.688    0.000  147.688      171.611  452.903    0.000  452.903
1024.00   581.262  115.790    0.000  115.790      210.809  306.314    0.000  306.314       90.983  553.638    0.000  553.638
1025.00   623.804   76.955    0.000   76.955      209.167  325.422    0.000  325.422       20.308  646.229    0.000  646.229
1026.00   658.280   24.253    0.000   24.253      235.972  255.296    0.000  255.296      120.439  432.395    0.000  432.395
1027.00   665.664   48.742    0.000   48.742      296.932  321.661    0.000  321.661      162.462  624.916    0.000  624.916
1028.00   678.111   38.668    0.000   38.668      242.889  330.741    0.000  330.741       91.385  586.110    0.000  586.110
1029.00   599.341  117.399    0.000  117.399      189.625  401.299    0.000  401.299       30.462  617.778    0.000  617.778
1030.00   694.472   42.893    0.000   42.893      288.804  338.393    0.000  338.393       81.231  583.697    0.000  583.697
1031.00   713.786   17.277    0.000   17.277      321.921  228.275    0.000  228.275       81.231  484.571    0.000  484.571
1032.00   792.679   14.782    0.000   14.782      472.548  165.932    0.000  165.932      293.859  373.884    0.000  373.884
1033.00   705.941   12.259    0.000   12.259      322.483  160.831    0.000  160.831      141.551  363.529    0.000  363.529
1034.00   669.443    7.186    0.000    7.186      397.148  113.619    0.000  113.619      230.724  262.493    0.000  262.493
1035.00   698.126   10.780    0.000   10.780      381.282  231.735    0.000  231.735      241.481  491.307    0.000  491.307
1036.00   698.915   11.357    0.000   11.357      334.890  264.895    0.000  264.895       80.628  526.292    0.000  526.292
1037.00   699.326   12.471    0.000   12.471      345.786  176.307    0.000  176.307      142.154  474.820    0.000  474.820
1038.00   677.879   25.675    0.000   25.675      369.392  225.335    0.000  225.335      130.392  470.195    0.000  470.195
1039.00   680.178    6.130    0.000    6.130      283.097  237.096    0.000  237.096       90.782  716.703    0.000  716.703
1040.00   630.008   41.429    0.000   41.429      252.228  239.384    0.000  239.384       69.871  484.571    0.000  484.571
1041.00   627.241   19.971    0.000   19.971      331.735  166.450    0.000  166.450      250.429  323.115    0.000  323.115
1042.00   698.622    8.877    0.000    8.877      386.167  224.860    0.000  224.860      284.309  434.204    0.000  434.204
1043.00   668.946   12.259    0.000   12.259      306.789  231.215    0.000  231.215      111.693  547.304    0.000  547.304
1044.00   678.643    5.622    0.000    5.622      440.555  132.167    0.000  132.167      263.197  442.749    0.000  442.749
1045.00   736.055    6.101    0.000    6.101      364.721  165.673    0.000  165.673      243.693  385.546    0.000  385.546
1046.00   672.263    8.877    0.000    8.877      292.608  136.058    0.000  136.058       71.077  371.873    0.000  371.873
1047.00   708.496   13.925    0.000   13.925      297.191  259.880    0.000  259.880      182.770  595.661    0.000  595.661
1048.00   607.056   60.643    0.000   60.643      249.720  315.781    0.000  315.781      111.291  473.412    0.000  473.412
1049.00   563.716   60.982    0.000   60.982      174.925  255.469    0.000  255.469       40.616  483.365    0.000  483.365
1050.00   640.888   10.103    0.000   10.103      231.691  232.080    0.000  232.080       60.923  434.606    0.000  434.606
