# Supplementary material for: N-Glycans modulate tilting of HIV-1 envelope glycoprotein
Source: Nat Commun. 2026 Apr 15;17:5206. doi: 10.1038/s41467-026-71874-2 (PMC13254402; doi:10.1038/s41467-026-71874-2)
Supplement: Supplementary file 8 — Source Data [file 41467_2026_71874_MOESM8_ESM.zip › source_data/1_Main_Text_Figures/4_Figure_5/3_Raw_data/FP/FP.B.5.txt]

#ASA ANALYSIS
#SIM_TIME  ASA1.4 TotOccl1.4 ShldMem1.4 ShldGly1.4   ASA7.2 TotOccl7.2 ShldMem7.2 ShldGly7.2   ASA18.6 TotOccl18.6 ShldMem18.6 ShldGly18.6

  0.00   636.201  182.424    0.000  182.424       48.373  831.328    0.000  831.328       30.159 1498.642    0.000 1498.642
  1.00  1037.702  134.913    0.000  134.913      302.767  739.128    0.000  739.128      172.616 1573.349    0.000 1573.349
  2.00   956.816  199.861    0.000  199.861       86.511  913.786    0.000  913.786        0.000 1796.531    0.000 1796.531
  3.00   957.891  184.568    0.000  184.568      159.360  846.678    0.000  846.678        0.000 1548.113    0.000 1548.113
  4.00   935.192  150.357    0.000  150.357      322.351  738.351    0.000  738.351       40.616 1624.219    0.000 1624.219
  5.00   956.025  122.466    0.000  122.466      255.946  639.422    0.000  639.422       10.154 1278.582    0.000 1278.582
  6.00   940.723   97.534    0.000   97.534      238.519  621.906    0.000  621.906       10.154 1235.652    0.000 1235.652
  7.00   927.363  122.949    0.000  122.949      317.369  658.524    0.000  658.524       81.231 1549.412    0.000 1549.412
  8.00   969.067  109.779    0.000  109.779      728.962  907.363   26.023  881.340      385.847 2558.450  425.858 2132.592
  9.00   965.975   74.762    0.000   74.762      703.931  767.763   78.418  689.345      365.138 2253.028  678.899 1574.130
 10.00  1018.078   62.570    0.000   62.570      393.674 1109.792   85.076 1024.716        0.000 2586.494   70.372 2516.122
 11.00  1017.236   66.682    0.000   66.682      314.265  880.774   65.059  815.715       30.462 2014.877    0.000 2014.877
 12.00  1059.713   73.242    0.000   73.242      348.207 1223.871  232.536  991.335       20.308 2235.945   90.478 2145.467
 13.00   994.412   83.138    0.000   83.138      335.712  867.446   66.537  800.909       81.231 1633.870    0.000 1633.870
 14.00   971.878   20.574    0.000   20.574      367.130  833.351    9.512  823.840       60.419 1590.209   50.265 1539.944
 15.00   800.981  136.817    0.000  136.817       22.482  801.508    0.000  801.508        0.000 1040.521    0.000 1040.521
 16.00  1013.193   53.407    0.000   53.407      134.458  882.355   13.316  869.039        0.000 1479.550    0.000 1479.550
 17.00   876.009  103.929    0.000  103.929       71.941  839.253    0.000  839.253        0.000 1367.958    0.000 1367.958
 18.00   861.702  113.790    0.000  113.790      152.962  701.294    0.000  701.294        0.000 1164.077    0.000 1164.077
 19.00   806.820  213.964    0.000  213.964      393.689  843.667    0.000  843.667      252.842 1772.707  111.693 1661.014
 20.00   778.141  241.556    0.000  241.556       60.614  856.982    0.000  856.982        0.000 1533.236    0.000 1533.236
 21.00   731.677  238.343    0.000  238.343       60.182  805.964    0.000  805.964        0.000 1532.933    0.000 1532.933
 22.00   990.283   40.227    0.000   40.227      140.770  859.878    0.000  859.878        0.000 1695.698    0.000 1695.698
 23.00   923.041   46.812    0.000   46.812      188.327  718.981    0.000  718.981        0.000 1482.466    0.000 1482.466
 24.00   870.025   35.694    0.000   35.694      233.550  723.133    0.000  723.133        0.000 1552.538    0.000 1552.538
 25.00   976.349   78.983    0.000   78.983      181.969  875.750    0.000  875.750        0.000 1596.472    0.000 1596.472
 26.00   989.910   13.331    0.000   13.331      380.848  588.876    0.000  588.876        0.000 1501.968    0.000 1501.968
 27.00   883.345   52.199    0.000   52.199      279.033  550.057    0.000  550.057        0.000 1142.663    0.000 1142.663
 28.00   812.251   51.492    0.000   51.492      193.991  593.114    7.609  585.504        0.000 1043.938    0.000 1043.938
 29.00   816.874   83.923    0.000   83.923       82.404  776.853    0.000  776.853        0.000 1061.728    0.000 1061.728
 30.00   819.401   71.149    0.000   71.149      165.154  646.688   97.017  549.671        0.000  983.417    0.000  983.417
 31.00   824.932   68.162    0.000   68.162      341.764  452.250    0.000  452.250        0.000 1100.430    0.000 1100.430
 32.00   784.223   87.044    0.000   87.044      179.508  575.167    0.000  575.167        0.000  859.255    0.000  859.255
 33.00   748.324  105.322    0.000  105.322      184.436  626.923    0.000  626.923        0.000  993.669    0.000  993.669
 34.00   983.772   48.976    0.000   48.976      238.262  689.485    1.902  687.582        0.000 1481.358    0.000 1481.358
 35.00   777.364   71.008    0.000   71.008      328.664  441.501   28.534  412.967        0.000  923.399    0.000  923.399
 36.00   814.466   63.950    0.000   63.950       31.993  707.695   56.896  650.799        0.000  878.662    0.000  878.662
 37.00   821.777   92.216    0.000   92.216      210.809  538.953    5.707  533.246        0.000  807.887    0.000  807.887
 38.00   857.335   61.117    0.000   61.117      306.962  518.245   36.144  482.101        0.000  933.353    0.000  933.353
 39.00   846.799   30.496    0.000   30.496      170.948  613.573   77.994  535.579        0.000  849.608    0.000  849.608
 40.00   821.642   26.733    0.000   26.733      158.712  538.259   28.534  509.724        0.000  687.850    0.000  687.850
 41.00   817.627   58.440    0.000   58.440      184.479  471.593    0.000  471.593       20.308  870.117    0.000  870.117
 42.00   830.644   70.149    0.000   70.149      143.925  612.834    0.000  612.834        0.000  952.151    0.000  952.151
 43.00   857.683  124.406    0.000  124.406      138.651  697.230    0.000  697.230        0.000 1055.701    0.000 1055.701
 44.00   800.306  147.580    0.000  147.580      168.870  695.416    0.000  695.416       20.308 1055.701    0.000 1055.701
 45.00   783.493   89.692    0.000   89.692      127.450  583.962    0.000  583.962        0.000  950.041    0.000  950.041
 46.00   778.713  102.657    0.000  102.657      110.980  635.234   30.393  604.841        0.000  983.720    0.000  983.720
 47.00   871.612   78.940    0.000   78.940       66.840  761.563   24.730  736.834        0.000 1177.850    0.000 1177.850
 48.00   858.312   26.844    0.000   26.844       70.472  699.959   39.602  660.357        0.000  983.921    0.000  983.921
 49.00   905.495   62.412    0.000   62.412      164.806  618.978   39.948  579.029        0.000 1177.347    0.000 1177.347
 50.00   836.935   72.333    0.000   72.333       42.845  658.191   87.202  570.989        0.000  831.613    0.000  831.613
 51.00   875.340   22.617    0.000   22.617      154.907  587.764  124.124  463.639        0.000  859.863    0.000  859.863
 52.00   802.862   47.727    0.000   47.727      129.270  509.336   11.241  498.096        0.000  788.585    0.000  788.585
 53.00   729.908   40.033    0.000   40.033       63.381  551.659   26.459  525.200        0.000  574.146    0.000  574.146
 54.00   769.783   22.266    0.000   22.266      165.068  463.679    0.000  463.679        0.000  829.904    0.000  829.904
 55.00   800.074   26.550    0.000   26.550      385.864  326.414    0.000  326.414        0.000  910.230    0.000  910.230
 56.00   795.656   22.406    0.000   22.406      103.069  503.674    0.000  503.674        0.000  726.656    0.000  726.656
 57.00   814.765   25.324    0.000   25.324      119.845  578.814   18.764  560.050        0.000  816.332    0.000  816.332
 58.00   801.966   13.416    0.000   13.416      170.991  563.899    1.902  561.997        0.000  980.503    0.000  980.503
 59.00   757.084   45.292    0.000   45.292      188.327  462.431    0.000  462.431        0.000  907.214    0.000  907.214
 60.00   820.013   15.586    0.000   15.586      178.643  570.818    0.000  570.818       10.154  912.442    0.000  912.442
 61.00   810.208   25.112    0.000   25.112      401.252  259.272    0.000  259.272        0.000  879.165    0.000  879.165
 62.00   757.962   19.447    0.000   19.447      358.144  291.786   14.959  276.827        0.000  693.177    0.000  693.177
 63.00   721.323    8.032    0.000    8.032      406.826  265.671   39.170  226.501        0.000  672.265    0.000  672.265
 64.00   817.110    1.691    0.000    1.691      445.657  286.116    9.079  277.037        0.000  931.240    0.000  931.240
 65.00   769.088   30.016    0.000   30.016      116.775  570.426   43.493  526.933        0.000  850.211    0.000  850.211
 66.00   777.805    7.186    0.000    7.186      157.934  531.300   17.121  514.179        0.000  911.034    0.000  911.034
 67.00   781.266   53.182    0.000   53.182       31.907  644.620    1.902  642.718        0.000  819.247    0.000  819.247
 68.00   773.249   22.561    0.000   22.561       66.148  594.728    7.609  587.118        0.000  929.331    0.000  929.331
 69.00   644.279  116.231    0.000  116.231       92.348  559.490   15.218  544.271        0.000  684.432    0.000  684.432
 70.00   761.644   47.628    0.000   47.628       54.821  592.951   33.117  559.833        0.000  665.230    0.000  665.230
 71.00   659.086   14.895    0.000   14.895      115.521  443.447    0.000  443.447        0.000  555.245    0.000  555.245
 72.00   666.810   49.997    0.000   49.997       40.986  504.365    0.000  504.365        0.000  604.607    0.000  604.607
 73.00   709.526   35.300    0.000   35.300      101.513  547.858    5.707  542.151        0.000  719.920    0.000  719.920
 74.00   756.238   49.266    0.000   49.266      268.871  379.979    0.000  379.979        0.000  736.708    0.000  736.708
 75.00   770.835   42.782    0.000   42.782       65.024  557.459    0.000  557.459        0.000  739.223    0.000  739.223
 76.00   710.806   54.689    0.000   54.689       84.955  533.659   22.135  511.524        0.000  683.519    0.000  683.519
 77.00   766.012   62.685    0.000   62.685      116.859  658.256   72.154  586.102        0.000 1091.480    0.000 1091.480
 78.00   778.213  119.777    0.000  119.777       44.704  700.635   29.442  671.193        0.000  921.484    0.000  921.484
 79.00   866.794   88.221    0.000   88.221       22.655  742.885  127.929  614.956        0.000  964.216    0.000  964.216
 80.00   744.430  114.977    0.000  114.977       46.174  597.722   32.943  564.779        0.000  763.634    0.000  763.634
 81.00   843.748   72.256    0.000   72.256       80.675  724.586   65.887  658.698        0.000 1106.164    0.000 1106.164
 82.00   811.533   62.321    0.000   62.321      104.540  693.062    7.392  685.670        0.000 1131.296    0.000 1131.296
 83.00   720.906  131.061    0.000  131.061       64.505  655.281   20.447  634.834        0.000 1078.518    0.000 1078.518
 84.00   723.907  161.349    0.000  161.349       24.038  715.767   24.339  691.428        0.000 1070.273    0.000 1070.273
 85.00   716.896   76.717    0.000   76.717       75.833  561.200    0.000  561.200        0.000  889.614    0.000  889.614
 86.00   753.556  111.651    0.000  111.651       35.927  708.768   50.405  658.363        0.000 1082.444    0.000 1082.444
 87.00   724.792  100.011    0.000  100.011       32.814  696.304   48.329  647.974        0.000 1039.308    0.000 1039.308
 88.00   841.643   37.864    0.000   37.864      159.015  540.621   24.165  516.456        0.000  966.524    0.000  966.524
 89.00   836.742   76.814    0.000   76.814      131.950  630.324   16.860  613.464        0.000 1001.004    0.000 1001.004
 90.00   785.606   98.810    0.000   98.810       46.866  562.112    0.000  562.112        0.000  847.291    0.000  847.291
 91.00   794.263   87.860    0.000   87.860       96.671  623.540    0.000  623.540        0.000  986.024    0.000  986.024
 92.00   777.030   78.534    0.000   78.534       77.908  639.024    0.000  639.024        0.000 1033.979    0.000 1033.979
 93.00   812.400   33.412    0.000   33.412       93.126  626.218    0.000  626.218        0.000 1049.259    0.000 1049.259
 94.00   822.392    0.000    0.000    0.000       96.931  567.254    0.000  567.254        0.000  998.090    0.000  998.090
 95.00   698.754  153.311    0.000  153.311       20.925  705.861   23.779  682.082        0.000  754.095    0.000  754.095
 96.00   660.646  124.631    0.000  124.631        0.000  734.171    7.306  726.864        0.000  903.282    0.000  903.282
 97.00   770.020   24.683    0.000   24.683      126.244  591.123   30.132  560.991        0.000  844.277    0.000  844.277
 98.00   779.177   19.377    0.000   19.377       54.734  708.599   22.828  685.771        0.000  830.405    0.000  830.405
 99.00   742.400   26.373    0.000   26.373       77.389  594.201    3.675  590.526        0.000  696.896    0.000  696.896
100.00   781.179   49.152    0.000   49.152       72.201  639.167   30.091  609.076        0.000  784.664    0.000  784.664
101.00   731.511   46.951    0.000   46.951      204.972  556.243    0.000  556.243        0.000  899.774    0.000  899.774
102.00   698.418    7.609    0.000    7.609      188.759  474.966    9.425  465.541        0.000  733.994    0.000  733.994
103.00   707.907   32.678    0.000   32.678       94.423  504.928    1.816  503.112        0.000  624.011    0.000  624.011
104.00   798.805   39.795    0.000   39.795      159.490  638.164   18.158  620.006        0.000 1003.119    0.000 1003.119
105.00   732.108   76.416    0.000   76.416       42.283  691.822    7.263  684.559        0.000  869.813    0.000  869.813
106.00   839.701   44.981    0.000   44.981       83.701  708.814   13.273  695.541        0.000 1034.488    0.000 1034.488
107.00   736.479   12.880    0.000   12.880      128.836  522.823   15.218  507.605        0.000  799.039    0.000  799.039
108.00   719.249   27.999    0.000   27.999       37.700  620.750   13.273  607.478        0.000  747.768    0.000  747.768
109.00   768.146   16.529    0.000   16.529        1.902  632.683   13.143  619.539        0.000  735.100    0.000  735.100
110.00   765.885   21.053    0.000   21.053       83.096  611.926   40.640  571.286        0.000  867.601    0.000  867.601
111.00   688.142   68.006    0.000   68.006       80.588  587.764   18.288  569.476        0.000  685.638    0.000  685.638
112.00   766.664   30.142    0.000   30.142      138.090  568.177   34.068  534.109        0.000  789.791    0.000  789.791
113.00   740.933    9.850    0.000    9.850      278.640  381.452   29.745  351.707        0.000  736.709    0.000  736.709
114.00   771.440   21.109    0.000   21.109      162.342  538.728   39.775  498.953        0.000  921.083    0.000  921.083
115.00   721.438   50.771    0.000   50.771       85.344  651.917   73.757  578.160        0.000  982.310    0.000  982.310
116.00   815.771   49.532    0.000   49.532      138.562  581.235   30.350  550.885        0.000  760.938    0.000  760.938
117.00   741.174   40.839    0.000   40.839       71.855  601.118    1.902  599.216        0.000  907.111    0.000  907.111
118.00   729.625   42.457    0.000   42.457       43.234  659.661   22.222  637.438        0.000  909.426    0.000  909.426
119.00   730.087   67.934    0.000   67.934        3.718  716.683   34.890  681.793        0.000  852.121    0.000  852.121
120.00   738.941   28.534    0.000   28.534        0.000  716.335   51.621  664.714        0.000  807.985    0.000  807.985
121.00   725.615   41.147    0.000   41.147        0.000  607.130   40.856  566.274        0.000  778.129    0.000  778.129
122.00   742.443   67.969    0.000   67.969       11.154  649.497    7.479  642.018        0.000  746.963    0.000  746.963
123.00   727.066   45.642    0.000   45.642       14.786  602.547    9.425  593.122        0.000  643.715    0.000  643.715
124.00   776.541   17.022    0.000   17.022       81.669  550.534   18.245  532.290        0.000  725.147    0.000  725.147
125.00   765.189   36.088    0.000   36.088       72.374  623.172   25.941  597.231        0.000  829.803    0.000  829.803
126.00   751.885   15.036    0.000   15.036        0.000  612.098    7.436  604.661        0.000  687.345    0.000  687.345
127.00   741.352   16.177    0.000   16.177       49.979  592.561    9.252  583.309        0.000  667.140    0.000  667.140
128.00   744.906   22.166    0.000   22.166       13.230  556.374   16.429  539.945        0.000  614.259    0.000  614.259
129.00   655.997  140.799    0.000  140.799       68.829  560.819   17.121  543.698        0.000  678.496    0.000  678.496
130.00   618.271  142.051    0.000  142.051       37.441  595.545   32.339  563.206        0.000  679.506    0.000  679.506
131.00   662.562  111.554    0.000  111.554       32.339  565.884    0.000  565.884        0.000  666.536    0.000  666.536
132.00   630.360  158.047    0.000  158.047        3.718  630.029   10.938  619.091        0.000  677.791    0.000  677.791
133.00   687.604   88.557    0.000   88.557       20.752  638.213   15.218  622.995        0.000  767.873    0.000  767.873
134.00   689.567   72.132    0.000   72.132       36.749  618.629    3.805  614.825        0.000  899.673    0.000  899.673
135.00   632.556  179.942    0.000  179.942       56.464  666.276   38.002  628.273        0.000  800.950    0.000  800.950
136.00   701.779   87.276    0.000   87.276       48.855  615.516   20.407  595.110        0.000  747.767    0.000  747.767
137.00   622.537  129.637    0.000  129.637       59.750  632.423   40.900  591.524        0.000  838.851    0.000  838.851
138.00   650.413  128.335    0.000  128.335        5.620  685.514   33.117  652.397        0.000  787.479    0.000  787.479
139.00   642.268  108.681    0.000  108.681       62.084  682.355   35.971  646.384        0.000  842.067    0.000  842.067
140.00   603.350  133.521    0.000  133.521       14.873  606.653   12.884  593.769        0.000  687.145    0.000  687.145
141.00   578.898  150.552    0.000  150.552       37.268  589.660   18.850  570.810        0.000  688.753    0.000  688.753
142.00   632.613  128.715    0.000  128.715       67.531  543.360    0.000  543.360        0.000  699.511    0.000  699.511
143.00   616.595   82.414    0.000   82.414      164.937  499.131    0.000  499.131        0.000  775.213    0.000  775.213
144.00   738.687   11.597    0.000   11.597      237.009  436.441   46.693  389.748        0.000  658.594    0.000  658.594
145.00   733.884   17.276    0.000   17.276      123.604  529.785    0.000  529.785        0.000  837.846    0.000  837.846
146.00   779.698   20.109    0.000   20.109       76.006  602.891   15.045  587.846        0.000  857.851    0.000  857.851
147.00   691.360   40.429    0.000   40.429       78.859  577.643    0.000  577.643        0.000  767.371    0.000  767.371
148.00   694.884   66.160    0.000   66.160       17.034  665.802    3.718  662.084        0.000  802.156    0.000  802.156
149.00   663.674   53.138    0.000   53.138       90.013  548.154    3.632  544.522        0.000  605.711    0.000  605.711
150.00   671.998   60.677    0.000   60.677       44.877  608.600   14.959  593.641        0.000  757.921    0.000  757.921
151.00   721.451   22.589    0.000   22.589       42.888  588.974    0.000  588.974        0.000  725.852    0.000  725.852
152.00   671.325  114.013    0.000  114.013       36.057  629.307    0.000  629.307        0.000  808.589    0.000  808.589
153.00   732.139   26.874    0.000   26.874       41.072  593.898    0.000  593.898        0.000  806.980    0.000  806.980
154.00   670.418   87.451    0.000   87.451        0.000  652.312   48.595  603.717        0.000  698.808    0.000  698.808
155.00   691.534   81.276    0.000   81.276        1.902  603.761   13.057  590.704        0.000  779.838    0.000  779.838
156.00   784.933   22.857    0.000   22.857       31.734  726.062   70.039  656.022        0.000  767.068    0.000  767.068
157.00   749.802   29.762    0.000   29.762       90.056  680.661  222.998  457.663        0.000  931.739   20.308  911.431
158.00   742.282    9.992    0.000    9.992       77.908  632.511   51.795  580.717        0.000  809.696    0.000  809.696
159.00   779.680   29.803    0.000   29.803       89.754  698.997   92.217  606.779        0.000  816.429    0.000  816.429
160.00   727.259   15.052    0.000   15.052       12.797  613.743   28.188  585.556        0.000  672.666    0.000  672.666
161.00   683.554   69.785    0.000   69.785       33.117  630.434   33.636  596.799        0.000  808.288    0.000  808.288
162.00   730.325   51.632    0.000   51.632       10.981  737.222   29.874  707.348        0.000  921.087    0.000  921.087
163.00   784.924    8.752    0.000    8.752       91.311  610.758   31.129  579.630        0.000  736.103    0.000  736.103
164.00   716.934    2.325    0.000    2.325       58.107  587.158   18.245  568.913        0.000  779.436    0.000  779.436
165.00   739.095   20.926    0.000   20.926       74.363  572.545   12.711  559.834        0.000  777.022    0.000  777.022
166.00   672.949   48.615    0.000   48.615       30.350  679.373   46.347  633.026        0.000  877.856    0.000  877.856
167.00   612.926   93.348    0.000   93.348       35.884  678.158   17.121  661.037        0.000  685.131    0.000  685.131
168.00   576.339  135.972    0.000  135.972       21.877  606.614    5.707  600.907        0.000  860.265    0.000  860.265
169.00   600.678  113.733    0.000  113.733        0.000  644.181   15.218  628.962        0.000  657.689    0.000  657.689
170.00   611.475  142.549    0.000  142.549       74.536  600.346   82.318  518.028        0.000  786.976    0.000  786.976
171.00   648.653  149.797    0.000  149.797      131.086  595.239   53.610  541.629        0.000  960.897    0.000  960.897
172.00   654.326  112.196    0.000  112.196      226.027  471.507   55.729  415.779        0.000  807.183    0.000  807.183
173.00   625.700  108.549    0.000  108.549       31.604  590.307  126.977  463.330        0.000  654.771    0.000  654.771
174.00   651.011  127.560    0.000  127.560      159.966  562.083   81.237  480.846        0.000  758.726    0.000  758.726
175.00   650.828   99.406    0.000   99.406      147.774  548.724   30.869  517.854        0.000  719.116    0.000  719.116
176.00   606.890  158.227    0.000  158.227       81.713  571.723   81.626  490.097        0.000  818.744    0.000  818.744
177.00   642.291  139.238    0.000  139.238      166.711  502.678   50.152  452.527        0.000  767.472    0.000  767.472
178.00   571.788  131.346    4.214  127.132       97.017  507.433   50.238  457.195        0.000  566.304    0.000  566.304
179.00   588.703  150.538   11.289  139.249       81.540  598.658   57.588  541.070        0.000  819.850    0.000  819.850
180.00   570.497  157.736   20.144  137.592       29.572  579.853   77.994  501.859        0.000  646.430    0.000  646.430
181.00   587.196  145.167    0.000  145.167       53.697  576.048   49.460  526.588        0.000  676.691    0.000  676.691
182.00   724.417   83.025    0.000   83.025       58.798  572.672   36.836  535.837        0.000  737.512    0.000  737.512
183.00   605.222  143.379    0.000  143.379      105.664  519.323   37.181  482.142        0.000  727.661    0.000  727.661
184.00   596.052  129.666    0.000  129.666      115.176  536.531   40.381  496.150        0.000  736.407    0.000  736.407
185.00   715.843   42.595   24.603   17.992       20.839  600.992   22.482  578.510        0.000  647.736    0.000  647.736
186.00   660.313   72.106    0.000   72.106       56.291  634.148   65.283  568.865        0.000  716.500    0.000  716.500
187.00   631.052  137.268    0.000  137.268      102.205  561.820   44.704  517.116        0.000  800.045    0.000  800.045
188.00   562.104  134.354    0.000  134.354       33.117  565.889   52.227  513.662        0.000  674.881    0.000  674.881
189.00   598.802  142.286    0.000  142.286        3.805  628.275   83.528  544.747        0.000  694.987    0.000  694.987
190.00   668.062  144.200    0.000  144.200      108.518  609.592   69.174  540.418        0.000  665.932    0.000  665.932
191.00   639.188   91.113    3.664   87.448       29.918  506.093   53.783  452.309        0.000  635.471    0.000  635.471
192.00   609.384   94.204    0.000   94.204      162.343  460.477   44.142  416.335        0.000  652.357    0.000  652.357
193.00   619.688  119.852    0.000  119.852      107.221  551.615   70.472  481.143        0.000  728.865    0.000  728.865
194.00   666.186   87.507    0.423   87.084       15.045  646.558   64.592  581.966        0.000  604.806    0.000  604.806
195.00   579.938  150.342    0.000  150.342        0.000  634.198   57.156  577.042        0.000  768.478    0.000  768.478
196.00   624.075   83.100    0.000   83.100        0.000  607.566  158.410  449.155        0.000  583.295    0.000  583.295
197.00   650.779   62.412    0.000   62.412        0.000  572.068  108.691  463.378        0.000  656.282    9.953  646.329
198.00   715.029   60.094    0.000   60.094        5.707  604.324   18.936  585.388        0.000  748.371    0.000  748.371
199.00   678.094   27.323    5.467   21.856       92.175  522.783   40.986  481.797        0.000  615.365    0.000  615.365
200.00   695.025    4.157    0.000    4.157      135.711  465.368   72.720  392.648        0.000  706.548    0.000  706.548
201.00   709.556   39.981   29.568   10.414      163.035  515.170   83.829  431.341        0.000  632.755    0.000  632.755
202.00   717.507   11.288    3.171    8.117      112.063  543.967  112.797  431.170        0.000  646.229    0.000  646.229
203.00   644.207   15.783    0.000   15.783      157.888  447.079  112.495  334.584        0.000  683.323    0.000  683.323
204.00   657.967   48.490    5.863   42.627       11.414  582.921   80.199  502.722        0.000  585.607    0.000  585.607
205.00   524.792  115.226    0.000  115.226       65.240  450.235   64.938  385.297        0.000  561.980    0.000  561.980
206.00   581.093  160.791   33.652  127.138      110.074  579.289   59.663  519.626        0.000  756.312    0.000  756.312
207.00   592.649  134.408   14.698  119.710       93.386  531.474   38.911  492.563        0.000  624.212    0.000  624.212
208.00   541.090  126.357    4.764  121.593      113.792  523.431   36.922  486.508        0.000  613.756    0.000  613.756
209.00   676.061  136.100    1.479  134.621      128.924  546.212   68.656  477.556        0.000  757.418    0.000  757.418
210.00   591.097  119.275    4.355  114.921       39.343  577.603   55.167  522.436        0.000  646.429    0.000  646.429
211.00   580.134  133.377    7.187  126.190       62.257  571.204   53.265  517.939        0.000  717.104    0.000  717.104
212.00   555.848  190.563    0.000  190.563       39.689  553.690   59.231  494.460        0.000  694.885    0.000  694.885
213.00   554.895  186.912    0.000  186.912       34.241  561.778   49.201  512.578        0.000  595.358    0.000  595.358
214.00   533.983  183.325   16.714  166.611       41.851  576.782   42.197  534.585        0.000  726.756    0.000  726.756
215.00   589.815  145.626    3.805  141.821      140.424  514.391   38.824  475.567        0.000  757.015    0.000  757.015
216.00   618.852  119.627   21.997   97.630      131.259  569.037   78.167  490.869        0.000  806.979    0.000  806.979
217.00   590.839  112.742    0.000  112.742      105.924  518.499   39.084  479.416        0.000  707.654    0.000  707.654
218.00   624.036  139.135    0.000  139.135      126.416  612.062   89.754  522.308        0.000  810.903    0.000  810.903
219.00   622.185  135.463    0.000  135.463      138.349  541.589   66.926  474.662        0.000  787.780    0.000  787.780
220.00   621.039  131.881    0.000  131.881       82.577  592.303   73.757  518.546        0.000  736.407    0.000  736.407
221.00   614.110   91.295    0.000   91.295      113.965  511.234   30.264  480.970        0.000  656.380    0.000  656.380
222.00   612.388  101.718    0.000  101.718       82.318  505.312   33.463  471.850        0.000  635.672    0.000  635.672
223.00   599.312   98.233    0.000   98.233       58.020  556.030   70.341  485.689        0.000  717.306    0.000  717.306
224.00   531.535  132.226    0.000  132.226       90.013  505.745   57.934  447.811        0.000  626.020    0.000  626.020
225.00   646.728  117.434    0.000  117.434      141.203  505.359   29.659  475.700        0.000  776.922    0.000  776.922
226.00   569.442  131.697    0.000  131.697      138.349  461.044    9.252  451.791        0.000  646.732    0.000  646.732
227.00   579.762  102.523    0.000  102.523      127.800  448.333   25.595  422.738        0.000  565.802    0.000  565.802
228.00   559.459  129.337    0.000  129.337      116.127  438.000   35.452  402.548        0.000  554.140    0.000  554.140
229.00   561.133  129.807    0.000  129.807      101.168  466.188   22.395  443.792        0.000  564.998    0.000  564.998
230.00   638.587   99.968    0.000   99.968       58.755  539.160   39.170  499.990        0.000  593.848    0.000  593.848
231.00   582.994  106.604    0.000  106.604       52.486  534.973   33.636  501.336        0.000  699.310    0.000  699.310
232.00   596.455  121.488    0.000  121.488       59.577  598.133   51.535  546.598        0.000  716.901    0.000  716.901
233.00   581.334  122.652    0.000  122.652      108.172  486.595   67.186  419.409        0.000  695.188    0.000  695.188
234.00   615.785  128.253    0.000  128.253      117.510  532.942   48.163  484.779        0.000  877.757    0.000  877.757
235.00   647.578   94.911    0.000   94.911       97.796  559.229   54.691  504.538        0.000  748.170    0.000  748.170
236.00   603.063  115.537    0.000  115.537      143.710  498.874   77.605  421.269        0.000  796.326    0.000  796.326
237.00   523.179  146.101    0.000  146.101      123.131  540.679   63.987  476.693        0.000  716.903    0.000  716.903
238.00   539.294  126.303    0.000  126.303      145.180  440.075   36.403  403.671        0.000  744.348    0.000  744.348
239.00   552.172  143.242    0.000  143.242      148.293  552.051   71.077  480.974        0.000  778.229    0.000  778.229
240.00   565.534  123.536    0.000  123.536      104.453  454.128   50.411  403.717        0.000  688.252    0.000  688.252
241.00   609.236  132.253    0.000  132.253      123.044  454.428   22.222  432.205        0.000  715.999    0.000  715.999
242.00   586.948  142.352    0.000  142.352       90.878  486.203   34.760  451.443        0.000  674.376    0.000  674.376
243.00   583.383  115.306    0.000  115.306      126.632  506.701   63.684  443.017        0.000  684.834    0.000  684.834
244.00   602.088  123.555    0.000  123.555       85.949  489.664    9.511  480.153        0.000  615.164    0.000  615.164
245.00   562.201  120.609    0.000  120.609      116.818  488.714   54.216  434.499        0.000  653.668    0.000  653.668
246.00   562.532  103.353    0.000  103.353       96.326  472.889   16.688  456.201        0.000  625.216    0.000  625.216
247.00   621.449   58.689    0.000   58.689       24.730  524.769   52.313  472.456        0.000  501.359    0.000  501.359
248.00   541.440  120.989    0.000  120.989       44.791  486.725   44.618  442.108        0.000  543.282    0.000  543.282
249.00   639.389  108.646    0.000  108.646      121.661  457.412   13.230  444.183        0.000  603.502    0.000  603.502
250.00   675.748   60.945    0.000   60.945       24.730  547.382   70.299  477.083        0.000  605.211    0.000  605.211
251.00   652.300   39.481    0.000   39.481      108.691  433.155   11.241  421.914        0.000  562.783    0.000  562.783
252.00   659.147   96.878    0.000   96.878       97.882  533.544   50.325  483.220        0.000  846.992    0.000  846.992
253.00   733.312   23.434    0.183   23.251       68.915  529.356   66.797  462.559        0.000  677.897    0.000  677.897
254.00   626.700  117.369    0.000  117.369      168.568  405.404   56.723  348.682        0.000  694.686    0.000  694.686
255.00   712.327  102.048    0.000  102.048      180.589  400.951   51.016  349.934        0.000  696.999    0.000  696.999
256.00   640.553   81.185    0.000   81.185      109.988  494.161   12.970  481.191        0.000  748.471    0.000  748.471
257.00   627.548  125.546    0.000  125.546       60.528  570.035   37.095  532.940        0.000  755.407    0.000  755.407
258.00   635.036  120.791   27.227   93.564       37.614  594.723   42.110  552.613        0.000  738.417    0.000  738.417
259.00   691.216  128.131    0.000  128.131      132.815  496.192    5.448  490.744        0.000  890.123    0.000  890.123
260.00   684.661  101.207    0.000  101.207      118.634  463.076    9.339  453.737        0.000  605.009    0.000  605.009
261.00   693.472   80.163    0.000   80.163       83.269  556.115   59.100  497.015        0.000  737.010    0.000  737.010
262.00   618.924   99.555    0.000   99.555       42.197  487.287   39.429  447.858        0.000  543.886    0.000  543.886
263.00   667.962  116.966    0.000  116.966       87.506  502.072   18.461  483.611        0.000  605.009    0.000  605.009
264.00   715.852   52.254    0.000   52.254       44.618  575.958   67.618  508.340        0.000  756.613    0.000  756.613
265.00   601.182  121.854    0.000  121.854       76.697  580.190   24.384  555.806        0.000  826.682    0.000  826.682
266.00   611.320  135.930    0.000  135.930       63.381  539.943   63.554  476.389        0.000  696.293    0.000  696.293
267.00   586.555  172.143    0.000  172.143       89.322  524.251   20.407  503.844        0.000  757.519    0.000  757.519
268.00   552.550  159.756    0.000  159.756       58.280  508.602   46.952  461.649        0.000  676.389    0.000  676.389
269.00   608.107  160.539    0.000  160.539      116.040  500.295   42.844  457.451        0.000  766.162    0.000  766.162
270.00   659.872  161.067    0.000  161.067       62.430  560.524   37.614  522.910        0.000  677.292    0.000  677.292
271.00   657.165  168.624   16.939  151.685       72.547  584.345   59.447  524.898        0.000  797.229    0.000  797.229
272.00   712.049   48.391    0.000   48.391       22.136  623.518   58.539  564.979        0.000  880.472    0.000  880.472
273.00   645.942  130.509    0.000  130.509       57.934  636.612   98.012  538.600        0.000  816.730    0.000  816.730
274.00   574.440  135.133    0.000  135.133       35.625  483.180   49.287  433.893        0.000  584.904    0.000  584.904
275.00   614.550  142.035    2.114  139.922       46.261  624.856   67.012  557.844        0.000  848.099    0.000  848.099
276.00   601.388  147.140    0.000  147.140       44.445  607.521   77.432  530.089        0.000  819.046    0.000  819.046
277.00   634.757  109.035    0.000  109.035      110.247  482.787   33.550  449.237        0.000  725.045    0.000  725.045
278.00   628.717  111.850    0.000  111.850      122.958  476.000   22.568  453.432        0.000  796.726    0.000  796.726
279.00   625.089  138.503   34.062  104.442      168.569  454.388  116.905  337.483        0.000  755.911    0.000  755.911
280.00   604.182  147.871    0.000  147.871      128.838  469.734   27.843  441.891        0.000  736.709    0.000  736.709
281.00   619.607  122.063    0.000  122.063      135.582  496.970   44.271  452.699        0.000  693.881    0.000  693.881
282.00   635.853  105.669    0.000  105.669       31.647  514.869    0.000  514.869        0.000  614.862    0.000  614.862
283.00   582.714  135.796    0.000  135.796      108.604  493.858    0.000  493.858        0.000  754.704    0.000  754.704
284.00   616.213  164.721    0.000  164.721       73.844  569.428    0.000  569.428        0.000  724.442    0.000  724.442
285.00   652.224  153.154    0.000  153.154      104.194  506.093    0.000  506.093        0.000  634.264    0.000  634.264
286.00   582.415  215.147    0.000  215.147       76.784  572.450    0.000  572.450        0.000  866.092    0.000  866.092
287.00   693.286  157.720   14.753  142.967      112.841  560.393    0.000  560.393        0.000  845.586    0.000  845.586
288.00   595.049  180.425    0.000  180.425      110.679  510.807   14.700  496.108        0.000  735.402    0.000  735.402
289.00   591.845  194.401    4.578  189.823      148.985  525.072    0.000  525.072        0.000  806.177    0.000  806.177
290.00   699.766  195.208    1.691  193.517      153.740  633.244    0.000  633.244        0.000  952.655    0.000  952.655
291.00   551.553  159.583    0.000  159.583       98.920  467.485    0.000  467.485        0.000  613.354    0.000  613.354
292.00   626.306  136.839    0.000  136.839       20.320  628.273    0.000  628.273        0.000  705.443    0.000  705.443
293.00   559.359  164.900    0.000  164.900       81.280  500.992    0.000  500.992        0.000  756.615    0.000  756.615
294.00   565.795  185.832    0.000  185.832       65.543  581.538    0.000  581.538        0.000  634.668    0.000  634.668
295.00   701.129  112.130    0.000  112.130        1.902  708.820   56.290  652.530        0.000  908.823    0.000  908.823
296.00   762.596   62.554    0.000   62.554       77.130  625.376   42.584  582.791        0.000  897.161    0.000  897.161
297.00   782.920   35.694    0.000   35.694      156.550  505.273   10.938  494.335        0.000  859.460    0.000  859.460
298.00   781.818   20.278    0.000   20.278       71.423  554.995   57.328  497.667        0.000  796.929    0.000  796.929
299.00   738.226   67.976   55.772   12.204      162.300  536.962   70.472  466.491        0.000  868.104    0.000  868.104
300.00   632.548  123.949    0.000  123.949       81.885  617.293   60.787  556.506        0.000  818.141    0.000  818.141
301.00   808.634   55.319   23.288   32.031       90.229  641.067   31.042  610.025        0.000  825.679    0.000  825.679
302.00   710.570   99.052    0.000   99.052      126.546  580.760   52.313  528.447        0.000  881.779    0.000  881.779
303.00   728.823   88.863    0.000   88.863       53.091  599.176   51.491  547.686        0.000  745.154    0.000  745.154
304.00   644.982   83.507   10.991   72.516      131.778  503.671   31.171  472.500        0.000  796.526    0.000  796.526
305.00   643.123  143.912    0.000  143.912      113.274  556.505   46.347  510.158        0.000  687.850    0.000  687.850
306.00   726.883   71.088    0.000   71.088        1.902  692.264  115.781  576.483        0.000  880.372    0.000  880.372
307.00   718.044   91.190    0.000   91.190      111.976  552.053   67.359  484.694        0.000  684.834    0.000  684.834
308.00   680.951  103.856    0.000  103.856       95.029  621.227   53.437  567.790        0.000  736.810    0.000  736.810
309.00   593.027  117.978    0.000  117.978      133.939  512.320   39.948  472.372        0.000  727.560    0.000  727.560
310.00   594.628  142.943    0.000  142.943       84.826  555.035   61.047  493.988        0.000  698.003    0.000  698.003
311.00   650.292  133.751    0.000  133.751      146.391  563.028   64.678  498.350        0.000  698.906    0.000  698.906
312.00   672.738   96.586    0.000   96.586      228.793  434.284   72.460  361.823        0.000  803.966    0.000  803.966
313.00   707.712  102.348    0.000  102.348       96.844  609.941    7.350  602.591        0.000  971.656    0.000  971.656
314.00   786.485   90.075    0.000   90.075      168.094  596.541   22.265  574.276        0.000 1085.058    0.000 1085.058
315.00   865.998   73.994    0.000   73.994      277.041  608.600   63.554  545.046        0.000 1155.932    0.000 1155.932
316.00   897.892   18.377    0.000   18.377       96.713  719.368  124.168  595.199        0.000 1146.885    0.000 1146.885
317.00   863.987   83.604    0.000   83.604       66.407  712.881   48.465  664.416        0.000 1116.424    0.000 1116.424
318.00   921.086   23.405    0.000   23.405      343.921  495.332  199.568  295.763        0.000 1113.106    0.000 1113.106
319.00   935.689    1.902    0.000    1.902      358.148  509.253  321.531  187.722        0.000 1226.408   71.077 1155.331
320.00   874.492    3.382    0.000    3.382      287.070  440.772  283.054  157.718        0.000  858.455  101.539  756.916
321.00   811.705   56.579    0.000   56.579      153.089  585.557   61.349  524.209        0.000  879.266    0.000  879.266
322.00   874.602    4.143    0.000    4.143      322.651  445.527  246.305  199.222        0.000 1063.343  171.007  892.335
323.00   874.747   15.798    0.000   15.798      230.907  401.687   81.712  319.975        0.000  765.461    0.000  765.461
324.00   862.994   12.048    0.000   12.048      182.447  501.383  162.169  339.215        0.000  958.184    9.953  948.231
325.00   748.138   56.268    0.000   56.268      104.194  510.851   59.404  451.447        0.000  665.230    0.000  665.230
326.00   801.809   41.612    0.000   41.612      102.854  528.272    9.079  519.193        0.000  766.466    0.000  766.466
327.00   769.312   89.865    0.000   89.865      216.167  427.876   63.074  364.801        0.000  774.404    0.000  774.404
328.00   738.120   58.283    0.000   58.283      222.090  406.528   74.579  331.949        0.000  787.579    0.000  787.579
329.00   743.773   94.811    0.000   94.811      231.775  362.513   71.940  290.573        0.000  582.490    0.000  582.490
330.00   695.437   90.499    0.000   90.499      128.359  490.269   55.942  434.326        0.000  633.961    0.000  633.961
331.00   730.811   27.453    0.000   27.453       79.378  529.270   67.229  462.041        0.000  756.514    0.000  756.514
332.00   782.713   28.226    0.000   28.226       93.255  507.304   48.465  458.839        0.000  646.128    0.000  646.128
333.00   735.722   80.134    0.000   80.134      110.506  539.295   11.414  527.881        0.000  764.656    0.000  764.656
334.00   731.042   83.325    0.000   83.325      154.907  448.852   25.854  422.998        0.000  685.034    0.000  685.034
335.00   753.366   13.092    0.000   13.092      201.596  316.557  106.831  209.726        0.000  572.838    0.000  572.838
336.00   728.746    2.536    0.000    2.536      232.120  374.532  120.537  253.995        0.000  623.104    0.000  623.104
337.00   745.835   17.377    0.000   17.377      249.976  376.221  188.414  187.808        0.000  775.814    9.953  765.862
338.00   812.413    0.000    0.000    0.000      227.152  422.610    9.511  413.098        0.000  645.224    0.000  645.224
339.00   776.945    0.000    0.000    0.000      138.781  421.788   36.057  385.731        0.000  786.172    0.000  786.172
340.00   712.810   56.777    0.000   56.777      214.657  479.286    0.000  479.286        0.000  747.665    0.000  747.665
341.00   763.241    9.864    0.000    9.864      136.360  441.588   13.013  428.575        0.000  644.821    0.000  644.821
342.00   788.591   23.351    0.000   23.351       61.911  575.182   57.674  517.507        0.000  715.396    0.000  715.396
343.00   706.143   67.556    0.000   67.556      160.745  402.330    0.000  402.330        0.000  552.228    0.000  552.228
344.00   692.046   65.861    0.000   65.861      147.644  440.036   24.210  415.825        0.000  657.388    0.000  657.388
345.00   744.530   49.913    0.000   49.913      149.374  407.957    9.511  398.445        0.000  607.222    0.000  607.222
346.00   683.040   60.932    0.000   60.932      278.077  287.204    7.263  279.940        0.000  625.117    0.000  625.117
347.00   699.482   62.213    0.000   62.213      166.754  404.623   20.017  384.606        0.000  613.153    0.000  613.153
348.00   789.997   24.984    0.000   24.984      218.808  361.135   40.164  320.970        0.000  634.266    0.000  634.266
349.00   759.811   49.828    0.000   49.828      181.929  440.637    9.122  431.515        0.000  636.979    0.000  636.979
350.00   754.938   40.698    0.000   40.698      162.775  443.011   43.969  399.042        0.000  613.653    0.000  613.653
351.00   744.567   30.706    0.000   30.706      147.384  408.558   41.980  366.578        0.000  685.638    0.000  685.638
352.00   733.147   25.985    0.000   25.985      274.748  373.109  114.484  258.625        0.000  705.643    0.000  705.643
353.00   699.747   35.046    0.000   35.046      191.956  365.283   51.965  313.318        0.000  621.496    0.000  621.496
354.00   704.872   49.757    0.000   49.757      210.374  382.793   23.952  358.841        0.000  715.897    0.000  715.897
355.00   659.591   37.061    0.000   37.061      218.804  311.930    0.000  311.930        0.000  562.685    0.000  562.685
356.00   721.183   46.840    0.000   46.840      212.018  397.016    0.000  397.016        0.000  677.595    0.000  677.595
357.00   741.620   27.633    0.000   27.633      245.781  328.013   49.804  278.209        0.000  684.830    0.000  684.830
358.00   671.677   55.296    0.000   55.296      181.105  337.397   16.948  320.449        0.000  522.873    0.000  522.873
359.00   727.218   40.965    0.000   40.965      214.786  369.435   18.764  350.671        0.000  562.988    0.000  562.988
360.00   710.665   39.978    0.000   39.978      159.102  428.400    3.632  424.768        0.000  625.719    0.000  625.719
361.00   720.286  112.816    0.000  112.816       24.730  604.798    0.000  604.798        0.000  798.537    0.000  798.537
362.00   613.558  124.544    0.000  124.544       40.986  520.922   11.327  509.595        0.000  624.915    0.000  624.915
363.00   644.413  130.822    0.000  130.822       72.287  519.539   26.113  493.425        0.000  655.074    0.000  655.074
364.00   562.742  180.226    0.000  180.226       49.114  513.790    5.707  508.084        0.000  524.383    0.000  524.383
365.00   633.540  155.058    0.000  155.058       13.316  555.726   28.448  527.278        0.000  624.613    0.000  624.613
366.00   579.739  128.833    0.000  128.833       46.866  530.088   22.222  507.866        0.000  573.443    0.000  573.443
367.00   599.848  147.819    0.000  147.819      116.992  467.355   11.241  456.114        0.000  666.637    0.000  666.637
368.00   578.585  134.332    0.000  134.332      106.615  478.338   20.061  458.277        0.000  637.081    0.000  637.081
369.00   599.454  128.697    0.000  128.697       48.855  534.670   20.752  513.918        0.000  664.123    0.000  664.123
370.00   629.226  138.862    0.000  138.862      119.413  427.923   20.925  406.998        0.000  624.311    0.000  624.311
371.00   587.567  170.340    0.000  170.340       98.142  557.108   52.313  504.795        0.000  675.886    0.000  675.886
372.00   689.656  151.033    0.000  151.033      159.274  444.399   15.218  429.181        0.000  766.365    0.000  766.365
373.00   602.270  126.455    0.000  126.455       74.449  501.075    9.511  491.563        0.000  685.234    0.000  685.234
374.00   568.241  137.146    0.000  137.146       31.907  487.592   28.534  459.058        0.000  542.881    0.000  542.881
375.00   603.956  146.956    0.000  146.956       52.400  505.101   32.339  472.762        0.000  574.348    0.000  574.348
376.00   661.719  104.482    0.000  104.482       88.543  528.272   35.452  492.820        0.000  685.336    0.000  685.336
377.00   633.721  145.945    0.000  145.945        3.805  560.265    5.707  554.558        0.000  624.814    0.000  624.814
378.00   655.942  130.057    0.000  130.057      104.800  457.415    7.609  449.806        0.000  685.035    0.000  685.035
379.00   620.026  152.325    0.000  152.325        0.000  537.696   11.414  526.282        0.000  575.050    0.000  575.050
380.00   635.480  128.573    0.000  128.573       11.154  583.396   20.752  562.644        0.000  767.271    0.000  767.271
381.00   608.526  127.091    0.000  127.091       83.009  475.183   14.873  460.310        0.000  624.916    0.000  624.916
382.00   623.621  162.461    0.000  162.461       13.057  583.051   25.595  557.456        0.000  776.217    0.000  776.217
383.00   583.493  143.670    0.000  143.670        3.632  526.329    0.000  526.329        0.000  645.425    0.000  645.425
384.00   632.238  140.123    0.000  140.123       11.241  557.501   24.384  533.117        0.000  715.095    0.000  715.095
385.00   601.586  129.602    0.000  129.602       11.241  519.932    9.511  510.421        0.000  696.999    0.000  696.999
386.00   751.046   57.669    0.000   57.669       20.925  515.692   41.678  474.015        0.000  564.193    0.000  564.193
387.00   740.797   34.087    0.000   34.087       20.752  534.584   20.407  514.178        0.000  634.165    0.000  634.165
388.00   757.239   34.891    0.000   34.891       20.493  557.067   20.925  536.142        0.000  686.241    0.000  686.241
389.00   648.062   70.499    0.000   70.499       29.745  546.174   25.595  520.579        0.000  625.519    0.000  625.519
390.00   612.534   92.501    0.000   92.501        5.620  522.305   43.882  478.423        0.000  563.087    0.000  563.087
391.00   702.863   84.920    0.000   84.920        0.000  581.367   44.618  536.749        0.000  704.941    0.000  704.941
392.00   666.632  119.216    0.000  119.216       33.809  532.462   20.925  511.537        0.000  706.445    0.000  706.445
393.00   665.661  124.115    0.000  124.115      138.176  514.654    9.165  505.489        0.000  910.632    0.000  910.632
394.00   658.962   80.097    0.000   80.097      152.399  379.461   31.647  347.814        0.000  613.353    0.000  613.353
395.00   695.540    9.780    0.000    9.780      165.154  370.340   62.688  307.651        0.000  554.743    0.000  554.743
396.00   671.338   12.471    0.000   12.471      129.703  420.399   11.284  409.115        0.000  695.990    0.000  695.990
397.00   762.678    3.382    0.000    3.382       43.321  573.754   18.504  555.250        0.000  809.092    0.000  809.092
398.00   745.940   13.867    0.000   13.867      164.548  459.834  142.108  317.727        0.000  787.378    0.000  787.378
399.00   677.049   65.036    0.000   65.036      144.747  355.813    1.902  353.910        0.000  572.738    0.000  572.738
400.00   709.777   76.757    0.000   76.757      103.242  466.320    5.448  460.872        0.000  688.051    0.000  688.051
401.00   741.942   23.111    0.000   23.111      125.508  450.537   13.143  437.394        0.000  704.135    0.000  704.135
402.00   751.037   23.463    0.000   23.463      192.302  340.509   72.847  267.662        0.000  694.986    0.000  694.986
403.00   754.134    9.315    0.000    9.315      184.866  400.301   35.408  364.894        0.000  799.039    0.000  799.039
404.00   727.880   38.640    0.000   38.640       83.009  519.361    0.000  519.361        0.000  776.718    0.000  776.718
405.00   723.735   63.696    0.000   63.696      161.997  472.890   18.373  454.517        0.000  788.081    0.000  788.081
406.00   708.170   60.947    0.000   60.947       64.592  484.301   48.682  435.620        0.000  674.578    0.000  674.578
407.00   644.709   19.573    0.000   19.573       79.378  418.110   50.151  367.959        0.000  666.536    0.000  666.536
408.00   689.051   56.325    0.000   56.325      120.018  471.721   41.764  429.957        0.000  614.660    0.000  614.660
409.00   692.199  116.514    1.099  115.414       34.068  562.903   15.218  547.684        0.000  675.183    0.000  675.183
410.00   751.780   80.719   41.389   39.330      113.360  556.073   42.283  513.790        0.000  909.224    0.000  909.224
411.00   743.880   51.309   16.854   34.455       61.479  505.836   42.498  463.337        0.000  673.775    0.000  673.775
412.00   770.599   61.061    0.000   61.061       39.689  579.290    0.000  579.290        0.000  838.148    0.000  838.148
413.00   756.229   63.650    2.016   61.634      119.586  497.015    1.902  495.112        0.000  835.332    0.000  835.332
414.00   661.638  105.160    0.000  105.160       24.730  647.815   16.948  630.867        0.000  715.597    0.000  715.597
415.00   640.328   65.303    0.000   65.303       54.648  487.413   62.341  425.072        0.000  501.659    0.000  501.659
416.00   781.546   14.345    0.000   14.345       34.241  525.508    1.902  523.606        0.000  583.898    0.000  583.898
417.00   712.615   89.874    0.000   89.874      130.221  500.301    7.609  492.692        0.000  788.283    0.000  788.283
418.00   701.716   66.880    6.469   60.411        1.902  563.336    3.761  559.574        0.000  574.448    0.000  574.448
419.00   768.534   50.520    0.000   50.520       24.211  538.905   13.316  525.589        0.000  734.293    0.000  734.293
420.00   694.372   53.741    0.000   53.741       33.377  518.547   42.802  475.746        0.000  625.519    0.000  625.519
421.00   657.543   98.158    0.000   98.158       29.572  568.654   37.354  531.299        0.000  666.336    0.000  666.336
422.00   641.385   98.547    0.000   98.547       11.241  543.320   43.407  499.913        0.000  601.993    0.000  601.993
423.00   680.349   56.981    0.000   56.981       42.283  521.961   45.915  476.046        0.000  634.265    0.000  634.265
424.00   694.671   73.441    0.000   73.441       51.622  532.984   42.283  490.701        0.000  666.234    0.000  666.234
425.00   647.165   95.009    0.000   95.009       14.873  557.712   56.464  501.248        0.000  695.791    0.000  695.791
426.00   670.045  112.854    0.000  112.854        0.000  625.333   64.073  561.260        0.000  778.431    0.000  778.431
427.00   650.829   98.619    5.718   92.901       71.077  523.215   29.745  493.470        0.000  686.443    0.000  686.443
428.00   681.101  108.084    0.000  108.084       78.427  574.143   69.607  504.537        0.000  857.952    0.000  857.952
429.00   712.897   90.916    0.000   90.916       50.152  539.904   17.077  522.827        0.000  707.153    0.000  707.153
430.00   720.739   89.023    2.382   86.641       81.107  568.480   41.332  527.148        0.000  747.465    0.000  747.465
431.00   624.150  127.843    8.456  119.386       44.704  520.011   25.551  494.460        0.000  674.275    0.000  674.275
432.00   656.822  157.145   29.225  127.919       42.888  591.133   52.010  539.123        0.000  714.992    0.000  714.992
433.00   659.504   66.531    0.000   66.531       41.159  514.523   31.647  482.875        0.000  532.926    0.000  532.926
434.00   784.425   59.677    0.000   59.677       18.158  617.810   35.020  582.790        0.000  676.791    0.000  676.791
435.00   673.287   96.940    0.000   96.940       44.618  503.025   20.407  482.618        0.000  645.425    0.000  645.425
436.00   781.598    6.779    0.000    6.779        1.816  543.493   52.832  490.661        0.000  635.472    0.000  635.472
437.00   730.216   77.356    0.000   77.356       20.579  607.176   72.028  535.148        0.000  798.537    0.000  798.537
438.00   726.167   63.227    0.000   63.227        1.902  577.213   79.291  497.922        0.000  692.775    0.000  692.775
439.00   662.866  142.936    0.000  142.936       84.739  541.677   48.595  493.082        0.000  764.858    0.000  764.858
440.00   610.213  198.894    0.000  198.894       94.164  506.135    0.000  506.135        0.000  757.116    0.000  757.116
441.00   627.474  204.744    0.000  204.744       52.573  530.090    0.000  530.090        0.000  766.869    0.000  766.869
442.00   603.989  173.795    0.000  173.795       40.035  479.593    0.000  479.593        0.000  604.206    0.000  604.206
443.00   568.480  191.955    0.000  191.955       85.517  456.937    0.000  456.937        0.000  685.638    0.000  685.638
444.00   612.132  132.441    0.000  132.441       60.441  499.823    0.000  499.823        0.000  625.116    0.000  625.116
445.00   714.964  165.022    0.000  165.022       59.922  537.309    0.000  537.309        0.000  755.609    0.000  755.609
446.00   668.035  147.426    0.000  147.426        0.000  572.544    0.000  572.544        0.000  635.471    0.000  635.471
447.00   822.600   15.473    0.000   15.473      104.108  492.603  115.305  377.297        0.000  696.495    0.000  696.495
448.00   768.943   15.839    0.000   15.839      140.466  394.639    0.000  394.639        0.000  615.969    0.000  615.969
449.00   797.252   16.670    0.000   16.670      199.997  365.066   18.245  346.821        0.000  664.121    0.000  664.121
450.00   785.499   19.447    0.000   19.447      206.873  341.460  108.428  233.032        0.000  696.998    0.000  696.998
451.00   729.746   27.253    0.000   27.253      209.897  291.009  133.550  157.459        0.000  565.199    0.000  565.199
452.00   786.057   27.098    0.000   27.098      267.704  275.358  105.405  169.953        0.000  695.993   81.030  614.963
453.00   780.274   10.104    0.000   10.104      305.964  307.568   68.742  238.825        0.000  766.467    0.000  766.467
454.00   743.373   35.173    0.000   35.173      198.226  374.874  100.512  274.362        0.000  594.752    0.000  594.752
455.00   747.965   39.006    0.000   39.006      206.869  323.391   39.732  283.659        0.000  636.879    0.000  636.879
456.00   753.470    9.127    9.127    0.000      204.323  352.224  207.735  144.489        0.000  674.780   60.722  614.058
457.00   737.728    3.298    0.000    3.298      178.900  335.840  191.697  144.143        0.000  562.484    0.000  562.484
458.00   767.646    9.709    0.000    9.709      234.412  274.750  149.198  125.552        0.000  655.981   30.462  625.519
459.00   735.619    3.593    0.000    3.593       96.367  410.851  125.679  285.172        0.000  705.946    0.000  705.946
460.00   689.242   13.529    0.000   13.529      150.234  388.539  197.921  190.618        0.000  594.853    0.000  594.853
461.00   803.667   19.798    0.000   19.798      180.327  345.136  115.476  229.660        0.000  687.146    0.000  687.146
462.00   783.213   19.700    5.919   13.781      142.499  454.644  171.203  283.441        0.000  695.791    0.000  695.791
463.00   770.819    4.439    0.000    4.439      142.887  401.729  139.947  261.782        0.000  565.802    0.000  565.802
464.00   770.677    8.794    0.000    8.794      109.771  420.833   58.841  361.992        0.000  603.098    0.000  603.098
465.00   731.082   54.775    0.000   54.775       94.250  470.469    0.000  470.469        0.000  574.549    0.000  574.549
466.00   709.062   85.497    0.000   85.497       65.197  479.332    0.000  479.332        0.000  593.348    0.000  593.348
467.00   679.691  111.666    0.000  111.666       14.527  553.131    0.000  553.131        0.000  719.015    0.000  719.015
468.00   623.553  110.489    0.000  110.489       23.692  518.199    0.000  518.199        0.000  584.501    0.000  584.501
469.00   714.458  102.576    0.000  102.576       79.378  537.433    0.000  537.433        0.000  614.860    0.000  614.860
470.00   661.742  128.776    0.000  128.776       42.542  543.487    0.000  543.487        0.000  574.144    0.000  574.144
471.00   673.993   96.383    0.620   95.764       47.471  514.350    0.000  514.350        0.000  634.365    0.000  634.365
472.00   754.965  126.817    0.000  126.817       50.411  622.779    0.000  622.779        0.000  765.962    0.000  765.962
473.00   708.958  103.783    0.000  103.783       97.104  539.472    0.000  539.472        0.000  766.970    0.000  766.970
474.00   733.661   88.622    0.000   88.622       11.154  569.563    0.000  569.563        0.000  798.537    0.000  798.537
475.00   628.002  143.115    0.000  143.115        0.000  633.897    1.816  632.081        0.000  747.366    0.000  747.366
476.00   546.972  151.537    8.978  142.559       92.089  496.018    5.448  490.570        0.000  651.254    0.000  651.254
477.00   575.060  230.834   10.942  219.892       14.700  591.955    0.000  591.955        0.000  706.447    0.000  706.447
478.00   536.712  189.792    0.000  189.792       26.027  582.920    0.000  582.920        0.000  655.980    0.000  655.980
479.00   617.206  157.567    0.000  157.567       46.347  561.733    0.000  561.733        0.000  757.318    0.000  757.318
480.00   601.135  197.379    0.000  197.379       78.254  616.123    0.000  616.123        0.000  706.950    0.000  706.950
481.00   591.305  200.346    9.440  190.906       54.907  632.812    0.000  632.812        0.000  848.300    0.000  848.300
482.00   559.960  193.432    1.099  192.332       61.393  564.546    0.000  564.546        0.000  767.674    0.000  767.674
483.00   581.382  186.572    0.000  186.572       45.482  618.890    0.000  618.890        0.000  697.099    0.000  697.099
484.00   582.193  171.315    9.017  162.298       27.843  601.297    0.000  601.297        0.000  647.436    0.000  647.436
485.00   565.010  199.682   15.552  184.131       44.877  675.875    0.000  675.875        0.000  788.986    0.000  788.986
486.00   536.492  201.165    0.000  201.165       60.874  680.457    0.000  680.457        0.000  839.253    0.000  839.253
487.00   589.064  134.840    0.183  134.656      122.698  608.254    0.000  608.254        0.000  787.075    0.000  787.075
488.00   614.147  148.971    0.000  148.971       54.648  562.161    0.000  562.161        0.000  756.611    0.000  756.611
489.00   673.580   73.707    0.000   73.707       90.359  607.736    0.000  607.736        0.000  827.993    0.000  827.993
490.00   573.918  155.311    0.000  155.311       25.854  579.893    0.000  579.893        0.000  704.234    0.000  704.234
491.00   559.927  128.410    0.000  128.410       26.286  552.483    1.902  550.580        0.000  661.910    0.000  661.910
492.00   592.592  143.421    0.000  143.421       87.592  604.965    5.620  599.345        0.000  844.477    0.000  844.477
493.00   746.054   66.279    0.000   66.279        7.436  714.608   41.159  673.449        0.000  856.744    0.000  856.744
494.00   740.894   16.910    0.000   16.910        3.805  646.123   45.135  600.988        0.000  764.554    0.000  764.554
495.00   773.606   44.318    0.000   44.318       28.534  695.411   97.969  597.442        0.000  857.045    0.000  857.045
496.00   735.851   32.143    2.959   29.184       34.241  656.762  137.571  519.191        0.000  766.565    0.000  766.565
497.00   743.187   44.910    0.000   44.910       27.799  680.801  111.544  569.257        0.000  901.282    0.000  901.282
498.00   729.257   13.796    0.000   13.796       22.828  690.315  152.400  537.915        0.000  834.729   29.858  804.870
499.00   655.364   43.319    6.975   36.344        0.000  618.415  118.116  500.299        0.000  624.814    0.000  624.814
500.00   682.234   29.902    0.000   29.902        0.000  594.854  103.676  491.178        0.000  736.306   29.858  706.448
501.00   722.639   33.157    0.000   33.157       16.688  566.533   59.360  507.173        0.000  602.997    0.000  602.997
502.00   709.887   77.137    9.711   67.426       17.121  531.557   69.823  461.735        0.000  695.489    0.000  695.489
503.00   735.678  102.220   33.677   68.543       24.557  569.124   44.877  524.247        0.000  655.174    0.000  655.174
504.00   774.253   19.207    0.000   19.207        9.511  663.336   46.822  616.514        0.000  787.378    0.000  787.378
505.00   713.878   52.326   29.806   22.520       29.486  640.592   71.897  568.696        0.000  672.969    0.000  672.969
506.00   728.876   22.315   17.482    4.833       14.786  608.080   49.460  558.620        0.000  665.630    0.000  665.630
507.00   699.353   16.854    0.000   16.854       42.802  553.907  122.783  431.124        0.000  581.482    0.000  581.482
508.00   659.340   26.619    4.439   22.181        9.252  581.660  196.584  385.077        0.000  601.586    0.000  601.586
509.00   680.042   59.496   37.823   21.673       54.129  539.341  109.901  429.441        0.000  687.548    0.000  687.548
510.00   774.749    4.031    0.000    4.031       58.885  561.087  146.606  414.481        0.000  898.066    0.000  898.066
511.00   651.360   17.543    4.650   12.893       32.901  521.223  184.261  336.962        0.000  656.883    0.000  656.883
512.00   727.837   22.673    0.000   22.673       45.223  571.419  109.555  461.864        0.000  735.500    0.000  735.500
513.00   741.953   17.319    0.000   17.319       11.414  599.689  163.899  435.791        0.000  604.705    0.000  604.705
514.00   734.516   45.529    0.000   45.529       17.121  642.577  171.896  470.681        0.000  746.859    0.000  746.859
515.00   748.977   46.771    3.298   43.473        1.902  632.116  150.409  481.707        0.000  777.624    0.000  777.624
516.00   704.856   42.839    0.000   42.839       60.268  544.872  130.739  414.134        0.000  615.163    0.000  615.163
517.00   752.342   41.429    0.000   41.429       52.832  551.961  128.706  423.255        0.000  636.174    0.000  636.174
518.00   710.927   58.495    9.611   48.884       32.339  597.920  173.668  424.252        0.000  736.104    0.000  736.104
519.00   715.486   38.569    0.000   38.569       34.760  515.042  148.074  366.967        0.000  665.630    0.000  665.630
520.00   712.507   64.570   34.722   29.848       45.482  601.034  214.741  386.293        0.000  816.632    0.000  816.632
521.00   621.921   65.020   21.929   43.091       20.925  544.224  134.111  410.113        0.000  644.919    0.000  644.919
522.00   742.121   35.343    0.000   35.343        1.902  608.167  175.660  432.507        0.000  655.276    0.000  655.276
523.00   703.601   54.830    0.550   54.280        3.805  596.712  123.086  473.627        0.000  633.864    0.000  633.864
524.00   764.474   50.111    0.000   50.111       83.182  566.880  132.680  434.200        0.000  756.413    0.000  756.413
525.00   706.479   51.418    0.000   51.418       36.144  582.489  138.391  444.098        0.000  694.585    0.000  694.585
526.00   688.321   61.481    0.000   61.481       29.659  618.200  153.738  464.462        0.000  757.720    0.000  757.720
527.00   696.912   39.091    0.000   39.091       32.339  585.599  114.136  471.463        0.000  645.725    0.000  645.725
528.00   769.802   36.892    0.000   36.892       26.632  649.110  184.736  464.374        0.000  806.478    0.000  806.478
529.00   705.606   43.880    0.000   43.880       13.229  528.834  170.770  358.064        0.000  572.939    0.000  572.939
530.00   653.968   29.396    0.000   29.396       52.054  532.853  149.067  383.786        0.000  650.951    0.000  650.951
531.00   768.780   25.690    0.000   25.690       47.471  626.413  197.664  428.749        0.000  828.797    0.000  828.797
532.00   740.379   11.597    0.000   11.597        0.000  608.037  281.365  326.672        0.000  705.742    0.000  705.742
533.00   769.110    6.413    0.000    6.413        7.609  641.113  237.785  403.327        0.000  736.407    0.000  736.407
534.00   770.705    6.229    0.000    6.229       45.655  621.606  171.896  449.710        0.000  775.209    0.000  775.209
535.00   794.065    7.342    0.000    7.342       60.614  546.171  216.472  329.699        0.000  797.833    0.000  797.833
536.00   765.557   29.283    0.000   29.283       97.968  526.715   95.806  430.909        0.000  787.276    0.000  787.276
537.00   766.615    1.635    0.000    1.635       38.002  568.174  235.322  332.853        0.000  613.453    0.000  613.453
538.00   769.978   17.333    0.000   17.333      110.160  557.671  191.353  366.317        0.000  654.975    0.000  654.975
539.00   786.882    2.114    0.000    2.114       67.705  576.219  289.190  287.029        0.000  788.182    0.000  788.182
540.00   769.670   39.838   31.102    8.737       13.143  531.602  206.658  324.943        0.000  633.662    0.000  633.662
541.00   800.697   58.991   32.919   26.072        0.000  570.596   92.737  477.860        0.000  695.188    0.000  695.188
542.00   751.936   63.424   53.784    9.640        0.000  524.509  110.073  414.436        0.000  642.105    0.000  642.105
543.00   782.033   35.709   20.714   14.995       22.395  626.586  155.470  471.115        0.000  747.262    0.000  747.262
544.00   850.640   12.064    0.000   12.064       32.339  625.203  185.256  439.946        0.000  858.757    0.000  858.757
545.00   864.327    5.680    0.000    5.680       35.884  577.685  203.026  374.659        0.000  775.412    0.000  775.412
546.00   842.372   14.361    0.000   14.361        1.902  629.869  179.508  450.361        0.000  735.098    0.000  735.098
547.00   813.985   27.663    7.512   20.151       22.828  629.742  225.335  404.407        0.000  747.768    0.000  747.768
548.00   795.081   37.496   12.413   25.084        1.902  620.184  199.482  420.702        0.000  495.930    0.000  495.930
549.00   719.741   20.899    0.000   20.899        0.000  574.445  217.984  356.461        0.000  726.955    0.000  726.955
550.00   785.249   35.528    6.779   28.749        9.511  621.311  242.974  378.337        0.000  788.885    0.000  788.885
551.00   771.808   18.390    0.000   18.390      120.364  453.431  106.614  346.817        0.000  606.113    0.000  606.113
552.00   752.871   14.570    0.000   14.570      134.718  450.708  151.923  298.785        0.000  632.958    0.000  632.958
553.00   754.813    0.000    0.000    0.000       83.614  500.256  227.971  272.285        0.000  745.755    0.000  745.755
554.00   766.774   15.614    0.000   15.614      132.512  509.414  124.990  384.424        0.000  713.781    0.000  713.781
555.00   713.617   18.615    0.000   18.615      124.428  447.680  190.316  257.363        0.000  613.753    0.000  613.753
556.00   774.075   30.114    0.000   30.114      113.273  443.875  151.276  292.599        0.000  610.335    0.000  610.335
557.00   779.941   20.236    0.000   20.236       64.332  536.529   71.898  464.631        0.000  454.711    0.000  454.711
558.00   742.633    7.186    0.000    7.186      121.661  488.150   37.268  450.883        0.000  775.011    0.000  775.011
559.00   740.346   17.066    0.366   16.700        9.252  597.226  146.218  451.008        0.000  674.575    0.000  674.575
560.00   757.179    9.160    0.000    9.160        5.707  566.923   80.848  486.075        0.000  615.264    0.000  615.264
561.00   809.555    0.000    0.000    0.000        3.805  595.892   49.589  546.303        0.000  736.207    0.000  736.207
562.00   838.104    5.313    0.000    5.313       20.925  582.181  131.302  450.879        0.000  887.406    0.000  887.406
563.00   818.254    0.000    0.000    0.000      212.667  442.802  248.249  194.553        0.000  656.986    0.000  656.986
564.00   761.865   25.914    0.000   25.914       82.532  509.638  246.303  263.335        0.000  516.740    0.000  516.740
565.00   828.931   17.967    0.000   17.967       85.083  532.073  217.201  314.872        0.000  735.599   39.811  695.788
566.00   775.192   31.299    0.000   31.299       78.813  539.559  129.355  410.204        0.000  683.728    0.000  683.728
567.00   750.623   19.122    0.000   19.122        3.632  549.192  132.858  416.334        0.000  670.856   39.811  631.045
568.00   827.192    5.680    0.000    5.680      115.954  513.750  214.310  299.439        0.000  868.006    0.000  868.006
569.00   746.971    0.000    0.000    0.000      169.213  451.924  183.354  268.570        0.000  776.920    0.000  776.920
570.00   771.703   10.993    0.000   10.993      187.241  386.423  241.502  144.921        0.000  776.115   99.930  676.184
571.00   757.483   11.682    0.000   11.682      186.813  418.631  268.955  149.676        0.000  615.765   10.154  605.611
572.00   794.231    1.099    0.000    1.099      313.010  322.223  198.574  123.649        0.000  759.027  100.131  658.896
573.00   835.205    5.497    0.000    5.497      290.833  392.782  182.751  210.031        0.000  798.738   40.012  758.726
574.00   755.029    0.000    0.000    0.000      254.254  329.530  140.770  188.760        0.000  676.187   50.669  625.518
575.00   792.302    3.115    0.000    3.115      217.986  409.121  224.079  185.042        0.000  575.755   20.308  555.447
576.00   770.691   17.982    0.000   17.982      262.471  360.917  217.294  143.624        0.000  656.182  110.084  546.098
577.00   807.416    9.527    0.000    9.527      253.868  388.241  176.999  211.242        0.000  736.608    0.000  736.608
578.00   776.566   11.951    0.000   11.951      236.098  466.364  195.199  271.164        0.000  839.855    0.000  839.855
579.00   854.487   17.616    0.000   17.616      235.230  404.713  161.305  243.408        0.000  642.607    0.000  642.607
580.00   769.695   15.474    0.000   15.474      227.624  424.730  104.798  319.931        0.000  848.904    0.000  848.904
581.00   752.243   19.066    0.000   19.066      146.650  450.665  191.347  259.319        0.000  682.920    9.953  672.967
582.00   757.452    7.230    0.000    7.230      213.877  429.306  167.394  261.912        0.000  775.410    0.000  775.410
583.00   792.713   10.936    1.057    9.879      135.322  488.188  199.775  288.413        0.000  630.642    0.000  630.642
584.00   745.654   30.550    0.000   30.550      193.555  405.188  111.023  294.165        0.000  601.590    0.000  601.590
585.00   755.978   65.073    0.000   65.073      160.222  474.535   89.882  384.653        0.000  685.939    0.000  685.939
586.00   675.390   69.568    0.000   69.568      127.710  471.681   80.068  391.614        0.000  594.051    0.000  594.051
587.00   689.057   82.867    0.000   82.867       97.017  471.810  104.321  367.489        0.000  483.364    0.000  483.364
588.00   685.189   91.130    0.000   91.130      107.609  476.435   91.393  385.041        0.000  514.227    0.000  514.227
589.00   820.470   36.357    0.000   36.357      180.025  442.543   78.123  364.420        0.000  643.414    0.000  643.414
590.00   802.103   52.265    0.000   52.265      143.447  486.989   55.469  431.520        0.000  612.549    0.000  612.549
591.00   785.828   57.492    0.000   57.492      198.357  378.212   55.599  322.613        0.000  603.603    0.000  603.603
592.00   724.167   72.130    0.000   72.130      232.684  411.586   96.799  314.787        0.000  717.305    0.000  717.305
593.00   873.238   83.558    0.000   83.558      166.536  515.778  109.639  406.138        0.000  657.790    0.000  657.790
594.00   803.164   72.216    0.000   72.216      127.454  493.210  146.993  346.217        0.000  808.389    0.000  808.389
595.00   767.268   74.771    0.000   74.771       48.855  600.342  192.603  407.740        0.000  694.383    0.000  694.383
596.00   753.438   75.294    0.000   75.294      107.307  518.978  109.206  409.772        0.000  715.094    0.000  715.094
597.00   740.926   80.563    0.000   80.563      150.147  465.239   80.198  385.041        0.000  762.744    0.000  762.744
598.00   772.585   49.178    0.000   49.178      186.765  480.802  123.171  357.631        0.000  888.009    0.000  888.009
599.00   723.557   72.465    0.000   72.465      149.070  475.268  138.734  336.534        0.000  900.779   10.154  890.625
600.00   736.687   92.992    0.000   92.992      103.243  682.749  203.846  478.903        0.000  930.940   49.965  880.975
601.00   718.051   89.491    0.000   89.491       66.494  625.240  143.918  481.322        0.000  931.740    0.000  931.740
602.00   754.146   87.574    0.000   87.574      151.965  535.835  133.846  401.989        0.000  848.902    0.000  848.902
603.00   837.436   51.844    0.000   51.844      117.638  536.229  198.613  337.615        0.000  663.822    0.000  663.822
604.00   785.924   72.061    0.000   72.061      185.429  510.853  104.107  406.746        0.000  807.686    0.000  807.686
605.00   725.876   43.697    0.000   43.697       86.986  509.597  170.209  339.388        0.000  695.488    0.000  695.488
606.00   715.297   55.916    0.000   55.916      157.369  471.251  112.538  358.713        0.000  733.490    0.000  733.490
607.00   677.310   53.040    0.000   53.040       87.592  446.258   95.499  350.759        0.000  601.690    0.000  601.690
608.00   711.447   48.208    0.000   48.208      194.246  329.355   78.512  250.844        0.000  585.103    0.000  585.103
609.00   685.708   50.631    0.000   50.631      167.227  486.293  145.652  340.641        0.000  778.328    0.000  778.328
610.00   748.145   71.148    0.000   71.148      145.005  487.246   65.022  422.224        0.000  678.198    0.000  678.198
611.00   730.787   39.428    0.000   39.428      100.822  501.637  197.660  303.978        0.000  797.128    0.000  797.128
612.00   770.998   42.105    0.000   42.105      122.437  566.703  225.673  341.031        0.000  777.221    0.000  777.221
613.00   776.484   49.561    0.000   49.561      105.188  549.457  207.907  341.549        0.000  756.916    0.000  756.916
614.00   699.648   58.467    0.000   58.467      103.976  559.966  146.216  413.750        0.000  788.585    0.000  788.585
615.00   684.486   58.480   25.126   33.354      150.323  477.035  162.939  314.096        0.000  691.964    0.000  691.964
616.00   719.107   49.632    0.000   49.632      155.164  433.286   94.375  338.911        0.000  621.292    0.000  621.292
617.00   722.009   31.748    0.000   31.748      173.233  428.400  142.926  285.474        0.000  651.452    0.000  651.452
618.00   779.555   14.444    0.000   14.444      207.522  444.183  189.966  254.217        0.000  785.968    0.000  785.968
619.00   818.206    2.015    2.015    0.000      172.760  459.749  180.111  279.638        0.000  724.242    0.000  724.242
620.00   771.238    0.733    0.000    0.733      211.715  445.348  211.322  234.026        0.000  734.998    0.000  734.998
621.00   735.360   13.233    0.000   13.233      116.775  501.293  250.536  250.757        0.000  604.507    0.000  604.507
622.00   723.502    4.227    0.000    4.227       96.887  507.520  258.405  249.115        0.000  655.274    0.000  655.274
623.00   781.538   18.277    0.000   18.277      222.912  388.239  214.223  174.017        0.000  712.077    0.000  712.077
624.00   788.449    5.947    0.000    5.947      179.981  470.684  262.988  207.696        0.000  864.585    0.000  864.585
625.00   826.511    7.595    7.595    0.000      224.081  428.230  235.839  192.392        0.000  767.370    0.000  767.370
626.00   720.635    0.000    0.000    0.000      194.640  341.540  241.758   99.782        0.000  551.323    0.000  551.323
627.00   841.332   33.750   18.671   15.079      137.311  586.226  291.987  294.239        0.000  928.817    0.000  928.817
628.00   736.856   11.132    0.000   11.132      181.670  406.574  113.792  292.781        0.000  807.686    0.000  807.686
629.00   770.756    6.341    0.000    6.341      297.105  345.094  149.763  195.331        0.000  690.464    0.000  690.464
630.00   732.832   12.851    0.000   12.851      151.838  428.967  190.619  238.348        0.000  709.565    0.000  709.565
631.00   766.950   14.599    1.099   13.499      153.394  481.225  334.193  147.033        0.000  925.105    9.953  915.152
632.00   884.347   16.312    4.926   11.386      208.648  543.124  332.706  210.418        0.000 1028.749   30.159  998.590
633.00   800.112   21.942    0.000   21.942      221.833  519.306  222.389  296.918        0.000  954.957    0.000  954.957
634.00   862.110   18.475    0.000   18.475      305.189  472.187  250.707  221.481        0.000  975.169    0.000  975.169
635.00   880.224   16.938    0.000   16.938      282.793  534.696  194.369  340.327        0.000 1023.219    0.000 1023.219
636.00   787.729   14.319    0.000   14.319      317.547  461.777  211.802  249.975        0.000  910.526   49.764  860.762
637.00   810.354   16.883    0.000   16.883      261.134  472.358  274.782  197.577        0.000  818.940   39.811  779.129
638.00   842.847    0.000    0.000    0.000      151.925  597.779  326.057  271.722        0.000 1006.938   40.313  966.625
639.00   909.030    9.555    0.000    9.555      314.399  590.898  331.321  259.577        0.000 1077.914   70.574 1007.340
640.00   799.449    6.948    0.000    6.948      306.614  450.659  258.142  192.517        0.000  913.944    0.000  913.944
641.00   778.810    5.497    0.000    5.497      257.498  476.565  241.375  235.190        0.000  740.830    0.000  740.830
642.00   743.176   20.040    0.000   20.040      320.492  380.415  255.599  124.815        0.000  862.276   69.670  792.606
643.00   857.654   11.190    0.000   11.190      253.567  484.953  201.902  283.051        0.000  976.683   30.462  946.221
644.00   849.961    3.721    0.000    3.721      207.869  558.966  265.064  293.901        0.000 1159.050    0.000 1159.050
645.00   772.317   13.923    0.000   13.923      177.215  473.797  246.648  227.150        0.000  671.864    0.000  671.864
646.00   860.350   24.689   17.543    7.145      233.032  619.229  305.838  313.392        0.000 1197.452    0.000 1197.452
647.00   901.792   16.839    0.000   16.839      279.811  701.050  371.016  330.035        0.000 1608.420  101.438 1506.982
648.00   877.769   23.782   16.017    7.765      217.208  927.157  513.464  413.693        0.000 1687.131  231.826 1455.305
649.00   890.381   14.289    0.000   14.289      234.412  652.123  356.504  295.619        0.000 1316.981   20.308 1296.674
650.00   926.269   18.727    0.000   18.727      280.415  593.429  356.722  236.707        0.000  999.905   30.462  969.444
651.00   960.529   30.838   29.993    0.845      312.278  779.864  437.255  342.609        0.000 1288.019  121.847 1166.172
652.00   946.306   13.275    1.902   11.372      332.123  553.212  393.468  159.744        0.000 1032.879  132.000  900.878
653.00   921.546   72.178   69.979    2.199      285.345  842.561  449.781  392.780        0.000 1724.043  262.691 1461.353
654.00   972.095   32.630   20.850   11.779      258.626  938.799  673.617  265.181        0.000 1580.781  597.164  983.617
655.00   950.755   56.874   13.739   43.135      262.345  850.664  568.355  282.309        0.000 1298.489  314.770  983.719
656.00  1049.623   24.293   24.293    0.000      191.873  783.478  424.549  358.929        0.000 1080.835   20.107 1060.729
657.00  1081.298   16.036    0.000   16.036      114.611  979.337  407.091  572.246        0.000 1708.767    0.000 1708.767
658.00  1124.604   22.015   11.869   10.146      283.917 1017.702  452.183  565.519        0.000 2277.975  162.060 2115.915
659.00  1120.525   59.260   37.756   21.504      225.336 1228.159  789.161  438.999        0.000 2553.720  855.823 1697.896
660.00  1036.384    7.892    0.000    7.892      460.204  812.874  469.175  343.699       60.319 2276.560  586.204 1690.356
661.00  1101.411    0.000    0.000    0.000      443.131 1001.839  500.084  501.754        0.000 2584.695  605.412 1979.284
662.00   891.596   26.187    0.211   25.976      252.227  791.599  431.648  359.952        0.000 1095.712   91.385 1004.327
663.00   901.743   19.611    0.000   19.611      270.991  524.205  300.563  223.642        0.000 1015.388    0.000 1015.388
664.00   831.891  109.062    0.000  109.062      220.580  490.880   87.506  403.374        0.000  993.673    0.000  993.673
665.00   920.656   52.689    0.000   52.689      254.908  715.771  287.975  427.796        0.000 1116.826   10.154 1106.672
666.00  1007.379   62.793    0.000   62.793      313.706  971.556  510.940  460.616        0.000 1827.698  528.002 1299.697
667.00   936.081   40.527    7.566   32.960      164.892  839.342  483.010  356.332        0.000 1350.064  385.847  964.216
668.00   965.275   45.865    0.000   45.865      181.708  751.189  370.427  380.762        0.000 1197.957  294.463  903.494
669.00   900.134   48.289    0.000   48.289      270.902  648.763  334.192  314.571        0.000 1022.727  171.812  850.915
670.00   854.364   28.211    0.000   28.211      308.211  338.602  167.612  170.989        0.000  779.430   20.106  759.324
671.00   840.765   45.542    0.000   45.542      423.607  419.954  152.597  267.357        0.000 1073.489  221.874  851.616
672.00   928.601   37.595    0.000   37.595      305.695  450.227  132.889  317.338        0.000  971.648    0.000  971.648
673.00   834.947   10.850    0.000   10.850      234.226  383.832   14.786  369.046        0.000  879.358    0.000  879.358
674.00   846.479  100.085    0.000  100.085      203.200  674.682  168.989  505.692        0.000 1303.804  161.051 1142.752
675.00   794.465   39.950    0.000   39.950      353.948  354.383    0.000  354.383        0.000 1074.397    0.000 1074.397
676.00   686.415  145.200    0.000  145.200      120.882  575.791   28.534  547.256        0.000 1177.850    0.000 1177.850
677.00   855.520   67.891    0.000   67.891      311.673  550.802   17.121  533.681        0.000 1299.697    0.000 1299.697
678.00   628.882   81.375    0.000   81.375      167.662  446.564    7.609  438.955        0.000  740.630    0.000  740.630
679.00   683.875   79.081    0.000   79.081      114.484  524.862    0.000  524.862        0.000  790.796    0.000  790.796
680.00   664.874   87.401    0.000   87.401      128.319  468.224    0.000  468.224        0.000  781.849    0.000  781.849
681.00   701.674   48.769    0.000   48.769      259.097  441.981  112.149  329.832        0.000  893.542    0.000  893.542
682.00   664.104  110.107    0.000  110.107      244.099  514.355    0.000  514.355        0.000  954.465    0.000  954.465
683.00   725.777  118.826    0.000  118.826      242.802  480.500    0.000  480.500        0.000  770.991    0.000  770.991
684.00   625.196  150.037    0.000  150.037      123.390  486.858    0.000  486.858        0.000  802.157    0.000  802.157
685.00   708.078  118.841    0.000  118.841      185.561  594.985    0.000  594.985        0.000 1066.157    0.000 1066.157
686.00   777.397   77.528    0.000   77.528      309.037  454.214   35.752  418.462        0.000 1157.542    0.000 1157.542
687.00   704.566  122.800    0.000  122.800      290.912  437.168   43.666  393.502        0.000 1179.743    0.000 1179.743
688.00   734.562  150.098    0.000  150.098      362.820  440.750   20.751  419.999        0.000 1021.210   10.154 1011.056
689.00   751.336  108.961    0.000  108.961      318.851  552.247  137.042  415.205        0.000 1296.572  243.088 1053.484
690.00   752.327  102.578    0.000  102.578      311.155  503.860  117.160  386.700        0.000 1101.633   50.769 1050.864
691.00   754.706  122.682    0.000  122.682      266.754  526.949  135.063  391.886        0.000 1193.219   40.616 1152.604
692.00   787.266  117.071    0.000  117.071      222.223  623.232  125.552  497.681        0.000 1212.116    0.000 1212.116
693.00   759.964   88.055    0.000   88.055      275.487  462.234  147.118  315.116        0.000 1101.834   30.159 1071.675
694.00   731.422  130.434    0.000  130.434      303.675  515.580  118.715  396.865        0.000 1029.850    0.000 1029.850
695.00   783.751  116.302    0.000  116.302      309.556  437.295   43.753  393.542        0.000  950.839    0.000  950.839
696.00   761.859  100.798    0.000  100.798      242.889  560.629  202.111  358.518        0.000 1110.174   91.183 1018.991
697.00   765.554   89.118    0.000   89.118      241.419  649.815  202.807  447.009        0.000 1282.186   71.077 1211.108
698.00   798.498   89.955    0.000   89.955      349.071  573.512  197.741  375.771        0.000 1242.177  172.213 1069.964
699.00   797.213  118.533    0.000  118.533      178.643  772.737  232.156  540.580        0.000 1261.676  172.011 1089.665
700.00   729.727  148.733    0.000  148.733      247.299  651.893   92.778  559.116        0.000 1211.311    0.000 1211.311
701.00   747.958  123.104    0.000  123.104      306.348  593.286   74.190  519.097        0.000 1232.327   50.769 1181.558
702.00   683.119  161.944    0.000  161.944      292.349  571.405   66.102  505.303        0.000 1145.374    0.000 1145.374
703.00   745.245  157.653    0.000  157.653      216.343  752.981  110.366  642.615        0.000 1297.681    0.000 1297.681
704.00   801.704  101.745    0.000  101.745      349.417  592.539  245.766  346.773        0.000 1357.395  242.181 1115.214
705.00   792.339  109.368    0.000  109.368      459.578  405.722  217.145  188.578        0.000 1131.792  414.697  717.096
706.00   794.680   96.030    0.000   96.030      342.241  495.443  145.346  350.097        0.000 1175.735   40.616 1135.119
707.00   693.066  139.454    0.000  139.454      415.566  458.895   53.177  405.717        0.000 1292.440   10.154 1282.286
708.00   811.880   83.764    0.000   83.764      380.027  557.040  144.825  412.215        0.000 1263.390  151.603 1111.787
709.00   803.164   94.290    0.000   94.290      436.577  470.534  130.041  340.493        0.000 1255.554  223.385 1032.168
710.00   771.136  119.253    0.000  119.253      254.476  644.993  122.823  522.170        0.000 1196.747    0.000 1196.747
711.00   809.492   98.478    0.000   98.478      374.187  504.382  137.857  366.526        0.000 1121.236   30.159 1091.076
712.00   809.063   43.059    0.000   43.059      321.488  624.785  222.558  402.227        0.000 1354.674   91.083 1263.591
713.00   697.019  191.247    0.000  191.247      231.819  661.769   33.502  628.267        0.000 1196.142    0.000 1196.142
714.00   722.615  159.214    0.000  159.214      258.712  623.806   71.157  552.650        0.000 1166.688    0.000 1166.688
715.00   746.168  139.924    0.000  139.924      263.901  606.306  132.117  474.189        0.000 1126.678    0.000 1126.678
716.00   713.148  184.126    0.000  184.126      203.157  625.718   29.741  595.977        0.000 1177.850    0.000 1177.850
717.00   689.143  170.127    0.000  170.127      214.787  580.747   14.871  565.876        0.000 1166.285    0.000 1166.285
718.00   666.259  191.246    0.000  191.246      218.418  594.617   50.405  544.211        0.000 1165.076    0.000 1165.076
719.00   692.778  198.764    0.000  198.764      142.240  732.670   29.872  702.799        0.000 1228.519    0.000 1228.519
720.00   717.983  157.498    0.000  157.498      273.758  585.500   90.397  495.103        0.000 1075.606    0.000 1075.606
721.00   724.816  189.175    0.000  189.175      178.167  622.428   39.035  583.393        0.000  974.672    0.000  974.672
722.00   664.078  199.364    0.000  199.364      265.716  641.479   70.766  570.714        0.000 1325.220    0.000 1325.220
723.00   700.268  178.214    0.000  178.214      216.862  695.960   65.667  630.293        0.000 1196.848   10.053 1186.794
724.00   718.966  188.655    0.000  188.655      271.683  592.545   72.929  519.616        0.000 1155.527    0.000 1155.527
725.00   693.509  188.934    0.000  188.934      296.499  652.423   59.482  592.941        0.000 1186.593    0.000 1186.593
726.00   688.496  177.481    0.000  177.481      279.465  571.886   50.362  521.524        0.000 1157.442    0.000 1157.442
727.00   754.692  155.418    0.000  155.418      389.884  541.523  112.312  429.211        0.000 1337.087   40.313 1296.774
728.00   709.980  190.522    0.000  190.522      246.866  609.280   59.526  549.754        0.000 1268.328   10.053 1258.275
729.00   682.273  199.423    0.000  199.423      245.915  629.346   31.600  597.746        0.000 1218.466    0.000 1218.466
730.00   665.171  205.024    0.000  205.024      185.906  645.589   76.820  568.769        0.000 1235.649    0.000 1235.649
731.00   690.295  158.518    0.000  158.518      330.222  530.450  107.474  422.975        0.000 1183.267   20.308 1162.959
732.00   719.085  168.712    0.000  168.712      324.601  588.946  115.605  473.340        0.000 1221.666   50.769 1170.896
733.00   689.723  179.765    0.000  179.765      289.841  569.114   45.133  523.980        0.000 1085.961    0.000 1085.961
734.00   677.012  159.131    0.000  159.131      303.849  599.858  147.162  452.697        0.000 1248.424   81.231 1167.193
735.00   744.762  148.490    0.000  148.490      260.615  691.471  155.673  535.797        0.000 1238.370   10.154 1228.216
736.00   710.340  177.558    6.749  170.808      254.908  570.744  112.964  457.780        0.000 1132.800   10.154 1122.646
737.00   677.786  178.958    0.000  178.958      205.102  614.553   73.276  541.276        0.000 1024.232   20.106 1004.125
738.00   722.761  171.578    0.000  171.578      221.704  513.774   74.961  438.812        0.000  983.515    0.000  983.515
739.00   725.662  182.924    0.000  182.924      163.079  583.762   78.418  505.344        0.000 1091.882   10.053 1081.829
740.00   750.884  142.115    0.000  142.115      320.451  514.559  142.151  372.409        0.000 1055.903    0.000 1055.903
741.00   739.352  166.168    0.000  166.168      163.598  728.693   98.267  630.426        0.000 1146.985   10.154 1136.831
742.00   757.328  200.575    0.000  200.575      144.056  834.262   98.735  735.527        0.000 1378.912   20.106 1358.806
743.00   764.208  153.123    1.379  151.744       98.401  783.932  132.552  651.380        0.000 1275.358    0.000 1275.358
744.00   710.471  189.416    0.000  189.416       76.092  882.812  137.085  745.727        0.000 1378.207   40.212 1337.994
745.00   673.274  200.097    0.000  200.097       87.333  868.289  100.941  767.348        0.000 1287.729   10.053 1277.676
746.00   727.102  190.407    2.956  187.452      190.922  734.961   29.741  705.220        0.000 1298.589    0.000 1298.589
747.00   795.387  174.318    0.000  174.318      187.203  658.564   52.090  606.474        0.000 1278.179    0.000 1278.179
748.00   714.884  180.087    0.000  180.087      116.559  715.417   31.600  683.818        0.000 1236.455    0.000 1236.455
749.00   736.926  191.219    0.000  191.219      112.149  717.536   50.232  667.305        0.000 1125.771    0.000 1125.771
750.00   720.775  187.880    0.000  187.880       64.159  770.202   35.404  734.798        0.000 1096.417    0.000 1096.417
751.00   738.854  189.373    0.000  189.373       77.475  704.047   24.165  679.882        0.000 1043.834    0.000 1043.834
752.00   756.266  155.063    0.000  155.063      147.774  705.230   45.568  659.662        0.000 1289.543    0.000 1289.543
753.00   773.116  164.903    0.000  164.903      273.153  661.533   35.491  626.042        0.000 1233.734    0.000 1233.734
754.00   803.077  149.180    4.138  145.042      207.005  594.110   42.883  551.226        0.000 1095.815    0.000 1095.815
755.00   709.744  188.222    0.000  188.222      100.649  678.675   22.306  656.370        0.000 1005.234    0.000 1005.234
756.00   765.016  174.447    6.280  168.167      220.667  639.332   59.569  579.763        0.000 1166.789    0.000 1166.789
757.00   703.813  183.849    0.000  183.849      151.579  670.458   31.730  638.727        0.000 1004.226    0.000 1004.226
758.00   747.678  197.035    0.000  197.035      104.626  785.937   64.069  721.867        0.000 1177.245    0.000 1177.245
759.00   695.299  184.314    0.000  184.314      244.964  644.869   31.861  613.008        0.000 1208.312    0.000 1208.312
760.00   745.123  167.317    0.000  167.317      273.844  627.345   89.875  537.470        0.000 1266.816    0.000 1266.816
761.00   683.662  166.247    0.000  166.247      105.751  825.574  108.594  716.980        0.000 1246.913    0.000 1246.913
762.00   710.315  196.438    0.000  196.438      182.880  633.156   20.534  612.622        0.000 1086.364    0.000 1086.364
763.00   693.630  191.481    0.000  191.481       91.656  668.385   26.023  642.362        0.000  984.523    0.000  984.523
764.00   800.774  164.890    0.000  164.890       28.534  838.275  123.562  714.713        0.000 1190.700    0.000 1190.700
765.00   719.458  191.327    0.000  191.327        0.000  804.126   58.971  745.155        0.000 1070.567    0.000 1070.567
766.00   707.958  182.841    0.000  182.841        0.000  789.137   31.643  757.494        0.000 1086.264    0.000 1086.264
767.00   748.457  147.782    0.000  147.782       41.851  704.135   74.961  629.173        0.000 1115.717    0.000 1115.717
768.00   706.369  191.517    0.000  191.517       24.730  827.011   27.882  799.129        0.000 1086.465    0.000 1086.465
769.00   742.074  194.833    0.000  194.833       55.167  771.621   44.612  727.010        0.000 1175.834    0.000 1175.834
770.00   737.226  178.965    3.350  175.615       39.516  743.307    5.620  737.687        0.000 1054.895    0.000 1054.895
771.00   711.466  190.656    0.000  190.656       26.546  798.613   32.165  766.448        0.000 1147.389    0.000 1147.389
772.00   698.811  172.438    0.000  172.438        5.448  813.995   46.470  767.524        0.000 1146.683    0.000 1146.683
773.00   730.356  138.008    0.000  138.008       61.652  866.464  100.376  766.088        0.000 1337.087   40.212 1296.875
774.00   662.754  187.471    0.000  187.471      109.382  775.422   78.375  697.047        0.000 1297.782    0.000 1297.782
775.00   731.214  175.770    0.000  175.770      115.176  871.143   81.962  789.181        0.000 1358.806   10.053 1348.753
776.00   694.560  189.211    0.000  189.211       75.227  868.197   77.169  791.028        0.000 1366.541    0.000 1366.541
777.00   734.648  184.507    0.000  184.507       10.981  856.890   58.667  798.223        0.000 1218.365    0.000 1218.365
778.00   750.383  162.124    0.000  162.124      223.434  692.632   95.065  597.567        0.000 1146.582    0.000 1146.582
779.00   748.668  203.866   25.956  177.911       89.408  916.101  254.466  661.634        0.000 1631.550   50.265 1581.284
780.00   812.582  184.574    6.108  178.465       72.028  981.032  287.878  693.154        0.000 1708.749  191.009 1517.741
781.00   722.028  259.586   66.333  193.253      195.850  951.463  404.610  546.853        0.000 1750.278  130.690 1619.588
782.00   854.046  149.186   30.946  118.240       94.077  840.441  252.827  587.614        0.000 1327.438   91.083 1236.355
783.00   859.374  145.519    0.000  145.519      138.868  956.998  284.649  672.349        0.000 1709.456  101.337 1608.118
784.00   869.704   42.218    0.000   42.218      152.782  797.034  221.602  575.431        0.000 1763.936   50.265 1713.671
785.00   917.116   76.351    0.000   76.351      210.809  987.178   35.798  951.380        0.000 2008.044    0.000 2008.044
786.00   928.548   92.931    0.000   92.931       11.370 1084.141  239.374  844.767        0.000 1957.457  232.733 1724.724
787.00   859.544   78.798    4.439   74.359        5.707  943.474  356.014  587.461        0.000 1674.879  253.444 1421.435
788.00   775.336  108.968   35.257   73.711        7.609  909.376  384.645  524.732        0.000 1309.247  264.001 1045.246
789.00   780.128  134.684   45.995   88.690        0.000  837.074  261.544  575.530        0.000 1344.223   80.425 1263.798
790.00   845.954  129.027   76.832   52.196        0.000  934.043  431.577  502.466        0.000 1457.523  271.434 1186.089
791.00   766.976  192.008   88.820  103.188       45.482  915.358  262.574  652.784        0.000 1687.333  321.699 1365.634
792.00   903.258  131.119   38.555   92.565       17.034 1113.329  472.042  641.287        0.000 1450.191  121.040 1329.151
793.00   858.524  124.505   43.551   80.954        9.252  962.355  299.063  663.292        0.000 1526.383  271.434 1254.949
794.00   924.767  120.070   33.146   86.924       81.626 1009.573  361.067  648.506        0.000 1490.304   10.053 1480.251
795.00   880.487  126.658   32.239   94.419       64.592  974.074  343.294  630.780        0.000 1022.520   10.154 1012.367
796.00   815.907  140.727   64.679   76.048        1.902 1064.860  315.099  749.761        0.000 1698.495  341.805 1356.689
797.00   843.201  139.233   76.892   62.340       15.218  952.625  355.785  596.840        0.000 1641.680  261.080 1380.600
798.00   790.367  166.191   87.281   78.910       17.121 1063.607  276.030  787.578        0.000 1858.336  282.797 1575.539
799.00   916.141  145.888   92.692   53.196       71.423 1021.843  405.071  616.772        0.000 1269.921  201.062 1068.859
800.00   831.335  131.049   84.082   46.967       75.573  960.751  270.059  690.692        0.000 1586.197  180.956 1405.242
801.00   847.369  182.786  108.514   74.273       18.850  987.169  312.689  674.480        0.000 1713.764  332.659 1381.104
802.00   794.261  175.532   84.165   91.367       66.062 1001.478  359.463  642.016        0.000 1819.132  321.699 1497.433
803.00   842.388  143.413   86.251   57.162       65.629 1039.654  378.661  660.993        0.000 1969.832  361.911 1607.921
804.00   818.641  157.507   65.625   91.883       54.648 1010.084  333.098  676.986        0.000 1890.109  241.274 1648.835
805.00   798.615  145.325   32.267  113.057       32.253 1004.504  153.465  851.039        0.000 1773.984   80.425 1693.559
806.00   709.429  228.611   83.095  145.516       39.602 1010.901  213.036  797.866        0.000 1890.612  201.062 1689.550
807.00   742.125  251.715   98.690  153.025       13.316 1123.618  280.351  843.268        0.000 1891.409  411.575 1479.833
808.00   885.007   91.254    0.000   91.254        9.511 1150.983  260.855  890.128        0.000 2063.217  110.584 1952.633
809.00   849.826  107.111    4.138  102.973       49.027 1099.013  426.563  672.450        0.000 1866.073  170.903 1695.170
810.00   760.524  157.898   32.762  125.136       66.321 1070.885  300.475  770.410        0.000 1825.385  101.539 1723.846
811.00   750.072  206.041   82.608  123.433       49.460 1011.725  358.605  653.120        0.000 1885.777  170.903 1714.874
812.00   791.746  195.961   83.817  112.144       41.851  974.152  418.092  556.060        0.000 1746.644  301.593 1445.051
813.00   798.378  169.665   52.111  117.554       91.310 1041.168  531.703  509.465        0.000 1746.946  412.278 1334.669
814.00   832.383  144.253   36.023  108.230      163.252  903.292  470.487  432.806        0.000 1737.699  291.540 1446.159
815.00   872.032  190.548   48.508  142.040       73.671 1044.286  302.970  741.316        0.000 1786.261  271.033 1515.228
816.00   857.922  134.447   28.649  105.799       56.723 1086.999  307.030  779.969        0.000 1818.933  120.637 1698.296
817.00   917.127  106.062   32.888   73.175       95.461  922.144  175.209  746.936        0.000 1603.383   10.053 1593.330
818.00   918.423   60.853    0.000   60.853       79.161  801.863   18.762  783.101        0.000 1488.977    0.000 1488.977
819.00   833.272  213.791   77.431  136.360      116.818 1057.468  174.218  883.250        0.000 2138.520   70.372 2068.148
820.00   784.852  200.612  101.870   98.742       47.212 1028.240  326.000  702.240        0.000 1826.161  191.009 1635.153
821.00   803.266  228.196   46.598  181.598       43.580 1188.339  417.058  771.282        0.000 2274.650  311.848 1962.802
822.00   767.065  237.671   46.111  191.560       85.344 1085.136  392.017  693.119        0.000 2052.268  351.858 1700.410
823.00   784.585  200.217   18.091  182.126       13.316 1178.480  315.118  863.363        0.000 1998.885  120.637 1878.248
824.00   780.968  263.386   88.977  174.409        7.609 1200.357  327.398  872.958        0.000 2065.033  280.584 1784.449
825.00   812.586  195.119   19.856  175.264        7.523 1121.932  154.201  967.731        0.000 1907.192  130.690 1776.502
826.00   873.735  184.927    4.593  180.333        0.000 1005.115  186.801  818.314        0.000 1668.727   50.265 1618.461
827.00   929.479  159.813   52.163  107.650        5.707 1299.713  408.635  891.078        0.000 2310.852  515.832 1795.019
828.00   729.773  166.117    5.714  160.403        0.000  837.155   15.044  822.111        0.000 1255.453    0.000 1255.453
829.00   767.727  135.039   15.217  119.822        0.000 1061.057  157.576  903.482        0.000 1757.604   40.212 1717.391
830.00   634.410  220.979   44.116  176.863        0.000  823.537   53.996  769.541        0.000 1473.904    0.000 1473.904
831.00   797.730  198.918   49.997  148.921       26.546  994.218  248.494  745.724        0.000 1687.535   30.159 1657.375
832.00   765.930  230.303   75.854  154.450       26.632  932.397  200.165  732.232        0.000 1526.786   40.212 1486.573
833.00   762.383  257.192   73.246  183.946        0.000 1096.855  174.479  922.377        0.000 1820.543  100.531 1720.012
834.00   764.424  217.989   45.932  172.056        0.000  919.509   65.059  854.450        0.000 1521.444   40.212 1481.232
835.00   774.879  171.453   46.337  125.116        0.000 1102.172  351.034  751.138        0.000 1644.601  211.115 1433.486
836.00   810.248  176.398   38.546  137.852        7.609 1001.137  266.343  734.794        0.000 1788.771  211.115 1577.656
837.00   840.872  140.870    0.000  140.870        1.902  907.230   59.873  847.357        0.000 1541.152    0.000 1541.152
838.00   762.895  174.439    7.113  167.326        0.000  908.575   76.219  832.356        0.000 1510.697    0.000 1510.697
839.00   834.269  132.773   22.373  110.400        0.000  971.830   88.889  882.941        0.000 1678.296    0.000 1678.296
840.00   786.346  179.603   65.141  114.462        0.000 1032.307  244.701  787.606        0.000 1727.447   10.154 1717.293
841.00   724.644  191.087   68.961  122.126        0.000 1000.013  250.745  749.269        0.000 1798.320   40.212 1758.108
842.00   752.892  205.340   66.078  139.262        1.902 1059.109  250.386  808.723        0.000 1815.705  130.690 1685.015
843.00   863.484  176.231   41.385  134.846        0.000  967.630  276.203  691.428        0.000 1583.880  100.531 1483.349
844.00   822.918  155.269   36.499  118.771        0.000  965.250  203.353  761.897        0.000 1695.876   70.372 1625.505
845.00   823.358  177.114   34.283  142.831        5.707 1023.188  223.863  799.325        0.000 1688.042    0.000 1688.042
846.00   836.739  216.625   38.319  178.306        3.805  995.036  115.334  879.702        0.000 1644.400   90.478 1553.922
847.00   745.899  208.605   52.873  155.732        3.805  940.176   51.488  888.687        0.000 1560.056    0.000 1560.056
848.00   755.887  276.954  102.773  174.181        0.000  955.265  217.796  737.469        0.000 1713.166  140.743 1572.423
849.00   838.153  301.521  138.367  163.154        0.000 1193.613  225.228  968.385        0.000 2170.290  100.531 2069.759
850.00   806.157  247.251   75.066  172.184        0.000 1040.566  375.249  665.317        0.000 1897.745  191.009 1706.736
851.00   747.285  227.836   61.828  166.008        7.436 1020.326  201.798  818.529        0.000 1693.355   20.106 1673.249
852.00   743.251  175.375   62.759  112.616        0.000  759.113  115.164  643.949        0.000 1439.113    0.000 1439.113
853.00   745.177  230.547   53.109  177.437        0.000  928.109  122.252  805.857        0.000 1570.906   10.053 1560.852
854.00   749.222  161.512   48.884  112.628        1.902  772.727    3.718  769.010        0.000 1419.507    0.000 1419.507
855.00   791.257  197.427   45.362  152.065        5.707  985.871   82.310  903.562        0.000 1631.225    0.000 1631.225
856.00   791.363  223.352   38.692  184.660        0.000  980.036  262.282  717.754        0.000 1764.435   40.212 1724.222
857.00   704.643  246.295   69.664  176.631        0.000 1048.258  282.942  765.316        0.000 1757.201  191.009 1566.192
858.00   737.323  260.315   45.837  214.478        0.000  914.143  122.726  791.417        0.000 1624.898   10.053 1614.845
859.00   774.807  291.599   63.563  228.036        7.609 1034.121   49.801  984.319        0.000 1936.351    0.000 1936.351
860.00   731.522  261.204   57.341  203.862       15.218 1031.745   57.537  974.207        0.000 1917.247    0.000 1917.247
861.00   686.612  279.416   54.283  225.132       32.339  945.882   18.632  927.250        0.000 1662.998    0.000 1662.998
862.00   696.073  299.905   66.819  233.086        0.000 1061.532  183.125  878.407        0.000 1771.470  100.431 1671.040
863.00   745.200  249.619   62.047  187.572        1.816  985.350   50.145  935.205        0.000 1591.013   10.053 1580.960
864.00   740.645  308.741   99.465  209.276        0.000 1083.193  200.548  882.645        0.000 1917.044  140.743 1776.301
865.00   787.310  196.422   76.032  120.390        0.000 1030.018  293.890  736.129        0.000 1735.887  231.826 1504.061
866.00   739.442  242.171  134.676  107.495        7.609 1045.884  218.363  827.521        0.000 1847.883   20.106 1827.776
867.00   828.190  192.320   53.746  138.574       32.166  982.325  119.834  862.491        0.000 1672.648    0.000 1672.648
868.00   711.504  210.945   75.456  135.489        0.000  989.677  161.724  827.954        0.000 1731.859   10.053 1721.806
869.00   720.700  247.722   92.704  155.018        3.805  916.138   31.600  884.538        0.000 1642.087    0.000 1642.087
870.00   748.994  248.136   67.738  180.398       13.316 1101.611  108.159  993.452        0.000 2010.445   30.159 1980.285
871.00   666.643  296.738   58.947  237.791        3.805 1012.463  154.763  857.700        0.000 1926.597   80.425 1846.172
872.00   716.779  242.158   83.222  158.936        1.902  908.266   68.776  839.490        0.000 1491.386    0.000 1491.386
873.00   849.424  200.325   51.939  148.386        0.000 1053.139  172.913  880.226        0.000 1684.209  110.584 1573.625
874.00   754.231  253.200   70.159  183.041        0.000 1074.979  111.056  963.923        0.000 1972.035   50.265 1921.769
875.00   714.082  274.705  114.019  160.686        0.000 1046.447  245.039  801.407        0.000 1879.649  140.142 1739.507
876.00   824.363  150.375   76.286   74.089        0.000 1013.459  227.950  785.508        0.000 1819.133  211.115 1608.018
877.00   875.118   33.746    0.000   33.746       60.874  799.461  150.974  648.487        0.000 1455.715    0.000 1455.715
878.00   853.935   35.134    1.691   33.443        7.350  862.100   41.851  820.250        0.000 1467.980    0.000 1467.980
879.00   733.496  206.152   88.548  117.604        0.000 1007.188   87.366  919.822        0.000 1794.692    0.000 1794.692
880.00   754.204  196.851  104.750   92.101        0.000  949.644  219.177  730.467        0.000 1998.979  110.584 1888.395
881.00   783.452  202.153   51.335  150.818        0.000  885.845  178.557  707.288        0.000 1616.971   40.616 1576.355
882.00   855.809  249.571  140.784  108.787       11.414 1235.677  326.525  909.152        0.000 2396.895  241.274 2155.621
883.00   724.391  256.470   95.637  160.833        0.000 1006.414   27.883  978.531        0.000 1627.922    0.000 1627.922
884.00   716.696  261.330   86.022  175.308        0.000  984.849  231.947  752.902        0.000 1920.782  172.616 1748.166
885.00   758.322  190.063   64.851  125.212        1.902 1048.778  316.742  732.035        0.000 2000.088  261.381 1738.707
886.00   904.587  142.875   47.325   95.549       51.103 1087.557  307.415  780.141        0.000 2171.696   30.159 2141.537
887.00   811.470  232.527   52.666  179.861       13.057 1025.042   69.559  955.483        0.000 1933.531    0.000 1933.531
888.00   737.307  278.667  140.488  138.179        0.000 1099.100   77.859 1021.241        0.000 2175.313    0.000 2175.313
889.00   889.961  108.786   21.889   86.897        0.000  872.554  105.485  767.069        0.000 1751.972    0.000 1751.972
890.00   774.190  190.063   83.990  106.073        3.718  914.929  129.952  784.976        0.000 1588.803   20.106 1568.697
891.00   830.278  134.201   13.728  120.473        0.000  960.152  216.027  744.125        0.000 1701.808   10.053 1691.755
892.00   827.279  191.546   44.939  146.607        0.000  949.727  329.282  620.445        0.000 1763.024  201.062 1561.962
893.00   667.371  235.490   72.574  162.916        0.000 1054.884  194.034  860.849        0.000 1449.284   81.231 1368.053
894.00   786.390  203.069   59.987  143.082        0.000 1016.743  269.892  746.851        0.000 1906.187  191.009 1715.178
895.00   821.932  185.657   41.473  144.184        0.000 1049.469  168.299  881.170        0.000 1750.158  110.283 1639.875
896.00   828.736  132.414    0.000  132.414        9.511  941.814  156.836  784.978        0.000 1612.528   20.106 1592.422
897.00   885.600  132.567   43.790   88.777        0.000 1129.195  194.158  935.036        0.000 2240.669   81.130 2159.539
898.00   769.435  131.442   20.524  110.918        0.000 1155.869  351.204  804.665        0.000 2056.885  301.593 1755.292
899.00   823.163  174.904    7.422  167.482        0.000  972.860    5.576  967.284        0.000 1674.862    0.000 1674.862
900.00   814.940  184.110    0.000  184.110        0.000 1089.768  142.573  947.195        0.000 1897.245   80.526 1816.719
901.00   795.259  129.465    0.000  129.465        7.566  815.830  154.081  661.749        0.000 1300.381    0.000 1300.381
902.00   722.988  249.567    0.000  249.567        0.000  907.319  235.062  672.258        0.000 1409.362    0.000 1409.362
903.00   848.147  183.959    8.727  175.232        1.902  973.943  312.400  661.543        0.000 1688.241  292.549 1395.692
904.00   785.417  216.277   19.740  196.537        1.902  997.758  328.170  669.588        0.000 1767.254  281.991 1485.263
905.00   668.940  340.467   46.867  293.600        0.000 1065.164  464.182  600.981        0.000 1203.575  281.587  921.987
906.00   653.796  348.994    6.198  342.796        1.902 1021.926  237.211  784.715        0.000 1697.688   50.265 1647.423
907.00   683.157  317.528   32.214  285.314        0.000 1097.678  397.558  700.120        0.000 1928.508  502.756 1425.752
908.00   714.185  342.371   37.184  305.187        0.000  962.783  443.246  519.537        0.000 1109.973  522.862  587.111
909.00   645.533  378.525   47.869  330.656        0.000 1007.101  360.513  646.588        0.000 1344.621  444.050  900.571
910.00   792.757  217.299   40.755  176.544       15.218  973.854  365.568  608.286        0.000 1253.135  150.796 1102.339
911.00   905.501   49.217   34.292   14.925       32.080  887.087  255.930  631.158        0.000 1514.818  120.637 1394.181
912.00   839.176  166.553    8.867  157.686       98.055  901.134  134.183  766.951        0.000 1606.909  120.637 1486.271
913.00   838.738  208.070    3.664  204.406       30.437 1025.517   55.808  969.709        0.000 1828.379    0.000 1828.379
914.00   823.494  215.821   44.467  171.354        3.805 1080.728  157.010  923.718        0.000 1365.332    0.000 1365.332
915.00   816.532  212.861   60.162  152.699       30.437 1047.872  124.672  923.201        0.000 1495.014   10.053 1484.961
916.00   893.190  182.944   25.510  157.434       18.937 1132.916  164.706  968.210        0.000 1429.178   10.053 1419.125
917.00   799.858  241.956   72.621  169.335       33.204  997.764   96.148  901.616        0.000 1737.296    0.000 1737.296
918.00   820.393  187.188   18.824  168.363        3.805  908.709    7.609  901.100        0.000 1484.969    0.000 1484.969
919.00   812.888  240.923    6.699  234.224        3.805 1011.593   52.047  959.546        0.000 1694.968    0.000 1694.968
920.00   742.508  287.671   16.390  271.281        7.609 1050.687   60.830  989.857        0.000 1925.196    0.000 1925.196
921.00   749.330  252.898   40.774  212.124       13.316  987.732   35.622  952.110        0.000 1774.794    0.000 1774.794
922.00   702.249  276.366   25.007  251.359        9.511 1018.900   96.658  922.242        0.000 1870.998    0.000 1870.998
923.00   836.519  184.010    1.576  182.434       20.925 1011.259  141.286  869.972        0.000 1898.057   10.053 1888.004
924.00   765.714  158.585    4.926  153.659       13.316  942.251   63.243  879.008        0.000 1554.425   10.053 1544.372
925.00   943.358  144.229   22.899  121.330        1.902 1263.226  216.862 1046.364        0.000 2033.376  162.462 1870.914
926.00   890.474  165.703   38.823  126.881        0.000 1101.870  214.905  886.964        0.000 1867.684  150.998 1716.686
927.00   861.342  140.212    0.000  140.212        1.902 1046.445   89.615  956.831        0.000 1969.324    0.000 1969.324
928.00   845.910  166.095    0.000  166.095       72.287 1024.766   51.362  973.404        0.000 2098.635    0.000 2098.635
929.00   795.603  197.989    6.563  191.426       76.697  978.346   20.447  957.899        0.000 1717.593    0.000 1717.593
930.00   790.000  173.134    0.000  173.134       81.799  979.128   84.995  894.133        0.000 1928.809    0.000 1928.809
931.00   850.354  193.968   19.174  174.794       92.694 1069.188   54.602 1014.586        0.000 2019.698    0.000 2019.698
932.00   785.520  172.272   13.202  159.071       24.730  850.246   44.829  805.417        0.000 1568.593    0.000 1568.593
933.00   784.263  171.190    7.280  163.911       45.396  862.620    9.511  853.108        0.000 1546.996    0.000 1546.996
934.00   797.816  173.410   17.734  155.676       73.930  866.721   48.851  817.870        0.000 1614.845    0.000 1614.845
935.00   773.905  207.967   11.231  196.735      152.876  849.251   61.863  787.388        0.000 1653.042    0.000 1653.042
936.00   822.061  156.631    0.000  156.631      176.395  805.846   60.221  745.624        0.000 1563.370    0.000 1563.370
937.00   755.317  258.783   47.038  211.745      111.890  945.666   50.188  895.478        0.000 1766.650   30.159 1736.491
938.00   766.656  197.950    7.488  190.462       92.348  830.659   63.200  767.459        0.000 1552.512   30.159 1522.352
939.00   752.976  194.591   25.222  169.369      106.702  818.907   24.686  794.220        0.000 1566.196    0.000 1566.196
940.00   809.709  202.685   33.386  169.300      136.533  914.063  102.498  811.564        0.000 1738.405   30.159 1708.246
941.00   807.773  169.919    0.000  169.919       66.580  872.167    5.576  866.591        0.000 1421.417    0.000 1421.417
942.00   795.916  182.500    0.985  181.515       98.919  808.047   72.885  735.162        0.000 1655.863    0.000 1655.863
943.00   884.269  212.821   61.118  151.703      119.153  900.802  238.985  661.817        0.000 1550.722  191.110 1359.612
944.00   777.919  200.309   45.889  154.421       24.730 1030.573  105.996  924.577        0.000 1646.617   90.478 1556.139
945.00   830.066  215.791   49.933  165.858       16.429 1040.215  201.883  838.332        0.000 1715.985  412.177 1303.809
946.00   808.979  204.596   33.607  170.988        0.000 1037.285  339.763  697.522        0.000 1413.689  262.388 1151.300
947.00   827.603  136.694   20.181  116.513        0.000  787.821  126.327  661.494        0.000 1301.082   91.385 1209.697
948.00   892.698  202.484   59.925  142.559       38.046 1097.410  243.637  853.774        0.000 1868.188  382.018 1486.171
949.00   799.034  263.773  102.995  160.778       30.264 1133.948   69.255 1064.693        0.000 1943.886   70.573 1873.313
950.00   747.121  214.484   27.251  187.233       68.483 1015.572   31.600  983.972        0.000 1787.965    0.000 1787.965
951.00   764.175  242.480   37.691  204.789      122.266  994.778   59.569  935.209        0.000 1949.816   20.106 1929.710
952.00   786.857  191.110   21.592  169.518      144.575  933.255   42.796  890.458        0.000 1786.453    0.000 1786.453
953.00   777.076  203.125   36.844  166.280      232.685  800.786   54.124  746.663        0.000 1682.903    0.000 1682.903
954.00   768.461  204.670   29.531  175.138      166.105  767.283  215.810  551.473        0.000 1456.005    0.000 1456.005
955.00   795.845  208.974   43.413  165.561      264.592  801.309  144.303  657.006        0.000 1765.945    0.000 1765.945
956.00   765.039  206.607   22.853  183.754      244.618  822.488  132.248  690.240        0.000 1594.943    0.000 1594.943
957.00   760.553  250.807   51.565  199.243      234.934  878.134   57.885  820.250        0.000 1797.615    0.000 1797.615
958.00   736.857  254.028   61.439  192.589      277.044  810.992   87.071  723.921        0.000 1695.373    0.000 1695.373
959.00   815.696  154.828    6.129  148.698      180.719 1001.653  178.202  823.450        0.000 1840.650   30.159 1810.491
960.00   873.330  119.169    0.000  119.169      185.429  791.759  134.451  657.308        0.000 1681.602    0.000 1681.602
961.00   905.146  174.746   12.893  161.853      163.598 1114.060  199.741  914.319        0.000 2384.130    0.000 2384.130
962.00   795.605  201.167    0.000  201.167      156.680  887.169  150.496  736.672        0.000 1831.897    0.000 1831.897
963.00   916.791  132.378    8.276  124.102      186.339 1012.936  327.002  685.935        0.000 2048.642   20.106 2028.536
964.00   843.517  104.258    0.000  104.258      228.484  809.234  223.461  585.773        0.000 1568.510    0.000 1568.510
965.00   935.463   76.369    0.000   76.369      144.009  962.061  398.513  563.548        0.000 1779.126   50.265 1728.860
966.00   845.138  173.528    0.000  173.528      288.062  960.469  327.661  632.808        0.000 2161.857    0.000 2161.857
967.00   916.960  114.168    0.000  114.168      100.042 1071.207  352.226  718.981        0.000 2182.983   20.308 2162.676
968.00   895.169   94.735    0.000   94.735      133.939  920.143  193.385  726.758        0.000 1664.231    0.000 1664.231
969.00   906.480  124.555    0.000  124.555      146.477  839.519  304.281  535.238        0.000 1573.851    0.000 1573.851
970.00   834.742   94.568    0.000   94.568       87.506  907.136  296.499  610.637        0.000 1552.941    0.000 1552.941
971.00   909.960   96.262    0.000   96.262      244.092  707.695  125.205  582.490        0.000 1298.185    0.000 1298.185
972.00   871.664   92.328    0.000   92.328      176.222  730.483  215.046  515.437        0.000 1572.444    0.000 1572.444
973.00   871.625   76.902    0.000   76.902      231.084  799.441  271.726  527.715        0.000 1600.091    0.000 1600.091
974.00  1002.623   27.333    0.000   27.333      210.895  586.426  239.603  346.823        0.000 1127.081    0.000 1127.081
975.00   962.663   41.196    0.000   41.196      198.055  650.455  150.281  500.174        0.000 1218.466    0.000 1218.466
976.00   971.590    4.947    0.000    4.947      142.932  622.440   74.190  548.251        0.000 1032.479    0.000 1032.479
977.00   869.656   40.687    5.284   35.403      208.388  645.541   83.608  561.932        0.000 1152.604    0.000 1152.604
978.00   836.814    9.171    0.000    9.171      172.244  651.101   68.091  583.010        0.000 1025.341    0.000 1025.341
979.00   814.304  104.818   67.322   37.496      134.804  861.451  218.183  643.267        0.000  952.651    0.000  952.651
980.00   877.936  128.086   65.083   63.002      139.214  828.652  263.420  565.233        0.000  708.962    0.000  708.962
981.00   792.536  160.670   64.016   96.654      122.352  837.248  228.138  609.110        0.000  993.874    0.000  993.874
982.00   803.450   99.982   40.572   59.410      177.433  587.023  258.538  328.484        0.000  720.121    0.000  720.121
983.00   895.866   93.135   17.931   75.204      232.081  676.685  160.347  516.338        0.000 1085.054    0.000 1085.054
984.00   870.684  112.951   34.818   78.133      290.792  725.134  152.651  572.483        0.000  983.818    0.000  983.818
985.00   794.645   95.579   17.218   78.361      222.137  622.899  190.915  431.985        0.000  933.754    0.000  933.754
986.00   726.838  114.412   38.782   75.629      180.891  640.619  135.183  505.436        0.000  831.510    0.000  831.510
987.00   816.367  102.400   31.011   71.389      222.569  664.493  257.191  407.303        0.000  873.234    0.000  873.234
988.00   894.485   74.091    4.335   69.757      211.933  671.837  147.597  524.241        0.000 1103.548    0.000 1103.548
989.00   871.500  125.382   62.622   62.760      219.715  724.841  165.750  559.091        0.000 1429.077    0.000 1429.077
990.00   925.643   73.257   40.820   32.437      159.620  910.050  241.933  668.117        0.000 1667.538   40.616 1626.922
991.00   865.815  129.615   49.717   79.898      169.304  742.809  104.664  638.145        0.000 1467.257    0.000 1467.257
992.00   933.622  103.236   13.900   89.335       77.389 1023.397  180.882  842.514        0.000 1854.712   30.159 1824.552
993.00   942.588  109.532   41.328   68.203      104.626  964.517  227.437  737.079        0.000 1276.466    0.000 1276.466
994.00  1002.371   51.557    0.000   51.557      115.176 1051.154  153.913  897.241        0.000 2052.772    0.000 2052.772
995.00   974.765  122.718   90.378   32.339      114.052 1126.978  323.087  803.891        0.000 1836.244  182.569 1653.675
996.00   911.253  100.254   52.856   47.398      182.534  863.644  149.244  714.400        0.000 1803.771    0.000 1803.771
997.00  1008.071   10.823    0.000   10.823      210.679  704.887  116.990  587.897        0.000 1297.686    0.000 1297.686
998.00   913.219   35.610    0.000   35.610      177.173  652.574   72.720  579.854        0.000 1383.240   10.154 1373.086
999.00   967.158   18.826    0.000   18.826      309.296  587.119   83.701  503.418        0.000 1604.313   91.385 1512.928
1000.00  1046.760   19.954    0.000   19.954      295.374  663.424  107.999  555.426        0.000 1641.309   71.077 1570.232
1001.00  1006.562   19.729    0.000   19.729      238.263  535.065  136.274  398.791        0.000 1074.301    0.000 1074.301
1002.00  1037.678   17.686    0.000   17.686      314.090  558.843  145.266  413.576        0.000 1289.141   20.107 1269.034
1003.00   990.229   28.790    0.000   28.790      272.548  809.601  110.679  698.921        0.000 1672.173   30.462 1641.712
1004.00  1051.982    9.429    0.000    9.429      285.345  674.580  161.437  513.143        0.000 1652.569   80.427 1572.143
1005.00   958.336    6.441    0.000    6.441      508.043  456.032  159.793  296.239        0.000 1754.410   10.154 1744.256
1006.00   817.688   59.913    0.000   59.913      323.391  611.977    0.000  611.977        0.000 1380.123    0.000 1380.123
1007.00   795.023   61.501    0.000   61.501      257.891  538.134    5.707  532.427        0.000 1113.308    0.000 1113.308
1008.00   845.490   19.881    0.000   19.881      307.654  444.746    0.000  444.746        0.000 1152.918    0.000 1152.918
1009.00   850.964   21.588    0.000   21.588      302.206  553.915   34.674  519.241        0.000 1361.525    9.953 1351.572
1010.00   779.517   68.313    0.000   68.313      182.448  681.196   31.129  650.068        0.000 1418.326    0.000 1418.326
1011.00   765.968   81.086    0.000   81.086      231.908  549.202   27.497  521.705        0.000 1242.091    0.000 1242.091
1012.00   762.132   51.587    0.000   51.587      265.198  560.443   45.655  514.788        0.000 1351.170    0.000 1351.170
1013.00   915.022   66.628    0.000   66.628      146.218  810.033  243.321  566.712        0.000 1682.729    0.000 1682.729
1014.00   744.189  132.139    0.000  132.139      158.579  660.011   45.655  614.356        0.000 1337.095    0.000 1337.095
1015.00   772.498  110.767    0.000  110.767      209.339  809.902   51.362  758.540        0.000 1634.775    0.000 1634.775
1016.00   694.581  118.686    0.000  118.686      119.672  819.933    0.000  819.933        0.000 1521.876    0.000 1521.876
1017.00   791.125   71.151    0.000   71.151      204.843  705.706   47.557  658.149        0.000 1441.851    0.000 1441.851
1018.00   802.583   84.397    0.000   84.397      158.237  704.024    9.079  694.944        0.000 1540.575    0.000 1540.575
1019.00   922.445   21.321    0.000   21.321      109.987  480.849    0.000  480.849        0.000  910.230    0.000  910.230
1020.00   861.005   47.277    0.000   47.277      169.045  583.833    1.902  581.930        0.000 1134.822    0.000 1134.822
1021.00   891.716   43.699    0.000   43.699      191.441  561.351    0.000  561.351        0.000 1055.400    0.000 1055.400
1022.00   956.509   17.010    0.000   17.010      220.148  670.561   22.828  647.733        0.000 1213.640    0.000 1213.640
1023.00   754.126   56.342    0.000   56.342      241.159  358.843   19.023  339.820        0.000  944.311    0.000  944.311
1024.00   729.418   46.842    0.000   46.842      330.393  287.247   19.023  268.224        0.000  771.695    0.000  771.695
1025.00   851.580   13.162    0.000   13.162      336.707  272.893   49.200  223.693        0.000 1076.311    0.000 1076.311
1026.00   769.606    7.609    0.000    7.609      315.176  330.307   55.080  275.227        0.000  964.418    0.000  964.418
1027.00   892.099    1.212    0.000    1.212      357.242  351.275   57.069  294.206        0.000 1076.311    0.000 1076.311
1028.00   779.611   30.790    0.000   30.790      390.619  334.978   41.851  293.127        0.000 1066.157    0.000 1066.157
1029.00   831.617   21.786    0.000   21.786      389.625  229.527   54.302  175.225        0.000  790.997    0.000  790.997
1030.00   813.593   13.527    0.000   13.527      304.368  244.013   20.493  223.521        0.000  911.235    0.000  911.235
1031.00   725.514   82.871    0.000   82.871      258.194  368.614    7.609  361.004        0.000  811.305    0.000  811.305
1032.00   759.297   17.909    0.000   17.909      275.487  328.060    0.000  328.060        0.000  840.560    0.000  840.560
1033.00   853.689   62.172    0.000   62.172      429.055  341.186   39.775  301.411        0.000 1098.827    0.000 1098.827
1034.00   807.443  125.314    0.000  125.314      394.721  396.082   55.764  340.318        0.000 1107.256    0.000 1107.256
1035.00   849.894  132.642    0.000  132.642      274.450  649.208   18.545  630.662        0.000 1139.126    0.000 1139.126
1036.00   751.167  133.195    0.000  133.195      271.251  450.021    1.859  448.162        0.000  871.826    0.000  871.826
1037.00   709.715  104.085    0.000  104.085      190.403  571.490   18.589  552.902        0.000 1008.244    0.000 1008.244
1038.00   853.725  142.256    8.032  134.224      221.704  800.973  135.913  665.060        0.000 1212.325    0.000 1212.325
1039.00   796.350  141.353    0.000  141.353      185.301  673.905   96.794  577.111        0.000 1171.608    0.000 1171.608
1040.00   817.106  110.441    0.000  110.441      318.116  517.148   25.809  491.340        0.000 1060.221    0.000 1060.221
1041.00   754.668  152.076    0.000  152.076      265.717  586.050   72.237  513.813        0.000 1047.848    0.000 1047.848
1042.00   866.719   68.442    0.000   68.442      246.521  534.835   62.814  472.020        0.000 1007.443    0.000 1007.443
1043.00   761.531  106.732   16.189   90.543      280.849  470.702   50.454  420.248        0.000  946.308    0.000  946.308
1044.00   735.379  132.957    0.000  132.957      191.786  656.871  145.429  511.442        0.000 1091.984    0.000 1091.984
1045.00   731.545  126.525    0.000  126.525      243.494  597.684   89.145  508.539        0.000 1050.263    0.000 1050.263
1046.00   686.565  101.959    0.000  101.959      239.473  450.298   27.410  422.888        0.000  846.983    0.000  846.983
1047.00   631.458  157.936    0.000  157.936      193.256  550.556   31.474  519.082        0.000  765.350    0.000  765.350
1048.00   742.132  125.314    0.000  125.314      168.526  582.679    3.761  578.918        0.000  825.366    0.000  825.366
1049.00   686.412  156.976    0.000  156.976      201.038  533.222   24.643  508.580        0.000  836.628    0.000  836.628
1050.00   686.530  160.161   22.934  137.226      157.760  486.059   62.945  423.114        0.000  917.258    0.000  917.258
