# Supplementary material for: N-Glycans modulate tilting of HIV-1 envelope glycoprotein
Source: Nat Commun. 2026 Apr 15;17:5206. doi: 10.1038/s41467-026-71874-2 (PMC13254402; doi:10.1038/s41467-026-71874-2)
Supplement: Supplementary file 8 — Source Data [file 41467_2026_71874_MOESM8_ESM.zip › source_data/1_Main_Text_Figures/4_Figure_5/3_Raw_data/FP/FP.B.4.txt]

#ASA ANALYSIS
#SIM_TIME  ASA1.4 TotOccl1.4 ShldMem1.4 ShldGly1.4   ASA7.2 TotOccl7.2 ShldMem7.2 ShldGly7.2   ASA18.6 TotOccl18.6 ShldMem18.6 ShldGly18.6

  0.00   636.201  182.424    0.000  182.424       48.373  831.328    0.000  831.328       30.159 1498.642    0.000 1498.642
  1.00   947.113   92.548    0.000   92.548      403.027  485.249    0.000  485.249       70.072 1301.505    0.000 1301.505
  2.00   997.792   18.911    0.000   18.911      298.051  602.968   67.657  535.311        0.000 1419.020    0.000 1419.020
  3.00   839.940   98.977    0.000   98.977      223.173  424.811    0.000  424.811       40.616 1028.155    0.000 1028.155
  4.00   810.270  147.853    0.000  147.853      222.609  615.640   16.773  598.867       50.769 1344.630    0.000 1344.630
  5.00   757.040   98.586    0.000   98.586      229.134  536.794    0.000  536.794        0.000 1176.845    0.000 1176.845
  6.00   708.279  151.785    0.000  151.785      204.840  542.490    0.000  542.490       40.616 1165.983    0.000 1165.983
  7.00   639.899  213.197    0.000  213.197       86.465  581.015    0.000  581.015        0.000  838.245    0.000  838.245
  8.00   702.084  266.667    0.000  266.667       89.363  701.251   13.012  688.240        0.000 1221.783    0.000 1221.783
  9.00   652.630  229.104    0.000  229.104      111.628  667.619   30.002  637.616        0.000 1088.979    0.000 1088.979
 10.00   606.425  225.487    0.000  225.487      127.020  657.153    0.000  657.153        0.000 1174.030    0.000 1174.030
 11.00   674.558  200.363    0.000  200.363      126.414  659.445    0.000  659.445       10.154 1198.158    0.000 1198.158
 12.00   712.387  191.632    0.000  191.632       91.178  700.862    1.859  699.004        0.000 1157.139    0.000 1157.139
 13.00   832.240   92.102    0.000   92.102       81.539  757.501   60.527  696.975        0.000 1262.600    0.000 1262.600
 14.00   867.296   32.311    0.000   32.311      364.376  353.300   81.103  272.197       91.385  960.897   40.616  920.282
 15.00   918.444   18.405    0.000   18.405      367.272  465.454  111.975  353.480       20.308 1123.059    0.000 1123.059
 16.00   859.648   22.449    0.000   22.449      330.481  421.964  121.573  300.391        0.000 1074.703    0.000 1074.703
 17.00   838.895   67.262    0.000   67.262      278.728  559.143   83.092  476.050       50.769 1245.509   10.154 1235.355
 18.00  1029.666   17.953    0.000   17.953      285.431  605.913  138.641  467.272       30.462 1390.578   10.154 1380.424
 19.00  1072.764   16.064    0.000   16.064      614.047  764.001  192.555  571.447        0.000 2687.142  669.551 2017.591
 20.00  1070.261   21.547    0.000   21.547      842.681  602.463  233.852  368.611      282.192 2584.788 1148.279 1436.509
 21.00  1074.177   10.780    0.000   10.780      526.544  602.742  159.101  443.641       20.308 2073.293  507.392 1565.900
 22.00  1054.394   13.824    0.000   13.824      493.988  934.815  201.209  733.606       40.213 2927.220  700.618 2226.603
 23.00   918.256  117.468    0.000  117.468      661.366  601.818    0.000  601.818      262.489 2364.735  819.138 1545.597
 24.00   925.751   46.531    0.000   46.531      918.745  261.694    0.000  261.694      893.541 1294.358   30.462 1263.896
 25.00   899.507   29.392    0.000   29.392      434.111  419.926    0.000  419.926       91.385 1403.948    0.000 1403.948
 26.00  1032.820   68.099    0.000   68.099      422.041  939.881    0.000  939.881       30.159 2403.125    0.000 2403.125
 27.00   933.226  108.141    0.000  108.141      579.763  585.339   52.054  533.285      203.078 2046.660   10.154 2036.507
 28.00   919.526  128.638    0.000  128.638      471.201  919.000  190.134  728.865        0.000 2464.371  192.319 2272.052
 29.00   994.012   56.029    0.000   56.029      403.763  559.448   47.557  511.891        0.000 1512.928    0.000 1512.928
 30.00   828.364  100.173    0.000  100.173      162.773  519.180   27.882  491.297        0.000  886.296    0.000  886.296
 31.00   915.579   77.716    0.000   77.716      244.267  460.425   13.012  447.413        0.000 1042.726    0.000 1042.726
 32.00   973.907   69.424    0.000   69.424      450.066  406.115    0.000  406.115        0.000 1488.791    0.000 1488.791
 33.00   806.598  108.073    0.000  108.073      297.017  519.831    0.000  519.831       10.154 1327.237    0.000 1327.237
 34.00   803.825   62.189    0.000   62.189      286.469  291.475    0.000  291.475       60.119  841.062    0.000  841.062
 35.00   740.810  145.883    0.000  145.883      226.676  646.996   24.730  622.267        0.000 1358.609    0.000 1358.609
 36.00   863.073   87.927    0.000   87.927      214.569  614.285    9.338  604.947        0.000 1407.257    0.000 1407.257
 37.00   851.808   69.296    0.000   69.296      373.099  392.812    0.000  392.812        0.000 1172.715    0.000 1172.715
 38.00   835.631  100.234    0.000  100.234      403.023  544.679   22.828  521.851        0.000 1551.309   20.308 1531.002
 39.00   858.153   49.433    0.000   49.433      316.112  361.868    0.000  361.868        0.000 1034.890    0.000 1034.890
 40.00   870.315   31.241    0.000   31.241      407.215  344.526    0.000  344.526       49.965 1043.636    0.000 1043.636
 41.00   831.651   63.492    0.000   63.492      170.428  542.408    0.000  542.408        0.000  953.660    0.000  953.660
 42.00   826.428   38.047    0.000   38.047      339.209  325.191    7.435  317.755        0.000 1060.523    0.000 1060.523
 43.00   831.888   52.714    0.000   52.714      161.594  591.478   39.383  552.095        0.000  931.841    0.000  931.841
 44.00   855.784   84.681    0.000   84.681      262.805  554.464   42.753  511.711        0.000 1296.069    0.000 1296.069
 45.00   874.387   88.030    0.000   88.030      107.347  708.983    7.435  701.548        0.000 1276.672    0.000 1276.672
 46.00   800.553   20.504    0.000   20.504      273.800  452.562    0.000  452.562       91.385 1187.097    0.000 1187.097
 47.00   672.667  166.004    0.000  166.004      163.079  460.736    0.000  460.736        9.953  797.932    0.000  797.932
 48.00   826.265  168.815    0.000  168.815      220.060  585.754   20.490  565.264        0.000 1182.767   20.308 1162.459
 49.00   754.935  226.662    0.000  226.662      268.181  696.844   34.067  662.776      152.308 1715.682   71.077 1644.605
 50.00   723.612  163.582    0.000  163.582      318.116  372.148    0.000  372.148      365.540  869.007   30.060  838.948
 51.00   740.412  117.239    0.000  117.239      290.879  471.546    0.000  471.546      152.308 1186.795    0.000 1186.795
 52.00   757.260   38.428    0.000   38.428      357.371  286.638    0.000  286.638      345.232  791.801   40.616  751.186
 53.00   826.561   22.138    0.000   22.138      358.146  372.286    0.000  372.286      375.694  982.711   10.154  972.557
 54.00   815.435   23.153    0.000   23.153      331.259  423.953    0.000  423.953      213.231 1197.957    0.000 1197.957
 55.00   799.891   15.148    0.000   15.148      419.976  157.199    0.000  157.199      111.693  822.464    0.000  822.464
 56.00   828.816   12.457    0.000   12.457      580.460  106.398    0.000  106.398       71.077 1167.495  162.462 1005.033
 57.00   829.608   16.318    0.000   16.318      401.685  427.908    3.805  424.104      111.693 1397.506    0.000 1397.506
 58.00   817.554    7.398    0.000    7.398      288.795  315.130    0.000  315.130        0.000  943.303    0.000  943.303
 59.00   782.975   22.504    0.000   22.504      223.347  535.466    0.000  535.466       50.769 1243.989    0.000 1243.989
 60.00   837.489   20.190    0.000   20.190      129.356  590.038    0.000  590.038       10.154 1043.129    0.000 1043.129
 61.00   941.674   32.308    0.000   32.308      172.936  820.232    9.339  810.894        0.000 1918.279    0.000 1918.279
 62.00   998.226   46.068    0.000   46.068      177.990  835.165   39.774  795.390        0.000 1598.165    0.000 1598.165
 63.00   849.798  105.732    0.000  105.732      191.697  811.974   51.058  760.916        0.000 1462.159    0.000 1462.159
 64.00   993.536   36.213    0.000   36.213       49.200  916.042   55.167  860.875        0.000 1265.616    0.000 1265.616
 65.00   767.960   57.734    0.000   57.734       94.942  477.476    0.000  477.476        0.000  786.976    0.000  786.976
 66.00   696.281  114.653    0.000  114.653       74.578  592.841    0.000  592.841        0.000 1017.480    0.000 1017.480
 67.00   700.821   98.632    0.000   98.632       61.045  704.601   52.047  652.554        0.000  973.854    0.000  973.854
 68.00   724.299  111.622    0.000  111.622       58.712  707.416   34.241  673.175        0.000 1071.475    0.000 1071.475
 69.00   685.210  118.757    0.000  118.757       19.023  792.236   39.818  752.418        0.000 1015.475    0.000 1015.475
 70.00   568.308  183.339    0.000  183.339       36.749  735.611   37.785  697.826        0.000  867.198    0.000  867.198
 71.00   795.389  107.648    0.000  107.648      166.538  671.310    5.576  665.734       20.308 1143.863    0.000 1143.863
 72.00   880.929  113.070    0.000  113.070      178.600  759.988   28.447  731.541        0.000 1206.699    0.000 1206.699
 73.00   818.584  110.010    0.000  110.010       65.802  786.339    1.902  784.437        0.000 1299.697    0.000 1299.697
 74.00   880.508  146.381    0.000  146.381      206.659  732.898    0.000  732.898        0.000 1683.935    0.000 1683.935
 75.00   836.382  140.201    0.000  140.201       60.874  796.318    0.000  796.318        0.000 1628.843    0.000 1628.843
 76.00   932.216  123.173    0.000  123.173      115.781 1098.986   34.241 1064.745        0.000 2317.389    0.000 2317.389
 77.00   951.137  121.042    0.000  121.042      294.856 1008.742    0.000 1008.742      162.462 2420.327  132.000 2288.327
 78.00   896.866   86.112    0.000   86.112       58.449  813.244   11.327  801.917        0.000 1701.905    0.000 1701.905
 79.00  1006.626   20.997    0.000   20.997      745.867  525.762    0.000  525.762       81.231 2118.742  304.616 1814.125
 80.00   897.556  126.348    0.000  126.348      473.272  663.667   54.862  608.804      203.078 1872.119  426.362 1445.756
 81.00   875.763  158.156    0.000  158.156      208.808  848.273   42.883  805.389        0.000 2080.918    0.000 2080.918
 82.00   978.746   46.850    0.000   46.850      255.497 1025.450   89.364  936.086       70.674 1958.670  161.152 1797.518
 83.00   964.614   15.007    0.000   15.007      328.896  733.932    0.000  733.932      281.487 1608.823    0.000 1608.823
 84.00   907.213   94.892    0.000   94.892      489.421  658.880   52.656  606.224       80.425 2042.517  321.699 1720.818
 85.00   945.487   59.793    0.000   59.793      205.186  994.560   81.320  913.239        0.000 2173.401    0.000 2173.401
 86.00   835.745    8.032    0.000    8.032      309.292  532.874   16.816  516.058       71.077 1284.100    0.000 1284.100
 87.00   770.950    0.000    0.000    0.000      423.371  112.149    0.000  112.149       90.478  718.204    0.000  718.204
 88.00   794.650   16.060    0.000   16.060      172.283  545.972    0.000  545.972        0.000 1332.350    0.000 1332.350
 89.00   933.425    0.000    0.000    0.000      273.931  658.937   18.979  639.958        0.000 1442.834    0.000 1442.834
 90.00   870.730   20.645    0.000   20.645      387.851  555.046    5.576  549.469      121.847 1384.833    0.000 1384.833
 91.00   720.493  158.854    0.000  158.854      161.953  746.055    7.435  738.619        0.000 1332.753    0.000 1332.753
 92.00   784.909   90.350    0.000   90.350      192.217  825.428   31.643  793.785       10.154 1575.439    0.000 1575.439
 93.00   721.852  165.085    0.000  165.085      168.569  691.189    0.000  691.189        0.000 1534.420    0.000 1534.420
 94.00   842.765   22.801    0.000   22.801      104.281  876.188   43.753  832.435        0.000 1556.846    0.000 1556.846
 95.00   874.019   15.627    0.000   15.627      270.380  711.038   13.012  698.026        0.000 1505.975    0.000 1505.975
 96.00   798.541   71.898    0.000   71.898      185.427  561.471    0.000  561.471        0.000 1066.454    0.000 1066.454
 97.00   872.584   58.179    0.000   58.179       97.017  703.542    0.000  703.542        0.000 1166.488    0.000 1166.488
 98.00   950.074   84.773    0.000   84.773      374.710  631.630    0.000  631.630       50.769 1597.872    0.000 1597.872
 99.00   986.120   82.916    0.000   82.916       86.249 1337.759  160.690 1177.069        0.000 2666.232    0.000 2666.232
100.00  1020.691   36.341    0.000   36.341      530.337  966.295  115.248  851.047      221.173 2664.305  422.230 2242.075
101.00   919.894  128.800    0.000  128.800      412.528 1220.428  163.165 1057.263      161.857 2983.508  495.021 2488.487
102.00   956.976  119.651    0.000  119.651      487.134 1109.988   91.006 1018.983      120.437 2924.702  472.596 2452.106
103.00   956.010   91.002    0.000   91.002      440.919  983.265    1.902  981.363      301.493 2381.719  231.221 2150.498
104.00   874.959  134.306    0.000  134.306      199.740 1107.284    0.000 1107.284        0.000 2465.267    0.000 2465.267
105.00   917.174  135.591    0.000  135.591      408.129  981.019    0.000  981.019      152.308 2191.227   30.462 2160.766
106.00   917.651  120.738    0.000  120.738      179.854  976.223    0.000  976.223        0.000 2148.601    0.000 2148.601
107.00   934.547  141.297    0.000  141.297      189.708 1027.497    0.000 1027.497      101.539 1982.721    0.000 1982.721
108.00   884.335  183.721    0.000  183.721      321.445  900.306    0.000  900.306       30.462 1952.863    0.000 1952.863
109.00   803.957  175.635    0.000  175.635      302.465  804.326    0.000  804.326      132.000 1786.480    0.000 1786.480
110.00   802.413  257.984    0.000  257.984      212.971  969.392    0.000  969.392        0.000 1990.161    0.000 1990.161
111.00   795.390  226.463    0.000  226.463      146.477  900.220    0.000  900.220        0.000 1934.566    0.000 1934.566
112.00   747.871  229.945    0.000  229.945      186.771  934.199   51.362  882.836        0.000 2334.688    0.000 2334.688
113.00   893.334  140.996    0.000  140.996      334.026  820.277    0.000  820.277        0.000 2221.890    0.000 2221.890
114.00   782.171  196.840    0.000  196.840      220.666  891.398    0.000  891.398        0.000 1969.853    0.000 1969.853
115.00   728.852  225.260    0.000  225.260      148.898  996.455    0.000  996.455       30.462 2309.153    0.000 2309.153
116.00   811.272  221.758    0.000  221.758      161.695  913.837    0.000  913.837        0.000 1888.622    0.000 1888.622
117.00   726.797  225.063    0.000  225.063      104.626  909.124    0.000  909.124        0.000 1980.007    0.000 1980.007
118.00   688.350  235.459    0.000  235.459      190.230  828.493    0.000  828.493       60.923 1715.805    0.000 1715.805
119.00   634.170  358.074    0.000  358.074      173.109  949.981    0.000  949.981        0.000 2111.002    0.000 2111.002
120.00   650.782  368.191    0.000  368.191      144.488  992.308    0.000  992.308        0.000 2199.773    0.000 2199.773
121.00   704.510  291.281    0.000  291.281      163.598  945.269    0.000  945.269       40.616 2283.417    0.000 2283.417
122.00   810.146  242.646    0.000  242.646      241.592  893.648    0.000  893.648       10.154 2211.133    0.000 2211.133
123.00   728.654  279.708    0.000  279.708      146.477  955.168    0.000  955.168        0.000 2125.278    0.000 2125.278
124.00   774.694  268.593    0.000  268.593      283.268  765.674    0.000  765.674       40.616 1856.753    0.000 1856.753
125.00   702.418  280.101    0.000  280.101      371.380  746.435    0.000  746.435        0.000 2243.203    0.000 2243.203
126.00   733.324  234.360    0.000  234.360      357.459  837.701    0.000  837.701        0.000 2080.138    0.000 2080.138
127.00   718.508  274.995    0.000  274.995      258.669  823.435    0.000  823.435        0.000 1949.545    0.000 1949.545
128.00   779.112  217.538    0.000  217.538      317.511  793.516    0.000  793.516       71.077 1979.403    0.000 1979.403
129.00   830.083  210.266    0.000  210.266      213.057  986.814    0.000  986.814       71.077 2131.712    0.000 2131.712
130.00   924.012   75.089    0.000   75.089      317.424  909.384    0.000  909.384       60.923 1958.392    0.000 1958.392
131.00  1000.752   23.293    0.000   23.293      434.067  601.727    0.000  601.727        0.000 1653.876    0.000 1653.876
132.00   861.200  224.717    0.000  224.717      155.239 1031.032    0.000 1031.032        0.000 2148.797    0.000 2148.797
133.00   669.556  250.454    0.000  250.454      222.482  880.763    0.000  880.763       10.154 1969.853    0.000 1969.853
134.00   726.014  229.736    0.000  229.736      251.103  823.349    0.000  823.349      172.616 1908.929    0.000 1908.929
135.00   757.293  135.562    0.000  135.562      403.287  718.333    0.000  718.333        0.000 1980.007    0.000 1980.007
136.00   750.330  205.018    0.000  205.018      184.350  916.172    0.000  916.172        0.000 1908.929    0.000 1908.929
137.00   834.770  175.932    0.000  175.932      289.149  797.969    0.000  797.969        0.000 1806.989    0.000 1806.989
138.00   779.370  201.523    0.000  201.523      129.356  915.566    0.000  915.566        0.000 1675.189    0.000 1675.189
139.00   852.241  168.736    0.000  168.736      440.123  677.475    0.000  677.475        0.000 1867.912    0.000 1867.912
140.00   789.516  190.247    0.000  190.247      175.011  958.714    0.000  958.714        0.000 2000.314    0.000 2000.314
141.00   705.047  218.913    0.000  218.913      152.184  948.855    0.000  948.855        0.000 1888.622    0.000 1888.622
142.00   872.720  137.272    0.000  137.272      380.459  756.854    0.000  756.854        0.000 1908.929    0.000 1908.929
143.00   795.653  193.853    0.000  193.853      357.632  764.506    0.000  764.506        0.000 1908.930    0.000 1908.930
144.00   775.674  209.340    0.000  209.340      340.511  836.880    0.000  836.880        0.000 2101.853    0.000 2101.853
145.00   729.271  223.654    0.000  223.654      292.954  828.666    0.000  828.666       30.462 1868.314    0.000 1868.314
146.00   789.124  208.855    0.000  208.855      235.754  947.301    0.000  947.301        0.000 1980.007    0.000 1980.007
147.00   803.549  210.900    0.000  210.900      348.034  802.769    0.000  802.769        0.000 1939.391    0.000 1939.391
148.00   835.397  233.759    0.000  233.759      391.134  794.337    0.000  794.337       10.154 2071.392    0.000 2071.392
149.00   739.167  198.384    0.000  198.384      346.218  812.151    0.000  812.151      101.539 1868.314    0.000 1868.314
150.00   767.286  216.328    0.000  216.328      342.414  887.637    0.000  887.637      162.462 1929.237    0.000 1929.237
151.00   842.106  181.793    0.000  181.793      450.672  688.328    0.000  688.328        0.000 2030.776    0.000 2030.776
152.00   814.740  147.817    0.000  147.817      464.161  626.936    0.000  626.936       50.769 1766.775    0.000 1766.775
153.00   753.419  179.415    0.000  179.415      300.909  785.778    0.000  785.778       30.462 1861.277    0.000 1861.277
154.00   726.233  208.739    0.000  208.739      395.678  781.585    0.000  781.585       10.154 2061.238    0.000 2061.238
155.00   769.218  195.465    0.000  195.465      195.937  962.736    0.000  962.736       20.308 1938.989    0.000 1938.989
156.00   768.626  185.531    0.000  185.531      346.218  811.588    0.000  811.588        0.000 1939.391    0.000 1939.391
157.00   778.486  195.658    0.000  195.658      378.470  832.729    0.000  832.729        0.000 2061.238   10.154 2051.084
158.00   806.516  250.021    0.000  250.021      463.988  806.226    0.000  806.226      101.539 1919.083    0.000 1919.083
159.00   773.441  208.447    0.000  208.447      397.580  781.237    0.000  781.237       40.616 1908.929    0.000 1908.929
160.00   766.553  178.284    0.000  178.284      511.674  688.372    0.000  688.372      101.539 1868.314    0.000 1868.314
161.00   783.155  196.447    0.000  196.447      424.126  709.250    0.000  709.250       60.923 1756.218    0.000 1756.218
162.00   781.021  203.503    0.000  203.503      557.200  652.748    0.000  652.748      324.924 1654.479    0.000 1654.479
163.00   748.635  181.018    0.000  181.018      507.783  709.298    0.000  709.298      152.308 1990.161    0.000 1990.161
164.00   708.785  192.733    0.000  192.733      419.279  735.800    0.000  735.800      203.078 1716.006    0.000 1716.006
165.00   774.375  198.577    0.000  198.577      308.172  803.761    0.000  803.761        0.000 1868.314    0.000 1868.314
166.00   823.816  149.118    0.000  149.118      426.115  765.022    0.000  765.022       10.154 1919.083    0.000 1919.083
167.00   798.954  211.260    0.000  211.260      412.798  812.144    0.000  812.144       40.616 2162.173    0.000 2162.173
168.00   745.604  191.202    0.000  191.202      387.634  745.008    0.000  745.008       50.769 1675.390    0.000 1675.390
169.00   711.262  198.494    0.000  198.494      380.459  750.543    0.000  750.543      233.539 1938.989    0.000 1938.989
170.00   829.900  174.792    0.000  174.792      361.436  824.559    0.000  824.559       50.769 1896.564    0.000 1896.564
171.00   767.643  219.467    0.000  219.467      195.676  950.411    0.000  950.411       30.462 1776.929    0.000 1776.929
172.00   789.599  180.079    0.000  180.079      283.442  859.751    0.000  859.751       10.154 1827.699    0.000 1827.699
173.00   781.420  206.301    0.000  206.301      352.871  722.484    0.000  722.484       30.462 1705.751    0.000 1705.751
174.00   751.025  181.118    0.000  181.118      296.671  792.997    0.000  792.997        0.000 1868.213    0.000 1868.213
175.00   756.066  205.034    0.000  205.034      395.678  861.481    0.000  861.481        0.000 2112.007    0.000 2112.007
176.00   787.742  184.394    0.000  184.394      441.203  748.986    0.000  748.986      396.001 1533.236    0.000 1533.236
177.00   799.016  231.725    0.000  231.725      349.850  807.396    0.000  807.396      294.463 1711.582    0.000 1711.582
178.00   762.677  192.425    0.000  192.425      374.407  765.760    0.000  765.760      182.770 1766.775    0.000 1766.775
179.00   854.066  196.895    0.000  196.895      480.935  822.495    0.000  822.495      203.078 2347.538    0.000 2347.538
180.00   790.428  199.872    0.000  199.872      545.268  649.891    0.000  649.891      558.463 2132.315    0.000 2132.315
181.00   813.651  189.744    0.000  189.744      626.314  725.150    0.000  725.150      504.872 2047.758    0.000 2047.758
182.00   820.300  221.590    0.000  221.590      350.175  988.661    0.000  988.661      181.057 2014.577    0.000 2014.577
183.00   739.582  259.185    0.000  259.185      384.331  858.186    0.000  858.186      463.450 1834.123    0.000 1834.123
184.00   747.731  220.125    0.000  220.125      524.870  755.597    0.000  755.597      393.280 1762.945    0.000 1762.945
185.00   778.847  215.101    0.000  215.101      554.449  715.428    0.000  715.428      192.621 1974.464    0.000 1974.464
186.00   709.087  223.325    0.000  223.325      262.496  975.993    0.000  975.993      161.555 1912.735    0.000 1912.735
187.00   759.729  200.541    0.000  200.541      540.623  664.623    0.000  664.623       10.053 1948.528    0.000 1948.528
188.00   772.575  177.154    0.000  177.154      572.300  641.679    0.000  641.679       70.573 1996.687    0.000 1996.687
189.00   730.731  191.263    0.000  191.263      416.323  786.282    0.000  786.282      364.129 1749.264    0.000 1749.264
190.00   666.739  195.478    0.000  195.478      334.515  768.003    0.000  768.003       30.159 1881.266    0.000 1881.266
191.00   762.115  159.259    0.000  159.259      427.463  738.738    0.000  738.738      211.921 1883.179    0.000 1883.179
192.00   736.946  241.206    0.000  241.206      414.498  859.573    0.000  859.573      736.698 1499.650    0.000 1499.650
193.00   763.518  219.073    0.000  219.073      431.051  723.089    0.000  723.089      483.053 1408.266    0.000 1408.266
194.00   748.860  219.886    0.000  219.886      344.512  799.685    0.000  799.685      312.049 1740.420    0.000 1740.420
195.00   930.196  131.400    0.000  131.400      611.371  672.633    0.000  672.633      213.231 2079.937    0.000 2079.937
196.00   829.377  198.586    0.000  198.586      558.483  759.521    0.000  759.521      202.674 2177.339    0.000 2177.339
197.00  1043.553   23.927    0.000   23.927      634.237  790.655    0.000  790.655      233.539 2213.243    0.000 2213.243
198.00   920.408   63.984    0.000   63.984      594.986  677.778    0.000  677.778      132.000 1867.408    0.000 1867.408
199.00   817.459  223.478    0.000  223.478      140.851  878.256    0.000  878.256        0.000 1977.996    0.000 1977.996
200.00   699.583  189.795    0.000  189.795      275.487  707.046    0.000  707.046        0.000 2010.468    0.000 2010.468
201.00   728.083  219.582    0.000  219.582       87.506  945.312    0.000  945.312       10.154 1999.510    0.000 1999.510
202.00   755.385  277.997    0.000  277.997      141.808 1065.632    0.000 1065.632        0.000 2224.705    0.000 2224.705
203.00   764.527  234.093    0.000  234.093      246.174  899.139    0.000  899.139       10.154 2106.981    0.000 2106.981
204.00   727.586  237.872    0.000  237.872      290.706  823.911    0.000  823.911       40.616 2040.930    0.000 2040.930
205.00   816.153  226.209    0.000  226.209      375.358  750.370    0.000  750.370      182.770 2048.470    0.000 2048.470
206.00   769.082  214.912    0.000  214.912      178.384  835.065    0.000  835.065        0.000 1977.192    0.000 1977.192
207.00   799.372  224.596    0.000  224.596      311.977  663.253    0.000  663.253       81.231 1939.391    0.000 1939.391
208.00   828.753  217.905    0.000  217.905      248.769  711.156    0.000  711.156        0.000 1888.622    0.000 1888.622
209.00   859.492  217.039    0.000  217.039      237.701  793.128    0.000  793.128        0.000 2020.622    0.000 2020.622
210.00   904.476  154.570    0.000  154.570      345.354  741.635    0.000  741.635      264.001 1726.160    0.000 1726.160
211.00   714.118  185.812    0.000  185.812      208.648  736.534    0.000  736.534      132.000 1837.852    0.000 1837.852
212.00   734.625  200.511    0.000  200.511      235.798  677.693    0.000  677.693       40.616 1756.621    0.000 1756.621
213.00   729.203  184.959    0.000  184.959      326.763  665.199    0.000  665.199      101.539 1949.545    0.000 1949.545
214.00   893.506  213.052    0.000  213.052      405.103  684.697    0.000  684.697      182.770 1959.096    0.000 1959.096
215.00   801.768  207.826    0.000  207.826      104.626  949.159    0.000  949.159        0.000 1806.385    0.000 1806.385
216.00   787.888  216.356    0.000  216.356      332.902  760.574    0.000  760.574      182.770 1795.427    0.000 1795.427
217.00   929.791  126.367    0.000  126.367      425.077  761.179    0.000  761.179      111.693 1901.892    0.000 1901.892
218.00   793.952  231.577    0.000  231.577      422.223  747.558    0.000  747.558       40.616 2030.173    0.000 2030.173
219.00   833.678  232.170    0.000  232.170      459.182  756.287    0.000  756.287        0.000 2233.551    0.000 2233.551
220.00   766.650  237.193    0.000  237.193      334.674  780.285    0.000  780.285       10.154 2020.622    0.000 2020.622
221.00   713.701  231.439    0.000  231.439      306.270  742.457    0.000  742.457      101.539 1925.618    0.000 1925.618
222.00   681.979  236.306    0.000  236.306      219.370  745.095    0.000  745.095       10.154 1907.723    0.000 1907.723
223.00   744.118  186.879    0.000  186.879      223.261  694.295    0.000  694.295       20.308 1797.237    0.000 1797.237
224.00   761.331  180.888    0.000  180.888      336.534  674.537    0.000  674.537       10.154 1990.160    0.000 1990.160
225.00   790.136  213.999    0.000  213.999      260.484  860.053    0.000  860.053       10.154 2152.623    0.000 2152.623
226.00   693.384  210.756    0.000  210.756      230.091  784.912    0.000  784.912        0.000 1990.161    0.000 1990.161
227.00   734.518  166.760    0.000  166.760      302.033  644.403    0.000  644.403       10.154 1807.391    0.000 1807.391
228.00   738.221  186.108    0.000  186.108      289.149  651.576    0.000  651.576       20.308 1919.083    0.000 1919.083
229.00   660.419  225.667    0.000  225.667       98.919  828.449    0.000  828.449       10.154 1756.621    0.000 1756.621
230.00   680.430  184.350    0.000  184.350      207.350  784.695    0.000  784.695      121.847 1797.237    0.000 1797.237
231.00   683.082  183.933    0.000  183.933      115.781  834.156    0.000  834.156        0.000 1878.468    0.000 1878.468
232.00   705.065  171.199    0.000  171.199      347.208  629.919    0.000  629.919      111.693 1736.314    0.000 1736.314
233.00   719.293  226.421    0.000  226.421      295.673  738.826    0.000  738.826       50.769 1817.545    0.000 1817.545
234.00   667.576  223.646    0.000  223.646      260.998  787.725    0.000  787.725       30.462 2024.342    0.000 2024.342
235.00   655.839  217.766    0.000  217.766      328.962  707.655    0.000  707.655      141.953 1836.445    0.000 1836.445
236.00   631.567  207.752    0.000  207.752      328.493  676.958    0.000  676.958      101.137 1764.362    0.000 1764.362
237.00   675.349  230.152    0.000  230.152      340.663  784.611    0.000  784.611       20.308 2101.651    0.000 2101.651
238.00   683.580  228.106    0.000  228.106      199.741  719.326    0.000  719.326      101.539 1665.236    0.000 1665.236
239.00   652.587  217.812    0.000  217.812      116.040  783.487    0.000  783.487       30.462 1604.313    0.000 1604.313
240.00   779.518  156.263    0.000  156.263      351.925  708.864    0.000  708.864       50.769 2071.391    0.000 2071.391
241.00   730.233  238.243    0.000  238.243      167.402  846.478    0.000  846.478       10.154 1919.083    0.000 1919.083
242.00   673.166  250.674    0.000  250.674      195.937  686.425    0.000  686.425       50.769 1736.313    0.000 1736.313
243.00   666.389  146.885    0.000  146.885      253.006  591.008    0.000  591.008      182.770 1472.313    0.000 1472.313
244.00   657.693  200.140    0.000  200.140      260.615  608.387    0.000  608.387       50.769 1553.543    0.000 1553.543
245.00   719.269  215.991    0.000  215.991      241.592  768.871    0.000  768.871        0.000 1969.853    0.000 1969.853
246.00   712.364  229.003    0.000  229.003      186.425  814.486    0.000  814.486        0.000 1929.237    0.000 1929.237
247.00   739.990  215.470    0.000  215.470      169.218  815.220    0.000  815.220       30.462 1766.775    0.000 1766.775
248.00   640.817  268.904    0.000  268.904      220.666  718.896    0.000  718.896      121.847 1827.698    0.000 1827.698
249.00   691.381  203.858    0.000  203.858      283.096  694.857    0.000  694.857      152.308 1929.237    0.000 1929.237
250.00   655.827  214.985    0.000  214.985       70.385  761.867    0.000  761.867       30.462 1543.390    0.000 1543.390
251.00   729.122  213.751    0.000  213.751      213.185  686.771    0.000  686.771        0.000 1864.293    0.000 1864.293
252.00   693.451  227.143    0.000  227.143      207.091  759.190    0.000  759.190        0.000 1917.475    0.000 1917.475
253.00   712.973  155.527    0.000  155.527      357.632  638.435    0.000  638.435        0.000 1868.314    0.000 1868.314
254.00   686.805  204.866    0.000  204.866      297.191  736.276    0.000  736.276        0.000 1865.499    0.000 1865.499
255.00   658.625  176.552    0.000  176.552      197.839  734.502    0.000  734.502       81.231 1827.296    0.000 1827.296
256.00   742.222  167.912    0.000  167.912      334.804  672.676    0.000  672.676      182.770 1726.059    0.000 1726.059
257.00   718.286  218.708    0.000  218.708      298.228  730.785    0.000  730.785       71.077 1989.557    0.000 1989.557
258.00   712.041  156.707    0.000  156.707      355.079  533.854    0.000  533.854      324.924 1440.443    0.000 1440.443
259.00   708.835  162.405    0.000  162.405      360.009  600.608    0.000  600.608        0.000 1795.126    0.000 1795.126
260.00   655.646  210.779    0.000  210.779      353.132  629.054    0.000  629.054      111.693 1470.302    0.000 1470.302
261.00   682.653  193.339    0.000  193.339      240.244  796.544    0.000  796.544       60.923 1851.525    0.000 1851.525
262.00   644.963  205.995    0.000  205.995      110.159  919.285    0.000  919.285        0.000 1889.929    0.000 1889.929
263.00   673.862  152.683    0.000  152.683      379.447  626.116    0.000  626.116        0.000 2187.799    0.000 2187.799
264.00   571.166  230.437    0.000  230.437      157.358  676.008    0.000  676.008        0.000 1599.986    0.000 1599.986
265.00   659.441  149.999    0.000  149.999      385.637  568.831    0.000  568.831        0.000 1692.078    0.000 1692.078
266.00   681.132  137.271    0.000  137.271      297.911  529.056    0.000  529.056        0.000 1658.394    0.000 1658.394
267.00   674.967  163.274    0.000  163.274      354.816  671.338    0.000  671.338      132.000 1499.959    0.000 1499.959
268.00   720.578  183.130    0.000  183.130      349.542  673.760    0.000  673.760       10.154 1819.254   20.308 1798.946
269.00   773.952  142.302    0.000  142.302      465.066  617.296    0.000  617.296      182.770 1663.327    0.000 1663.327
270.00   722.172  171.076    0.000  171.076      430.957  587.203    0.000  587.203       30.462 1745.864    0.000 1745.864
271.00   833.027  160.434    0.000  160.434      567.620  627.326    0.000  627.326        0.000 2068.577    0.000 2068.577
272.00   741.296  168.229    0.000  168.229      454.476  513.316    0.000  513.316        0.000 1766.775    0.000 1766.775
273.00   856.482  152.266    0.000  152.266      602.423  545.872    0.000  545.872      101.539 1898.172    0.000 1898.172
274.00   836.299  171.317    0.000  171.317      345.440  731.691    0.000  731.691        0.000 1908.929    0.000 1908.929
275.00   772.085  180.658    0.000  180.658      353.654  758.669    0.000  758.669        0.000 2010.468    0.000 2010.468
276.00   787.887  145.346    0.000  145.346      461.567  629.660   15.218  614.442       50.769 1969.853   30.462 1939.391
277.00   738.009  180.187    0.000  180.187      458.194  598.791    0.000  598.791        0.000 1756.621   10.154 1746.467
278.00   702.397  169.878    0.000  169.878      366.625  744.879    0.000  744.879      142.154 1817.545   10.154 1807.391
279.00   704.965  140.473    0.000  140.473      509.729  419.586    0.000  419.586      426.463 1411.389   10.154 1401.235
280.00   764.844  123.465    0.000  123.465      647.473  408.820    0.000  408.820      507.694 1320.004   40.616 1279.389
281.00   748.336  117.722    0.000  117.722      669.739  391.699    0.000  391.699      192.924 1644.124   81.231 1562.893
282.00   739.860  143.136    0.000  143.136      591.310  418.158    0.000  418.158      335.078 1614.467   20.308 1594.159
283.00   718.201  156.591    0.000  156.591      596.197  424.212    0.000  424.212      385.847 1441.851   10.154 1431.697
284.00   698.978  156.721    0.000  156.721      646.436  456.551    0.000  456.551       40.616 1855.948  150.901 1705.047
285.00   746.974  144.472    0.000  144.472      497.581  566.667    0.000  566.667      172.616 1664.633    0.000 1664.633
286.00   779.518  142.714    0.000  142.714      667.102  412.495    0.000  412.495      506.890 1572.846  202.675 1370.171
287.00   746.352  147.698    0.000  147.698      675.575  437.269    0.000  437.269      121.646 1703.439   30.060 1673.380
288.00   751.839  142.661    0.000  142.661      566.798  494.380    0.000  494.380       60.923 1848.006    0.000 1848.006
289.00   781.206  152.267    0.000  152.267      667.620  418.245    0.000  418.245      182.770 1634.775    0.000 1634.775
290.00   818.922  131.298    0.000  131.298      564.291  499.914    0.000  499.914      477.232 1379.922    0.000 1379.922
291.00   855.177  123.924    0.000  123.924      414.701  711.459    0.000  711.459       10.154 1995.087   10.154 1984.933
292.00   840.582  127.003    0.000  127.003      583.592  511.847    0.000  511.847      261.381 1976.180  415.301 1560.879
293.00   893.625  104.233    0.000  104.233      521.076  730.817   73.320  657.497        0.000 2364.419  211.115 2153.304
294.00   861.256  119.132    0.000  119.132      510.658  602.841  153.771  449.070       60.319 2129.777  603.891 1525.886
295.00   800.150  100.804    0.000  100.804      481.479  621.953   97.355  524.598        0.000 1763.240   90.680 1672.560
296.00   712.934  127.951    0.000  127.951      435.150  466.148    0.000  466.148        0.000 1528.209   20.308 1507.902
297.00   770.393  144.775    0.000  144.775      524.990  468.999    0.000  468.999      361.317 1410.384    0.000 1410.384
298.00   781.632  151.795    0.000  151.795      297.364  595.160    0.000  595.160       10.154 1546.305   10.154 1536.151
299.00   828.227  150.813    0.000  150.813      376.656  534.243    0.000  534.243       59.918 1518.055    0.000 1518.055
300.00   689.238  149.478    0.000  149.478      283.183  448.423    0.000  448.423        0.000 1080.634    0.000 1080.634
301.00   760.744  138.381    0.000  138.381      415.393  470.472    0.000  470.472       90.983 1376.705   20.308 1356.398
302.00   850.966  107.477    0.000  107.477      439.345  529.226   22.828  506.399       49.764 1601.096   91.184 1509.912
303.00   701.242  151.158    0.000  151.158      347.081  451.792    0.000  451.792       50.769 1259.483   20.308 1239.175
304.00   807.558   77.897    0.000   77.897      345.354  395.246    0.000  395.246        0.000 1120.848    0.000 1120.848
305.00   993.403   27.577    0.000   27.577      576.050  450.412   64.678  385.734       91.385 1716.006  304.616 1411.389
306.00   857.434   56.508    0.000   56.508      408.820  352.833    0.000  352.833        0.000 1225.000   10.154 1214.846
307.00   877.732  117.541    0.000  117.541      415.429  605.811  196.741  409.070        0.000 1447.772   90.679 1357.093
308.00   765.397  129.107    0.000  129.107      388.024  802.653  145.825  656.828        0.000 1855.742  192.723 1663.019
309.00   792.808  153.881    0.000  153.881      294.421  750.302  203.959  546.344        0.000 1504.264  171.003 1333.260
310.00   799.022  192.192    0.000  192.192      306.010  771.624  184.523  587.102        0.000 1584.005  132.000 1452.005
311.00   710.931  223.515    0.000  223.515      277.216  766.689  116.768  649.921        0.000 1612.250   30.260 1581.990
312.00   854.685  155.663    0.000  155.663      292.954  774.987  115.388  659.599        0.000 1380.021   40.616 1339.405
313.00   761.020  182.025    0.000  182.025      498.097  546.449   47.557  498.891       10.154 1319.097   10.154 1308.944
314.00   846.676  126.679    0.000  126.679      350.104  708.812  215.257  493.556        0.000 1441.549    0.000 1441.549
315.00   817.166  124.899    0.000  124.899      302.854  655.140  243.358  411.782        0.000 1185.585   10.154 1175.431
316.00   799.148  160.502    0.000  160.502      244.531  827.070  163.364  663.707        0.000 1654.555   10.053 1644.502
317.00   773.384  127.279    0.000  127.279      249.979  819.548  283.369  536.180        0.000 1888.194   10.053 1878.141
318.00   778.529   49.147    0.000   49.147      260.615  721.846  216.862  504.984        0.000 1965.519  284.309 1681.210
319.00   822.842   93.453    0.000   93.453      400.347  790.627  140.719  649.908       50.769 2111.079  203.078 1908.001
320.00   831.886  131.744    0.000  131.744      396.283  839.177  165.061  674.116        0.000 2256.958  243.693 2013.265
321.00   877.981   93.482    0.000   93.482      315.954  669.557  158.237  511.320        0.000 1411.389    0.000 1411.389
322.00   875.266   93.671    0.000   93.671      416.863  644.678   13.316  631.362        0.000 1571.735   71.077 1500.658
323.00   823.593  154.366    0.000  154.366      427.671  750.464   11.414  739.050        0.000 1716.593   40.616 1675.977
324.00   838.290   87.262    0.000   87.262      523.944  666.775  118.794  547.981       20.308 2004.424   40.616 1963.809
325.00   930.562   49.646   11.586   38.060      239.170 1250.203  342.612  907.590        0.000 2723.735  192.218 2531.516
326.00   759.951  109.912    0.000  109.912      263.036  696.622    0.000  696.622        0.000 1965.226    0.000 1965.226
327.00   779.320  162.040    0.000  162.040      161.436  789.274    0.000  789.274        0.000 1629.949    0.000 1629.949
328.00   771.244  190.126    0.000  190.126      175.875  848.760    0.000  848.760        0.000 1701.928    0.000 1701.928
329.00   789.096   98.297    0.000   98.297       44.877  727.065    0.000  727.065        0.000 1440.443    0.000 1440.443
330.00   782.624  101.916    0.000  101.916      199.395  672.117    0.000  672.117        0.000 1723.345    0.000 1723.345
331.00   787.223   82.518    0.000   82.518      212.147  725.554    0.000  725.554        0.000 1613.864   71.077 1542.787
332.00   779.535   46.382    0.000   46.382      212.538  742.366    7.263  735.102        0.000 1918.882    0.000 1918.882
333.00   703.765   79.533    0.000   79.533        3.805  801.512   26.632  774.880        0.000 1604.313    0.000 1604.313
334.00   759.575   64.735    0.000   64.735      137.398  710.204   74.190  636.014        0.000 1746.467   30.462 1716.006
335.00   912.469    8.877    0.000    8.877      126.282  836.000  263.844  572.157        0.000 1623.311    0.000 1623.311
336.00   908.878   14.768    0.000   14.768      107.695 1005.660  250.967  754.693        0.000 1715.805   60.722 1655.082
337.00   927.092    6.200    0.000    6.200      151.360  822.685  154.086  668.599        0.000 1272.345   30.462 1241.884
338.00   841.553   51.959    0.000   51.959       93.126  916.777  260.442  656.335        0.000 1685.544   81.231 1604.313
339.00   805.205   36.283    0.000   36.283      155.124  751.408  162.041  589.366        0.000 1766.775   71.077 1695.698
340.00   870.086   91.798    0.000   91.798      265.974  728.926   53.264  675.662        0.000 2010.468   20.308 1990.161
341.00   661.570  175.124    0.000  175.124      136.965  714.269    0.000  714.269        0.000 1550.528    0.000 1550.528
342.00   719.714  149.119    0.000  149.119      111.890  807.959    7.609  800.349        0.000 1507.097    0.000 1507.097
343.00   856.829   90.156    0.000   90.156      193.208  820.397   48.981  771.416        0.000 1476.129    0.000 1476.129
344.00   856.395   89.623    0.000   89.623      187.982  824.991   11.414  813.577        0.000 1492.620   10.154 1482.467
345.00   845.760  105.331    0.000  105.331      125.033  726.677    0.000  726.677        0.000 1228.619   40.616 1188.004
346.00   745.092  139.726    0.000  139.726      138.868  687.940    0.000  687.940        0.000 1309.850   10.154 1299.697
347.00   875.232   18.306    0.000   18.306      264.977  662.689   26.632  636.057        0.000 1299.394    0.000 1299.394
348.00   742.743  114.085    0.000  114.085       97.796  647.947    0.000  647.947        0.000 1238.773    0.000 1238.773
349.00   796.431  100.364    0.000  100.364      143.018  581.974    0.000  581.974        0.000  864.789    0.000  864.789
350.00   757.221   77.923    0.000   77.923      177.945  712.323    0.000  712.323        0.000 1555.352    0.000 1555.352
351.00   828.489  110.248    0.000  110.248      248.937  679.683    0.000  679.683        0.000 1727.264   29.959 1697.305
352.00   786.813  117.879    0.000  117.879      301.935  734.804    0.000  734.804        0.000 1879.771   40.212 1839.558
353.00   744.852  152.685    0.000  152.685      235.365  668.438    0.000  668.438        0.000 1389.473   10.154 1379.319
354.00   798.366  142.763    0.000  142.763       81.799  803.889   26.632  777.257        0.000 1651.161    0.000 1651.161
355.00   707.675  158.884    0.000  158.884      224.249  726.327    7.609  718.718        0.000 1601.296   30.462 1570.835
356.00   793.295  147.263    0.000  147.263      212.405  816.042    0.000  816.042        0.000 1752.197   90.380 1661.818
357.00   709.386  106.058    0.000  106.058      228.232  603.288    0.000  603.288        0.000 1215.551   40.616 1174.935
358.00   797.466  106.956    0.000  106.956      157.241  604.932    0.000  604.932        0.000 1236.059    0.000 1236.059
359.00   724.111   93.616    0.000   93.616      176.222  568.786    0.000  568.786        0.000 1168.199   40.616 1127.584
360.00   772.208  111.253    0.000  111.253      142.455  677.994    0.000  677.994        0.000 1117.932    0.000 1117.932
361.00   635.512  103.437    0.000  103.437      108.431  565.892    0.000  565.892        0.000 1150.706    0.000 1150.706
362.00   800.411  114.847    0.000  114.847      223.514  803.376   62.776  740.600        0.000 1746.166   10.154 1736.012
363.00   732.405  106.002    0.000  106.002      222.392  460.345   18.588  441.757        0.000 1063.439    0.000 1063.439
364.00   692.243    7.413    0.000    7.413      330.006  250.542    0.000  250.542        0.000  953.359    0.000  953.359
365.00   806.603    9.808    0.000    9.808      263.122  358.839    5.707  353.132       20.308 1032.077   20.308 1011.769
366.00   760.104    7.074    0.000    7.074      399.743  305.663    0.000  305.663       49.965 1242.292   19.906 1222.387
367.00   778.920   30.722    0.000   30.722      252.401  492.646    3.632  489.014        0.000 1132.007    0.000 1132.007
368.00   708.724   55.352    0.000   55.352      267.965  303.154    0.000  303.154        0.000  879.366    0.000  879.366
369.00   686.012  111.123    0.000  111.123      214.873  465.285    0.000  465.285        0.000 1165.686    0.000 1165.686
370.00   736.332   36.585    0.000   36.585      337.485  419.023    0.000  419.023        0.000 1334.884    0.000 1334.884
371.00   702.327   67.136    0.000   67.136      203.200  550.662    0.000  550.662        0.000 1265.511    0.000 1265.511
372.00   740.959   68.083    0.000   68.083      112.149  591.095    0.000  591.095        0.000 1332.672    0.000 1332.672
373.00   737.824   54.644    0.000   54.644      125.379  580.715    0.000  580.715        0.000  990.456    0.000  990.456
374.00   813.425   52.534    0.000   52.534      283.614  467.653    0.000  467.653       81.231 1079.226    0.000 1079.226
375.00   751.798   38.890    0.000   38.890      160.658  514.377    0.000  514.377        0.000 1095.107    0.000 1095.107
376.00   829.410   26.818    0.000   26.818      108.431  559.484    0.000  559.484        0.000 1052.081    0.000 1052.081
377.00   823.914   23.163    0.000   23.163      105.923  518.448    0.000  518.448        0.000 1069.069    0.000 1069.069
378.00   811.503   30.097    0.000   30.097      178.816  532.289    0.000  532.289        0.000 1151.912    0.000 1151.912
379.00   837.719   11.809    0.000   11.809      133.161  605.560   13.273  592.287        0.000 1154.621    0.000 1154.621
380.00   792.984   29.080    0.000   29.080       85.603  565.710    0.000  565.710        0.000 1054.293    0.000 1054.293
381.00   798.461   20.954    0.000   20.954      102.465  574.015    0.000  574.015        0.000 1061.734    0.000 1061.734
382.00   721.750   72.370    0.000   72.370      151.924  522.515    0.000  522.515        0.000 1183.676    0.000 1183.676
383.00   771.695   86.056    0.000   86.056      100.475  664.830   11.327  653.503        0.000 1211.825    0.000 1211.825
384.00   660.741  143.840    0.000  143.840       15.218  735.700    9.511  726.188        0.000 1256.664    0.000 1256.664
385.00   688.674   98.162    0.000   98.162       34.241  711.830   28.534  683.295        0.000 1175.131    0.000 1175.131
386.00   713.650  132.381    0.000  132.381       93.213  694.923   11.414  683.510        0.000 1233.941    0.000 1233.941
387.00   674.739  203.046    0.000  203.046      100.735  731.882   35.535  696.347        0.000 1375.590   10.053 1365.537
388.00   808.514  183.093    0.000  183.093      173.109  743.309    1.902  741.407        0.000 1348.452    0.000 1348.452
389.00   919.268  105.372    0.000  105.372       93.213  902.230   26.632  875.598        0.000 1438.327    0.000 1438.327
390.00   931.680   62.230    0.000   62.230      415.566  563.247    0.000  563.247        0.000 1360.418  111.693 1248.726
391.00   954.744    0.000    0.000    0.000      518.419  339.689   49.460  290.229        0.000 1086.465  121.847  964.619
392.00  1072.961   21.771    0.000   21.771      343.708  923.472    0.000  923.472        0.000 2372.790    0.000 2372.790
393.00  1118.793    0.000    0.000    0.000      690.872  814.038   32.339  781.699      233.539 2595.366  324.924 2270.442
394.00  1113.307   17.923    0.000   17.923      224.254  883.099   30.437  852.662        0.000 1705.852   40.616 1665.236
395.00  1024.315  107.925    0.000  107.925      104.668  963.901  153.782  810.120        0.000 1959.699  182.770 1776.929
396.00   983.514  132.889    0.000  132.889      335.798  752.488    0.000  752.488        0.000 1553.544   20.308 1533.236
397.00   827.325  162.295    0.000  162.295      241.678  569.393    0.000  569.393        0.000 1034.489   40.616  993.874
398.00   897.587   99.688    0.000   99.688      281.799  532.212    0.000  532.212       91.385 1013.981   10.154 1003.827
399.00   780.574  212.382    0.000  212.382      244.141  545.571    0.000  545.571       10.154 1174.432   60.923 1113.509
400.00   894.023  128.362    0.000  128.362      346.344  607.799    0.000  607.799       20.308 1517.035  131.900 1385.135
401.00   881.750  134.460    0.000  134.460      124.894  695.592    0.000  695.592        0.000 1232.741    0.000 1232.741
402.00   848.973  102.706    0.000  102.706      143.269  679.115    0.000  679.115        0.000 1325.026    0.000 1325.026
403.00   794.148  137.795    0.000  137.795      112.236  591.874    0.000  591.874        0.000 1005.234    0.000 1005.234
404.00   811.181  150.540    0.000  150.540      112.149  760.047    0.000  760.047        0.000 1438.532    0.000 1438.532
405.00   751.919  229.113    0.000  229.113       50.408  807.741    0.000  807.741        0.000 1436.221    0.000 1436.221
406.00   695.125  203.024    0.000  203.024      151.739  649.933    0.000  649.933        0.000 1275.764   40.212 1235.551
407.00   801.529  123.835    0.000  123.835      108.431  774.667    0.000  774.667        0.000 1492.419    0.000 1492.419
408.00   736.674  178.817    0.000  178.817      132.079  612.619    0.000  612.619        0.000 1193.026    0.000 1193.026
409.00   845.730  114.588    0.000  114.588      114.570  734.544    0.000  734.544        0.000 1347.249    0.000 1347.249
410.00   788.391  155.413    0.000  155.413       20.666  790.788    0.000  790.788        0.000 1211.727    0.000 1211.727
411.00   887.459   49.685    0.000   49.685      152.222  648.843   74.353  574.491        0.000 1102.144    0.000 1102.144
412.00   830.373  131.506    0.000  131.506      166.435  561.907    0.000  561.907        0.000 1059.915   80.425  979.490
413.00   788.786   93.064    0.000   93.064      127.713  458.057    0.000  458.057        0.000  768.076    0.000  768.076
414.00   840.754   65.591    0.000   65.591      146.120  709.981    0.000  709.981       60.319 1352.272    0.000 1352.272
415.00   881.225   65.525    0.000   65.525       33.765  709.466    0.000  709.466        0.000 1013.176    0.000 1013.176
416.00   716.707  227.216    0.000  227.216       26.284  768.611    0.000  768.611        0.000 1234.348    0.000 1234.348
417.00   717.121  194.818    0.000  194.818       72.632  598.962    0.000  598.962        0.000 1090.989    0.000 1090.989
418.00   814.130  108.756    0.000  108.756      136.271  580.585    0.000  580.585        0.000 1081.938    0.000 1081.938
419.00   835.302  102.939    0.000  102.939      137.176  811.571    0.000  811.571       30.260 1596.356    0.000 1596.356
420.00   776.474  147.754    0.000  147.754        7.609  676.221    0.000  676.221        0.000 1016.492    0.000 1016.492
421.00   846.840   69.506    0.000   69.506      137.263  528.702    0.000  528.702        0.000 1062.537    0.000 1062.537
422.00   784.607  126.274    0.000  126.274      159.913  558.447    0.000  558.447        0.000 1048.357   70.372  977.986
423.00   785.876   58.010    0.000   58.010       70.510  635.709    0.000  635.709        0.000  980.100    0.000  980.100
424.00   763.614  151.801    0.000  151.801        7.350  649.888    0.000  649.888        0.000 1002.922    0.000 1002.922
425.00   827.805   95.910    0.000   95.910      129.049  583.054    0.000  583.054        0.000 1113.709   20.308 1093.401
426.00   820.720  132.415    0.000  132.415      127.275  714.831    0.000  714.831        0.000 1541.881    0.000 1541.881
427.00   718.274  135.702    0.000  135.702      227.908  691.556    0.000  691.556        0.000 1430.376   40.212 1390.164
428.00   755.240  138.291    0.000  138.291      209.547  705.180    1.902  703.277        0.000 1442.852    0.000 1442.852
429.00   825.440   96.310    0.000   96.310      351.309  603.758    0.000  603.758       40.212 1496.334   30.159 1466.174
430.00   728.994  174.182    0.000  174.182      246.088  712.333    0.000  712.333        0.000 1564.983   10.154 1554.829
431.00   740.820  177.100    0.000  177.100      162.817  670.758    0.000  670.758        0.000 1568.412    0.000 1568.412
432.00   739.653  177.356    0.000  177.356      184.436  653.931    0.000  653.931        0.000 1608.219    0.000 1608.219
433.00   764.030  175.979    0.000  175.979      123.476  804.257    0.000  804.257        0.000 1676.280    0.000 1676.280
434.00   779.113  229.181    0.000  229.181      207.869  953.953    0.000  953.953        0.000 2038.617    0.000 2038.617
435.00   896.753  166.115    0.000  166.115      160.614  886.297    9.511  876.786        0.000 2091.699    0.000 2091.699
436.00   822.113  197.020    0.000  197.020      125.550  925.580    0.000  925.580        0.000 1975.473    0.000 1975.473
437.00   828.696  217.610    0.000  217.610      228.445  911.019    0.000  911.019        0.000 1949.344    0.000 1949.344
438.00   823.724  256.460    0.000  256.460      200.042  902.983   11.414  891.569        0.000 1786.480    0.000 1786.480
439.00   915.344  118.863    0.000  118.863       91.049  745.700   60.873  684.826        0.000 1010.361    0.000 1010.361
440.00   910.381  121.813    0.000  121.813      175.185  726.721    0.000  726.721        0.000 1309.650    0.000 1309.650
441.00   900.444   43.916    0.000   43.916      289.796  664.507    0.000  664.507      111.693 1441.851   10.154 1431.697
442.00   981.529   29.591    0.000   29.591      257.329  525.553    0.000  525.553       20.308 1218.466    0.000 1218.466
443.00   945.742   67.413    0.000   67.413      277.995  462.516    0.000  462.516        0.000 1116.726    0.000 1116.726
444.00   929.895   83.962    0.000   83.962      303.408  594.423   20.925  573.497        0.000 1185.993    0.000 1185.993
445.00  1032.003   35.892    0.000   35.892      386.166  777.086  119.845  657.241        0.000 1806.787  213.231 1593.556
446.00   996.111   99.062    0.000   99.062      126.630  958.165   50.405  907.760        0.000 2197.836    0.000 2197.836
447.00  1109.155   53.996    0.000   53.996      512.064  852.744  173.109  679.635        0.000 1940.899  172.616 1768.283
448.00   886.141  216.485    0.000  216.485      391.096  869.884    0.000  869.884        0.000 2530.310  455.919 2074.391
449.00   944.276   59.596    0.000   59.596      236.923  945.143  191.296  753.848        0.000 2117.308  536.342 1580.966
450.00  1128.227   26.181    6.255   19.926      223.431 1374.161  547.834  826.327        0.000 2686.128  947.715 1738.413
451.00  1120.468   20.235    0.000   20.235      249.502 1090.374  506.844  583.530        0.000 1738.204  704.725 1033.480
452.00   913.370   92.417    0.000   92.417      278.427  946.709    0.000  946.709        0.000 2357.199   10.154 2347.045
453.00  1050.408   83.239    0.000   83.239      392.127 1017.047  343.421  673.626        0.000 2645.408 1126.657 1518.751
454.00   976.393   46.441    0.000   46.441      408.124 1015.230  481.509  533.721        0.000 2591.223 1205.977 1385.246
455.00   876.141   11.625    0.000   11.625      248.379  685.136  172.197  512.939        0.000 1520.840   91.385 1429.455
456.00   913.249   65.289    0.000   65.289      185.993  790.140  165.500  624.641        0.000 1573.851  132.000 1441.851
457.00   811.576   26.033    0.000   26.033      409.162  369.323   22.828  346.495        0.000 1219.351   20.308 1199.044
458.00  1068.478   47.320    0.000   47.320      113.187 1139.131   87.506 1051.625        0.000 2325.038   20.308 2304.730
459.00   860.750   28.253    0.000   28.253      256.115  486.289    0.000  486.289        0.000 1539.971    0.000 1539.971
460.00   921.674   30.706    0.000   30.706      278.946  566.836    0.000  566.836        0.000 1542.384    0.000 1542.384
461.00   842.081   84.054    0.000   84.054       98.919  701.772    0.000  701.772        0.000 1489.001    0.000 1489.001
462.00   937.428  104.465    0.000  104.465      198.960  993.614    0.000  993.614        0.000 2123.954    0.000 2123.954
463.00   803.450  144.562    0.000  144.562      128.182  754.499    0.000  754.499        0.000 1720.717    0.000 1720.717
464.00   945.362  127.285    0.000  127.285      448.583  970.235    0.000  970.235      262.993 2338.794   60.722 2278.072
465.00   927.977  140.341    0.000  140.341      422.039 1113.207    0.000 1113.207      222.881 2545.803  162.261 2383.542
466.00   886.670  154.158    0.000  154.158      285.898  920.725  284.862  635.863       10.154 2236.555  446.771 1789.784
467.00   896.864  115.909    0.000  115.909      414.674  610.722  111.197  499.525       50.265 1617.171  233.035 1384.136
468.00   894.336  163.026    0.000  163.026      264.157  715.782   10.981  704.801       60.923 1690.470   50.769 1639.701
469.00   822.318  176.400    0.000  176.400      168.252  799.295   58.017  741.278        0.000 1848.489   60.419 1788.070
470.00   981.946   93.717    0.000   93.717      321.748  871.555   51.103  820.452        0.000 1758.934   20.308 1738.626
471.00  1017.835   15.021    0.000   15.021      331.000  916.855  186.252  730.603       50.769 2245.717  444.961 1800.756
472.00  1064.171   27.954    0.000   27.954      687.841  739.060   57.069  681.991      313.964 2423.049  903.494 1519.555
473.00  1014.936   30.368    0.000   30.368      750.666  611.157   45.569  565.588      355.386 2356.404  921.590 1434.814
474.00   905.423   52.670    0.000   52.670      470.167  802.440  107.604  694.837      101.539 2439.035  415.605 2023.430
475.00   823.427  183.005    0.000  183.005       28.448  946.043   70.385  875.658        0.000 1624.520    0.000 1624.520
476.00   849.229  138.386    0.000  138.386       49.460  830.439   22.828  807.612        0.000 1466.281    0.000 1466.281
477.00   906.136   68.880    0.000   68.880      194.895  812.340   47.470  764.870        0.000 1689.440    0.000 1689.440
478.00   969.227   51.174    0.000   51.174      921.996  518.722   89.408  429.314      213.231 2432.199  213.231 2218.968
479.00   906.717    0.000    0.000    0.000      461.067  842.500   79.378  763.122      221.571 2296.376  251.331 2045.045
480.00   913.648   98.810    0.000   98.810      973.629  363.464    0.000  363.464      213.231 2253.357  294.463 1958.894
481.00   862.664  155.004    0.000  155.004      607.861  847.579    0.000  847.579        0.000 2658.396  294.463 2363.933
482.00  1070.095    0.000    0.000    0.000      849.839  670.622    0.000  670.622      100.533 2678.197  110.285 2567.912
483.00  1035.033   70.766    0.000   70.766      590.876  751.493  140.640  610.853        0.000 2294.777  467.078 1827.698
484.00   929.159  133.619    0.000  133.619      801.360  690.433    0.000  690.433      241.376 2501.551  412.887 2088.664
485.00   960.422  163.335    0.000  163.335      801.625  677.296  138.476  538.820       10.154 2766.458  816.825 1949.633
486.00  1089.282   15.218    0.000   15.218      518.965  802.702  290.121  512.582       50.568 2338.777  874.419 1464.358
487.00   963.241  104.024    0.000  104.024      399.612  925.991  233.062  692.929        0.000 2317.670  563.180 1754.490
488.00  1077.869   17.911    0.000   17.911      622.388  614.129    0.000  614.129       30.462 2313.775  132.000 2181.774
489.00  1056.182   31.226    0.000   31.226      593.060  946.207  155.556  790.652        0.000 2584.588  888.705 1695.884
490.00   972.477   68.440    0.000   68.440      658.991  900.937  187.290  713.647       60.118 2578.457 1080.822 1497.636
491.00  1059.413   59.253    0.000   59.253      499.040 1092.839  387.562  705.277        0.000 2953.940 1358.683 1595.257
492.00  1013.452  134.879    0.000  134.879      378.859 1098.932  314.647  784.285       10.154 2311.860  385.041 1926.818
493.00   990.605  101.402    0.000  101.402      370.862 1010.774  382.024  628.750        0.000 2312.949  916.847 1396.102
494.00   950.092   87.143    7.398   79.745      113.487 1101.885  393.382  708.502        0.000 1830.702  405.752 1424.950
495.00   863.995  176.871    0.000  176.871       92.521 1213.022  209.882 1003.140        0.000 1978.270  261.481 1716.789
496.00   893.933  117.673    0.000  117.673      233.809 1238.450  426.001  812.450        0.000 2429.171  868.497 1560.674
497.00  1040.258   78.259    0.000   78.259      215.387 1203.652  194.544 1009.108        0.000 2187.186  331.654 1855.532
498.00   958.019   15.895    0.000   15.895      481.281  600.903  142.672  458.230        0.000 1419.734  182.770 1236.964
499.00   992.592   21.124    0.000   21.124      491.309  574.869  144.993  429.876        0.000 1376.200  160.148 1216.053
500.00   976.723   75.656    0.000   75.656      520.224  818.487  179.938  638.550       10.053 1907.799  403.637 1504.162
501.00   877.552  114.285    0.000  114.285      288.282  845.321   85.766  759.555        0.000 1765.445  171.306 1594.139
502.00   895.569   85.144    0.000   85.144      135.409  783.730    0.000  783.730        0.000 1370.164    0.000 1370.164
503.00   955.632   82.337    0.000   82.337      397.494  580.541    0.000  580.541       30.462 1512.325    0.000 1512.325
504.00   834.882  255.133    0.000  255.133      232.295 1080.310   62.298 1018.012       59.717 2090.489   59.717 2030.772
505.00   840.947  234.775    0.000  234.775      361.562 1126.568  203.055  923.513      151.705 2074.909  221.978 1852.932
506.00   754.434  284.719    1.268  283.451      193.721 1421.299  189.567 1231.732        0.000 2931.048  121.242 2809.806
507.00   923.821  269.752    0.000  269.752      107.431 1487.357   93.213 1394.145        0.000 2686.347  172.616 2513.731
508.00   838.685  307.286    0.000  307.286      244.013 1315.596    0.000 1315.596       71.077 2558.275   20.308 2537.967
509.00   933.969  154.199    0.000  154.199      224.471 1282.878   41.851 1241.028       20.308 2700.831    0.000 2700.831
510.00   771.282  255.783    0.000  255.783       89.147 1479.179   94.800 1384.380        0.000 2744.749  191.009 2553.740
511.00   777.663  260.234    5.714  254.520      136.014 1298.278    0.000 1298.278        0.000 2588.610    0.000 2588.610
512.00   900.399  159.826    0.000  159.826      100.259 1012.609  147.169  865.440        0.000 1627.026    9.953 1617.073
513.00   961.236  149.874    0.000  149.874       81.799 1071.726  184.523  887.203        0.000 1451.099   60.923 1390.176
514.00   899.182  189.047    0.000  189.047      110.333  990.788   20.925  969.863        0.000 1452.005    0.000 1452.005
515.00   800.650  260.043    0.000  260.043        5.707  963.251   13.316  949.935        0.000 1472.313    0.000 1472.313
516.00   703.366  206.692    0.000  206.692       95.028  769.947   17.121  752.827        0.000 1084.352    0.000 1084.352
517.00   816.420  166.018    0.000  166.018       44.358  765.759   13.316  752.443        0.000 1309.851    0.000 1309.851
518.00   783.370  148.991    0.000  148.991      116.559  784.869   45.655  739.214        0.000 1360.620    0.000 1360.620
519.00   760.916  144.400    0.000  144.400      155.124  668.873   30.437  638.437        0.000 1146.584    0.000 1146.584
520.00   754.767  188.923    0.000  188.923       49.114  825.682   60.874  764.808        0.000 1116.324    0.000 1116.324
521.00   743.382  162.838    0.000  162.838       79.551  690.749   36.144  654.606        0.000 1167.696    0.000 1167.696
522.00   774.555  136.815    0.000  136.815       37.354  726.634    0.000  726.634        0.000 1086.465    0.000 1086.465
523.00   717.706  200.533    0.000  200.533      175.963  589.104   11.414  577.690        0.000 1188.004    0.000 1188.004
524.00   735.514  208.103    0.000  208.103       66.494  673.715    0.000  673.715        0.000 1207.306    0.000 1207.306
525.00   812.797  197.764    0.000  197.764       60.095  854.996   34.241  820.755        0.000 1208.312    0.000 1208.312
526.00   840.277  146.039    0.000  146.039       60.441  685.732    9.511  676.221        0.000 1076.311    0.000 1076.311
527.00   899.727  107.771    0.000  107.771      216.516  748.205    7.609  740.596        0.000 1269.235    0.000 1269.235
528.00   831.640  146.625    0.000  146.625      192.478  747.386   45.655  701.731        0.000 1309.850    0.000 1309.850
529.00   833.753  106.871    0.000  106.871      169.304  767.789   32.339  735.450        0.000 1248.927    0.000 1248.927
530.00   790.796  113.739    0.000  113.739      258.712  639.297    7.609  631.687        0.000 1208.312    0.000 1208.312
531.00   772.568  143.466    0.000  143.466       91.224  793.688    0.000  793.688        0.000 1198.158    0.000 1198.158
532.00   777.665  147.554    0.000  147.554       57.847  729.659    0.000  729.659        0.000  964.619    0.000  964.619
533.00   761.949  114.284    0.000  114.284      215.868  556.507   64.246  492.261        0.000 1045.749    0.000 1045.749
534.00   803.607   49.604    0.000   49.604      244.100  463.296   18.201  445.095        0.000  978.291   30.462  947.830
535.00   738.485  144.103    0.000  144.103      204.151  579.850    0.000  579.850        0.000 1040.823   20.308 1020.515
536.00   667.409  159.274    0.000  159.274      123.563  573.325    0.000  573.325        0.000  889.922    0.000  889.922
537.00   730.907  115.767    0.000  115.767      138.608  597.276   32.339  564.937        0.000  928.929    0.000  928.929
538.00   707.289  188.894    0.000  188.894       58.971  717.077    0.000  717.077        0.000 1111.297    0.000 1111.297
539.00   866.094   22.506    0.000   22.506      171.899  521.747    0.000  521.747        0.000  893.843    0.000  893.843
540.00   636.257  152.909    0.000  152.909       62.949  574.789    0.000  574.789        0.000  766.065    0.000  766.065
541.00   645.896   73.664    0.000   73.664        3.805  627.140    0.000  627.140        0.000  724.442    0.000  724.442
542.00   737.346   83.896    0.000   83.896        5.620  670.683   65.716  604.967        0.000  816.432    0.000  816.432
543.00   651.758  128.260    0.000  128.260       76.697  588.712   26.632  562.080        0.000  866.599    0.000  866.599
544.00   662.055  119.424    0.000  119.424       94.423  590.220   14.786  575.434        0.000  807.785    0.000  807.785
545.00   947.116   23.647    0.000   23.647       33.635  932.537  196.872  735.665        0.000 1143.861   70.372 1073.489
546.00   842.349   85.195    0.000   85.195       56.291  961.882  133.074  828.808        0.000 1301.485    0.000 1301.485
547.00   806.344   87.612    0.000   87.612      140.809  767.728  109.032  658.696        0.000 1002.211    0.000 1002.211
548.00   851.001  132.140    0.000  132.140       45.090  905.597   62.689  842.909        0.000 1150.392    0.000 1150.392
549.00   812.621   94.955    0.000   94.955       84.520  865.646  126.105  739.541        0.000 1211.008   30.159 1180.848
550.00   761.480  118.032    0.000  118.032       47.212  863.498  136.965  726.533        0.000 1125.871    0.000 1125.871
551.00   913.520   20.715    0.000   20.715      127.448  849.675  203.546  646.130        0.000 1187.802  111.693 1076.110
552.00   842.189   46.547    0.000   46.547      217.467  730.372   38.046  692.326        0.000 1204.182    0.000 1204.182
553.00   768.718  100.800    0.000  100.800      131.950  839.456   62.689  776.767        0.000 1156.635    0.000 1156.635
554.00   805.953   79.629    0.000   79.629      138.695  705.137   58.971  646.166        0.000 1045.447    0.000 1045.447
555.00   743.276   77.631    0.000   77.631       61.998  681.612   38.046  643.567        0.000  900.376    0.000  900.376
556.00   818.852   50.174    0.000   50.174       26.459  907.777   72.287  835.490        0.000 1045.749    0.000 1045.749
557.00   849.348   14.303    0.000   14.303       47.557  718.637  150.281  568.355        0.000  870.821    0.000  870.821
558.00   818.287   17.629    0.000   17.629       26.328  741.749  187.144  554.605        0.000 1014.078    0.000 1014.078
559.00   779.708   53.363    0.000   53.363      113.965  784.768   45.655  739.112        0.000 1145.979    0.000 1145.979
560.00   831.334  122.035    0.000  122.035       94.075  813.899  110.159  703.740        0.000 1234.742    0.000 1234.742
561.00   898.813  131.711    0.000  131.711       51.362  956.060   58.971  897.089        0.000 1195.942    0.000 1195.942
562.00   943.841   54.362    0.000   54.362      109.465  728.359  125.508  602.850        0.000 1126.476   60.923 1065.553
563.00   864.804  120.736    0.000  120.736       30.437  970.703  144.308  826.394        0.000 1181.256   10.053 1171.203
564.00   726.557  131.721    0.000  131.721       48.855  678.665   63.591  615.074        0.000 1010.154    0.000 1010.154
565.00   897.185  106.891    0.000  106.891       92.694  807.556   69.863  737.693        0.000 1235.351    0.000 1235.351
566.00  1039.632   22.661    0.000   22.661      225.033 1046.267  438.737  607.530        0.000 1911.128  345.232 1565.896
567.00  1035.215   20.123    0.000   20.123      276.692 1073.648  531.883  541.765        0.000 1981.493  475.318 1506.176
568.00  1004.896   52.561    0.000   52.561      316.766 1102.527  301.896  800.631       10.154 2402.732  180.155 2222.577
569.00   884.581  173.269    6.454  166.815      222.439 1093.784  509.678  584.105        0.000 2084.748  425.354 1659.394
570.00   730.235  140.754    0.000  140.754      251.752  595.234  233.806  361.428        0.000  821.459   30.462  790.997
571.00   660.654  132.922    0.000  132.922      192.392  639.931  241.499  398.432        0.000  759.428   10.154  749.274
572.00   722.820   88.778    0.000   88.778      204.930  603.879  294.334  309.545        0.000  710.268  172.616  537.652
573.00   817.618   49.912    0.000   49.912      157.632  739.351  412.045  327.307        0.000 1079.413  363.423  715.990
574.00   955.137   18.982    0.000   18.982      100.736  814.534  369.754  444.780        0.000 1221.061  171.608 1049.453
575.00   995.974  109.993    0.000  109.993      115.089 1145.281  506.120  639.160        0.000 1903.178  231.221 1671.957
576.00  1044.585   21.083    0.000   21.083      108.387 1226.383  408.224  818.158        0.000 2406.545  553.827 1852.718
577.00  1060.177   36.187    0.000   36.187      220.188 1360.494  598.197  762.297        0.000 2998.992 1280.586 1718.406
578.00   879.350  174.722    0.000  174.722      382.675 1092.124  100.822  991.302      160.850 2612.042  828.587 1783.455
579.00   860.818  192.066    0.000  192.066      330.669  983.606  127.454  856.152       70.372 2451.696  566.501 1885.195
580.00   887.376  183.112    0.000  183.112      278.660 1160.043  366.752  793.291       70.372 2552.228  779.732 1772.496
581.00   973.751  134.398    0.000  134.398      488.228 1066.988  146.346  920.642      313.863 2590.726  404.643 2186.082
582.00   935.828  142.623    0.000  142.623      352.560 1127.866  257.093  870.773       39.811 2777.006  834.407 1942.599
583.00  1032.713   25.763    0.000   25.763      688.414  552.140    0.000  552.140      396.001 1797.237  599.079 1198.158
584.00   982.721   67.261    0.000   67.261      355.384  929.096  264.419  664.676       10.154 2244.008  528.002 1716.006
585.00  1078.479   21.575    0.000   21.575      714.296  629.184   79.896  549.287      203.078 1958.993  609.233 1349.761
586.00  1063.703   49.967    0.000   49.967      978.260  536.536   74.881  461.654      493.307 2026.252  792.003 1234.249
587.00   907.165   91.044    0.000   91.044      395.156  604.280   19.023  585.257        0.000 1779.644  182.770 1596.874
588.00   823.494  100.866    0.000  100.866      342.414  566.322   36.317  530.005       10.154 1424.459   50.769 1373.689
589.00   911.509   18.968    0.000   18.968      424.602  504.715   51.362  453.353        0.000 1482.768   20.107 1462.662
590.00   909.674  162.633    0.000  162.633      412.538  522.181   34.501  487.680       71.077 1601.297  365.540 1235.757
591.00  1013.484   23.531    0.000   23.531      645.137  390.317   26.632  363.685       40.616 1716.810  353.978 1362.832
592.00   988.756   16.700    0.000   16.700      665.413  445.741    0.000  445.741      132.000 1583.804  396.001 1187.803
593.00   905.529   18.643    0.000   18.643      743.059  146.822    0.000  146.822       20.308 1684.639  588.925 1095.714
594.00   991.118   31.029    0.000   31.029      680.244  488.847  129.356  359.491      152.308 1695.698  629.541 1066.157
595.00   947.211   36.906    0.000   36.906      572.847  263.554    0.000  263.554      129.990 1124.969  233.438  891.531
596.00  1103.558   37.709    0.000   37.709      710.075  340.252   64.678  275.574       71.077 1807.391  568.617 1238.773
597.00  1027.938   32.960    0.000   32.960      520.621  385.129    7.609  377.520        0.000 1725.555  304.314 1421.241
598.00  1054.619   34.876    0.000   34.876      282.059  798.440  194.121  604.319       90.179 1837.350  510.409 1326.941
599.00   906.831  184.265    0.000  184.265      295.116  794.334  203.546  590.788        0.000 1512.928   60.923 1452.005
600.00  1092.137   17.545    0.000   17.545      770.755  596.586  150.108  446.478      273.752 2391.680  900.369 1491.310
601.00  1073.929   18.236    0.000   18.236      855.287  391.693    0.000  391.693       20.308 2117.227  294.463 1822.764
602.00  1027.314   22.365    0.000   22.365      984.926  434.238   27.882  406.356      182.165 2361.402  745.642 1615.760
603.00  1039.002   20.800    0.000   20.800      810.565  507.348    0.000  507.348       70.573 2364.020  493.710 1870.309
604.00  1062.087   18.686    0.000   18.686      819.262  633.414  209.461  423.953       50.265 2806.672 1029.045 1777.628
605.00   958.898   67.724    0.000   67.724      382.982  815.515  138.646  676.870       40.212 2300.078  422.230 1877.848
606.00  1083.135   16.516    0.000   16.516      810.649  429.221   61.867  367.354      111.491 2079.713  353.370 1726.343
607.00   965.381   94.385    0.000   94.385      495.403  818.916  327.866  491.050      253.545 2367.428  794.598 1572.831
608.00   954.123   88.648    0.000   88.648      406.875  843.811  140.455  703.356      172.616 2257.869  213.231 2044.638
609.00   931.271  139.904    0.000  139.904      432.680  849.910    0.000  849.910       40.616 2156.629  101.438 2055.191
610.00   909.456   76.980    0.000   76.980      303.243  684.228  327.000  357.228        0.000 1619.986  588.623 1031.363
611.00   917.249  224.082    0.000  224.082      423.175  875.069  284.203  590.866       40.616 2350.360  750.379 1599.981
612.00  1027.479   96.697    0.000   96.697      469.822  612.194    0.000  612.194       30.462 1816.237   60.822 1755.414
613.00  1082.017   21.673    0.000   21.673      854.855  365.792    0.000  365.792      588.925 1348.551  264.001 1084.550
614.00  1121.017   18.728    0.000   18.728      982.986  227.238    0.000  227.238      598.474 1520.361   30.462 1489.900
615.00  1025.826   18.827    0.000   18.827      737.948  228.312    0.000  228.312      375.391 1255.356    0.000 1255.356
616.00   975.757   37.991    0.000   37.991      618.462  492.371    0.000  492.371      426.463 1502.667    0.000 1502.667
617.00  1071.012   35.553    0.000   35.553     1189.544  270.126    0.000  270.126      965.806 1517.243    0.000 1517.243
618.00  1026.133   52.520    0.000   52.520      695.808  797.025  232.059  564.966      333.268 2405.945 1053.686 1352.259
619.00   876.382  116.367    0.000  116.367      394.982  828.549  144.488  684.062       10.154 1985.524  660.002 1325.522
620.00   869.664   23.039    0.000   23.039      393.126  450.714  123.649  327.064       10.154  984.926  274.155  710.772
621.00   766.382   67.694    0.000   67.694      322.345  588.100   78.462  509.638        0.000 1116.524   20.308 1096.216
622.00   793.083  142.188    0.000  142.188      216.256  756.246   20.925  735.321       20.308 1411.389   10.154 1401.236
623.00   836.683   73.477    0.000   73.477      401.341  649.305   32.339  616.966      152.308 1490.504  142.154 1348.350
624.00   834.865   79.812    0.000   79.812      237.570  717.492   72.287  645.204        0.000 1359.915  101.539 1258.376
625.00   917.543   33.877    0.000   33.877      353.089  738.679  233.809  504.871       30.462 1329.957  335.078  994.879
626.00   752.736   48.179    0.000   48.179      200.950  608.898   32.339  576.558        0.000 1096.216    0.000 1096.216
627.00   868.568   53.637    0.000   53.637      237.180  642.066  169.304  472.761        0.000 1197.755    0.000 1197.755
628.00   820.208   95.815    0.000   95.815      181.147  881.081  113.355  767.726        0.000 1471.204    0.000 1471.204
629.00   911.801   92.287    0.000   92.287      198.308  849.442   70.168  779.274        0.000 1589.422   10.053 1579.369
630.00   869.376  123.475    0.000  123.475      198.271 1138.025  295.965  842.060        0.000 1969.450  487.185 1482.265
631.00   731.517   91.759    0.000   91.759      325.639  570.682  151.749  418.933        0.000 1045.246    0.000 1045.246
632.00   827.521   83.200    0.000   83.200      304.628  549.764  281.713  268.051        0.000 1126.276  142.154  984.122
633.00   829.140   37.463    0.000   37.463      103.761  740.772  252.919  487.853        0.000 1035.696   81.231  954.465
634.00   749.822  106.852    0.000  106.852      272.721  472.375  118.807  353.568        0.000 1102.350    0.000 1102.350
635.00   743.948   89.854    0.000   89.854      434.329  397.580   85.603  311.977        0.000 1167.495  335.078  832.417
636.00   769.120   53.133    0.000   53.133      340.339  446.218   55.167  391.052        0.000 1123.462   10.154 1113.308
637.00   765.510   66.150    0.000   66.150      304.282  575.099  155.470  419.630        0.000 1187.602  192.924  994.678
638.00   745.684   83.702    0.000   83.702      314.744  499.262   77.125  422.137        0.000 1083.650   10.154 1073.496
639.00   752.029   27.197    0.000   27.197      344.922  436.489   87.332  349.158        0.000  984.122   20.308  963.814
640.00   739.493   69.509    0.000   69.509      363.253  460.521   99.822  360.699        0.000  911.839   50.568  861.270
641.00   734.013   84.599    0.000   84.599      296.240  478.813   51.232  427.581        0.000  901.886    0.000  901.886
642.00   734.072   54.506    0.000   54.506      273.672  487.286   26.545  460.741        0.000  972.963    0.000  972.963
643.00   694.825  120.757    0.000  120.757      280.503  480.015   37.872  442.143        0.000 1104.158   10.154 1094.004
644.00   673.446  146.231    0.000  146.231      441.809  502.974   22.828  480.147        0.000 1235.355   10.154 1225.201
645.00   660.829  157.170    0.000  157.170      296.067  504.188   43.753  460.436        0.000  984.323   30.462  953.862
646.00   729.933  155.505    0.000  155.505      366.625  482.355    3.805  478.551        0.000 1044.040   30.462 1013.578
647.00   710.342  118.167    0.000  118.167      304.800  478.461   45.568  432.893        0.000  972.158    0.000  972.158
648.00   672.484  142.156    0.000  142.156      284.480  450.107   34.241  415.866        0.000  962.608   10.154  952.454
649.00   675.669  119.214    0.000  119.214      198.790  422.699   47.514  375.185        0.000  760.134    0.000  760.134
650.00   716.098  135.636    0.000  135.636      309.470  436.274   58.884  377.390        0.000  932.750   10.154  922.596
651.00   646.030  160.859    0.000  160.859      191.786  500.556   32.339  468.217        0.000  913.849    0.000  913.849
652.00   682.143   82.710    0.000   82.710      206.486  435.105   26.458  408.647        0.000  913.648    0.000  913.648
653.00   652.315  129.995    0.000  129.995      191.916  490.953   82.440  408.513        0.000  953.558   20.106  933.451
654.00   629.645  167.975    0.000  167.975      203.935  529.433   47.470  481.963        0.000  933.353    0.000  933.353
655.00   687.074  122.079    0.000  122.079      229.141  443.835   53.264  390.570        0.000  860.265    0.000  860.265
656.00   609.889  158.294    0.000  158.294      219.889  482.567   36.144  446.423        0.000  923.298    0.000  923.298
657.00   638.453  153.786    0.000  153.786      286.166  422.991    0.000  422.991        0.000  850.111    0.000  850.111
658.00   659.155  154.121    0.000  154.121      279.465  463.458   17.121  446.337        0.000  952.655    0.000  952.655
659.00   698.178  135.883    0.000  135.883      313.966  466.960  100.735  366.225        0.000  940.490   30.060  910.431
660.00   665.435  128.334    0.000  128.334      347.170  363.502    0.000  363.502        0.000  771.695    0.000  771.695
661.00   654.149  126.058    0.000  126.058      289.365  437.517   47.297  390.221        0.000  861.873    0.000  861.873
662.00   669.699   99.153    0.000   99.153      339.906  340.631    3.805  336.827       20.308  852.825    0.000  852.825
663.00   611.814  129.242    0.000  129.242      305.665  443.955   45.655  398.300        0.000  893.138   91.385  801.753
664.00   615.840  134.560    0.000  134.560      266.754  474.565   20.925  453.640        0.000  822.162   50.769  771.393
665.00   652.712  126.245    0.000  126.245      459.405  389.529    5.707  383.822       10.154 1044.542   10.154 1034.389
666.00   747.917  132.983    0.000  132.983      391.614  461.732   15.175  446.557        0.000 1025.140   10.154 1014.986
667.00   701.427  154.370    0.000  154.370      307.481  579.844   72.287  507.557        0.000 1125.975    0.000 1125.975
668.00   669.820  132.360    0.000  132.360      333.421  434.837   13.316  421.521        0.000  893.541    0.000  893.541
669.00   744.544  115.403    0.000  115.403      265.976  638.857  117.768  521.089        0.000 1156.536    0.000 1156.536
670.00   741.634  109.167    0.000  109.167      372.332  502.841    7.609  495.232        0.000 1390.880    0.000 1390.880
671.00   743.484   78.167    0.000   78.167      255.684  530.518   62.558  467.960        0.000 1069.073    0.000 1069.073
672.00   655.704  106.957    0.000  106.957      204.843  487.316   48.894  438.422        0.000  874.132    0.000  874.132
673.00   707.265   95.408    0.000   95.408      190.230  568.885  159.173  409.712        0.000  986.023    0.000  986.023
674.00   728.298   86.819    0.000   86.819      160.310  518.644  212.253  306.391        0.000  826.470    0.000  826.470
675.00   768.575   56.440    0.000   56.440      199.912  526.613   69.950  456.662        0.000  745.845    0.000  745.845
676.00   786.907   89.438    0.000   89.438      202.249  608.921  143.096  465.825        0.000  930.227    0.000  930.227
677.00   735.719  122.059    0.000  122.059      224.600  554.875  220.514  334.361        0.000  938.566    0.000  938.566
678.00   705.241  126.921    0.000  126.921      205.145  562.614   33.373  529.242        0.000  825.262    0.000  825.262
679.00   782.058   54.956    0.000   54.956      147.383  641.258  151.608  489.650        0.000  915.840    0.000  915.840
680.00   864.918   90.847    0.000   90.847      423.418  572.881  192.599  380.281        0.000 1514.112  161.152 1352.960
681.00   898.875  137.161    0.000  137.161      493.065  525.671  105.355  420.316        0.000 1534.628   81.231 1453.397
682.00   918.157   59.971    0.000   59.971      342.585  700.369  336.575  363.794        0.000 1452.898   30.462 1422.437
683.00   918.292   62.631    0.000   62.631      542.155  521.133  155.988  365.144        0.000 1380.827  101.539 1279.288
684.00   823.294  130.503    0.000  130.503      296.499  822.161  233.983  588.178        0.000 1448.276  162.462 1285.814
685.00   837.818   46.174    0.000   46.174      504.497  470.008   65.283  404.725        0.000 1545.686   30.462 1515.225
686.00   864.375   40.978    0.000   40.978      513.100  406.094  123.562  282.532        0.000 1400.833   40.616 1360.218
687.00   924.053   22.224    0.000   22.224      434.112  501.150  163.380  337.770        0.000 1439.433    0.000 1439.433
688.00   862.362   18.306    0.000   18.306      399.913  461.803   65.109  396.695        0.000 1085.551    0.000 1085.551
689.00   875.707  129.829    0.000  129.829      313.956  660.993    0.000  660.993        0.000 1342.312    0.000 1342.312
690.00   734.693  227.706    0.000  227.706      155.469  885.458    0.000  885.458        0.000 2015.383    0.000 2015.383
691.00   791.281  167.065    0.000  167.065      241.059  734.878    0.000  734.878        0.000 1626.010    0.000 1626.010
692.00   683.815  213.940    0.000  213.940      218.417  653.897    0.000  653.897        0.000 1405.049    0.000 1405.049
693.00   752.343  243.102    0.000  243.102      163.598  933.705    0.000  933.705        0.000 1682.722    0.000 1682.722
694.00   890.741  133.084    0.000  133.084      404.053  686.246   22.828  663.418        0.000 1560.978  121.847 1439.131
695.00   837.038  135.057    0.000  135.057      198.790  886.895   49.287  837.607        0.000 1743.150   80.829 1662.321
696.00   940.974  106.250    0.000  106.250       77.303 1142.096  188.587  953.508        0.000 1966.834   30.462 1936.373
697.00   867.323   75.036    0.000   75.036      143.970  683.789   38.046  645.743        0.000 1338.905    0.000 1338.905
698.00   829.276   31.916    0.000   31.916      192.695  603.980    0.000  603.980        0.000 1208.815    0.000 1208.815
699.00   735.091   73.429    0.000   73.429      115.954  770.819    0.000  770.819        0.000 1258.076    0.000 1258.076
700.00   775.815  119.885    0.000  119.885      144.229  742.588    0.000  742.588        0.000 1366.752    0.000 1366.752
701.00   805.411  112.463    0.000  112.463       85.603  829.163  195.926  633.237        0.000 1298.084   80.727 1217.357
702.00   875.779   99.599    0.000   99.599      147.947  898.481  216.731  681.750        0.000 1360.620  182.770 1177.850
703.00   856.034  122.358    0.000  122.358      136.015  942.368  165.413  776.955        0.000 1313.369  152.308 1161.061
704.00   766.639  139.966    0.000  139.966       18.937  878.863   68.483  810.380        0.000 1152.717    0.000 1152.717
705.00   789.059  142.174    0.000  142.174       16.515  790.787   70.385  720.402        0.000 1048.564    0.000 1048.564
706.00   848.976  117.903    0.000  117.903       26.632  818.027   91.310  726.717        0.000 1024.536    0.000 1024.536
707.00   798.110   91.474    0.000   91.474      118.980  728.403  123.649  604.753        0.000 1004.832    0.000 1004.832
708.00   830.588  155.285    0.000  155.285      142.067  720.839   64.678  656.161        0.000 1127.081    0.000 1127.081
709.00   923.817   95.245    0.000   95.245       51.622  947.837   74.795  873.042        0.000 1313.363    0.000 1313.363
710.00   945.076  116.817    0.000  116.817      333.896 1228.557  282.964  945.593        0.000 2875.256  984.926 1890.330
711.00   938.802  157.917    0.000  157.917      488.096 1001.759    5.707  996.052       59.817 2727.455  279.282 2448.173
712.00   860.903  176.255    0.000  176.255      499.007  715.947    0.000  715.947      162.462 2150.511   50.769 2099.742
713.00  1063.990   55.240    0.000   55.240      547.636  966.873  117.812  849.061       40.616 2354.995  588.824 1766.171
714.00  1129.946   27.325    0.000   27.325      651.534  883.080  167.402  715.678      120.640 2535.655  777.828 1757.828
715.00   903.230  134.497    0.000  134.497      408.085  719.220   85.516  633.704       20.308 1643.921  588.925 1054.996
716.00   845.324  222.053    0.000  222.053      202.543 1043.992  264.964  779.028        0.000 1844.068  615.358 1228.710
717.00   835.171  184.317    0.000  184.317      519.930  881.775  143.998  737.777       39.811 2253.538  728.764 1524.774
718.00  1011.050   98.472    0.000   98.472      273.317  922.413  123.247  799.165        0.000 1928.003  100.733 1827.271
719.00   956.421  152.646    0.000  152.646       39.210 1334.865  243.518 1091.347        0.000 2250.112  544.883 1705.229
720.00   912.525  134.588    0.000  134.588      320.092 1021.724   93.169  928.555        0.000 2000.692   30.462 1970.230
721.00   969.908   59.817    0.000   59.817      339.587  860.687    7.609  853.077       10.053 2057.590   60.319 1997.272
722.00   883.822  133.693    0.000  133.693      339.627  856.588    5.707  850.881       20.308 2311.759   40.616 2271.143
723.00   936.319   46.608    0.000   46.608      562.486  584.822    0.000  584.822       81.231 2035.689   30.462 2005.227
724.00  1040.609   71.596    0.000   71.596      397.681 1161.773    0.000 1161.773        0.000 2833.814   30.159 2803.655
725.00   968.208   40.175    0.000   40.175      324.843  831.461   72.287  759.173        0.000 1942.893    0.000 1942.893
726.00   932.041   12.880    0.000   12.880      404.859  682.786   43.753  639.033        0.000 1796.204    0.000 1796.204
727.00  1010.837   29.380    0.000   29.380      485.893  787.356  171.112  616.244        0.000 2135.704  271.434 1864.270
728.00   812.028  107.712    0.000  107.712      372.998  716.775    0.000  716.775        0.000 1739.822    0.000 1739.822
729.00   701.162  174.324    0.000  174.324      210.361  694.853    0.000  694.853       30.159 1538.855    0.000 1538.855
730.00   727.534  127.370    0.000  127.370      218.059  596.540    0.000  596.540        0.000 1256.360    0.000 1256.360
731.00   769.297   99.713    0.000   99.713      232.937  653.258    0.000  653.258        0.000 1559.365    0.000 1559.365
732.00   716.577  141.067    0.000  141.067      168.648  844.834    0.000  844.834        0.000 1704.441    0.000 1704.441
733.00   857.749   91.150    0.000   91.150      357.369  652.142    0.000  652.142       40.616 1570.031    0.000 1570.031
734.00   967.746  116.501    0.000  116.501      378.683  794.424    0.000  794.424       10.154 2132.315    0.000 2132.315
735.00   965.833  160.739    0.000  160.739      170.244 1312.518    7.609 1304.909        0.000 2640.185   10.154 2630.031
736.00   903.482  184.366    0.000  184.366      118.111 1120.031   58.058 1061.973        0.000 1935.439  151.502 1783.938
737.00   842.679  113.563    0.000  113.563      269.892  884.252    5.707  878.545       10.154 2135.716  171.910 1963.806
738.00  1036.211   55.929    0.000   55.929      456.289  820.361    0.000  820.361        0.000 2242.198    0.000 2242.198
739.00  1009.505  101.324    0.000  101.324      425.587  790.146    0.000  790.146        0.000 2212.237    0.000 2212.237
740.00   923.856   98.232    0.000   98.232      201.629  863.973    0.000  863.973       10.154 2086.963    0.000 2086.963
741.00   939.161  159.880    0.000  159.880      387.145 1023.122    0.000 1023.122        0.000 2564.396    0.000 2564.396
742.00  1028.452   83.552    0.000   83.552      143.576 1126.265  127.367  998.898        0.000 2138.337    0.000 2138.337
743.00   812.264  139.554    0.000  139.554       11.283 1125.822   54.734 1071.087        0.000 1577.860    0.000 1577.860
744.00   772.533  148.994    0.000  148.994       74.146  861.249   11.414  849.835        0.000 1252.544    0.000 1252.544
745.00   975.382   44.430    0.000   44.430       67.222 1185.204  205.448  979.756        0.000 2328.449  121.847 2206.602
746.00   918.259   63.967    0.000   63.967       62.689  940.606   77.346  863.261        0.000 1675.871    0.000 1675.871
747.00  1037.652   78.981    0.000   78.981      230.476 1034.140   32.209 1001.931        0.000 2095.704    0.000 2095.704
748.00   874.274  147.268    0.000  147.268       96.919  891.605    0.000  891.605        0.000 1393.385    0.000 1393.385
749.00   872.704   47.798    0.000   47.798      114.916  660.767   30.437  630.331        0.000 1081.627    0.000 1081.627
750.00   719.422   87.649    0.000   87.649       36.879  664.667    0.000  664.667        0.000  869.814    0.000  869.814
751.00   769.969  100.402    0.000  100.402       18.764  717.686   30.437  687.249        0.000 1085.460    0.000 1085.460
752.00   723.687   88.631    0.000   88.631      132.210  615.774    0.000  615.774        0.000 1033.685    0.000 1033.685
753.00   691.656   80.058    0.000   80.058       41.072  644.046    0.000  644.046        0.000  919.880    0.000  919.880
754.00   592.530  176.368    0.000  176.368       25.681  672.932    0.000  672.932        0.000  889.319    0.000  889.319
755.00   617.966   76.216    0.000   76.216       27.238  575.532    0.000  575.532        0.000  835.534    0.000  835.534
756.00   673.187   89.609    0.000   89.609       30.869  559.882    0.000  559.882        0.000  762.848    0.000  762.848
757.00   629.295  122.454    0.000  122.454       68.137  596.068    7.609  588.459        0.000  981.910    0.000  981.910
758.00   669.392  139.558    0.000  139.558       41.937  726.895    0.000  726.895        0.000 1130.599    0.000 1130.599
759.00   627.460  109.531    0.000  109.531      101.687  542.587    0.000  542.587        0.000  902.891    0.000  902.891
760.00   603.997  170.073    0.000  170.073       47.731  582.017    9.339  572.678        0.000  969.143    0.000  969.143
761.00   783.929   23.441    0.000   23.441       96.412  554.736    0.000  554.736        0.000 1093.603    0.000 1093.603
762.00   795.593   49.052    0.000   49.052      340.620  364.155    0.000  364.155        0.000 1200.554    0.000 1200.554
763.00   742.218   24.520    0.000   24.520      136.792  423.607    1.902  421.705        0.000  930.337    0.000  930.337
764.00   830.763   27.875    0.000   27.875      184.523  415.300    0.000  415.300        0.000  952.253    0.000  952.253
765.00   785.801   37.864    0.000   37.864      295.369  318.069    0.000  318.069        0.000 1013.073    0.000 1013.073
766.00   809.572   80.340    0.000   80.340      209.851  375.008    0.000  375.008        0.000  913.345    0.000  913.345
767.00   826.537   33.052    0.000   33.052      306.438  380.536    0.000  380.536        0.000 1101.338    0.000 1101.338
768.00   799.713   21.336    0.000   21.336      315.863  399.391    0.000  399.391        0.000 1412.085    0.000 1412.085
769.00   823.892   37.921    0.000   37.921      123.000  581.962    0.000  581.962        0.000 1333.671    0.000 1333.671
770.00   876.297   27.944    0.000   27.944      150.109  856.196    0.000  856.196       40.616 1832.121    0.000 1832.121
771.00   926.763   57.946    0.000   57.946      236.491  782.664   10.895  771.769       20.308 1722.339   10.154 1712.185
772.00   780.049  116.250    0.000  116.250      163.120  885.772  102.724  783.048        0.000 1694.894  152.308 1542.586
773.00   755.626   81.240    0.000   81.240      230.956  507.262   20.925  486.337        0.000 1125.874    0.000 1125.874
774.00   793.332   58.813    0.000   58.813      273.239  655.553    3.805  651.748        0.000 1441.650    0.000 1441.650
775.00   850.131   66.835    0.000   66.835      159.655  613.083   11.024  602.059        0.000 1007.225    0.000 1007.225
776.00   715.569  223.336    0.000  223.336      241.332  737.529    0.000  737.529        0.000 1672.173   60.923 1611.250
777.00   739.096  166.950    0.000  166.950      232.765  820.659    1.902  818.757       50.769 1744.149   10.154 1733.995
778.00   710.619  156.438    0.000  156.438      230.178  805.104   22.828  782.277       30.462 1927.629   60.923 1866.706
779.00   694.426  209.061    0.000  209.061      292.520  727.795   11.414  716.381       50.769 1543.390   91.385 1452.005
780.00   757.296  164.440    0.000  164.440      575.486  429.919    0.000  429.919      223.385 1593.355  132.000 1461.355
781.00   726.606  108.832    0.000  108.832      220.666  701.427   26.632  674.795       91.385 1573.851   40.616 1533.236
782.00   769.996   89.996    0.000   89.996      494.154  650.615  129.824  520.791       71.077 1855.541  872.427  983.113
783.00   670.258  204.044    0.000  204.044      474.129  499.305    0.000  499.305       50.769 1525.477  454.405 1071.072
784.00   695.115  226.780    0.000  226.780      424.964  614.351   56.243  558.108       60.621 1535.932  603.287  932.645
785.00   640.485  209.465    0.000  209.465      495.913  463.249    0.000  463.249        0.000 1578.363  142.154 1436.208
786.00   715.718  138.173    0.000  138.173      498.575  610.590   47.557  563.033       81.231 1774.717   71.077 1703.640
787.00   731.684  146.471    0.000  146.471      127.367 1027.605  132.813  894.792        0.000 1733.597  111.693 1621.904
788.00   795.851  133.152    0.000  133.152      488.154  621.730  132.248  489.483       50.769 1542.787  314.770 1228.016
789.00   874.448   26.775    0.000   26.775      263.987  625.419   91.006  534.413        0.000 1365.144    0.000 1365.144
790.00   695.974  197.837    0.000  197.837      531.163  687.012   33.546  653.467        0.000 1608.622  242.484 1366.138
791.00   668.196  197.113    0.000  197.113      518.150  684.161  110.148  574.012        0.000 1802.353  799.234 1003.119
792.00   726.889  192.269    0.000  192.269      229.874  802.365    0.000  802.365        0.000 1725.252    0.000 1725.252
793.00   726.503  161.685    0.000  161.685      509.271  571.545    0.000  571.545      301.593 1860.858    0.000 1860.858
794.00   779.965  144.618    0.000  144.618      511.558  502.980    0.000  502.980      493.307 1407.963    0.000 1407.963
795.00   768.567   92.673    0.000   92.673      332.941  654.064    0.000  654.064       30.462 1747.359    0.000 1747.359
796.00   749.214  151.571    0.000  151.571      281.313  820.400    0.000  820.400        0.000 1613.554    0.000 1613.554
797.00   838.855   72.783    0.000   72.783       88.843 1111.845  205.317  906.528        0.000 1989.356   80.829 1908.527
798.00   736.057  165.719    0.000  165.719      133.161  937.828    0.000  937.828      142.154 1674.485    0.000 1674.485
799.00   724.327  220.910    0.000  220.910       79.636  952.262    0.000  952.262        0.000 1187.803    0.000 1187.803
800.00   805.534  106.099    0.000  106.099      193.731  807.869    0.000  807.869        0.000 1411.188    0.000 1411.188
801.00   805.891   97.437    0.000   97.437       65.928  794.508    0.000  794.508        0.000 1044.844    0.000 1044.844
802.00   655.664  208.433    0.000  208.433      287.713  770.471   25.508  744.964        0.000 1431.697   50.769 1380.928
803.00   671.152  181.132    0.000  181.132      163.206  867.607  118.106  749.501        0.000 1188.004    0.000 1188.004
804.00   620.873  217.451    0.000  217.451      180.283  869.604  164.981  704.623        0.000 1441.549  132.000 1309.548
805.00   669.809  224.812    0.000  224.812      113.833  949.114  148.292  800.822        0.000 1338.503    0.000 1338.503
806.00   722.727  163.883    0.000  163.883      283.529  894.037  150.281  743.755        0.000 1400.833  182.770 1218.063
807.00   729.139  157.278    0.000  157.278      218.797  813.487  100.731  712.756        0.000 1248.927   10.154 1238.773
808.00   764.968  155.607    0.000  155.607      354.681  790.824   85.549  705.275        0.000 1511.721   50.366 1461.354
809.00   875.282   89.697    0.000   89.697      372.418  866.712  157.891  708.821        0.000 1821.164  355.386 1465.778
810.00   901.903   70.604    0.000   70.604      281.452  900.832  214.786  686.046        0.000 1551.203  142.154 1409.049
811.00   800.076   18.826    0.000   18.826      162.041  620.408  186.425  433.983        0.000  952.856   10.154  942.702
812.00   779.289   59.343    0.000   59.343      129.356  581.149   55.167  525.982        0.000  913.044    0.000  913.044
813.00   751.424  139.689    0.000  139.689      211.974  906.543  155.413  751.130        0.000 1404.638    0.000 1404.638
814.00   773.800  126.587    0.000  126.587      252.227  960.194  335.305  624.889        0.000 1784.544  181.460 1603.084
815.00   841.866   45.306    0.000   45.306       39.862  861.587  281.085  580.502        0.000 1206.498  100.632 1105.866
816.00   909.744   32.162    2.562   29.600       48.289  978.269  356.001  622.268        0.000 1344.217  221.168 1123.049
817.00   782.555  118.269    0.000  118.269      164.722 1012.316  245.396  766.920        0.000 1715.805  335.078 1380.727
818.00   736.987  138.757    0.000  138.757      144.309  920.598  246.802  673.796        0.000 1392.876  180.956 1211.920
819.00   819.730   52.636    0.000   52.636      328.010  944.979  359.599  585.379        0.000 2034.984  584.793 1450.191
820.00   804.550   29.845    0.000   29.845       62.732  991.326  248.070  743.256        0.000 1586.108  203.078 1383.030
821.00   774.159   35.536    0.000   35.536      370.980  529.977  111.236  418.742        0.000 1169.486   20.106 1149.380
822.00   685.217  148.929    0.000  148.929      139.726  769.464   30.437  739.028        0.000 1578.769    0.000 1578.769
823.00   705.656  127.340    0.000  127.340      144.912  706.687    9.511  697.176        0.000 1509.905    0.000 1509.905
824.00   644.585   82.207    0.000   82.207      123.475  600.711    0.000  600.711       10.154 1081.331    0.000 1081.331
825.00   708.423  106.405    0.000  106.405       53.221  862.356   26.632  835.724        0.000 1578.766    0.000 1578.766
826.00   700.797  124.614    0.000  124.614      133.074  744.775    0.000  744.775        0.000 1244.902    0.000 1244.902
827.00   698.823   60.863    0.000   60.863      260.466  538.723    1.902  536.820        0.000 1343.814    0.000 1343.814
828.00   759.755   46.022    0.000   46.022       86.030  637.308    0.000  637.308        0.000 1114.110    0.000 1114.110
829.00   663.939   93.625    0.000   93.625      118.894  566.582    0.000  566.582        0.000  891.732    0.000  891.732
830.00   724.814  175.671    0.000  175.671      201.986  532.192    0.000  532.192        0.000 1000.400    0.000 1000.400
831.00   750.433  169.319    0.000  169.319      168.872  547.430    0.000  547.430        0.000 1072.089    0.000 1072.089
832.00   755.250  109.493    0.000  109.493      282.707  427.367   79.853  347.514        0.000  991.863    0.000  991.863
833.00   781.923  146.785    0.000  146.785      253.176  619.242  144.575  474.667        0.000 1247.117    0.000 1247.117
834.00   867.120   57.008    0.000   57.008      231.821  694.268   91.656  602.612        0.000 1640.797    0.000 1640.797
835.00   837.442  152.402    0.000  152.402      543.183  740.317  127.401  612.916        0.000 2229.119  321.901 1907.219
836.00   776.020  197.654    0.000  197.654      622.091  675.953  153.956  521.997       71.077 2201.180  446.771 1754.409
837.00   831.392  112.603    0.000  112.603      400.948 1005.768  380.372  625.395        0.000 2612.750  497.036 2115.713
838.00   850.024  124.714    0.000  124.714      631.081  678.094  133.891  544.203       30.462 2635.053  618.681 2016.372
839.00   937.018   56.395    0.000   56.395      373.888  680.708  222.341  458.367        0.000 1350.466   91.385 1259.081
840.00   798.385  156.238    0.000  156.238      615.432  604.525   53.264  551.261        0.000 1883.185   40.616 1842.570
841.00   752.594  112.850    0.000  112.850      309.368  662.156   18.588  643.568        0.000 1539.661    0.000 1539.661
842.00   846.903   13.064    0.000   13.064      286.236  625.968   80.103  545.865        0.000 1286.822   80.425 1206.397
843.00   775.047   38.780    0.000   38.780      133.286  686.613  111.713  574.901        0.000 1375.788    0.000 1375.788
844.00   821.491   46.220    0.000   46.220      179.375  779.602  195.013  584.590        0.000 1352.255  141.146 1211.109
845.00   792.608   68.875    0.000   68.875      409.282  606.466   42.753  563.713        0.000 1827.068  402.325 1424.743
846.00   654.723  185.694    0.000  185.694      219.493  752.333  170.413  581.920        0.000 1335.275  242.887 1092.388
847.00   685.976  106.196    0.000  106.196      168.382  730.084  131.769  598.315        0.000 1206.098   20.207 1185.891
848.00   717.612   78.371    0.000   78.371      112.448  790.500  150.350  640.150        0.000 1618.574   10.053 1608.521
849.00   714.866   61.879    0.000   61.879      281.051  519.477    0.000  519.477        0.000 1557.435    0.000 1557.435
850.00   745.348   51.715    0.000   51.715      468.847  381.659    0.000  381.659        0.000 1733.671   40.212 1693.459
851.00   656.187  113.722    0.000  113.722      322.416  502.362   97.959  404.404        0.000 1422.024   10.053 1411.971
852.00   669.471   96.292    0.000   96.292      206.267  682.719  189.952  492.767        0.000 1494.107   50.265 1443.841
853.00   581.337   97.524    0.000   97.524       51.016  659.327   92.726  566.600        0.000 1242.477   40.212 1202.265
854.00   748.690   92.595    0.000   92.595      570.323  472.667   98.919  373.747       60.319 1881.164  445.360 1435.804
855.00   693.063   84.787    0.000   84.787      480.292  354.604    0.000  354.604      160.850 1398.700   10.053 1388.647
856.00   749.339   56.987    0.000   56.987      644.763  299.693   11.153  288.540      111.693 1729.158  345.131 1384.027
857.00   706.236   63.312    0.000   63.312      496.230  345.382    0.000  345.382      111.693 1378.408   91.385 1287.023
858.00   723.467   52.605    0.000   52.605      352.565  520.655    0.000  520.655       30.462 1448.480   40.616 1407.864
859.00   730.168   51.026    0.000   51.026      643.995  409.081   34.241  374.839      202.574 1824.978  456.320 1368.658
860.00   768.543   50.435    0.000   50.435      324.944  484.984   26.632  458.351        0.000 1396.300   81.231 1315.069
861.00   750.440   87.158    0.000   87.158      218.764  904.291    1.902  902.389       10.154 2075.902   30.462 2045.440
862.00   714.291  123.531    0.000  123.531      168.003  767.720    9.511  758.209        0.000 1362.617    0.000 1362.617
863.00   823.906   24.307    0.000   24.307      195.850  682.261  142.672  539.589        0.000 1267.321    0.000 1267.321
864.00   798.248   55.410    0.000   55.410      294.293  729.467    0.000  729.467       20.308 1814.924    0.000 1814.924
865.00   691.883  182.859    0.000  182.859      341.914  701.413   82.831  618.582        0.000 1787.158   40.212 1746.946
866.00   730.717  129.804    0.000  129.804      182.700 1001.831  357.872  643.958        0.000 1777.509  383.933 1393.576
867.00   702.745   88.137    0.000   88.137      187.549  883.148  287.010  596.138        0.000 1391.359  110.584 1280.775
868.00   733.463   98.209    0.000   98.209      192.132  784.062  173.146  610.916        0.000 1588.822   40.616 1548.207
869.00   736.125   85.426    0.000   85.426      188.284  718.515   77.473  641.042        0.000 1435.602    0.000 1435.602
870.00   754.815   83.108    0.000   83.108      237.094  724.457   69.002  655.456        0.000 1442.449    0.000 1442.449
871.00   807.217   86.332    0.000   86.332      208.384  759.030   72.287  686.743        0.000 1511.100    0.000 1511.100
872.00   712.323  155.080    0.000  155.080      222.862  866.477  320.608  545.869        0.000 1743.041  292.245 1450.795
873.00   739.368  138.312    0.000  138.312      228.222  952.262  314.048  638.214        0.000 1542.483  172.414 1370.068
874.00   721.465  142.171    0.000  142.171       68.950  935.862   80.407  855.454        0.000 1629.433  100.531 1528.902
875.00   592.242  178.512    0.000  178.512       17.077  785.576   20.447  765.129        0.000 1072.885    0.000 1072.885
876.00   679.413  192.966    0.000  192.966      153.434  819.737   48.764  770.972        0.000 1497.231   10.053 1487.178
877.00   639.356  154.544    0.000  154.544       99.996  867.117   96.658  770.459        0.000 1366.843   10.053 1356.790
878.00   787.083  117.418    0.000  117.418      403.274  752.468  214.052  538.416        0.000 1448.885  192.722 1256.162
879.00   725.388   61.308    0.000   61.308      235.625  638.121   92.259  545.862        0.000 1116.927    0.000 1116.927
880.00   815.955   21.166    0.000   21.166      306.339  430.601   95.324  335.277        0.000  947.209   10.053  937.156
881.00   790.472   36.990    0.000   36.990      294.329  647.423  230.178  417.245       10.053 1289.140  152.308 1136.832
882.00   763.900   43.143    0.000   43.143      381.190  302.891    0.000  302.891       10.154 1066.057   50.769 1015.287
883.00   724.170   78.386    0.000   78.386      348.623  619.262  264.061  355.201        0.000 1292.239   90.579 1201.660
884.00   809.700   85.744    0.000   85.744      321.600  545.466   60.696  484.770        0.000 1169.284    0.000 1169.284
885.00   719.471   89.858    0.000   89.858      233.550  469.119   13.230  455.890        0.000 1110.184    0.000 1110.184
886.00   735.271   69.494    0.000   69.494      252.345  379.935   32.080  347.855        0.000  928.817    0.000  928.817
887.00   733.508  128.927    0.000  128.927      268.224  740.236  173.066  567.171        0.000 1340.010    0.000 1340.010
888.00   761.738   93.594    0.000   93.594      152.011  763.061  120.405  642.656        0.000 1216.551    0.000 1216.551
889.00   674.113  152.761    0.000  152.761      191.008  665.061   18.158  646.902        0.000 1268.632    0.000 1268.632
890.00   817.138   90.595    0.000   90.595      185.643  604.989   26.023  578.966        0.000 1172.206    0.000 1172.206
891.00   783.259   96.087    0.000   96.087      241.755  669.757   98.607  571.149        0.000 1344.117    0.000 1344.117
892.00   704.043  113.809    0.000  113.809      237.268  530.384   32.165  498.219        0.000 1194.338    0.000 1194.338
893.00   808.096   99.561    0.000   99.561      214.787  718.838   76.092  642.746        0.000 1187.401    0.000 1187.401
894.00   788.061  118.177    0.000  118.177      272.718  570.710   46.734  523.976       10.154 1255.253   10.154 1245.099
895.00   787.691  103.299    0.000  103.299      165.012  659.348   90.573  568.775        0.000 1301.895    0.000 1301.895
896.00   780.315  102.914    0.000  102.914      211.058  584.323   85.342  498.981        0.000 1240.965    0.000 1240.965
897.00   786.541   99.508    0.000   99.508      291.046  624.287   41.851  582.437        0.000 1345.534    0.000 1345.534
898.00   741.171   98.155    0.000   98.155      256.930  547.415    3.632  543.783        0.000 1405.447    0.000 1405.447
899.00   730.266  125.434    0.000  125.434      236.874  460.437    1.902  458.534        0.000 1014.682    0.000 1014.682
900.00   752.097   98.085    0.000   98.085      251.488  515.593   41.851  473.742       30.462 1084.248    0.000 1084.248
901.00   694.396   79.583    0.000   79.583      266.062  298.269    0.000  298.269       30.462  882.683    0.000  882.683
902.00   822.798   83.569    0.000   83.569      202.884  562.975    3.805  559.170       60.319 1302.898   10.053 1292.845
903.00   714.410  111.712    0.000  111.712      281.367  309.297    0.000  309.297        0.000  917.167    0.000  917.167
904.00   726.044  137.272    0.000  137.272      283.519  469.734    7.609  462.125       20.308 1034.688    0.000 1034.688
905.00   717.385   80.259    0.000   80.259      277.279  440.808   41.375  399.433      120.637 1261.275   20.106 1241.169
906.00   814.406   82.445    0.000   82.445      264.074  498.787  104.626  394.161       71.077 1025.542   30.462  995.080
907.00   872.604   97.933    0.000   97.933      410.783  533.937  123.432  410.505       60.319 1395.894  171.407 1224.487
908.00   932.488   61.211    0.000   61.211      380.371  753.824  169.087  584.737        0.000 1508.404   30.462 1477.942
909.00   831.574   90.424    0.000   90.424      231.562  691.201   79.896  611.304        0.000 1175.431    0.000 1175.431
910.00   943.239  111.665    0.000  111.665      722.491  488.456    5.707  482.750      361.911 1559.467  283.099 1276.367
911.00   824.224  138.321    0.000  138.321      622.828  564.027   62.776  501.252      243.693 1736.313  274.155 1462.159
912.00   975.714  102.106    0.000  102.106      559.878  546.550   24.298  522.252      274.155 1709.568  487.386 1222.182
913.00  1036.409   27.494    0.000   27.494      761.068  610.725    0.000  610.725      609.031 1934.563    0.000 1934.563
914.00  1133.544   24.506    0.000   24.506     1237.025  303.546    0.000  303.546      667.133 2314.677  548.310 1766.367
915.00  1096.891   25.774    0.000   25.774      409.555  734.602   86.247  648.355       40.616 2024.124  243.693 1780.431
916.00  1023.438  119.901    0.000  119.901      493.553 1015.970  192.415  823.555       91.385 2528.593  564.284 1964.310
917.00  1055.852   23.393    0.000   23.393      960.059  622.611   11.110  611.502      618.177 2438.510  743.929 1694.581
918.00   910.668  107.472    0.000  107.472      316.558 1125.396  404.350  721.045       30.462 2065.546  352.564 1712.982
919.00   905.769  132.576    0.000  132.576      303.762  995.772  226.923  768.849        0.000 1972.650   30.159 1942.490
920.00  1039.045   20.857    0.000   20.857      731.327  676.375   53.906  622.470      314.468 2347.425  442.941 1904.484
921.00   999.820   23.872    0.000   23.872      940.431  524.728   26.459  498.269      503.965 2371.866  616.565 1755.301
922.00   963.854  120.083    0.000  120.083      408.388  927.983  127.454  800.529       50.568 2219.265  192.924 2026.341
923.00   939.231  104.347    0.000  104.347      437.269  863.221   24.252  838.970      264.001 2161.242  182.770 1978.472
924.00  1027.771   86.857    0.000   86.857      489.226  583.590    0.000  583.590      223.385 1651.544   91.385 1560.159
925.00   924.508   37.579    0.000   37.579      649.934  750.379  199.246  551.133      253.847 2327.330  536.543 1790.787
926.00   926.859   66.012    0.000   66.012      507.253  739.497  155.380  584.117      141.953 1986.112   20.106 1966.006
927.00   965.157   63.481    0.000   63.481      410.636  812.627  146.477  666.150       91.385 1756.621   50.769 1705.852
928.00   923.330   77.338    0.000   77.338      492.651  580.503    0.000  580.503       71.077 1785.877  121.847 1664.030
929.00   963.622   49.051    0.000   49.051      462.661  628.103    0.000  628.103      261.481 1803.259    0.000 1803.259
930.00   926.016  129.767    0.000  129.767      427.540  995.303  244.907  750.395        0.000 2100.040  223.285 1876.755
931.00   888.943   61.817    0.000   61.817      281.800  560.093   81.752  478.341       20.308 1076.311    0.000 1076.311
932.00   865.557  110.498    0.000  110.498      273.499  651.795    3.805  647.991       50.769 1512.526    0.000 1512.526
933.00   846.522   94.005    0.000   94.005      232.599  641.157   30.437  610.720        0.000 1188.004    0.000 1188.004
934.00   956.580   90.289    0.000   90.289      338.782  980.590  298.661  681.929        0.000 2107.986  528.002 1579.984
935.00   918.449   66.269    0.000   66.269      439.690  516.169   47.557  468.612        0.000 1370.774   91.385 1279.389
936.00   872.445  125.447    0.000  125.447      317.944  743.235  263.770  479.466        0.000 1284.315  203.078 1081.237
937.00   760.663  128.569    0.000  128.569      422.829  460.485  106.529  353.957        0.000  940.491   30.261  910.230
938.00   938.482   65.608    0.000   65.608      378.072  875.863  178.384  697.480        0.000 1803.057  284.309 1518.749
939.00   830.898   43.109    0.000   43.109      261.127  681.786  119.410  562.376        0.000 1176.238    0.000 1176.238
940.00   911.518  112.784    0.000  112.784      419.240  599.397   30.437  568.960        0.000 1644.929  152.308 1492.620
941.00   880.223  167.278    0.000  167.278      722.007  677.195  108.431  568.764      243.693 2341.213  730.979 1610.235
942.00   857.492  136.078    0.000  136.078      626.131  575.010   31.993  543.017      151.401 2176.443  476.829 1699.613
943.00   755.242  260.026    0.000  260.026      713.078  686.586   87.364  599.222       91.183 2247.095  915.438 1331.657
944.00   799.513  238.989    0.000  238.989      621.465  728.611    5.576  723.034       30.462 2026.145  646.625 1379.520
945.00   808.692  257.829    0.000  257.829      557.215  837.302    1.902  835.400      100.531 2229.218  484.968 1744.251
946.00   818.685  217.021    0.000  217.021      708.023  632.024    0.000  632.024      262.388 1939.269  758.014 1181.255
947.00   754.285  238.632    0.000  238.632      786.060  570.806   72.287  498.519      100.531 2437.410  991.956 1445.454
948.00   765.903  247.982    0.000  247.982      883.170  533.015    0.000  533.015       60.520 2086.458  740.326 1346.132
949.00   760.279  229.197    0.000  229.197      608.635  861.981  106.529  755.452        0.000 2479.437  922.088 1557.348
950.00   755.069  259.347    0.000  259.347      654.714  762.554  107.083  655.471       50.366 2177.843  563.477 1614.366
951.00   721.894  267.853    0.000  267.853      654.977  667.816   77.994  589.822        0.000 2305.108  494.416 1810.692
952.00   759.947  261.856    0.000  261.856      575.266  750.087   87.506  662.581       20.308 2075.196  416.309 1658.887
953.00   778.181  206.401    0.000  206.401      598.996  695.568  100.648  594.920        0.000 2233.324  425.153 1808.172
954.00   699.635  244.817    0.000  244.817      470.374  844.249  100.822  743.427        0.000 2386.943  617.774 1769.169
955.00   763.879  272.407    0.000  272.407      517.544  812.384   49.460  762.924        0.000 2426.350  252.436 2173.914
956.00   805.682  236.759    0.000  236.759      648.839  734.356   67.093  667.263        0.000 2297.070  423.439 1873.630
957.00   755.438  221.586    0.000  221.586      214.940 1160.555   91.560 1068.995       90.982 2469.383  522.761 1946.622
958.00   715.283  217.666    0.000  217.666      204.929 1154.804   64.678 1090.126        0.000 2440.448  253.847 2186.601
959.00   771.302  215.429    0.000  215.429      479.444  836.872    0.000  836.872       20.106 2579.973   50.769 2529.204
960.00   712.540  244.527    0.000  244.527      115.086 1224.525   66.102 1158.423        0.000 2437.717   10.154 2427.563
961.00   776.790  201.667    0.000  201.667      429.354 1067.337  111.409  955.928        0.000 2501.264  385.847 2115.416
962.00   743.398  223.217    0.000  223.217      410.887  865.623   32.339  833.284       90.780 2290.651  111.693 2178.958
963.00   736.150  270.432    0.000  270.432       98.055 1198.063  107.474 1090.588        0.000 1988.431   70.976 1917.455
964.00   782.613  212.676    0.000  212.676      464.617  831.112   41.851  789.262        0.000 2565.086  870.714 1694.372
965.00   715.357  235.335    0.000  235.335      511.019  762.851   70.385  692.466       60.722 2284.020  213.231 2070.788
966.00   780.334  236.999    0.000  236.999      355.502  882.813   51.362  831.451        0.000 2222.576  172.616 2049.960
967.00   811.561  260.420    0.000  260.420      522.699  831.098  202.495  628.603       71.077 2107.071  274.155 1832.916
968.00   808.436  231.965    0.000  231.965      572.845  802.537  209.080  593.457        0.000 2442.960  649.446 1793.514
969.00   795.893  236.462    0.000  236.462      711.564  695.151  137.302  557.848       20.308 2528.594 1031.362 1497.232
970.00   827.329  236.621    0.000  236.621      644.516  810.315  153.869  656.446       40.616 2659.690 1030.458 1629.232
971.00   814.252  226.797    0.000  226.797      640.109  736.817  157.836  578.980       40.616 2171.296  533.218 1638.078
972.00   802.630  252.545    0.000  252.545      667.355  676.155   58.712  617.443        0.000 2457.323  808.589 1648.734
973.00   771.454  217.295    0.000  217.295      710.189  627.520    0.000  627.520      152.308 2346.630  829.292 1517.337
974.00   835.692  243.589    0.000  243.589      669.983  666.129   70.385  595.744      132.000 2459.229  951.744 1507.486
975.00   770.034  231.330    0.000  231.330      749.269  640.020   24.730  615.290       40.414 2127.477  424.548 1702.929
976.00   791.778  251.931    0.000  251.931      718.097  639.586   26.632  612.953       50.265 2389.160  606.310 1782.850
977.00   809.624  241.685    0.000  241.685      665.309  640.581   71.983  568.598       10.154 2426.752  615.758 1810.994
978.00   811.915  278.007    0.000  278.007      651.747  731.234   83.701  647.532      223.385 2469.686  700.416 1769.270
979.00   812.944  232.425    0.000  232.425      712.517  809.324   81.799  727.525       60.419 2723.331  686.130 2037.201
980.00   828.987  222.938    0.000  222.938      884.451  607.302   89.408  517.894      150.796 2347.134  645.615 1701.518
981.00   843.238  228.059    0.000  228.059      682.949  623.416    7.609  615.807      302.802 2347.436  617.270 1730.166
982.00   727.106  251.936    0.000  251.936      736.119  686.417    0.000  686.417      161.051 2624.514  686.634 1937.880
983.00   763.320  246.065    0.000  246.065      697.824  654.809   24.730  630.079      130.690 2535.144  781.647 1753.497
984.00   779.434  238.675    0.000  238.675      657.501  769.278   58.971  710.307        0.000 2513.325  680.109 1833.216
985.00   805.725  231.625    0.000  231.625      904.608  575.685    0.000  575.685      384.638 2330.051  587.514 1742.537
986.00   776.592  252.450    0.000  252.450      739.857  621.078   34.241  586.837       40.212 2705.544  922.896 1782.648
987.00   736.426  245.117    0.000  245.117      855.378  563.447   34.241  529.206      152.107 2085.551  619.185 1466.366
988.00   796.721  238.851    0.000  238.851      727.003  712.651   47.557  665.094       10.053 2840.648 1051.368 1789.280
989.00   818.397  234.946    0.000  234.946      749.569  703.401    5.707  697.694      121.746 2425.043  837.330 1587.713
990.00   768.999  235.499    0.000  235.499      725.955  683.477   89.147  594.330       70.775 2742.833 1038.694 1704.139
991.00   808.114  208.857    0.000  208.857      838.845  652.258    0.000  652.258      152.107 2569.410 1071.675 1497.735
992.00   841.255  209.657    0.000  209.657      659.254  800.548   58.971  741.577        0.000 2611.739  850.104 1761.635
993.00   856.965  215.014    0.000  215.014      858.827  562.412   17.121  545.292      151.401 2520.455 1032.572 1487.884
994.00   869.939  185.805    0.000  185.805      924.452  536.001    0.000  536.001      332.861 1934.957  658.390 1276.567
995.00   818.868  234.799    0.000  234.799      454.411  962.241   79.418  882.823        0.000 2468.779  990.343 1478.435
996.00   823.556  199.304    0.000  199.304      858.261  626.361   64.678  561.683      333.768 2165.474  676.682 1488.792
997.00   813.013  231.097    0.000  231.097      759.074  618.583   37.916  580.667       80.929 2459.532  958.773 1500.758
998.00   785.602  218.712    0.000  218.712      815.900  639.972   36.144  603.829      110.584 2350.661 1298.487 1052.174
999.00   829.114  216.269    0.000  216.269      899.278  539.685    0.000  539.685      536.039 2163.154 1261.575  901.579
1000.00   776.195  238.661    0.000  238.661      813.782  546.626   17.121  529.506       50.669 2451.293 1064.746 1386.546
1001.00   782.245  218.771    0.000  218.771      640.709  837.864  224.471  613.393       60.923 2892.930 1082.134 1810.796
1002.00   714.429  264.231    0.000  264.231      526.273  958.259  171.848  786.411       30.462 2933.441  816.318 2117.123
1003.00   702.899  257.493    0.000  257.493      562.980  820.557    0.000  820.557       71.077 2595.246  635.363 1959.882
1004.00   706.823  278.835    0.000  278.835      517.354  951.394   58.406  892.988       50.769 2692.959  785.552 1907.406
1005.00   776.729  273.429    0.000  273.429      489.696  926.696   87.375  839.321       10.154 2799.428  787.267 2012.161
1006.00   747.966  275.545    0.000  275.545      435.141 1011.654  176.827  834.828        0.000 2965.211  668.342 2296.869
1007.00   711.395  248.853    0.000  248.853      476.215  820.215  195.850  624.366        0.000 2353.870  485.978 1867.892
1008.00   728.739  273.029    0.000  273.029      494.203  880.780  112.236  768.544        0.000 2703.628  699.912 2003.716
1009.00   739.865  271.751    0.000  271.751      571.321  763.271   44.655  718.616        0.000 2557.947  645.313 1912.634
1010.00   779.621  248.188    0.000  248.188      628.719  687.461   15.218  672.243       30.159 2436.402  976.158 1460.244
1011.00   742.157  271.972    0.000  271.972      566.135  894.492  174.305  720.188       20.006 2386.243  817.022 1569.221
1012.00   809.547  258.878    0.000  258.878      658.000  771.062   39.948  731.114        0.000 2802.144  818.433 1983.711
1013.00   762.025  262.303    0.000  262.303      451.995  905.218  241.113  664.105        0.000 2711.565  748.364 1963.201
1014.00   763.367  256.483    0.000  256.483      445.642 1007.460  199.730  807.729        0.000 2558.754  716.088 1842.666
1015.00   726.806  256.861    0.000  256.861      538.762  906.343  106.442  799.901       20.308 2577.852  765.950 1811.902
1016.00   734.612  236.078    0.000  236.078      300.390 1124.435  219.217  905.219        0.000 2541.055  391.569 2149.486
1017.00   812.108  286.131    0.000  286.131      324.904 1158.944   87.506 1071.438        0.000 2835.328  304.616 2530.711
1018.00   808.808  253.390    0.000  253.390      341.539 1128.168  134.662  993.506        0.000 2660.192  382.018 2278.175
1019.00   845.265  276.202    0.000  276.202      612.966 1087.047   43.753 1043.295       91.385 3068.868 1014.179 2054.689
1020.00   884.518  201.743    0.000  201.743      502.544 1112.384  294.878  817.506       81.231 2914.944  877.542 2037.402
1021.00   841.075  231.466    0.000  231.466      442.438 1193.238   42.581 1150.657       10.154 2872.820  422.230 2450.590
1022.00   916.152  216.998    0.000  216.998      624.078 1056.787   17.121 1039.666       50.769 2968.336  232.734 2735.602
1023.00   834.821  277.733    0.000  277.733      429.903 1231.466  118.850 1112.616       91.385 2784.859  272.643 2512.216
1024.00   824.983  332.645    0.000  332.645      744.423 1002.669   22.828  979.841        0.000 3197.140 1029.147 2167.993
1025.00   851.443  255.607    0.000  255.607      461.599 1142.565  175.094  967.472       60.923 2956.368  565.293 2391.075
1026.00   773.305  285.448    0.000  285.448      466.568 1076.421  194.284  882.137      111.693 2755.405  665.520 2089.885
1027.00   830.618  283.595    0.000  283.595      766.042  793.630  149.542  644.088      152.308 2723.939 1010.954 1712.985
1028.00   811.789  301.551    0.000  301.551      853.114  742.403   26.632  715.771      274.155 2651.751 1273.947 1377.803
1029.00   859.663  280.300    0.000  280.300      805.692  834.484  197.741  636.743      182.770 2520.153 1061.420 1458.732
1030.00   792.776  306.244    0.000  306.244      485.804 1071.493  365.013  706.480      101.539 2473.213 1022.619 1450.594
1031.00   876.495  232.594    0.000  232.594      827.999  772.229  151.042  621.187      121.847 2448.072 1099.517 1348.554
1032.00   960.346  182.345    0.000  182.345      842.959  630.551  196.969  433.582       81.231 2045.037 1103.044  941.993
1033.00   883.527  212.135    0.000  212.135      433.626  793.105   20.925  772.180        0.000 1678.389  201.264 1477.125
1034.00   869.570  182.761    0.000  182.761      287.584 1025.007  173.098  851.909        0.000 1676.374  393.079 1283.295
1035.00  1035.270   72.977    0.000   72.977      170.990 1252.281  173.573 1078.708        0.000 2289.722  240.973 2048.748
1036.00   955.706  126.982    0.000  126.982      405.965  924.061  356.404  567.657        0.000 1691.773  475.821 1215.952
1037.00   997.017  116.506    0.000  116.506      225.984 1074.024  175.130  898.894       20.308 2059.503  151.704 1907.800
1038.00   953.694  115.831    0.000  115.831      247.723  987.559  102.589  884.971        0.000 2043.211  120.637 1922.574
1039.00   981.791   31.702    0.000   31.702      392.125  771.780   72.755  699.025       20.308 2180.742  362.415 1818.326
1040.00  1026.037   56.479    0.000   56.479      567.520  943.862  446.427  497.435       71.077 2784.163 1177.346 1606.817
1041.00   971.123   80.347    0.000   80.347      534.628  613.204   24.297  588.907       20.308 1700.312   60.319 1639.994
1042.00  1034.065   19.645    0.000   19.645      368.817 1094.531  438.507  656.024       20.308 2487.373  756.300 1731.073
1043.00  1048.073   16.600    0.000   16.600      638.298  734.950  359.228  375.722      101.539 2056.703  536.745 1519.958
1044.00   966.617   29.547    3.153   26.395      210.723 1202.776  311.583  891.194        0.000 2143.754  162.462 1981.292
1045.00   756.380   26.846    0.000   26.846      295.505  514.481  354.948  159.533        0.000  900.277  253.847  646.430
1046.00   789.414   42.219    0.000   42.219      297.795  384.345  209.723  174.622        0.000  625.318   60.923  564.395
1047.00   820.086   76.530    0.000   76.530      492.522  405.488  162.859  242.630       40.616 1127.081   60.923 1066.157
1048.00   803.007   78.999    0.000   78.999      347.558  591.269  100.822  490.447        0.000 1127.081   40.616 1086.465
1049.00   726.318  152.705    0.000  152.705      419.059  668.074  113.529  554.545        0.000 1487.380  211.821 1275.559
1050.00  1011.222   23.068    0.000   23.068      359.663  806.735  353.730  453.005        0.000 1632.663  142.154 1490.508
