# Supplementary material for: N-Glycans modulate tilting of HIV-1 envelope glycoprotein
Source: Nat Commun. 2026 Apr 15;17:5206. doi: 10.1038/s41467-026-71874-2 (PMC13254402; doi:10.1038/s41467-026-71874-2)
Supplement: Supplementary file 8 — Source Data [file 41467_2026_71874_MOESM8_ESM.zip › source_data/1_Main_Text_Figures/4_Figure_5/3_Raw_data/FP/FP.B.1.txt]

#ASA ANALYSIS
#SIM_TIME  ASA1.4 TotOccl1.4 ShldMem1.4 ShldGly1.4   ASA7.2 TotOccl7.2 ShldMem7.2 ShldGly7.2   ASA18.6 TotOccl18.6 ShldMem18.6 ShldGly18.6

  0.00   636.201  182.424    0.000  182.424       48.373  831.328    0.000  831.328       30.159 1498.642    0.000 1498.642
  1.00   508.025  246.961    0.000  246.961       52.786  754.330    0.000  754.330        0.000 1540.064    0.000 1540.064
  2.00   655.846  218.084    0.000  218.084       60.874  803.150    0.000  803.150        0.000 1400.631    0.000 1400.631
  3.00   568.511  217.524    0.000  217.524       15.218  825.160    0.000  825.160        0.000 1603.106    0.000 1603.106
  4.00   589.825  163.042    0.000  163.042       88.321  643.578    0.000  643.578       60.520 1268.026    0.000 1268.026
  5.00   609.862  193.589    0.000  193.589       56.895  700.676    0.000  700.676        0.000 1335.881    0.000 1335.881
  6.00   599.652  216.509    0.000  216.509      105.703  747.627    0.000  747.627       81.231 1404.642    0.000 1404.642
  7.00   604.304  226.697    0.000  226.697       58.971  717.296    0.000  717.296       40.616 1340.312    0.000 1340.312
  8.00   606.254  249.529    0.000  249.529       34.241  704.653    0.000  704.653        0.000 1347.342    0.000 1347.342
  9.00   552.665  253.873    0.000  253.873      114.268  687.681    0.000  687.681       40.616 1288.738    0.000 1288.738
 10.00   644.485  177.809    0.000  177.809      202.589  591.172    0.000  591.172       40.616 1438.928    0.000 1438.928
 11.00   651.102  227.630    0.000  227.630        5.707  767.056    0.000  767.056        0.000 1279.087    0.000 1279.087
 12.00   664.670  159.388    0.000  159.388       13.186  803.929    0.000  803.929        0.000 1420.939    0.000 1420.939
 13.00   608.805  196.583    0.000  196.583       43.318  721.429    0.000  721.429        0.000 1405.450    0.000 1405.450
 14.00   580.677  214.677    0.000  214.677       58.710  635.017    0.000  635.017        0.000 1288.738    0.000 1288.738
 15.00   688.835  193.968    0.000  193.968       64.591  755.594    0.000  755.594       30.462 1355.892    0.000 1355.892
 16.00   607.786  204.766    0.000  204.766       48.983  714.691    0.000  714.691       20.308 1348.049    0.000 1348.049
 17.00   590.550  228.851    0.000  228.851       75.270  724.770    0.000  724.770        0.000 1398.922    0.000 1398.922
 18.00   605.187  209.040    0.000  209.040       30.306  758.622    0.000  758.622        0.000 1427.875    0.000 1427.875
 19.00   600.822  190.358    0.000  190.358       82.831  709.725    0.000  709.725       40.414 1419.731    0.000 1419.731
 20.00   563.422  160.177    0.000  160.177       28.534  731.040    0.000  731.040        0.000 1336.993    0.000 1336.993
 21.00   745.786   55.913    0.000   55.913       95.115  679.154    0.000  679.154      121.847 1237.967    0.000 1237.967
 22.00   646.478   95.328    0.000   95.328       51.103  650.759    0.000  650.759       10.154 1013.780    0.000 1013.780
 23.00   715.299   88.111    0.000   88.111       72.287  705.450    0.000  705.450        0.000 1378.314    0.000 1378.314
 24.00   737.765   85.241    0.000   85.241      220.148  581.275    0.000  581.275        0.000 1480.455    0.000 1480.455
 25.00   777.841   93.877    0.000   93.877      142.154  621.916    0.000  621.916        0.000 1339.709    0.000 1339.709
 26.00   741.940  124.038    0.000  124.038       37.873  743.060    0.000  743.060        0.000 1309.247    0.000 1309.247
 27.00   778.993  101.546    0.000  101.546      136.791  701.118    0.000  701.118      101.539 1369.867    0.000 1369.867
 28.00   663.305  111.699    0.000  111.699      117.942  649.459    0.000  649.459        0.000 1419.432    0.000 1419.432
 29.00   697.847   77.681    0.000   77.681       54.906  645.564    0.000  645.564        0.000 1186.895    0.000 1186.895
 30.00   749.953   82.595    0.000   82.595      117.683  613.009    0.000  613.009        0.000 1218.264    0.000 1218.264
 31.00   635.080  134.538    0.000  134.538      103.329  613.265    0.000  613.265        0.000 1348.854    0.000 1348.854
 32.00   764.437  116.521    0.000  116.521      183.697  553.775    0.000  553.775        0.000 1186.190    0.000 1186.190
 33.00   695.055   88.120    0.000   88.120      114.138  576.864    0.000  576.864        0.000 1207.506    0.000 1207.506
 34.00   661.938  174.522    0.000  174.522      155.641  683.132    0.000  683.132       10.154 1318.595    0.000 1318.595
 35.00   749.439  120.834    0.000  120.834      125.291  653.687    0.000  653.687       50.769 1276.068    0.000 1276.068
 36.00   718.704   71.245    0.000   71.245      104.626  609.466    0.000  609.466        0.000 1197.956    0.000 1197.956
 37.00   757.221   90.553    0.000   90.553       38.046  654.303    0.000  654.303        0.000 1238.773    0.000 1238.773
 38.00   725.152  205.043    0.000  205.043      146.075  777.945    0.000  777.945        0.000 1630.948   60.319 1570.629
 39.00   706.632  167.407    0.000  167.407      350.947  600.511    0.000  600.511        0.000 1826.666  341.805 1484.860
 40.00   990.617   18.177    0.000   18.177      525.990  421.662    0.000  421.662        0.000 1718.700  412.177 1306.523
 41.00   914.728   66.490    0.000   66.490      604.909  552.434    0.000  552.434        0.000 2067.044  464.156 1602.888
 42.00   905.619   47.564    0.000   47.564      352.420  567.350    0.000  567.350        0.000 1564.986   20.106 1544.880
 43.00   895.463   12.147    0.000   12.147      452.414  453.654   13.012  440.642        0.000 1477.933  261.381 1216.552
 44.00   796.351   79.512    0.000   79.512      261.986  635.774   95.061  540.713        0.000 1493.200  221.672 1271.528
 45.00   792.591  162.687    0.000  162.687      121.226  875.841    0.000  875.841        0.000 1472.993    0.000 1472.993
 46.00   829.736  111.887    0.000  111.887      233.015  708.759    0.000  708.759        0.000 1416.907    0.000 1416.907
 47.00   859.119    5.961    0.000    5.961      306.294  495.275    0.000  495.275        0.000 1445.454   20.106 1425.348
 48.00   744.047  184.704    0.000  184.704       22.741  751.358    0.000  751.358        0.000 1357.703    0.000 1357.703
 49.00   742.105  149.041    0.000  149.041      126.285  757.317    0.000  757.317        0.000 1580.278    0.000 1580.278
 50.00   749.288  167.973    0.000  167.973       96.839  791.212    0.000  791.212        0.000 1426.256    0.000 1426.256
 51.00   875.935  167.325    0.000  167.325      175.916  881.326    0.000  881.326        0.000 1685.645    0.000 1685.645
 52.00   963.982   39.172    0.000   39.172      228.276  708.388    0.000  708.388        0.000 1885.606    0.000 1885.606
 53.00  1065.684   41.260    0.000   41.260      458.918  890.991    0.000  890.991       30.462 2397.815    0.000 2397.815
 54.00   829.946  119.521    0.000  119.521      106.529  997.752    0.000  997.752        0.000 2081.143    0.000 2081.143
 55.00   981.166   53.665    0.000   53.665      121.055 1120.810    0.000 1120.810        0.000 2269.336    0.000 2269.336
 56.00   897.024   36.765    0.000   36.765      402.848  868.158    0.000  868.158        0.000 2246.101    0.000 2246.101
 57.00  1001.215    0.000    0.000    0.000      508.033  853.932    0.000  853.932      212.929 2409.871    0.000 2409.871
 58.00   820.054   29.603    0.000   29.603      164.117  940.006    0.000  940.006        0.000 2252.833    0.000 2252.833
 59.00   809.271   27.764    0.000   27.764      199.785  613.265    0.000  613.265        0.000 1542.284    0.000 1542.284
 60.00   754.822    7.512    0.000    7.512      110.290  508.562    0.000  508.562        0.000 1049.569    0.000 1049.569
 61.00   703.720   66.757    0.000   66.757       89.321  507.910    0.000  507.910        0.000  923.400    0.000  923.400
 62.00   694.258   53.500    0.000   53.500      104.626  564.032    0.000  564.032        0.000 1179.559    0.000 1179.559
 63.00   710.263   55.959    0.000   55.959       89.711  569.003    0.000  569.003        0.000 1045.548    0.000 1045.548
 64.00   729.773   81.144    0.000   81.144       41.851  598.705    0.000  598.705        0.000 1000.107    0.000 1000.107
 65.00   591.091  137.733    0.000  137.733       39.948  580.805    0.000  580.805        0.000 1105.667    0.000 1105.667
 66.00   669.425   80.590    0.000   80.590      125.033  552.056    0.000  552.056        0.000 1104.461    0.000 1104.461
 67.00   746.483   32.383    0.000   32.383       87.938  556.943    0.000  556.943        0.000  999.504    0.000  999.504
 68.00   798.314   60.388    0.000   60.388      121.617  578.645    0.000  578.645        0.000 1184.888    0.000 1184.888
 69.00   707.008   26.240    0.000   26.240       96.931  543.021    0.000  543.021        0.000 1064.247    0.000 1064.247
 70.00   734.470   77.750    0.000   77.750      114.138  532.385    0.000  532.385        0.000  934.057    0.000  934.057
 71.00   706.093  105.407    0.000  105.407       37.655  680.159    0.000  680.159        0.000 1143.468    0.000 1143.468
 72.00   773.561    6.722    0.000    6.722      157.372  492.523    0.000  492.523        0.000  959.793    0.000  959.793
 73.00   667.502   84.610    0.000   84.610       26.632  638.347    0.000  638.347        0.000 1015.388    0.000 1015.388
 74.00   704.023   64.866    0.000   64.866       43.188  693.516    0.000  693.516        0.000 1093.804    0.000 1093.804
 75.00   619.261  119.651    0.000  119.651       62.515  611.287    0.000  611.287        0.000  998.800    0.000  998.800
 76.00   722.064   89.015    0.000   89.015       62.171  564.638    0.000  564.638        0.000  944.009    0.000  944.009
 77.00   820.574  114.812    0.000  114.812      292.339  503.849    0.000  503.849        0.000 1460.548    0.000 1460.548
 78.00   826.080   69.907    0.000   69.907      124.298  596.536    0.000  596.536        0.000 1197.251    0.000 1197.251
 79.00   839.136   62.140    0.000   62.140      309.505  427.625    0.000  427.625        0.000 1255.059    0.000 1255.059
 80.00   832.627   92.681    0.000   92.681       56.723  732.299    0.000  732.299        0.000 1387.462    0.000 1387.462
 81.00  1050.225   38.340    0.000   38.340      181.105  741.761    0.000  741.761        9.953 1696.904    0.000 1696.904
 82.00   928.155   76.937    0.000   76.937      396.098  643.261    0.000  643.261      242.786 1622.890    0.000 1622.890
 83.00   864.680   91.734    0.000   91.734      298.963  575.100    0.000  575.100        0.000 1635.881    0.000 1635.881
 84.00   895.784   58.366    0.000   58.366      599.181  346.435    0.000  346.435      362.122 1311.761    0.000 1311.761
 85.00   834.487   51.341    0.000   51.341      439.432  605.011    0.000  605.011       30.462 1939.894    0.000 1939.894
 86.00   976.611   29.140    0.000   29.140      473.494  627.885    0.000  627.885      252.440 1870.726    0.000 1870.726
 87.00   965.041    8.498    0.000    8.498      481.018  574.825    0.000  574.825      203.078 1358.204    0.000 1358.204
 88.00  1000.933    0.000    0.000    0.000      465.703  666.148    0.000  666.148      132.000 1979.504    0.000 1979.504
 89.00   950.600   26.253    0.000   26.253      435.964  400.432    0.000  400.432       50.769 1529.816    0.000 1529.816
 90.00   996.968   24.730    0.000   24.730      426.029  694.423    0.000  694.423       40.616 1959.699    0.000 1959.699
 91.00   858.868   36.566    0.000   36.566      474.621  721.901    0.000  721.901      162.462 1853.633    0.000 1853.633
 92.00   924.455   27.195    0.000   27.195      514.313  671.651    0.000  671.651      141.551 1928.522    0.000 1928.522
 93.00   867.815   33.947    0.000   33.947      439.386  699.465    0.000  699.465       30.462 2029.967    0.000 2029.967
 94.00   938.554   17.332    0.000   17.332      719.493  416.848    0.000  416.848      121.847 2190.619    0.000 2190.619
 95.00   983.732   26.582    0.000   26.582      441.197  657.110    0.000  657.110        0.000 2035.801    0.000 2035.801
 96.00   963.133   49.133    0.000   49.133      454.111  778.759    0.000  778.759       50.265 2197.143    0.000 2197.143
 97.00   816.180  107.650    0.000  107.650      223.039  791.743    0.000  791.743        0.000 2020.622    0.000 2020.622
 98.00   862.946   86.837    0.000   86.837      318.719  902.897    0.000  902.897       50.769 2108.589    0.000 2108.589
 99.00   971.873   64.713    0.000   64.713      426.715  798.702    0.000  798.702      213.231 1942.808    0.000 1942.808
100.00   985.975   63.834    0.000   63.834      598.991  550.235    0.000  550.235      335.078 1794.416    0.000 1794.416
101.00   818.426  138.463    0.000  138.463      437.470  796.067    0.000  796.067      152.308 2262.098    0.000 2262.098
102.00   991.412   54.662    0.000   54.662      348.455  837.347    0.000  837.347      251.736 2066.761    0.000 2066.761
103.00   876.305  119.532    0.000  119.532      138.694  926.882    0.000  926.882        0.000 1887.312    0.000 1887.312
104.00   752.986  144.898    0.000  144.898      181.323  942.844    0.000  942.844        0.000 2161.168    0.000 2161.168
105.00   922.912   77.890    0.000   77.890      180.675  988.308    0.000  988.308        0.000 2131.912    0.000 2131.912
106.00   887.420   53.053    0.000   53.053      246.779  722.353    0.000  722.353        0.000 1825.788    0.000 1825.788
107.00   882.334   21.024    0.000   21.024      342.414  686.037    0.000  686.037      121.847 1867.711    0.000 1867.711
108.00   882.437    9.089    0.000    9.089      440.468  460.356    0.000  460.356        0.000 1797.237    0.000 1797.237
109.00   883.816   39.805    0.000   39.805      163.511  761.825    0.000  761.825        0.000 1969.550    0.000 1969.550
110.00   859.552   72.205    0.000   72.205      418.635  627.152    0.000  627.152        0.000 2070.788    0.000 2070.788
111.00   897.330   61.550    0.000   61.550      308.993  629.569    0.000  629.569        0.000 1837.852    0.000 1837.852
112.00   838.143  103.385    0.000  103.385      460.183  526.589    0.000  526.589       10.154 1928.433    0.000 1928.433
113.00   823.569   82.026    0.000   82.026      455.989  524.904    0.000  524.904       50.769 1868.314    0.000 1868.314
114.00   798.062   97.016    0.000   97.016      470.686  611.586    0.000  611.586        0.000 1878.066    0.000 1878.066
115.00  1001.976    9.569    0.000    9.569      677.391  441.155    0.000  441.155      101.539 2009.865    0.000 2009.865
116.00   882.528   72.162    0.000   72.162      507.731  543.558    0.000  543.558       10.053 1944.696    0.000 1944.696
117.00   984.538    0.000    0.000    0.000      967.850  311.629    0.000  311.629      556.750 2071.077    0.000 2071.077
118.00  1060.589    0.000    0.000    0.000      680.641  558.237    0.000  558.237       81.231 2151.791  402.527 1749.264
119.00  1046.602   13.105    0.000   13.105      671.074  533.275    0.000  533.275      371.873 2031.167    0.000 2031.167
120.00   902.546  112.248    0.000  112.248      632.740  657.409    0.000  657.409      603.287 1716.792    0.000 1716.792
121.00   869.680  129.963    0.000  129.963      289.322  594.366    0.000  594.366       30.462 1612.151    0.000 1612.151
122.00   931.671   97.506    0.000   97.506      381.318  623.274    0.000  623.274        0.000 1723.424    0.000 1723.424
123.00   934.781   81.117    0.000   81.117      552.441  827.682    0.000  827.682      223.385 2319.396    0.000 2319.396
124.00   914.490   49.094    0.000   49.094      807.487  418.462    0.000  418.462     1024.113 1225.093    0.000 1225.093
125.00  1010.937    0.000    0.000    0.000      779.825  414.010    0.000  414.010      987.421 1568.517    0.000 1568.517
126.00   878.542    0.000    0.000    0.000      606.498  390.010    0.000  390.010      291.540 1905.387    0.000 1905.387
127.00  1034.062   12.471    0.000   12.471      645.456  693.728    0.000  693.728      201.163 2428.774    0.000 2428.774
128.00   879.315   24.407    0.000   24.407      579.418  564.128    0.000  564.128      354.680 1979.484    0.000 1979.484
129.00   969.450   27.633    0.000   27.633      417.401  615.769    0.000  615.769       10.053 1694.065    0.000 1694.065
130.00   836.138    0.000    0.000    0.000      467.264  237.684    0.000  237.684       10.154 1107.668    0.000 1107.668
131.00   865.690    6.779    0.000    6.779      306.865  625.702    0.000  625.702        0.000 1502.650    0.000 1502.650
132.00  1082.974    0.550    0.000    0.550      487.370  527.837    0.000  527.837       10.154 1779.938    0.000 1779.938
133.00   993.157    0.000    0.000    0.000      547.112  511.134    0.000  511.134       20.106 1733.275    0.000 1733.275
134.00   957.823    0.000    0.000    0.000      821.250  305.233    0.000  305.233      373.678 1627.727    0.000 1627.727
135.00  1010.089    0.000    0.000    0.000      916.072  189.970    0.000  189.970      567.912 1571.234    0.000 1571.234
136.00  1020.650    0.000    0.000    0.000      912.698  344.440    0.000  344.440      637.885 1863.275    0.000 1863.275
137.00   945.836    0.000    0.000    0.000      797.646  196.802    0.000  196.802      271.938 1538.855    0.000 1538.855
138.00  1031.172    0.000    0.000    0.000      878.283  323.033    0.000  323.033      192.924 2002.713    0.000 2002.713
139.00  1010.066   28.154    0.000   28.154      901.785  565.541    0.000  565.541      585.398 2204.277    0.000 2204.277
140.00  1038.674    0.000    0.000    0.000      530.261  362.944    0.000  362.944        0.000 1531.625    0.000 1531.625
141.00   978.045   14.470    0.000   14.470      576.125  515.087    0.000  515.087       30.462 1797.237    0.000 1797.237
142.00  1013.833    0.000    0.000    0.000      497.661  655.381    0.000  655.381      172.414 1857.355    0.000 1857.355
143.00  1141.268    0.000    0.000    0.000      974.891  265.757    0.000  265.757      281.890 1865.693    0.000 1865.693
144.00  1080.942    0.000    0.000    0.000     1108.465   86.679    0.000   86.679     1198.158  961.801    0.000  961.801
145.00  1054.674    0.000    0.000    0.000      906.392  216.666    0.000  216.666     1015.388  969.532    0.000  969.532
146.00   953.035    0.000    0.000    0.000      900.973  197.231    0.000  197.231      619.286 1376.796    0.000 1376.796
147.00   974.978    0.000    0.000    0.000      833.970  252.821    0.000  252.821      548.310 1377.400    0.000 1377.400
148.00   978.893    0.000    0.000    0.000      640.683  495.717    0.000  495.717      132.000 1715.503    0.000 1715.503
149.00   887.229    0.000    0.000    0.000      484.653  618.276    0.000  618.276       40.616 1815.031    0.000 1815.031
150.00   828.802  109.203    0.000  109.203      355.988  735.568    0.000  735.568       60.923 1793.715    0.000 1793.715
151.00   850.984  102.245    0.000  102.245      388.241  653.389    0.000  653.389       40.616 1878.468    0.000 1878.468
152.00   873.850   61.285    0.000   61.285      370.904  649.024    0.000  649.024        0.000 1997.901    0.000 1997.901
153.00   975.658   43.553    0.000   43.553      443.710  654.112    0.000  654.112       71.077 1806.484    0.000 1806.484
154.00   778.290  108.196    0.000  108.196      337.744  758.569    0.000  758.569        0.000 1795.324    0.000 1795.324
155.00   867.860   37.234    0.000   37.234      408.430  726.610    0.000  726.610       60.923 1853.124    0.000 1853.124
156.00   948.369   16.458    0.000   16.458      652.443  460.565    0.000  460.565      477.232 1368.963    0.000 1368.963
157.00   876.238   55.981    0.000   55.981      412.277  663.412    0.000  663.412       10.154 1878.764    0.000 1878.764
158.00   911.212   32.725    0.000   32.725      280.330  844.638    0.000  844.638       10.154 2199.462    0.000 2199.462
159.00   913.715   22.362    0.000   22.362      272.978  833.674    0.000  833.674       40.616 1916.670    0.000 1916.670
160.00  1020.625   21.424    0.000   21.424      564.377  526.786    0.000  526.786      152.308 1623.714    0.000 1623.714
161.00   876.203   40.862    0.000   40.862      572.073  485.446    0.000  485.446      294.463 1476.520    0.000 1476.520
162.00   826.716   85.303    0.000   85.303      397.967  685.626    0.000  685.626      111.693 1752.390    0.000 1752.390
163.00   875.677   47.811    0.000   47.811      499.394  518.665    0.000  518.665      101.539 1491.915    0.000 1491.915
164.00   899.378   59.995    0.000   59.995      362.388  754.163    0.000  754.163       30.462 1948.941    0.000 1948.941
165.00  1009.940    0.000    0.000    0.000      740.148  488.094    0.000  488.094      323.916 1890.814    0.000 1890.814
166.00  1006.490   26.908    0.000   26.908      759.692  525.142    0.000  525.142      472.805 2004.709    0.000 2004.709
167.00   954.954  128.108    0.000  128.108      733.103  780.694    0.000  780.694      748.364 2079.614    0.000 2079.614
168.00  1023.802   88.149    0.000   88.149      744.890  688.147    0.000  688.147      544.278 2142.244    0.000 2142.244
169.00   891.643   51.785    0.000   51.785      427.401  448.076    0.000  448.076       30.261 1504.380    0.000 1504.380
170.00  1031.369    0.000    0.000    0.000      853.371  238.434    0.000  238.434       80.626 1396.709    0.000 1396.709
171.00  1010.276    0.000    0.000    0.000      392.041  760.853    0.000  760.853      192.924 2010.857    0.000 2010.857
172.00   987.858   18.581    0.000   18.581      470.511  798.342    0.000  798.342      242.286 1983.522    0.000 1983.522
173.00  1131.983    0.000    0.000    0.000      748.337  336.100    0.000  336.100       91.385 1878.468    0.000 1878.468
174.00  1033.500   39.347    0.000   39.347      607.511  666.409    0.000  666.409       40.616 2151.114    0.000 2151.114
175.00   904.757  128.030    0.000  128.030      354.730  826.523    0.000  826.523       40.616 2133.408    0.000 2133.408
176.00  1023.300    0.000    0.000    0.000      641.463  305.879    0.000  305.879        0.000 1644.929    0.000 1644.929
177.00  1037.101    0.000    0.000    0.000      680.704  283.470    0.000  283.470        0.000 1553.026    0.000 1553.026
178.00  1053.790    0.000    0.000    0.000      574.922  557.219    0.000  557.219       81.231 2441.744    0.000 2441.744
179.00  1081.353    0.000    0.000    0.000      897.191  307.437    0.000  307.437      132.000 2168.507    0.000 2168.507
180.00   918.712  128.448    0.000  128.448      249.374  765.932    0.000  765.932        0.000 1908.930    0.000 1908.930
181.00   859.551   97.780    0.000   97.780      317.942  516.161    0.000  516.161        0.000 1560.978    0.000 1560.978
182.00   763.500   73.876    0.000   73.876      203.588  517.503    0.000  517.503        0.000 1318.093    0.000 1318.093
183.00   823.775   49.122    0.000   49.122      157.631  616.518    0.000  616.518        0.000 1438.835    0.000 1438.835
184.00   841.475   17.362    0.000   17.362      286.944  422.224    0.000  422.224       10.154  994.879    0.000  994.879
185.00   762.106  105.485    0.000  105.485      220.319  514.353    0.000  514.353        0.000  974.773    0.000  974.773
186.00   845.556   37.073    0.000   37.073      362.200  429.137    0.000  429.137        0.000 1417.512    0.000 1417.512
187.00   798.614  149.901    0.000  149.901      311.410  536.895    0.000  536.895        0.000 1493.102    0.000 1493.102
188.00   919.806   87.662    0.000   87.662      437.053  471.245    0.000  471.245        0.000 1638.793    0.000 1638.793
189.00  1019.109   68.694    0.000   68.694      393.776  439.255    0.000  439.255       91.385 1177.649    0.000 1177.649
190.00   968.093    6.764    0.000    6.764      410.464  326.590    0.000  326.590       71.077 1306.634    0.000 1306.634
191.00   878.292   13.626    0.000   13.626      311.977  351.060    0.000  351.060        0.000  954.465    0.000  954.465
192.00   893.824    2.762    0.000    2.762      603.198  165.068    0.000  165.068        0.000 1005.033   10.154  994.879
193.00   856.251   30.441    0.000   30.441      417.769  237.961    0.000  237.961       20.308  842.772    0.000  842.772
194.00  1062.553    0.000    0.000    0.000      496.713  377.693    0.000  377.693       10.154 1156.134   30.462 1125.672
195.00   895.221   50.242    0.000   50.242      531.130  349.371  127.454  221.917        0.000 1237.768  314.770  922.998
196.00   984.878    0.000    0.000    0.000      444.953  345.435   38.133  307.303        0.000 1273.551  130.392 1143.159
197.00   946.071    0.000    0.000    0.000      578.937  232.026    7.609  224.417      132.000 1124.460  253.545  870.916
198.00  1014.010    0.000    0.000    0.000      746.337  225.156   58.971  166.185       50.769 1368.053  385.847  982.205
199.00   970.557    3.382    0.000    3.382      730.649  362.335   59.836  302.499       40.616 1610.546  353.174 1257.372
200.00   802.995    0.000    0.000    0.000      559.189  245.266   96.887  148.379        0.000 1034.690  203.078  831.613
201.00   826.685    0.000    0.000    0.000      565.414  270.337   71.332  199.005        0.000 1167.696  243.693  924.003
202.00   816.717    0.000    0.000    0.000      532.037  325.293  110.333  214.959        0.000 1066.157  355.386  710.772
203.00   852.112    0.000    0.000    0.000      335.101  545.523   55.167  490.356        0.000 1218.466   40.616 1177.850
204.00   873.210   17.543    0.000   17.543      341.978  548.422   49.460  498.962        0.000 1218.466  132.000 1086.465
205.00   968.127    0.000    0.000    0.000      367.487  613.400  155.206  458.194        0.000 1289.543  253.847 1035.696
206.00   941.630   41.005    0.000   41.005      355.978  730.293  177.892  552.401        0.000 1587.818  382.926 1204.893
207.00   939.942   55.139    0.000   55.139      449.616  616.162   13.316  602.846        0.000 1885.701  213.231 1672.469
208.00   886.735   60.311    0.000   60.311      540.239  548.450  133.922  414.528        0.000 1878.951  533.016 1345.936
209.00   761.985   91.958    0.000   91.958      289.732  536.347    0.000  536.347        0.000 1088.961  180.956  908.005
210.00   931.139    0.000    0.000    0.000      357.147  418.842   56.112  362.730        0.000  950.543   10.053  940.490
211.00   858.455    0.000    0.000    0.000      482.645  314.176    0.000  314.176        0.000 1169.999   60.319 1109.680
212.00   887.344    0.000    0.000    0.000      322.083  468.336    0.000  468.336        0.000 1047.649    0.000 1047.649
213.00   871.156   22.616    0.000   22.616      121.184  567.858    0.000  567.858        0.000 1153.008    0.000 1153.008
214.00   973.700    7.341    0.000    7.341      353.129  522.062    0.000  522.062        0.000 1308.818    0.000 1308.818
215.00   958.300    0.000    0.000    0.000      410.850  419.930    0.000  419.930        0.000 1137.536    0.000 1137.536
216.00   870.233    0.000    0.000    0.000      376.158  441.326    7.263  434.063        0.000 1067.957    0.000 1067.957
217.00   858.339    0.000    0.000    0.000      166.964  509.012    0.000  509.012        0.000  936.962    0.000  936.962
218.00   803.399    0.000    0.000    0.000      264.679  510.672    5.620  505.052        0.000 1029.563    0.000 1029.563
219.00   802.883   34.116    0.000   34.116      292.650  540.835    3.718  537.118        0.000 1281.189    0.000 1281.189
220.00   785.445   71.926    0.000   71.926      377.341  448.623    0.000  448.623        0.000 1251.433    0.000 1251.433
221.00   754.751   55.128    0.000   55.128      210.677  518.024    0.000  518.024        0.000 1040.018    0.000 1040.018
222.00   799.612   49.407    0.000   49.407      138.868  645.256    0.000  645.256        0.000 1099.533    0.000 1099.533
223.00   825.964   41.457    0.000   41.457      277.390  453.353    0.000  453.353        0.000  958.185    0.000  958.185
224.00   803.070   33.874    0.000   33.874      301.080  435.213    0.000  435.213        0.000  944.604    0.000  944.604
225.00   758.624   90.832    0.000   90.832      243.235  546.477    0.000  546.477       50.769 1172.421    0.000 1172.421
226.00   801.133   80.474    0.000   80.474      327.541  423.087    0.000  423.087        0.000 1041.024    0.000 1041.024
227.00   749.128   75.764    0.000   75.764      296.153  424.255    0.000  424.255       30.462  958.185    0.000  958.185
228.00   719.210   58.592    0.000   58.592      207.350  561.638    0.000  561.638        0.000 1142.959    0.000 1142.959
229.00   815.534  122.841    0.000  122.841      309.641  696.299    0.000  696.299        0.000 1448.076    0.000 1448.076
230.00   890.034   93.564    0.000   93.564      407.048  644.460    0.000  644.460       30.462 1763.450    0.000 1763.450
231.00   842.626  113.670    0.000  113.670      431.821  702.182    0.000  702.182       10.154 1692.978    0.000 1692.978
232.00   935.547   53.437    0.000   53.437      447.682  683.628   58.449  625.178       71.077 1810.490   10.154 1800.336
233.00   878.489  117.141    0.000  117.141      180.718  798.295    0.000  798.295       30.462 1387.354    0.000 1387.354
234.00   711.395  179.086    0.000  179.086      150.281  870.232    0.000  870.232        0.000 1549.915    0.000 1549.915
235.00   855.408  112.200    0.000  112.200      375.574  779.473    0.000  779.473       50.769 1820.543    0.000 1820.543
236.00   849.998   98.755    0.000   98.755      214.960  973.991    0.000  973.991       20.308 1772.998    0.000 1772.998
237.00   808.927  152.243    0.000  152.243      233.939  828.212    5.663  822.549       10.154 1682.119    0.000 1682.119
238.00   812.295   76.524    0.000   76.524      220.536  655.643    0.000  655.643        0.000 1269.235    0.000 1269.235
239.00   768.812   86.549    0.000   86.549      288.803  566.107    0.000  566.107      121.847 1136.833    0.000 1136.833
240.00   661.136   84.316    0.000   84.316      197.276  517.941    0.000  517.941       30.462 1106.471    0.000 1106.471
241.00   767.954   68.614    0.000   68.614      226.200  533.846   30.393  503.453       40.616 1155.831    0.000 1155.831
242.00   871.196   52.234    0.000   52.234      153.913  716.375    0.000  716.375        0.000 1416.414    0.000 1416.414
243.00   723.567  114.678    0.000  114.678      261.912  483.265    0.000  483.265       30.462  981.708    0.000  981.708
244.00   690.105  130.704    0.000  130.704      268.051  465.964    0.000  465.964      162.462 1061.329    0.000 1061.329
245.00   644.567  114.398    0.000  114.398      138.219  437.128    0.000  437.128        0.000  833.620    0.000  833.620
246.00   730.388   82.111    0.000   82.111      147.990  466.318    0.000  466.318        0.000  940.290    0.000  940.290
247.00   680.922  134.150    0.000  134.150      140.770  479.453    0.000  479.453        0.000  867.199    0.000  867.199
248.00   701.687  134.287    0.000  134.287      189.711  482.269    0.000  482.269        0.000  981.104    0.000  981.104
249.00   653.500  115.524    0.000  115.524       76.784  528.568    0.000  528.568        0.000  899.872    0.000  899.872
250.00   607.077  150.892    0.000  150.892      106.529  505.651    0.000  505.651        0.000  900.273    0.000  900.273
251.00   609.442  148.226    0.000  148.226       80.458  502.929    0.000  502.929        0.000  827.990    0.000  827.990
252.00   657.251  147.602    0.000  147.602      136.101  496.012    0.000  496.012       10.154  998.295    0.000  998.295
253.00   561.148  148.077    0.000  148.077       61.911  527.097    0.000  527.097        0.000  979.995    0.000  979.995
254.00   636.669   85.383    0.000   85.383       44.747  586.803    7.435  579.368        0.000  938.476    0.000  938.476
255.00   660.450  102.184    0.000  102.184      118.633  501.423    0.000  501.423        0.000  925.108    0.000  925.108
256.00   681.527   96.938    0.000   96.938      122.958  544.357    0.000  544.357        0.000 1090.284    0.000 1090.284
257.00   554.186  174.967    0.000  174.967        0.000  623.214    0.000  623.214        0.000  917.468    0.000  917.468
258.00   688.910  114.288    0.000  114.288      108.085  544.864    0.000  544.864        0.000  880.470    0.000  880.470
259.00   692.378  146.847    0.000  146.847      197.839  502.973    0.000  502.973       10.154 1218.261    0.000 1218.261
260.00   643.097  124.352    0.000  124.352      142.672  502.413    0.000  502.413       30.462 1125.570    0.000 1125.570
261.00   604.981   98.896    0.000   98.896      102.032  491.866    0.000  491.866        0.000  906.509    0.000  906.509
262.00   657.822  121.020    0.000  121.020      147.860  519.581    0.000  519.581        0.000 1011.467    0.000 1011.467
263.00   682.970   99.919    0.000   99.919      195.591  471.376    0.000  471.376        0.000 1049.768    0.000 1049.768
264.00   650.463   96.009    0.000   96.009      251.097  471.809   13.012  458.798       40.616 1204.087    0.000 1204.087
265.00   651.617   81.819    0.000   81.819      215.997  436.223    0.000  436.223       10.154 1089.478    0.000 1089.478
266.00   558.240  100.228    0.000  100.228      210.550  457.152    0.000  457.152       30.462 1088.475   60.923 1027.551
267.00   652.141   91.185    0.000   91.185      169.304  571.840    0.000  571.840       60.923 1069.269    0.000 1069.269
268.00   605.989   83.049    0.000   83.049      213.576  451.871    0.000  451.871       30.462 1107.072  111.693  995.379
269.00   612.900   93.073    0.000   93.073      238.652  389.833    0.000  389.833        0.000  926.112   10.154  915.958
270.00   643.496  100.935    0.000  100.935      182.707  424.552    0.000  424.552        0.000  847.696    0.000  847.696
271.00   685.453  116.055    0.000  116.055      178.124  612.103    9.079  603.024        0.000 1362.428    0.000 1362.428
272.00   620.938   80.226    0.000   80.226       92.694  510.674    0.000  510.674        0.000  856.845    0.000  856.845
273.00   679.892   89.242    0.000   89.242      165.500  568.772    0.000  568.772       40.616 1197.147    0.000 1197.147
274.00   664.147   89.243    0.000   89.243      197.189  529.953   27.753  502.200       50.769 1012.068    0.000 1012.068
275.00   689.825   96.673    0.000   96.673       64.505  681.187    0.000  681.187        0.000 1152.313    0.000 1152.313
276.00   690.845  113.448    0.000  113.448       63.551  667.005   22.306  644.700        0.000 1240.781    0.000 1240.781
277.00   654.026  146.132    0.000  146.132        7.522  882.055  129.095  752.960        0.000 1408.172    0.000 1408.172
278.00   682.649  150.460    0.000  150.460       64.505  745.524    0.000  745.524        0.000 1384.948    0.000 1384.948
279.00   627.046  132.741    0.000  132.741      171.207  563.458    0.000  563.458        0.000 1022.723    0.000 1022.723
280.00   574.301  137.992    0.000  137.992        5.534  612.137    0.000  612.137        0.000 1071.380    0.000 1071.380
281.00   651.686  145.191    0.000  145.191       60.874  674.781    0.000  674.781        0.000 1182.368    0.000 1182.368
282.00   558.908   96.229    0.000   96.229      178.037  391.259    0.000  391.259        0.000  869.613    0.000  869.613
283.00   605.285   88.087    0.000   88.087      317.208  264.544    0.000  264.544        0.000  773.404    9.953  763.451
284.00   616.802   84.147    0.000   84.147      216.384  382.443    0.000  382.443        0.000  814.924    0.000  814.924
285.00   678.625   61.096    0.000   61.096      264.939  344.008    0.000  344.008        0.000  990.958    0.000  990.958
286.00   649.777   49.038    0.000   49.038      307.308  315.646    0.000  315.646       50.769  949.739   91.385  858.354
287.00   818.771   53.544    0.000   53.544      404.022  352.262   44.053  308.209       81.231 1360.720  181.161 1179.559
288.00   597.221   95.499    0.000   95.499      246.866  344.872    0.000  344.872       10.154  899.069    0.000  899.069
289.00   646.851  117.346    0.000  117.346      315.738  387.413    0.000  387.413       50.769 1050.272    0.000 1050.272
290.00   723.812   62.260    0.000   62.260      273.758  462.643   67.831  394.812       10.154 1183.782    0.000 1183.782
291.00   577.695   66.697    0.000   66.697      190.230  391.175    0.000  391.175       20.308  924.604    0.000  924.604
292.00   687.695   64.795    0.000   64.795      237.268  388.149    0.000  388.149        0.000  915.658    0.000  915.658
293.00   583.456  103.229    0.000  103.229      273.931  318.154    0.000  318.154       20.308  937.274  152.308  784.965
294.00   588.987  109.043    0.000  109.043      270.126  400.388    0.000  400.388       10.154 1010.060    0.000 1010.060
295.00   629.364  145.268    0.000  145.268      285.258  370.340    0.000  370.340      243.693  817.840   30.462  787.378
296.00   549.590   66.217    0.000   66.217      258.972  255.681    0.000  255.681       50.769  664.124    0.000  664.124
297.00   597.729   71.345    0.000   71.345      182.621  445.563    7.435  438.128      111.693  895.049    0.000  895.049
298.00   575.709  108.447    0.000  108.447      169.304  399.784    0.000  399.784       10.154  706.951    0.000  706.951
299.00   635.248  107.364    0.000  107.364      184.523  414.779    0.000  414.779        0.000  923.097    0.000  923.097
300.00   571.449  100.129    0.000  100.129      195.937  401.551    0.000  401.551       10.154  838.650    0.000  838.650
301.00   642.022   65.491    0.000   65.491      155.901  415.773    0.000  415.773        0.000  738.517    0.000  738.517
302.00   569.480  104.714    0.000  104.714      167.229  417.716    0.000  417.716        0.000  956.673    0.000  956.673
303.00   692.430   66.584    0.000   66.584      309.729  293.211    0.000  293.211       81.231  862.577   30.462  832.116
304.00   664.069  105.542    0.000  105.542      142.672  405.963    0.000  405.963        0.000  675.183    0.000  675.183
305.00   566.008  116.977    0.000  116.977      129.356  397.401    0.000  397.401        0.000  796.625    0.000  796.625
306.00   645.541  102.611    0.000  102.611      161.609  381.922    0.000  381.922        0.000  663.319    0.000  663.319
307.00   635.405   85.278    0.000   85.278      157.804  428.530    0.000  428.530        0.000  704.839    0.000  704.839
308.00   620.367   75.035    0.000   75.035      153.222  326.286    0.000  326.286        0.000  580.883    0.000  580.883
309.00   661.931   10.852    0.000   10.852       28.275  466.362   29.440  436.922        0.000  604.105    0.000  604.105
310.00   743.086   15.698    0.000   15.698      203.753  488.923  110.927  377.995        0.000 1048.253  181.057  867.197
311.00   831.625    3.157    0.000    3.157      210.377  557.839  230.298  327.542        0.000 1326.640  264.001 1062.639
312.00   841.245    0.000    0.000    0.000      242.016  452.784   16.818  435.966        0.000  987.837  109.882  877.955
313.00   770.880   16.868    0.000   16.868       35.535  549.712  113.440  436.271        0.000  694.081    0.000  694.081
314.00   754.781    0.000    0.000    0.000      144.575  514.390  142.062  372.328        0.000  726.454    0.000  726.454
315.00   769.138    0.000    0.000    0.000      179.896  473.878   35.666  438.212        0.000  988.743    0.000  988.743
316.00   768.498    0.000    0.000    0.000      263.290  359.571   52.265  307.306        0.000 1069.975    0.000 1069.975
317.00   783.247    0.000    0.000    0.000      396.626  245.651   94.767  150.884        0.000  959.289   20.106  939.182
318.00   836.196    0.000    0.000    0.000      325.851  558.520  102.452  456.068       20.308 1297.883    0.000 1297.883
319.00   883.900    0.423    0.000    0.423      305.966  507.382   95.061  412.321        0.000 1184.987    0.000 1184.987
320.00   793.760   53.927    0.000   53.927      188.327  760.072  129.302  630.770        0.000 1477.427   60.319 1417.109
321.00   758.448  139.792    0.000  139.792       41.851  938.195  234.146  704.049        0.000 1485.567  191.412 1294.155
322.00   796.776  108.880    0.000  108.880      129.356  814.843  196.958  617.885        0.000 1475.719   30.462 1445.257
323.00   845.284   58.762    0.000   58.762      164.587  861.591  204.569  657.022        0.000 1751.179  160.850 1590.330
324.00   987.771   47.557    0.000   47.557      150.107  985.231  294.178  691.053        0.000 1966.023  241.375 1724.648
325.00  1001.021  138.013    0.000  138.013      578.686  799.327   86.201  713.126       81.231 2311.456    0.000 2311.456
326.00  1007.626    0.000    0.000    0.000      448.637  793.838  263.922  529.915        0.000 2355.886  401.022 1954.864
327.00   953.922   19.868    0.000   19.868      308.161  857.704  204.266  653.437        0.000 2018.203  556.750 1461.453
328.00  1025.915    0.000    0.000    0.000      476.821  858.952  424.192  434.760        0.000 2291.955 1002.412 1289.542
329.00   996.983    0.000    0.000    0.000      669.778  607.926  365.470  242.456        0.000 2130.896 1186.989  943.908
330.00   932.992    0.000    0.000    0.000      429.303  763.703  465.647  298.056        0.000 1887.302 1037.092  850.210
331.00   997.899    0.000    0.000    0.000      458.281  685.291  494.369  190.922        0.000 1877.664  792.003 1085.661
332.00  1029.498   20.925    0.000   20.925      559.223  602.200   70.385  531.815        0.000 2160.962   30.462 2130.501
333.00   939.950    0.000    0.000    0.000      575.654  573.208  196.692  376.517        0.000 2112.990  241.778 1871.211
334.00  1082.347   51.181    0.000   51.181      466.234 1110.693  506.420  604.274        0.000 2825.177 1000.200 1824.977
335.00   739.815  117.532    0.000  117.532        0.000  817.586  175.870  641.716        0.000 1196.948  101.337 1095.611
336.00   805.483  145.971    0.000  145.971      154.000  976.540  237.251  739.289        0.000 1801.142  180.956 1620.186
337.00   918.833   86.933    0.000   86.933       98.919 1157.422  456.040  701.382        0.000 2104.851  512.708 1592.143
338.00  1081.505    0.000    0.000    0.000       75.616 1214.322  496.250  718.072        0.000 1853.927  433.795 1420.132
339.00  1074.113    1.282    0.000    1.282      281.794  823.892  272.920  550.972       10.154 1874.742  343.115 1531.627
340.00  1016.602   16.852    0.000   16.852      193.516 1002.265  360.613  641.652        0.000 2013.168  446.771 1566.397
341.00  1019.137   31.917    0.000   31.917      256.810  895.109  243.494  651.615        0.000 1936.375  172.616 1763.759
342.00   907.450  118.664    0.000  118.664      183.571 1093.461  203.546  889.915        0.000 1996.391  243.693 1752.697
343.00   931.760   62.339    0.000   62.339      313.445  748.065  224.471  523.594        0.000 2045.349  619.387 1425.963
344.00   656.419  140.007    0.000  140.007       93.213  673.648    0.000  673.648        0.000 1415.597    0.000 1415.597
345.00   626.031  170.703    0.000  170.703       11.153  798.036    0.000  798.036        0.000 1375.989    0.000 1375.989
346.00   979.721   11.812    0.000   11.812      258.194  759.951   88.803  671.148        0.000 1945.920    0.000 1945.920
347.00   911.753    4.650    0.000    4.650      271.337  706.487   62.430  644.057        0.000 1523.082    0.000 1523.082
348.00   812.520   64.424    0.000   64.424      311.977  545.613    0.000  545.613        0.000 1370.774    0.000 1370.774
349.00   866.211    0.000    0.000    0.000       62.645  715.822   77.951  637.871        0.000 1005.234   10.154  995.080
350.00   833.485    0.000    0.000    0.000      207.350  541.285   57.069  484.216        0.000 1116.525    0.000 1116.525
351.00   897.782   36.281    0.000   36.281      298.487  704.742   32.339  672.403        0.000 1723.943    0.000 1723.943
352.00   792.149  152.413    0.000  152.413       41.591  987.746  285.345  702.401        0.000 1549.109  213.231 1335.878
353.00   827.656  101.262    0.000  101.262      169.304  786.058  155.556  630.502        0.000 1649.036    0.000 1649.036
354.00   925.593   97.516    0.000   97.516      255.675  829.705  176.914  652.791        0.000 1784.669  213.231 1571.438
355.00  1015.218   17.564    0.000   17.564      481.454  803.386  303.412  499.974        0.000 1893.938  355.386 1538.552
356.00   976.292   67.432    0.000   67.432      438.518  688.363  237.787  450.575       10.154 1845.386  619.185 1226.201
357.00  1010.956    0.000    0.000    0.000      233.020  774.962  319.880  455.082        0.000 1698.906  353.672 1345.234
358.00   872.380    1.367    0.000    1.367      352.719  537.608  255.204  282.404        0.000 1451.382  121.544 1329.838
359.00   815.754    0.000    0.000    0.000      198.746  527.150  150.195  376.956        0.000  792.003    0.000  792.003
360.00   845.334    8.032    8.032    0.000       73.671  779.073  231.562  547.512        0.000 1137.033    0.000 1137.033
361.00   875.006    0.000    0.000    0.000      192.392  536.831  165.500  371.331        0.000  921.892   30.462  891.430
362.00   823.436    0.000    0.000    0.000      422.267  362.296  176.914  185.383        0.000 1116.927   20.308 1096.619
363.00   832.541    0.000    0.000    0.000      547.299  294.766  191.095  103.671        0.000 1152.213  160.250  991.963
364.00   832.722    0.000    0.000    0.000      559.696  184.384  176.775    7.609       81.231  950.534  343.418  607.116
365.00   837.159    0.000    0.000    0.000      508.690  330.568  142.500  188.068       81.231 1043.638  111.693  931.945
366.00   934.867   17.498    0.000   17.498      403.547  588.543  277.260  311.284       10.154 1614.467  548.309 1066.157
367.00   993.148   44.047    0.000   44.047      380.194  804.562  282.745  521.817        0.000 2001.402   60.923 1940.479
368.00   877.568   61.135    0.000   61.135      332.641  589.120  161.174  427.946        0.000 1411.972   50.769 1361.203
369.00   930.206   31.219    0.000   31.219      451.964  603.526   72.287  531.238       20.308 1689.651    0.000 1689.651
370.00   929.218    0.000    0.000    0.000      459.386  632.365  516.026  116.339        0.000 1698.195  774.396  923.799
371.00   983.260    0.000    0.000    0.000      522.782  480.523  446.282   34.241        0.000 1584.299  682.818  901.481
372.00  1048.257    0.000    0.000    0.000      794.894  706.681  294.597  412.084       10.154 2672.870  668.749 2004.121
373.00   971.805    0.000    0.000    0.000      592.520  582.562  444.390  138.172        0.000 2179.357  953.257 1226.100
374.00   878.875    0.000    0.000    0.000      560.862  410.408  356.285   54.123        0.000 1793.206 1015.186  778.019
375.00  1010.556    0.000    0.000    0.000      676.526  452.355  366.926   85.429        0.000 2061.238 1066.157  995.080
376.00   880.260    0.000    0.000    0.000      687.896  148.379  104.626   43.753        0.000 1286.527  779.637  506.890
377.00   856.975    0.000    0.000    0.000      743.539  237.787  154.086   83.701      111.693 1491.816  791.802  700.015
378.00   834.403    0.000    0.000    0.000      703.806  163.598   83.701   79.896       20.308 1288.940  578.168  710.772
379.00   822.316    0.000    0.000    0.000      591.614  245.310   79.896  165.413        0.000 1350.466  558.463  792.003
380.00   921.036    0.000    0.000    0.000      621.616  413.831  343.446   70.385        0.000 1736.213  649.848 1086.364
381.00  1059.241    0.000    0.000    0.000      704.407  621.168  526.227   94.941        0.000 2201.376 1216.551  984.826
382.00   912.249    0.000    0.000    0.000      585.389  437.529  324.515  113.014        0.000 1538.966  497.540 1041.426
383.00   860.775    0.000    0.000    0.000      589.669  301.428  221.531   79.896        0.000 1307.237   91.184 1216.053
384.00   898.430    0.000    0.000    0.000      547.905  299.785  219.889   79.897      142.154 1244.906  181.362 1063.544
385.00   968.555    0.000    0.000    0.000      570.603  579.336  358.756  220.580        0.000 1963.017  385.244 1577.772
386.00   932.599    0.000    0.000    0.000      548.727  418.935  280.502  138.433        0.000 1537.559  282.499 1255.060
387.00   843.506    0.000    0.000    0.000      541.245  268.960  249.937   19.023        0.000 1213.037  259.578  953.459
388.00   877.945    0.000    0.000    0.000      374.967  374.234  281.021   93.213        0.000 1222.587  452.702  769.885
389.00   901.194    0.000    0.000    0.000      528.660  255.945  189.538   66.408        0.000 1216.756  495.932  720.825
390.00   993.589    0.000    0.000    0.000      656.266  555.254  306.139  249.114        0.000 2186.386 1306.625  879.760
391.00   965.477    0.000    0.000    0.000      656.971  441.309  217.283  224.026        0.000 1950.932  769.076 1181.856
392.00   961.307    0.000    0.000    0.000      719.539  328.343  192.074  136.270        0.000 1862.872  628.130 1234.742
393.00   970.855    0.000    0.000    0.000      390.835  718.834  439.197  279.638        0.000 1996.989  820.549 1176.439
394.00   997.871    0.000    0.000    0.000      502.877  690.311  421.571  268.740        0.000 2047.053  538.156 1508.897
395.00   961.063    0.000    0.000    0.000      699.198  450.799  252.401  198.399        0.000 2066.351  989.242 1077.108
396.00   943.551    0.000    0.000    0.000      572.222  398.175  261.340  136.835        0.000 1389.952  584.794  805.158
397.00  1010.264    0.000    0.000    0.000      701.927  454.766  371.065   83.701      132.000 1562.078  702.620  859.458
398.00   912.668    0.000    0.000    0.000      609.297  379.377  318.894   60.482       10.154 1440.444  405.552 1034.892
399.00   832.194   86.183    0.000   86.183      587.766  460.929    0.000  460.929        0.000 1729.863  152.308 1577.555
400.00   837.744   34.775    0.000   34.775      408.257  437.731  191.873  245.859        0.000 1397.010  416.309  980.700
401.00   831.387   71.181    0.000   71.181      438.550  470.544  180.718  289.826       10.053 1555.640  517.445 1038.195
402.00   861.014   62.410    0.000   62.410      385.907  639.734  391.873  247.860        0.000 1705.048  507.694 1197.354
403.00   959.968    0.000    0.000    0.000      435.387  604.709  414.913  189.796        0.000 1705.838  908.616  797.223
404.00  1010.899    0.211    0.000    0.211      230.048  833.778  501.959  331.819        0.000 1757.402 1058.800  698.602
405.00   873.683   39.877    0.000   39.877      316.162  570.533  150.478  420.055        0.000 1402.629   50.265 1352.364
406.00   904.769   75.873    0.000   75.873      413.143  680.667  197.579  483.088        0.000 1857.757   60.923 1796.834
407.00   960.340   23.884    0.000   23.884      427.062  641.834  246.994  394.840       10.154 1481.247  192.722 1288.524
408.00   993.219    0.423    0.000    0.423      516.806  682.487  550.321  132.166       20.308 1944.408 1074.396  870.012
409.00   987.901   12.682    0.000   12.682      453.954  583.801  341.696  242.105        0.000 1683.908  201.566 1482.342
410.00   903.724   14.426    0.000   14.426      441.333  571.878  242.543  329.335        0.000 1761.638   50.769 1710.868
411.00  1017.743    5.327    0.000    5.327      253.006  763.462  271.250  492.212        0.000 1619.393   40.616 1578.778
412.00   904.245    0.423    0.000    0.423      329.913  511.888  144.575  367.313        0.000 1481.660   20.308 1461.352
413.00   903.400    5.284    0.000    5.284      486.682  497.266  153.308  343.958        0.000 1408.371  262.996 1145.376
414.00   938.624    5.341    0.000    5.341      153.998  853.903  184.523  669.380        0.000 1512.122   20.308 1491.814
415.00   917.884    0.000    0.000    0.000      503.329  359.318   24.686  334.631        0.000 1172.824  213.231  959.592
416.00   893.627    0.000    0.000    0.000      351.709  525.853  258.018  267.835        0.000 1215.248  192.722 1022.526
417.00  1063.638    0.000    0.000    0.000      383.005  577.642  234.450  343.192        0.000 1448.484  281.593 1166.891
418.00  1011.285    0.000    0.000    0.000      191.564  905.596  430.238  475.357        0.000 1477.230  221.470 1255.760
419.00   874.215    0.000    0.000    0.000      327.195  549.115  366.797  182.318        0.000 1076.311  365.540  710.772
420.00   958.581    0.000    0.000    0.000      418.157  758.037  311.366  446.671        0.000 2097.823  436.315 1661.508
421.00   875.452   13.402   13.402    0.000      411.062  394.154  362.247   31.907        0.000  973.463  131.498  841.966
422.00   874.622    0.000    0.000    0.000      503.330  517.242  504.143   13.099        0.000 1705.247 1055.701  649.546
423.00   910.570    0.000    0.000    0.000      519.024  427.146  427.146    0.000       30.462 1076.311  741.233  335.078
424.00   888.784    0.000    0.000    0.000      503.847  299.253  289.828    9.425        0.000  981.809  636.577  345.232
425.00   805.338    0.000    0.000    0.000      480.803  224.501  224.501    0.000        0.000  807.984  544.285  263.699
426.00   881.640    0.000    0.000    0.000      401.035  632.793  526.308  106.485        0.000 1471.703  914.848  556.855
427.00   876.652    0.000    0.000    0.000      667.663  111.717   60.355   51.362       50.769 1014.584  445.966  568.617
428.00   854.886    0.000    0.000    0.000      676.957  108.431   93.213   15.218       20.308 1112.101  523.779  588.322
429.00   899.125    0.000    0.000    0.000      564.247  197.483  176.557   20.925        0.000  724.041  342.417  381.625
430.00   845.509    0.000    0.000    0.000      561.389  252.962  159.749   93.213        0.000  957.480  361.719  595.761
431.00   774.988    0.000    0.000    0.000      560.613  119.413   79.464   39.948       30.462  952.253  251.635  700.618
432.00   795.609    0.000    0.000    0.000      518.156  139.515  105.273   34.241        0.000  811.104  384.641  426.463
433.00   862.564    0.000    0.000    0.000      438.089  206.227  194.813   11.414        0.000  971.958  589.629  382.329
434.00   944.629    0.000    0.000    0.000      523.823  317.766  247.770   69.996       20.308 1315.983  792.505  523.478
435.00  1019.211    0.000    0.000    0.000      395.592  803.747  475.702  328.045        0.000 2258.076  658.997 1599.079
436.00   991.172    0.000    0.000    0.000      477.758  503.314  354.505  148.809        0.000 1500.442  564.183  936.259
437.00   964.304    0.000    0.000    0.000      564.972  510.584  257.578  253.006       30.462 1680.413  343.720 1336.692
438.00   891.621    0.000    0.000    0.000      345.870  437.137  159.749  277.388        0.000 1218.466  467.078  751.387
439.00   880.811    0.000    0.000    0.000      539.948  273.106  229.699   43.407       10.154 1289.039  476.728  812.310
440.00   828.173    0.000    0.000    0.000      520.840  133.933   90.180   43.753        0.000  933.855  142.054  791.801
441.00   857.890    0.000    0.000    0.000      605.925  275.572  211.068   64.504        0.000 1421.543  528.002  893.541
442.00   995.945   50.479    0.000   50.479      590.311  625.803  138.737  487.066        0.000 2374.798  365.338 2009.460
443.00  1046.826    0.000    0.000    0.000      669.911   97.619    0.000   97.619      142.154 1055.602  101.539  954.063
444.00  1042.151    0.000    0.000    0.000      611.626  290.965    0.000  290.965      243.693 1177.850   30.462 1147.388
445.00   992.604    0.000    0.000    0.000      807.218  136.965    0.000  136.965       30.462 1936.375  496.334 1440.041
446.00  1097.405    0.845    0.000    0.845      534.369  601.398  323.662  277.736        0.000 2240.473  995.164 1245.308
447.00   961.875    0.000    0.000    0.000      585.302  292.175    0.000  292.175      436.617 1066.157    0.000 1066.157
448.00   818.381   42.232    0.000   42.232      368.873  464.634    0.000  464.634      172.616 1173.226    0.000 1173.226
449.00   789.488  155.207    0.000  155.207      145.651  706.957    0.000  706.957        0.000 1448.887    0.000 1448.887
450.00   859.911  147.112    0.000  147.112       51.276  828.487    0.000  828.487        0.000 1516.143    0.000 1516.143
451.00   812.895  119.371    0.000  119.371      176.221  611.191    0.000  611.191        0.000 1398.518    0.000 1398.518
452.00   900.358  128.402    0.000  128.402       74.190  848.898    0.000  848.898        0.000 1386.055    0.000 1386.055
453.00   861.821  195.856    0.000  195.856      171.207  947.773    0.000  947.773        0.000 1835.036    0.000 1835.036
454.00   893.090  100.830    0.000  100.830      411.675  610.980    0.000  610.980        0.000 1622.208    0.000 1622.208
455.00   822.782  108.956    0.000  108.956      304.368  586.635    0.000  586.635        0.000 1519.661    0.000 1519.661
456.00   806.409  148.839    0.000  148.839      241.505  633.417    0.000  633.417        0.000 1461.556    0.000 1461.556
457.00   851.427   70.415    0.000   70.415      180.718  618.197    0.000  618.197        0.000 1326.938    0.000 1326.938
458.00   907.364   79.533    0.000   79.533      397.406  484.731    0.000  484.731       50.769 1467.282    0.000 1467.282
459.00   899.666   79.696    0.000   79.696      272.029  663.123    0.000  663.123        0.000 1601.699    0.000 1601.699
460.00   826.674  120.626    0.000  120.626      299.828  523.651    0.000  523.651        0.000 1399.426    0.000 1399.426
461.00   899.499  118.351    0.000  118.351      357.372  593.041    0.000  593.041        0.000 1560.280    0.000 1560.280
462.00   885.668   27.055    0.000   27.055      292.176  708.001    5.707  702.294        0.000 1604.112   81.231 1522.881
463.00   966.194    0.000    0.000    0.000      450.801  420.664    0.000  420.664        0.000 1470.704  182.770 1287.934
464.00   869.820   21.137    0.000   21.137      532.426  377.599    0.000  377.599       30.462 1672.776  294.463 1378.314
465.00   928.787   24.404    0.000   24.404      470.214  456.196    0.000  456.196        0.000 1745.662  182.770 1562.892
466.00   750.526    7.186    0.000    7.186      289.149  459.227    0.000  459.227        0.000 1286.526   71.077 1215.449
467.00   740.844    0.000    0.000    0.000      471.161  214.182    0.000  214.182        0.000 1289.240  203.078 1086.163
468.00   762.416    0.000    0.000    0.000      508.561  220.837    0.000  220.837       20.308 1318.597  274.155 1044.442
469.00   781.828    1.902    0.000    1.902      414.614  455.594    0.000  455.594        0.000 1510.213    0.000 1510.213
470.00   831.954   14.162    0.000   14.162      431.691  461.999  142.672  319.327        0.000 1553.544  436.617 1116.927
471.00   820.191   44.514    0.000   44.514      437.485  476.955    0.000  476.955       10.154 1631.456  345.232 1286.224
472.00   802.820   41.010    0.000   41.010      355.730  483.267   41.851  441.417        0.000 1428.983   91.385 1337.598
473.00   795.234   86.710    0.000   86.710      311.759  518.112    0.000  518.112        0.000 1558.470   50.769 1507.700
474.00   791.477   56.854    0.000   56.854      414.182  341.244    0.000  341.244        0.000 1186.294  152.308 1033.986
475.00   764.883   46.407    0.000   46.407      279.638  369.950   43.753  326.197       60.923 1205.999  233.539  972.460
476.00   742.143   61.362    0.000   61.362      268.224  349.373    0.000  349.373        0.000 1127.081   81.231 1045.850
477.00   828.310   51.093    0.000   51.093      243.494  519.020    0.000  519.020        0.000 1370.774  132.000 1238.773
478.00   833.374   65.079    0.000   65.079      407.092  530.524   26.632  503.892        0.000 1563.295   30.462 1532.834
479.00   839.553   44.452    0.000   44.452      391.182  490.793   28.534  462.258        0.000 1624.621  132.000 1492.620
480.00   954.429    0.000    0.000    0.000      858.367  199.957    9.511  190.446      101.539 1776.527  517.848 1258.679
481.00   904.234   34.228    0.000   34.228      541.321  566.711   13.316  553.395        0.000 2009.262    0.000 2009.262
482.00   798.856  100.888    0.000  100.888      242.802  672.809    0.000  672.809       10.154 1629.949    0.000 1629.949
483.00   821.969  131.066    0.000  131.066      265.111  742.934    0.000  742.934       30.462 1751.193    0.000 1751.193
484.00   864.690   99.659    0.000   99.659      472.807  569.867    0.000  569.867        0.000 1759.537    0.000 1759.537
485.00   801.183  130.943    0.000  130.943      146.477  798.915    0.000  798.915        0.000 1551.232    0.000 1551.232
486.00   724.539  197.188    0.000  197.188       93.213  914.054    0.000  914.054        0.000 1613.864    0.000 1613.864
487.00   796.917  118.274    0.000  118.274       93.213  843.100    1.902  841.197        0.000 1537.861    0.000 1537.861
488.00   742.942  118.108    0.000  118.108      108.431  682.189    0.000  682.189        0.000 1228.620    0.000 1228.620
489.00   858.134   90.376    0.000   90.376      207.176  725.813    0.000  725.813        0.000 1551.533    0.000 1551.533
490.00   914.408   31.870    0.000   31.870      409.420  458.539    0.000  458.539       10.154 1370.572   20.308 1350.264
491.00   800.155  104.620    0.000  104.620      469.046  531.043    0.000  531.043        0.000 1549.120    0.000 1549.120
492.00   790.154   99.175    0.000   99.175      359.012  655.251    0.000  655.251        0.000 1407.569    0.000 1407.569
493.00   755.135   99.326    0.000   99.326      364.290  600.478    0.000  600.478        0.000 1517.854    0.000 1517.854
494.00   777.982  111.024    0.000  111.024      382.834  624.555    0.000  624.555       20.308 1753.605    0.000 1753.605
495.00   796.896   61.133    0.000   61.133      481.105  518.892    0.000  518.892       71.077 1596.270    0.000 1596.270
496.00   751.882   63.787    0.000   63.787      553.135  408.129    0.000  408.129       50.367 1515.442  159.245 1356.196
497.00   742.206   78.420    0.000   78.420      559.615  408.818    0.000  408.818      101.137 1432.602  139.339 1293.262
498.00   760.279   96.234    0.000   96.234      487.459  474.144    0.000  474.144       20.308 1692.682  152.308 1540.374
499.00   804.725  111.980    0.000  111.980      391.311  531.001    7.609  523.392       50.769 1425.665  213.231 1212.434
500.00   804.005   83.036    0.000   83.036      395.246  554.779    0.000  554.779        0.000 1670.162   91.385 1578.778
501.00   751.670  113.204    0.000  113.204      394.641  582.795    0.000  582.795       50.769 1587.122   20.107 1567.015
502.00   831.481   45.641    0.000   45.641      480.718  477.045    0.000  477.045      162.060 1246.213  129.789 1116.424
503.00   840.710   64.678    0.000   64.678      479.638  468.658    0.000  468.658        0.000 1442.957  142.154 1300.803
504.00   777.614   82.522    0.000   82.522      580.026  486.123    0.000  486.123      172.616 1671.167   50.769 1620.398
505.00   733.723  105.730    0.000  105.730      559.935  369.254   43.753  325.501        0.000 1615.857  503.060 1112.797
506.00   781.599   84.077    0.000   84.077      561.080  392.479   22.828  369.651       10.154 1593.857  385.847 1208.009
507.00   789.048   90.651    0.000   90.651      423.338  567.940   66.917  501.022       20.308 1805.155  221.168 1583.987
508.00   786.928   95.618    0.000   95.618      693.189  424.727   16.860  407.867        0.000 1670.452  252.638 1417.815
509.00   746.823  144.206    0.000  144.206      400.593  673.873    3.805  670.068       20.106 1587.911  131.597 1456.313
510.00   774.920   93.040    0.000   93.040      426.912  639.514   41.851  597.664        0.000 1945.110   30.361 1914.749
511.00   895.721   21.983    0.000   21.983      511.311  641.354  113.833  527.521       10.053 1989.031  312.251 1676.780
512.00   818.356   12.034    0.000   12.034      498.774  347.370   69.037  278.333        0.000 1191.405  311.747  879.659
513.00   756.505  142.479    0.000  142.479      356.540  579.227   50.319  528.909        0.000 1785.046  150.796 1634.249
514.00   715.048  106.220    0.000  106.220      268.872  474.081    0.000  474.081       20.308 1311.148    0.000 1311.148
515.00   641.776   69.165    0.000   69.165      170.039  524.322    0.000  524.322        0.000  841.762    0.000  841.762
516.00   674.586  135.741    0.000  135.741      138.868  697.695    3.805  693.891        0.000 1158.246    0.000 1158.246
517.00   701.661   71.133    0.000   71.133      113.790  651.253   63.895  587.358        0.000 1197.546    0.000 1197.546
518.00   720.588   30.827    0.000   30.827      341.496  416.028   76.559  339.468        0.000 1186.688   30.159 1156.529
519.00   726.729   48.068    0.000   48.068      138.216  665.474  103.018  562.457        0.000 1257.661    0.000 1257.661
520.00   757.217   15.569    0.000   15.569      172.109  669.896  102.540  567.356        0.000 1199.158   50.265 1148.892
521.00   741.129   54.991    0.000   54.991       52.179  777.766  199.992  577.774        0.000 1191.016   40.212 1150.804
522.00   771.577   68.501    0.000   68.501      142.586  648.872    9.511  639.360        0.000 1339.689    0.000 1339.689
523.00   726.922   31.705    0.000   31.705      309.925  414.467  114.694  299.773        0.000 1136.305  120.637 1015.668
524.00   824.342   21.348    0.000   21.348      333.767  613.053  250.756  362.296        0.000 1642.916  294.463 1348.453
525.00   778.442   32.339    0.000   32.339      308.084  570.192  120.051  450.141        0.000 1334.971   70.876 1264.095
526.00   824.510   11.202    0.000   11.202      426.720  489.746  320.527  169.218        0.000 1349.458  526.994  822.464
527.00   790.532   26.844    0.000   26.844      317.078  545.994  226.885  319.110        0.000 1086.465   20.308 1066.157
528.00   813.304    6.764    0.000    6.764      325.985  620.147  311.026  309.121        0.000 1502.372  355.386 1146.986
529.00   820.246   11.836    0.000   11.836      241.419  568.613  131.258  437.354        0.000 1359.615   30.462 1329.153
530.00   727.238   24.096    0.000   24.096       79.810  714.436  144.483  569.953        0.000 1253.448   80.324 1173.124
531.00   815.126   17.966    0.000   17.966      371.942  465.240  273.412  191.828        0.000 1289.342  274.155 1015.187
532.00   817.114   22.405    0.000   22.405      230.005  679.160  200.042  479.118        0.000 1582.497  120.439 1462.058
533.00   825.646   15.852    0.000   15.852      369.337  516.493  249.321  267.172        0.000 1289.517  130.791 1158.726
534.00   807.461    0.000    0.000    0.000      390.655  527.424  302.009  225.415        0.000 1369.842  291.842 1078.000
535.00   754.650    0.000    0.000    0.000      417.889  473.476  272.269  201.206        0.000 1372.059  636.469  735.589
536.00   760.394   13.499    0.000   13.499      260.206  515.858  231.466  284.391        0.000 1208.601  363.020  845.581
537.00   788.579   35.087    0.000   35.087      335.064  583.802  386.278  197.524        0.000 1373.873  445.964  927.908
538.00   749.442   77.942    0.000   77.942      375.511  442.877  171.326  271.550        0.000 1289.625  241.879 1047.746
539.00   725.903   70.741    0.000   70.741      218.328  555.305  233.917  321.387        0.000 1307.812  251.327 1056.485
540.00   847.135   18.600    0.845   17.755      409.056  543.828  203.576  340.252        0.000 1947.617  582.879 1364.738
541.00   689.726   51.302    0.000   51.302      374.562  376.004   77.603  298.401        0.000 1240.977  120.637 1120.340
542.00   694.795   29.815    0.000   29.815      350.230  286.668   44.612  242.056        0.000  879.357   50.769  828.587
543.00   767.763   16.963    0.000   16.963      432.582  287.152  128.446  158.706        0.000 1136.815  333.264  803.551
544.00   800.929    0.634    0.000    0.634      489.217  362.817  245.396  117.421       30.159 1537.551  587.615  949.936
545.00   780.236   17.543    0.000   17.543      379.767  447.834  348.447   99.387        0.000 1374.074  444.856  929.219
546.00   786.792    0.000    0.000    0.000      264.710  477.409  338.239  139.169        0.000 1147.364  502.856  644.507
547.00   818.693   10.991    0.000   10.991      362.074  451.479  242.929  208.550        0.000 1252.429  284.107  968.322
548.00   748.008   22.446    0.000   22.446      411.269  447.541  342.915  104.626        0.000 1231.016  544.581  686.435
549.00   812.675   11.625    0.000   11.625      343.576  527.903  345.762  182.141        0.000 1583.277  524.575 1058.701
550.00   836.699    0.000    0.000    0.000      440.059  422.903  262.245  160.657        0.000 1482.846  482.952  999.894
551.00   825.115   12.893    0.000   12.893      520.515  291.432  187.023  104.409       30.260 1200.148  514.320  685.828
552.00   795.975   33.607    0.000   33.607      314.041  577.815  327.706  250.109        0.000 1461.252  426.362 1034.890
553.00   726.822   14.584    0.000   14.584      478.536  258.754  154.086  104.668        0.000 1192.013  536.543  655.469
554.00   832.112   15.007    0.000   15.007      263.987  612.732  354.259  258.473        0.000 1588.918  456.925 1131.994
555.00   659.197   31.999    0.000   31.999      331.947  218.892  102.724  116.168        0.000  817.237  304.616  512.620
556.00   648.460   37.663    0.000   37.663      336.595  191.048   26.632  164.416        0.000  792.900  180.956  611.944
557.00   591.772   39.931    0.000   39.931      369.632  194.854    7.609  187.245        0.000  818.940   90.478  728.463
558.00   630.255   30.857    0.000   30.857      335.775  213.705   24.730  188.976       30.159  683.221   40.212  643.008
559.00   788.274   48.136    0.000   48.136      493.274  302.064    5.576  296.487        9.953 1320.187  240.673 1079.514
560.00   888.795    0.000    0.000    0.000      577.540  268.996   42.840  226.156        0.000 1448.479  474.714  973.765
561.00   876.809   11.231    0.000   11.231      332.816  662.630  110.333  552.297        0.000 1987.542  335.078 1652.464
562.00   883.464   30.453    0.000   30.453      434.670  638.357   11.153  627.204        0.000 2139.421   50.467 2088.954
563.00   762.734  141.841    0.000  141.841      252.216  768.032    0.000  768.032        0.000 1815.912    0.000 1815.912
564.00   804.488    9.188    0.000    9.188      403.870  355.554    0.000  355.554        0.000 1139.239   99.929 1039.309
565.00   699.141   87.034    0.000   87.034      224.670  674.820    0.000  674.820        0.000 1857.833   40.212 1817.620
566.00   829.755   12.571    0.000   12.571      364.091  549.718   73.537  476.180        0.000 1751.687  140.743 1610.943
567.00   713.254   84.753    0.000   84.753       93.730  687.171   17.121  670.050        0.000 1311.440    0.000 1311.440
568.00   755.986   58.492    0.000   58.492       48.855  870.090    0.000  870.090        0.000 1727.243    0.000 1727.243
569.00   723.754   81.398    0.000   81.398      234.444  682.726  182.013  500.713        0.000 1725.933  455.413 1270.520
570.00   749.686   64.970    0.000   64.970      204.307  542.569  142.270  400.299        0.000 1273.543  311.646  961.897
571.00   783.428   97.648    0.000   97.648       64.504  716.484  327.305  389.179        0.000 1490.683  443.848 1046.835
572.00   551.955  235.274    0.000  235.274       63.200  593.237   55.765  537.473        0.000 1034.881    0.000 1034.881
573.00   775.762  100.863    0.000  100.863       95.028  805.765  125.323  680.441        0.000 1697.991  161.353 1536.637
574.00   693.870  151.867    0.000  151.867       77.518  746.098   82.136  663.962        0.000 1327.431    0.000 1327.431
575.00   770.102  168.155    0.000  168.155       64.678  813.672  101.376  712.296        0.000 1368.645    0.000 1368.645
576.00   737.850   83.076    0.000   83.076      375.515  466.709    0.000  466.709        0.000 1755.009  233.539 1521.470
577.00   756.558   91.271    0.000   91.271      165.277  715.536  101.507  614.029        0.000 1568.497  110.584 1457.913
578.00   693.439  118.483    0.000  118.483       84.734  791.672   57.623  734.049        0.000 1421.430   10.053 1411.377
579.00   639.831  144.832    0.000  144.832       30.350  660.046   79.113  580.934        0.000  981.005    0.000  981.005
580.00   649.260  115.768    0.000  115.768      131.086  579.931   41.198  538.733        0.000  815.626    0.000  815.626
581.00   608.168  136.459    0.000  136.459      140.857  600.162   48.329  551.833        0.000  913.949    0.000  913.949
582.00   649.464  105.240    0.000  105.240       34.241  519.875   22.306  497.569        0.000  626.722    0.000  626.722
583.00   567.762  127.447    0.000  127.447       15.175  584.667   13.012  571.655        0.000  743.536    0.000  743.536
584.00   575.211  146.584    0.000  146.584       22.308  521.869    0.000  521.869        0.000  777.223    0.000  777.223
585.00   610.425  139.171    0.000  139.171       57.843  538.187    0.000  538.187        0.000  965.307    0.000  965.307
586.00   686.586  126.364    0.000  126.364      100.735  652.498   13.229  639.269        0.000 1132.895    0.000 1132.895
587.00   648.762  151.132    0.000  151.132       28.534  663.736   28.100  635.636        0.000 1175.111    0.000 1175.111
588.00   646.336  165.908    0.000  165.908      116.127  558.260   33.633  524.627        0.000  917.162    0.000  917.162
589.00   614.665  179.148    0.000  179.148       55.037  644.024   55.765  588.259        0.000  994.665    0.000  994.665
590.00   692.045  153.703    0.000  153.703       35.971  735.244   28.187  707.057        0.000 1295.859    0.000 1295.859
591.00   667.293  177.672    0.000  177.672       18.936  796.420  141.444  654.976        0.000 1540.859    0.000 1540.859
592.00   729.209  136.471    0.000  136.471       83.690  684.584  113.779  570.805        0.000 1394.181  130.690 1263.491
593.00   688.988  101.991    0.000  101.991      113.094  698.472  100.637  597.835        0.000 1497.339    0.000 1497.339
594.00   633.871  110.932    0.000  110.932      196.785  454.898    0.000  454.898        0.000 1026.233    0.000 1026.233
595.00   665.449  130.860    0.000  130.860      105.181  524.232    0.000  524.232        0.000 1124.451    0.000 1124.451
596.00   747.158   59.291    0.000   59.291      149.633  552.937    0.000  552.937       10.154 1322.808    0.000 1322.808
597.00   713.155  100.892    0.000  100.892      209.322  526.057    0.000  526.057        0.000 1156.722    0.000 1156.722
598.00   611.373   98.850    0.000   98.850       83.951  411.666    0.000  411.666        0.000  753.189    0.000  753.189
599.00   678.627   62.125    0.000   62.125      374.079  282.833    0.000  282.833       10.053 1083.334    0.000 1083.334
600.00   684.918   81.207    0.000   81.207      237.940  447.369    0.000  447.369        0.000 1066.843    0.000 1066.843
601.00   640.248   28.281    0.000   28.281      211.672  247.125    0.000  247.125        0.000  650.451    0.000  650.451
602.00   665.379  112.071    0.000  112.071      136.658  435.817    0.000  435.817        0.000  974.358    0.000  974.358
603.00   599.340  194.457    0.000  194.457      105.751  524.112    0.000  524.112        0.000  854.932    0.000  854.932
604.00   524.756  186.931    0.000  186.931       30.133  560.730    0.000  560.730        0.000  873.932    0.000  873.932
605.00   585.409  155.967    0.000  155.967      112.921  530.332    0.000  530.332        0.000 1105.655    0.000 1105.655
606.00   526.587  100.643    0.000  100.643       25.681  378.857    0.000  378.857        0.000  582.491    0.000  582.491
607.00   507.420  172.617    0.000  172.617       61.044  559.115    0.000  559.115        0.000 1037.390    0.000 1037.390
608.00   551.262  157.220    0.000  157.220       57.626  517.091    0.000  517.091        0.000  975.461    0.000  975.461
609.00   412.569  143.585    0.000  143.585       35.322  409.250    0.000  409.250        0.000  598.274    0.000  598.274
610.00   456.810  108.918    0.000  108.918       46.347  387.284    0.000  387.284        0.000  533.933    0.000  533.933
611.00   490.626   92.155    0.000   92.155       15.132  430.043    0.000  430.043        0.000  544.188    0.000  544.188
612.00   613.106   92.839    0.000   92.839        5.620  448.458    0.000  448.458        0.000  644.520    0.000  644.520
613.00   656.470  107.215    0.000  107.215      407.407  384.913    0.000  384.913      120.839 1455.712   70.775 1384.937
614.00   693.656   80.479    0.000   80.479      541.886  275.640   61.428  214.212       71.077 1711.672  557.456 1154.216
615.00   664.337   43.122    0.000   43.122      462.172  137.397    0.000  137.397       60.923 1005.234  101.539  903.695
616.00   619.622   77.642    0.000   77.642      279.638  278.946    0.000  278.946       10.154  993.070  142.154  850.915
617.00   705.851  110.233    0.000  110.233      231.550  556.223    0.000  556.223        0.000 1242.983    0.000 1242.983
618.00   808.398   24.941    0.000   24.941      402.657  420.397   15.218  405.179       10.154 1508.091   40.313 1467.777
619.00   825.204   73.340    0.000   73.340      580.253  222.569   24.730  197.839      313.863 1060.413  493.811  566.602
620.00   706.654  117.198    0.000  117.198      565.854  281.583    0.000  281.583      501.652 1202.872  271.637  931.235
621.00   542.386  198.386    0.000  198.386      286.926  458.301    0.000  458.301       20.006 1328.621  211.115 1117.506
622.00   583.198  239.258    0.000  239.258      275.786  575.762    5.707  570.055       50.769 1465.661  152.107 1313.554
623.00   749.596  152.231    0.000  152.231       11.240  680.407    0.000  680.407        0.000 1144.775    0.000 1144.775
624.00   604.457  205.334    0.000  205.334      219.308  593.761    0.000  593.761       40.212 1272.939    0.000 1272.939
625.00   610.500  218.950    0.000  218.950      151.001  772.227    0.000  772.227       20.106 1780.431   10.053 1770.378
626.00   629.217  225.168    0.000  225.168      182.920  704.809    0.000  704.809       10.154 1513.408    0.000 1513.408
627.00   633.177  185.819    0.000  185.819      281.651  587.238    0.000  587.238       60.319 1568.107  100.833 1467.273
628.00   649.537  166.447    0.000  166.447      215.549  691.417    0.000  691.417        0.000 1593.731    0.000 1593.731
629.00   669.671  252.137    0.000  252.137       88.756  766.612    0.000  766.612        0.000 1471.406    0.000 1471.406
630.00   670.097  215.946    0.000  215.946      228.042  576.509    0.000  576.509      211.115 1304.711   10.053 1294.658
631.00   569.631  210.556    0.000  210.556      183.209  631.460    0.000  631.460       90.478 1466.669    0.000 1466.669
632.00   667.022  228.405    0.000  228.405      251.560  658.785    0.000  658.785      170.903 1497.130    0.000 1497.130
633.00   714.844  149.230    0.000  149.230      200.734  648.689    0.000  648.689        0.000 1473.094    0.000 1473.094
634.00   769.448   44.726    0.000   44.726      571.170  353.480    0.000  353.480      310.643 1324.213    0.000 1324.213
635.00   846.688    1.268    0.000    1.268      735.156  178.816    0.000  178.816      351.858 1274.652  131.497 1143.156
636.00   780.097    7.820    0.000    7.820      480.499  237.300    0.000  237.300      111.693 1074.900    0.000 1074.900
637.00   724.357   83.674    0.000   83.674      469.029  458.790   44.612  414.179        0.000 1629.637  160.850 1468.787
638.00   752.769   79.852    0.000   79.852      204.057  606.682    0.000  606.682        0.000 1436.610    0.000 1436.610
639.00   786.173  111.198    0.000  111.198      299.351  648.438    0.000  648.438        0.000 1686.930    0.000 1686.930
640.00   850.191    0.000    0.000    0.000      529.589  444.010    0.000  444.010        0.000 1734.282    0.000 1734.282
641.00   844.033    0.000    0.000    0.000      287.850  572.478    0.000  572.478        0.000 1536.134    0.000 1536.134
642.00   791.526    0.000    0.000    0.000      506.264  236.834    0.000  236.834        0.000 1279.389    0.000 1279.389
643.00   744.057   77.622    0.000   77.622      204.756  560.236    0.000  560.236        0.000 1167.268    0.000 1167.268
644.00   793.094   39.787    0.000   39.787      262.774  589.030  157.838  431.192        0.000 1399.906    0.000 1399.906
645.00   747.066   78.748    0.000   78.748       94.072  661.750   99.387  562.363        0.000 1146.967    0.000 1146.967
646.00   797.436   62.977    0.000   62.977      186.943  622.016  126.323  495.693        0.000 1438.404    0.000 1438.404
647.00   872.244    1.902    0.000    1.902       15.132  756.786  203.665  553.121        0.000 1175.624   30.462 1145.163
648.00   670.622   89.718    0.000   89.718      100.127  664.269   44.612  619.657        0.000 1460.849    0.000 1460.849
649.00   700.841   72.085    0.000   72.085      301.509  496.081    0.000  496.081        0.000 1482.039    0.000 1482.039
650.00   663.595   92.088    0.000   92.088      297.345  495.575   60.874  434.701        0.000 1233.030   60.923 1172.106
651.00   681.779   73.322    0.000   73.322      427.728  247.945    0.000  247.945       70.372 1276.148  120.637 1155.511
652.00   772.243    0.000    0.000    0.000      456.447  400.418   20.447  379.971        0.000 1496.626    0.000 1496.626
653.00   824.853    0.000    0.000    0.000      577.761  333.450   77.559  255.891        0.000 1715.578  484.363 1231.216
654.00   812.274    0.000    0.000    0.000      596.744  177.250   41.850  135.400        0.000 1012.667  182.770  829.897
655.00   803.440    0.000    0.000    0.000      417.585  447.670   90.093  357.577        0.000 1121.240    0.000 1121.240
656.00   843.101    0.000    0.000    0.000      457.150  472.906  133.063  339.843       30.462 1598.560   30.059 1568.501
657.00   755.638    0.000    0.000    0.000      384.114  284.161    0.000  284.161       60.822 1241.167   90.881 1150.286
658.00   749.461    8.877    0.000    8.877      620.952  142.529    0.000  142.529      294.463  880.062   81.231  798.831
659.00   860.030    0.000    0.000    0.000      416.507  427.041  168.957  258.084        0.000 1566.797  213.231 1353.565
660.00   830.768    0.000    0.000    0.000      365.562  455.674    0.000  455.674        0.000 1572.415   40.212 1532.203
661.00   799.266    0.000    0.000    0.000      243.059  522.710    1.902  520.807        0.000 1546.388   20.308 1526.080
662.00   867.897    7.186    0.000    7.186      529.716  368.047    0.000  368.047       10.154 1685.726   20.308 1665.418
663.00   742.236  109.234    0.000  109.234      301.208  499.240   42.753  456.488       10.154 1273.140    0.000 1273.140
664.00   750.079   96.587    0.000   96.587      488.136  409.193    0.000  409.193      351.660 1340.288  180.956 1159.332
665.00   801.021   29.380    0.000   29.380      517.791  184.304    0.000  184.304      575.445  781.137   10.053  771.084
666.00   785.541   38.934    0.000   38.934      630.704  131.259    0.000  131.259      442.437  806.767   30.159  776.608
667.00   821.660    0.000    0.000    0.000      534.655  229.178   14.871  214.307       10.154 1144.063   40.616 1103.447
668.00   853.222    5.073    0.000    5.073      648.053  173.066    0.000  173.066      284.309 1174.827  273.550  901.277
669.00   805.090   25.294    0.000   25.294      568.953  282.790    7.435  275.355      172.616 1137.134  233.438  903.695
670.00   730.656    8.455    0.000    8.455      546.981  136.748    0.000  136.748      142.154  942.396  313.863  628.533
671.00   791.537  106.214    0.000  106.214      388.242  343.620    0.000  343.620      182.770  934.157    0.000  934.157
672.00   894.529   42.180    0.000   42.180      382.448  408.907    0.000  408.907      121.847 1086.465    0.000 1086.465
673.00   710.434  135.144    0.000  135.144      210.593  482.966    0.000  482.966        0.000 1167.696    0.000 1167.696
674.00   894.166  124.210    0.000  124.210      473.887  490.608    3.805  486.803      111.693 1573.851  101.539 1472.313
675.00   790.562    0.000    0.000    0.000      430.027  309.156   22.306  286.850       60.923 1203.676   80.929 1122.747
676.00   828.364    8.554    0.000    8.554      501.974  237.178    0.000  237.178       60.822 1034.184    0.000 1034.184
677.00   803.958   31.366    0.000   31.366      486.902  203.546    0.000  203.546      284.309  974.772    0.000  974.772
678.00   694.331   30.859    0.000   30.859      456.154  153.654    0.000  153.654      100.533  777.022    0.000  777.022
679.00   719.209   16.992    0.000   16.992      470.556  173.325    0.000  173.325      212.829  720.423    0.000  720.423
680.00   743.727  126.088    0.000  126.088      620.668  365.587    0.000  365.587      342.007 1545.385   30.159 1515.225
681.00   725.596   54.542    0.000   54.542      402.066  387.155    0.000  387.155       70.876 1378.005    0.000 1378.005
682.00   745.683  132.700    0.000  132.700      348.391  584.479    0.000  584.479      150.796 1564.783    0.000 1564.783
683.00   723.333   99.941    0.000   99.941      346.971  597.275    0.000  597.275      130.791 1565.692    0.000 1565.692
684.00   794.745  124.049    0.000  124.049      537.544  477.039    0.000  477.039      704.120 1049.558    0.000 1049.558
685.00   770.953  120.208    0.000  120.208      488.448  417.900    0.000  417.900       81.231 1523.082    0.000 1523.082
686.00   664.405  135.834    0.000  135.834      436.602  400.993    0.000  400.993       40.616 1327.739   10.154 1317.586
687.00   601.879  120.520    0.000  120.520      407.867  353.046    0.000  353.046      355.386 1066.157    0.000 1066.157
688.00   720.071  149.278    0.000  149.278      626.167  372.504    0.000  372.504      565.291 1032.069    0.000 1032.069
689.00   691.344  141.850    0.000  141.850      544.973  388.414    0.000  388.414      261.381 1313.456    0.000 1313.456
690.00   680.200  187.521    0.000  187.521      458.555  493.946    0.000  493.946      201.062 1201.258    0.000 1201.258
691.00   696.979  189.328    0.000  189.328      461.799  472.847    0.000  472.847       99.929 1486.171    0.000 1486.171
692.00   787.506  134.050    0.000  134.050      505.305  438.912    0.000  438.912      304.213 1339.304    0.000 1339.304
693.00   732.847  166.584    0.000  166.584      471.998  452.747    0.000  452.747       60.319 1507.788    0.000 1507.788
694.00   693.274  155.059    0.000  155.059      346.625  542.369    0.000  542.369       40.212 1494.623    0.000 1494.623
695.00   801.130  106.567    0.000  106.567      390.048  364.589   11.414  353.175      242.586 1146.382  172.616  973.766
696.00   807.060   86.743    0.000   86.743      567.628  268.007    0.000  268.007      182.770 1426.053  223.385 1202.668
697.00   763.966  153.652    0.000  153.652      424.417  433.268    0.000  433.268       20.308 1636.765   10.154 1626.612
698.00   757.403  151.682    0.000  151.682      207.783  663.623    0.000  663.623        0.000 1611.746    0.000 1611.746
699.00   667.298  131.011    0.000  131.011      304.947  431.862    0.000  431.862       40.212 1254.042    0.000 1254.042
700.00   762.498  164.285    0.000  164.285      421.469  516.246    0.000  516.246       30.159 1591.626    0.000 1591.626
701.00   722.185   50.591    0.000   50.591      415.120  344.055    0.000  344.055        0.000 1226.705    0.000 1226.705
702.00   714.532   97.858    0.000   97.858      363.186  418.160    0.000  418.160       50.065 1316.578    0.000 1316.578
703.00   707.027   90.111    0.000   90.111      323.673  367.446    0.000  367.446       20.106 1033.982    0.000 1033.982
704.00   770.140   33.172    0.000   33.172      337.526  303.936    0.000  303.936       40.616 1025.542    0.000 1025.542
705.00   764.716   17.755    0.000   17.755      394.420  271.207    0.000  271.207        0.000 1264.208    0.000 1264.208
706.00   735.988   73.897    0.000   73.897      390.180  334.718    0.000  334.718       10.154 1195.845   71.077 1124.768
707.00   834.333   26.943    0.000   26.943      290.876  764.820    3.805  761.016        0.000 2085.453   60.923 2024.530
708.00   712.433   10.443    0.000   10.443      289.104  351.061    0.000  351.061        0.000 1059.120    0.000 1059.120
709.00   767.272   67.612    0.000   67.612      371.934  427.711    3.805  423.906        0.000 1213.438   10.154 1203.284
710.00   804.703   75.460    0.000   75.460      369.601  476.438    0.000  476.438       50.769 1500.360   30.462 1469.899
711.00   723.508   94.400    0.000   94.400      297.357  306.874    0.000  306.874       40.616 1173.423   20.308 1153.115
712.00   744.103   85.059    0.000   85.059      504.886  370.948    3.805  367.143       81.231 1228.620  233.539  995.080
713.00   855.896   56.243    0.000   56.243      633.119  268.224   77.994  190.230      101.137 1389.875  922.797  467.079
714.00   853.257   49.379    0.000   49.379      580.547  186.425    0.000  186.425       50.769 1228.620  416.309  812.310
715.00   814.601   49.433    0.000   49.433      571.121  176.870    0.000  176.870      111.693 1127.081  253.847  873.234
716.00   814.107   48.827    0.000   48.827      579.423  258.712    0.000  258.712       20.308 1360.620  253.847 1106.773
717.00   796.583   80.051    0.000   80.051      522.396  239.690   13.316  226.373      132.000 1157.542  396.001  761.541
718.00   747.196   50.675    0.000   50.675      458.454  195.937   13.316  182.621        0.000 1157.542  192.924  964.619
719.00   853.843   27.024    0.000   27.024      715.869  126.848   51.362   75.486       30.462 1218.466  517.848  700.618
720.00   779.798   52.316    0.000   52.316      473.327  292.954   85.603  207.350        0.000 1166.892  476.428  690.464
721.00   837.450   15.852    0.000   15.852      689.778  348.507  125.552  222.955      182.568 1783.253  901.982  881.271
722.00   816.426    0.788    0.000    0.788      497.956  263.983   41.851  222.132       80.626 1222.583   29.959 1192.624
723.00   768.402    0.000    0.000    0.000      602.546  242.951   61.602  181.349       81.231 1720.617  547.705 1172.912
724.00   873.906   12.234    0.000   12.234      725.854  281.103   95.979  185.125       30.462 1804.375  609.233 1195.142
725.00   838.225    0.000    0.000    0.000      642.390  110.415    0.000  110.415       10.154 1414.290  301.593 1112.696
726.00   937.824    0.000    0.000    0.000      645.008  293.273  106.042  187.232       30.462 1680.908  436.113 1244.796
727.00   902.183   17.566    0.000   17.566      580.538  325.206  108.431  216.775      140.243 1420.236  953.157  467.079
728.00   953.885    1.057    0.000    1.057      735.667  404.919  104.626  300.292      132.000 1906.415  771.695 1134.720
729.00   947.523   52.037    0.000   52.037      466.260  588.266   66.059  522.208       71.077 1869.599  171.508 1698.092
730.00   945.428   13.527    0.000   13.527      371.659  723.770    3.805  719.965      120.637 1908.907   80.425 1828.482
731.00   913.236   22.616    0.000   22.616      315.429  565.171   45.396  519.775       60.923 1377.999    0.000 1377.999
732.00   833.919   83.708    0.000   83.708      484.033  436.397    5.707  430.690       10.154 1524.881    0.000 1524.881
733.00   843.577  122.999    0.000  122.999      381.617  658.773   44.612  614.161      111.693 1542.861   90.478 1452.383
734.00   859.088   64.800    0.000   64.800      374.606  514.552   29.613  484.939       50.669 1439.013    0.000 1439.013
735.00   814.844   80.654    0.000   80.654      279.333  407.817    0.000  407.817       20.308  858.957    0.000  858.957
736.00   838.456   44.226    0.000   44.226      244.611  573.351    0.000  573.351        0.000 1431.081    0.000 1431.081
737.00   863.452    0.000    0.000    0.000      354.150  460.005   57.069  402.936       40.313 1445.152    0.000 1445.152
738.00   833.393    0.000    0.000    0.000      238.386  688.835   57.069  631.766        0.000 1720.314    0.000 1720.314
739.00   862.563    4.632    0.000    4.632      428.104  440.727    0.000  440.727       50.769 1700.222    0.000 1700.222
740.00   753.774   73.666    0.000   73.666      571.987  338.782    0.000  338.782        0.000 1489.001   30.462 1458.540
741.00   877.570   21.982    0.000   21.982      512.229  319.924    0.000  319.924      181.762 1318.291   40.616 1277.676
742.00   848.048    0.000    0.000    0.000      378.081  440.555    0.000  440.555      274.155 1461.958    0.000 1461.958
743.00   815.254   18.177    0.000   18.177      693.589  168.524    0.000  168.524       10.053 1626.126  324.723 1301.404
744.00   752.599   68.422    0.000   68.422      436.275  322.176    0.000  322.176        0.000 1342.523    0.000 1342.523
745.00   723.242   57.717    0.000   57.717      509.860  306.529    0.000  306.529       50.568 1399.527    0.000 1399.527
746.00   807.647   83.461    0.000   83.461      384.523  447.334   17.121  430.213        0.000 1496.037    0.000 1496.037
747.00   741.827  106.535    0.000  106.535      435.627  499.780   20.925  478.855        0.000 1506.494    0.000 1506.494
748.00   762.176  108.234    0.000  108.234      626.453  284.290    0.000  284.290       20.106 1546.695  395.094 1151.601
749.00   961.340   26.108    0.000   26.108      615.248  274.617   57.885  216.732       20.308 1355.087  171.811 1183.277
750.00   924.715    0.000    0.000    0.000      576.946  162.424    3.805  158.619        0.000 1232.632  323.316  909.316
751.00   815.229   73.429    0.000   73.429      462.513  497.340   32.036  465.303        0.000 1638.179  182.770 1455.409
752.00   874.162    0.000    0.000    0.000      567.398  296.878   79.585  217.292       50.769 1324.025  260.984 1063.040
753.00   843.046   11.794    0.000   11.794      654.647  158.622   20.839  137.783      203.078  951.347    0.000  951.347
754.00   852.174    0.000    0.000    0.000      429.919  359.404  114.138  245.266        0.000 1086.465   10.154 1076.311
755.00   937.927    2.956    0.000    2.956      420.408  507.681  148.379  359.302        0.000 1520.663  172.616 1348.047
756.00   901.091    0.000    0.000    0.000      458.917  350.132    0.000  350.132      172.112 1294.355    0.000 1294.355
757.00   903.388    0.000    0.000    0.000      400.215  303.070    0.000  303.070      192.924 1137.235    0.000 1137.235
758.00   888.924    0.000    0.000    0.000      671.493  265.834    0.000  265.834      364.532 1295.766  132.000 1163.766
759.00   875.418    0.000    0.000    0.000      645.891  214.775    0.000  214.775      322.707 1242.074   70.674 1171.400
760.00   840.648    0.000    0.000    0.000      455.147  309.111    0.000  309.111      211.821 1138.520    0.000 1138.520
761.00   890.924    0.000    0.000    0.000      416.341  360.109    0.000  360.109       71.077 1188.393    0.000 1188.393
762.00   872.265    0.000    0.000    0.000      713.275  100.822    0.000  100.822      101.539 1188.004   40.616 1147.388
763.00   775.335   59.366    0.000   59.366      394.421  449.400    1.859  447.542        0.000 1165.378    0.000 1165.378
764.00   810.261    0.000    0.000    0.000      434.111  344.261    0.000  344.261       50.769 1135.723   20.308 1115.415
765.00   715.979    0.000    0.000    0.000      372.976  294.683    0.000  294.683       10.154  812.008    0.000  812.008
766.00   710.740    0.000    0.000    0.000      335.150  287.888    0.000  287.888        0.000  771.695    0.000  771.695
767.00   785.733    0.000    0.000    0.000      349.459  284.692    0.000  284.692       10.154  873.133    0.000  873.133
768.00   710.063    0.000    0.000    0.000      363.683  315.781    0.000  315.781       10.154  842.772    0.000  842.772
769.00   794.158   13.739    0.000   13.739      167.402  544.615    0.000  544.615        0.000 1015.388    0.000 1015.388
770.00   815.675    0.000    0.000    0.000      368.135  465.520    0.000  465.520        0.000 1387.151    0.000 1387.151
771.00   812.280    0.000    0.000    0.000      421.745  314.223    0.000  314.223       60.923 1328.751    0.000 1328.751
772.00   765.996    1.379    0.000    1.379      395.152  241.407    0.000  241.407       50.769 1094.099    0.000 1094.099
773.00   832.681    0.000    0.000    0.000      283.269  500.651    0.000  500.651        0.000 1015.187    0.000 1015.187
774.00   728.731   20.291    0.000   20.291      239.689  457.845    0.000  457.845       10.154  954.465    0.000  954.465
775.00   844.537    0.000    0.000    0.000      427.843  403.909    0.000  403.909       50.769 1368.355    0.000 1368.355
776.00   769.816   28.868    0.000   28.868      235.885  431.854    0.000  431.854        0.000 1086.062    0.000 1086.062
777.00   749.686   45.373    0.000   45.373      299.698  392.864    0.000  392.864       20.308 1127.081    0.000 1127.081
778.00   800.983   72.771    0.000   72.771      201.644  821.417    0.000  821.417       20.308 1802.654    0.000 1802.654
779.00   792.159  143.331    0.000  143.331      136.879  943.805    0.000  943.805        0.000 1849.896    0.000 1849.896
780.00   874.431  121.873    0.000  121.873      101.854  888.685    5.576  883.109        0.000 1729.158    0.000 1729.158
781.00   874.519   59.183    0.000   59.183      159.793  809.318    0.000  809.318        0.000 1727.652    0.000 1727.652
782.00   837.242  103.346    0.000  103.346      262.517  786.276    0.000  786.276        0.000 1714.292    0.000 1714.292
783.00   837.412   84.833    0.000   84.833      187.809  821.032    0.000  821.032        0.000 1661.810    0.000 1661.810
784.00   689.505   76.670    0.000   76.670      212.057  464.284    0.000  464.284       71.077  984.624    0.000  984.624
785.00   600.525  120.936    0.000  120.936      267.187  297.105    0.000  297.105      111.492  676.892    0.000  676.892
786.00   789.890  107.411    0.000  107.411      568.192  354.779    0.000  354.779      727.149  993.165    0.000  993.165
787.00   741.940  108.673    0.000  108.673      225.032  526.097    0.000  526.097       30.462 1338.901    0.000 1338.901
788.00   832.230   64.766    0.000   64.766      425.025  561.423    0.000  561.423      273.350 1457.831    0.000 1457.831
789.00   812.048   75.824    0.000   75.824      274.490  691.018    0.000  691.018        0.000 1872.411    0.000 1872.411
790.00   794.295   23.082    0.000   23.082      445.978  469.030    0.000  469.030      320.897 1401.112   10.053 1391.059
791.00   818.515   69.908    0.000   69.908      256.454  668.589    0.000  668.589       40.616 1588.818    0.000 1588.818
792.00   705.244  172.145    0.000  172.145      289.010  676.283    0.000  676.283        0.000 1717.493    0.000 1717.493
793.00   779.794  129.726    0.000  129.726      367.789  609.955    0.000  609.955       10.154 1562.878    0.000 1562.878
794.00   757.141   92.924    0.000   92.924      149.891  809.908    0.000  809.908        0.000 1705.328    0.000 1705.328
795.00   733.407  112.123    0.000  112.123      390.868  659.204    0.000  659.204      110.886 1805.855    0.000 1805.855
796.00   697.774  133.800    0.000  133.800      138.868  671.723    0.000  671.723        0.000 1313.871    0.000 1313.871
797.00   833.296   45.091    0.000   45.091       71.722  824.250    0.000  824.250        0.000 1715.703    0.000 1715.703
798.00   803.948   31.494    0.000   31.494      301.813  466.789    0.000  466.789        0.000 1207.305    0.000 1207.305
799.00   683.232   68.640    0.000   68.640      203.546  614.129    0.000  614.129        0.000 1268.832    0.000 1268.832
800.00   690.989  134.632    0.000  134.632      284.826  586.038    0.000  586.038        0.000 1482.064    0.000 1482.064
801.00   587.545  157.393    0.000  157.393      146.477  593.126    0.000  593.126        0.000 1205.497    0.000 1205.497
802.00   667.070  129.992    0.000  129.992      190.230  698.010    0.000  698.010        0.000 1380.928    0.000 1380.928
803.00   764.334   77.767    0.000   77.767      188.327  590.083    0.000  590.083        0.000 1149.894    0.000 1149.894
804.00   770.882   33.258    0.000   33.258      372.850  359.308    0.000  359.308       60.923 1033.885    0.000 1033.885
805.00   662.265  172.922    0.000  172.922      325.241  624.800    0.000  624.800      172.213 1667.128    0.000 1667.128
806.00   648.871  151.491    0.000  151.491      189.230  568.648    0.000  568.648        0.000 1228.514    0.000 1228.514
807.00   728.759   78.904    0.000   78.904      421.864  349.418    0.000  349.418       81.231 1460.244    0.000 1460.244
808.00   675.083  135.314    0.000  135.314      447.192  497.523    0.000  497.523      241.879 1493.405   60.319 1433.087
809.00   763.972  143.897    0.000  143.897      348.679  732.697    0.000  732.697       81.030 1874.224   20.308 1853.917
810.00   751.652  123.334    0.000  123.334      275.901  732.844    0.000  732.844      120.637 1545.279    0.000 1545.279
811.00   781.827   69.144    0.000   69.144      592.854  388.219    0.000  388.219      243.693 1465.460    0.000 1465.460
812.00   666.765  179.068    0.000  179.068      171.034  761.228    0.000  761.228        0.000 1697.285    0.000 1697.285
813.00   695.005  120.032    0.000  120.032      222.553  611.695    0.000  611.695       30.159 1555.534    0.000 1555.534
814.00   641.499  212.766    0.000  212.766      250.365  741.213    0.000  741.213       20.207 1669.847    0.000 1669.847
815.00   595.018  225.143    0.000  225.143      250.480  722.379    0.000  722.379       70.372 1740.118    0.000 1740.118
816.00   818.501    8.554    0.000    8.554      107.900  902.184    0.000  902.184        0.000 1837.727    0.000 1837.727
817.00   782.522   74.837    0.000   74.837      135.879  825.261    0.000  825.261        0.000 1774.190    0.000 1774.190
818.00   786.258   34.424    0.000   34.424      247.638  699.148    0.000  699.148        0.000 1755.387    0.000 1755.387
819.00   750.101   89.660    0.000   89.660      287.154  689.550    0.000  689.550        0.000 1767.254    0.000 1767.254
820.00   760.749   22.673    0.000   22.673      115.910  586.503    0.000  586.503        0.000 1225.500    0.000 1225.500
821.00   752.993   99.719    0.000   99.719      339.642  654.747    1.902  652.845        0.000 1857.026  182.467 1674.559
822.00   754.932  111.999    0.000  111.999      280.573  672.440    0.000  672.440        0.000 1796.305   70.573 1725.732
823.00   725.906  142.932    0.000  142.932       85.516  900.186  140.074  760.112        0.000 1731.057   10.154 1720.903
824.00   717.818   87.913    0.000   87.913      169.261  699.022    0.000  699.022        0.000 1640.697   30.462 1610.236
825.00   771.381   46.940    0.000   46.940      345.475  527.039    0.000  527.039        0.000 1392.066    0.000 1392.066
826.00   778.540   20.584    0.000   20.584      445.130  372.610   15.218  357.392        0.000 1468.685  314.770 1153.915
827.00   763.409   22.111    0.000   22.111      344.392  489.347    0.000  489.347        0.000 1335.374    0.000 1335.374
828.00   826.104   63.060    0.000   63.060      273.282  488.562   87.886  400.676        0.000 1264.498    0.000 1264.498
829.00   706.998   74.459    0.000   74.459       49.200  692.932   61.341  631.591        0.000 1092.992   20.106 1072.886
830.00   738.230   70.417    0.000   70.417      263.728  610.566    0.000  610.566        0.000 1347.342    0.000 1347.342
831.00   714.825   77.479    0.000   77.479      124.946  658.907    0.000  658.907        0.000 1144.869    0.000 1144.869
832.00   716.836   74.477    0.000   74.477      326.931  408.928    0.000  408.928        0.000 1113.502    0.000 1113.502
833.00   832.164   45.016    0.000   45.016      474.880  349.572    1.902  347.670       20.308 1293.051    0.000 1293.051
834.00   797.604   10.357    0.000   10.357      445.861  228.059   11.283  216.775        0.000  952.751    0.000  952.751
835.00   773.442   28.578    0.000   28.578      322.549  475.520    0.000  475.520        0.000 1164.572    0.000 1164.572
836.00   852.892   19.094    0.000   19.094      426.523  472.411   60.874  411.538        0.000 1424.945  202.876 1222.069
837.00   851.461   50.616    0.000   50.616      572.191  536.296    0.000  536.296        0.000 1841.455  395.397 1446.059
838.00   889.899   15.853    0.000   15.853      852.585  273.148    0.000  273.148      223.385 1688.946  503.864 1185.081
839.00   833.150   65.476    0.000   65.476      539.464  589.517    0.000  589.517        0.000 2125.562   60.923 2064.639
840.00   737.772   91.440    0.000   91.440      359.229  549.403    0.000  549.403        0.000 1523.277    0.000 1523.277
841.00   867.127   38.666    0.000   38.666      416.818  541.102   22.828  518.275        0.000 1617.980    0.000 1617.980
842.00   906.399    0.000    0.000    0.000      565.098  552.940    0.000  552.940       60.923 2048.244  385.847 1662.397
843.00   861.446   29.591    0.000   29.591      287.062  542.182    0.000  542.182        0.000 1375.187   71.077 1304.109
844.00   839.615   68.823    0.000   68.823      403.279  572.288    0.000  572.288        0.000 1785.974   70.472 1715.502
845.00   715.816   21.359    0.000   21.359      494.487  173.972    0.000  173.972        0.000  915.448  150.696  764.752
846.00   799.229   22.416    0.000   22.416      632.745  216.862    0.000  216.862       29.959 1401.124  231.121 1170.003
847.00   698.726   17.726    0.000   17.726      689.566   75.961    0.000   75.961       90.983  997.189  359.304  637.885
848.00   805.734   28.701    0.000   28.701      373.000  529.259    0.000  529.259       10.154 1612.330   70.372 1541.958
849.00   835.907    0.000    0.000    0.000      441.030  503.392    0.000  503.392        0.000 1805.476  101.539 1703.937
850.00   827.742   20.080    0.000   20.080      451.259  587.319    0.000  587.319       91.385 1843.773  100.531 1743.242
851.00   853.254   20.164    0.000   20.164      410.594  580.143    9.511  570.631        0.000 1739.225  162.462 1576.763
852.00   806.728    0.000    0.000    0.000      501.011  549.019   66.961  482.058        0.000 1795.909  503.461 1292.447
853.00   738.796   24.025    0.000   24.025      578.182  260.484    0.000  260.484        0.000 1353.969   50.467 1303.502
854.00   833.947    2.762    0.000    2.762      540.330  426.047    0.000  426.047        0.000 1746.141   60.923 1685.218
855.00   809.032    0.000    0.000    0.000      474.055  488.752   11.414  477.339        0.000 1669.552  284.309 1385.244
856.00   854.281   12.048    0.000   12.048      601.880  255.029   53.264  201.764        0.000 1351.751   40.616 1311.135
857.00   823.329   29.169    0.000   29.169      535.877  456.880   17.034  439.846        0.000 1846.581    0.000 1846.581
858.00   801.402   26.209    0.000   26.209      638.856  310.156    3.805  306.352        0.000 1651.253   20.308 1630.945
859.00   787.103   70.167    0.000   70.167      226.373  767.504   32.339  735.165        0.000 1564.983    0.000 1564.983
860.00   844.139    0.000    0.000    0.000      426.324  567.823  119.845  447.978        0.000 1632.860    0.000 1632.860
861.00   792.443    0.000    0.000    0.000      669.240  208.893  171.711   37.181        0.000 1614.045  120.637 1493.408
862.00   795.978   22.193    0.000   22.193      685.768  297.217  159.793  137.424        0.000 1709.656   71.077 1638.579
863.00   798.714   18.600    0.000   18.600      229.830  576.819  100.822  475.997        0.000 1348.150    0.000 1348.150
864.00   783.173   38.007    0.000   38.007       28.534  852.069   24.730  827.339        0.000 1362.007    0.000 1362.007
865.00   710.447   73.202    0.000   73.202      135.704  747.923    0.000  747.923        0.000 1562.869    0.000 1562.869
866.00   827.242   16.275    0.000   16.275      376.438  676.146   70.385  605.761        0.000 1644.702    0.000 1644.702
867.00   793.316   31.108    0.000   31.108      570.818  362.718   13.316  349.402        0.000 1569.720    0.000 1569.720
868.00   792.835   28.534    0.000   28.534      543.099  430.152    1.902  428.250        0.000 1473.497    0.000 1473.497
869.00   786.818   16.626    0.000   16.626      590.030  221.311    3.805  217.507        0.000 1431.175   20.106 1411.069
870.00   745.663   30.098    0.000   30.098      507.208  340.666    0.000  340.666        0.000 1696.076    0.000 1696.076
871.00   796.016   26.844    0.000   26.844      497.559  492.811   87.506  405.306        0.000 1615.550   50.265 1565.285
872.00   843.815   30.870    0.000   30.870      505.782  532.753   60.874  471.880        0.000 1777.511   71.077 1706.434
873.00   785.461   25.153    0.000   25.153      217.277  715.808   49.460  666.348        0.000 1514.214    0.000 1514.214
874.00   852.710   17.966    0.000   17.966      426.718  599.407    0.000  599.407        0.000 1755.991    0.000 1755.991
875.00   710.161  115.868    0.000  115.868      304.468  697.443    0.000  697.443        0.000 1696.983    0.000 1696.983
876.00   896.657    0.000    0.000    0.000      593.517  562.797  121.747  441.050        0.000 2270.135  284.309 1985.827
877.00   853.665    0.000    0.000    0.000      592.824  462.628   56.547  406.081       20.308 1926.415  142.154 1784.261
878.00   940.174   19.206    0.000   19.206      406.135  781.819   66.580  715.239        0.000 2174.018   60.822 2113.195
879.00   907.061    0.000    0.000    0.000      498.642  651.529    0.000  651.529       40.212 2117.122   30.159 2086.963
880.00   861.098   23.541    0.000   23.541      372.418  660.207    0.000  660.207        0.000 1816.234    0.000 1816.234
881.00   880.478    0.000    0.000    0.000      569.058  603.628    0.000  603.628       19.906 1966.807  110.484 1856.323
882.00   866.179   44.555    0.000   44.555      255.802  874.426   48.592  825.833        0.000 1805.854    0.000 1805.854
883.00   799.532   74.418    0.000   74.418      249.494  593.836    0.000  593.836       70.573 1385.640    0.000 1385.640
884.00   896.423   49.461    0.000   49.461      401.461  701.775    0.000  701.775       20.308 1736.213    0.000 1736.213
885.00   741.408   44.103    0.000   44.103      321.789  517.425    0.000  517.425       30.462 1370.774    0.000 1370.774
886.00   714.619  119.032    0.000  119.032      313.400  538.350    0.000  538.350      162.160 1167.394    0.000 1167.394
887.00   818.338   64.166    0.000   64.166      536.831  425.510    0.000  425.510      189.204 1423.452    0.000 1423.452
888.00   749.345   63.285    0.000   63.285      477.345  402.539    0.000  402.539       99.528 1255.961    0.000 1255.961
889.00   772.977   48.756    0.000   48.756      402.070  520.828    0.000  520.828        0.000 1422.241    0.000 1422.241
890.00   778.417   68.284    0.000   68.284      670.295  297.055    0.000  297.055      170.203 1333.773    0.000 1333.773
891.00   779.559   50.518    0.000   50.518      755.762  189.838    0.000  189.838      331.657 1141.955    0.000 1141.955
892.00   864.021   59.111    0.000   59.111      687.503  321.611    0.000  321.611      139.742 1452.806   19.906 1432.900
893.00   822.344   49.653    0.000   49.653      566.837  403.882    0.000  403.882       30.261 1476.831    0.000 1476.831
894.00   767.299   58.441    0.000   58.441      418.840  555.168    0.000  555.168       20.308 1532.532    0.000 1532.532
895.00   722.672   67.456    0.000   67.456      495.143  351.145    0.000  351.145       20.106 1152.711    0.000 1152.711
896.00   727.271  102.593    0.000  102.593      123.943  792.820    0.000  792.820        0.000 1313.767    0.000 1313.767
897.00   722.448   88.009    0.000   88.009      164.283  749.152    0.000  749.152        0.000 1387.358    0.000 1387.358
898.00   776.045   98.268    0.000   98.268      168.783  766.663    0.000  766.663        0.000 1428.275    0.000 1428.275
899.00   673.280   89.444    0.000   89.444      200.382  622.262    0.000  622.262        0.000 1244.098    0.000 1244.098
900.00   714.040   98.264    0.000   98.264      120.834  659.529    0.000  659.529        0.000 1224.695    0.000 1224.695
901.00   687.854   27.181    0.000   27.181      374.350  386.683    0.000  386.683        0.000 1141.150    0.000 1141.150
902.00   697.801   49.768    0.000   49.768      389.699  404.584    0.000  404.584       40.113 1091.589    0.000 1091.589
903.00   738.336   77.480    0.000   77.480      265.701  564.204    0.000  564.204        0.000 1233.440    0.000 1233.440
904.00   689.989   91.916    0.000   91.916      112.192  621.532    0.000  621.532        0.000 1218.466    0.000 1218.466
905.00   717.412   56.646    0.000   56.646      218.243  543.452    0.000  543.452       20.308 1177.850    0.000 1177.850
906.00   738.695   51.914    0.000   51.914      317.640  477.303    0.000  477.303       10.154 1421.543    0.000 1421.543
907.00   843.674   75.182    0.000   75.182      216.644  698.556    0.000  698.556        0.000 1529.307    0.000 1529.307
908.00   939.511   18.600    0.000   18.600      265.878  777.200    0.000  777.200      100.531 1717.694    0.000 1717.694
909.00   768.237  193.800    0.000  193.800       11.414  966.537   47.557  918.980        0.000 1553.544    0.000 1553.544
910.00   795.242  179.151    0.000  179.151       17.121 1050.641  140.509  910.132        0.000 1774.087    0.000 1774.087
911.00   787.216  157.963    0.000  157.963       81.799  925.429  199.894  725.536        0.000 1583.585   80.425 1503.160
912.00   907.525   43.753    0.000   43.753       67.352  765.096  148.979  616.117        0.000 1178.540   60.118 1118.422
913.00   844.395   57.280    0.000   57.280      138.781  581.015   50.756  530.259        0.000 1015.287    0.000 1015.287
914.00   849.257   65.324    0.000   65.324      216.818  693.135    7.609  685.526        0.000 1535.631    0.000 1535.631
915.00   847.241   31.804    0.000   31.804      192.132  508.064    1.902  506.162       10.154 1081.529    0.000 1081.529
916.00   892.473   71.104    0.000   71.104      102.724  887.765  129.356  758.409        0.000 1561.285    0.000 1561.285
917.00   833.911   86.009    0.000   86.009      269.605  662.692    0.000  662.692       10.154 1448.788    0.000 1448.788
918.00   875.021   92.413    0.000   92.413      296.715  789.222   68.483  720.740       60.923 1614.664    0.000 1614.664
919.00   841.152  101.102    0.000  101.102      106.529  851.149   62.776  788.373        0.000 1664.633    0.000 1664.633
920.00   768.453  109.028    0.000  109.028      256.027  673.477    9.512  663.965       30.462 1417.311    0.000 1417.311
921.00   831.790  106.306    0.000  106.306      314.312  590.490   20.925  569.565      101.539 1531.225    0.000 1531.225
922.00   739.857  121.144    0.000  121.144      233.852  612.666    1.902  610.764        0.000 1350.064    0.000 1350.064
923.00   743.541  115.719    0.000  115.719      174.925  753.346   11.414  741.933        0.000 1298.490    0.000 1298.490
924.00   888.332   75.426    0.000   75.426      317.078  693.299   11.153  682.146       20.308 1430.893    0.000 1430.893
925.00   882.631   44.895    0.000   44.895      361.470  611.671    0.000  611.671        0.000 2014.589    0.000 2014.589
926.00   818.934  124.029    0.000  124.029      451.598  629.743   39.948  589.794       30.462 2065.649    0.000 2065.649
927.00   811.182  118.535    0.000  118.535      363.974  646.938   26.589  620.349       10.154 1802.654    0.000 1802.654
928.00   860.564   99.753    0.000   99.753      526.491  626.779   47.079  579.700      162.462 1907.599    0.000 1907.599
929.00   865.661   74.950    0.000   74.950      337.830  604.758   28.534  576.224       30.462 1599.689    0.000 1599.689
930.00   748.650  101.245    0.000  101.245      309.071  583.184    0.000  583.184       10.154 1613.864    0.000 1613.864
931.00   802.219   49.643    0.000   49.643      365.844  480.244    0.000  480.244      213.231 1015.388    0.000 1015.388
932.00   891.444   51.519    0.000   51.519      527.818  367.355    0.000  367.355       81.130 1368.948    0.000 1368.948
933.00   800.957   31.283    0.000   31.283      347.904  455.079    0.000  455.079       91.385 1157.341    0.000 1157.341
934.00   797.998    0.000    0.000    0.000      291.051  347.637    0.000  347.637       30.462  913.749    0.000  913.749
935.00   822.507   45.574    0.000   45.574      235.754  535.410   38.046  497.364       50.769 1297.585    0.000 1297.585
936.00   882.438    2.114    0.000    2.114      438.637  521.785   11.414  510.372       70.472 1509.505    0.000 1509.505
937.00   771.476    9.655    0.000    9.655      260.442  430.957    0.000  430.957        0.000 1198.158    0.000 1198.158
938.00   873.107   61.480    0.000   61.480      496.913  623.513    0.000  623.513       10.053 1880.564    0.000 1880.564
939.00   861.357    0.000    0.000    0.000      500.689  454.001    0.000  454.001       81.231 1594.159    0.000 1594.159
940.00   877.338    0.000    0.000    0.000      447.985  499.824    0.000  499.824       71.077 1640.907    0.000 1640.907
941.00   931.691   44.737    0.000   44.737      393.917  675.438    0.000  675.438        0.000 1852.806  321.699 1531.107
942.00   911.428    0.000    0.000    0.000      396.102  492.075   20.447  471.628        0.000 1543.982    0.000 1543.982
943.00   837.831   54.006    0.000   54.006      284.849  823.807   27.882  795.924        0.000 1992.655  241.274 1751.380
944.00   870.598   45.949    0.000   45.949      408.067  777.971   50.188  727.783       10.154 2112.889  281.789 1831.100
945.00   774.778  157.200    0.000  157.200      220.666  778.172   16.729  761.442        0.000 1739.211    0.000 1739.211
946.00   862.727   56.585    0.000   56.585      157.891  844.718  151.260  693.458        0.000 1721.322  140.743 1580.579
947.00   847.397   47.177    0.000   47.177      164.979  802.057  165.913  636.144        0.000 1478.236  120.637 1357.599
948.00   875.368   53.169    0.000   53.169      551.361  397.531   83.353  314.178       30.462 1349.159   81.231 1267.928
949.00   939.644   11.202    0.000   11.202      256.114  752.562   57.623  694.939        0.000 1662.616    0.000 1662.616
950.00   942.629   30.507    0.000   30.507      319.066  564.963   35.752  529.210        0.000 1511.315   20.308 1491.008
951.00   925.803   26.504    0.000   26.504      268.910  787.089   29.741  757.347        0.000 1837.222    0.000 1837.222
952.00   968.611    2.959    0.000    2.959      248.724  662.016  148.967  513.049        0.000 1506.080  100.531 1405.549
953.00   887.105   50.848    0.000   50.848      146.218  786.231  191.567  594.664        0.000 1580.579  132.000 1448.578
954.00   918.671    0.000    0.000    0.000      302.331  616.458   99.865  516.592       10.154 1397.910   10.053 1387.857
955.00   897.525   72.491    0.000   72.491      347.947  651.994   24.686  627.307      203.078 1461.554    0.000 1461.554
956.00   939.861    0.000    0.000    0.000      366.665  530.940    9.511  521.428        0.000 1387.856    0.000 1387.856
957.00   785.713   28.886    0.000   28.886      237.255  643.922    0.000  643.922        0.000 1389.469    0.000 1389.469
958.00   730.962   66.369    0.000   66.369      134.585  707.339    0.000  707.339        0.000 1247.617    0.000 1247.617
959.00   823.657   28.323    0.000   28.323      500.674  349.458    0.000  349.458        0.000 1236.052  120.839 1115.214
960.00   830.630  108.253    0.000  108.253      402.463  563.667   39.948  523.719        0.000 1693.783   20.308 1673.475
961.00   871.695   95.996    0.000   95.996      342.791  516.471    0.000  516.471        0.000 1468.690    0.000 1468.690
962.00   890.406    1.480    0.000    1.480      398.958  346.088    0.000  346.088        0.000 1076.311   30.462 1045.850
963.00   856.849   87.030    0.000   87.030      482.303  471.546    3.805  467.741       10.053 1681.110  111.693 1569.417
964.00   760.897   87.195    0.000   87.195      472.113  323.304    0.000  323.304      334.676 1125.070   39.811 1085.259
965.00   853.135   96.361    0.000   96.361      557.479  361.132    0.000  361.132        0.000 1470.794  171.104 1299.689
966.00   789.845  110.985    0.000  110.985      511.404  484.417    0.000  484.417       50.669 1645.710   50.366 1595.343
967.00   779.528  146.727    0.000  146.727      372.633  591.540    0.000  591.540        0.000 1695.875    0.000 1695.875
968.00   756.971  131.063    0.000  131.063      465.977  549.228    0.000  549.228       60.923 1804.367   91.385 1712.982
969.00   839.487  114.278    0.000  114.278      509.730  587.131    0.000  587.131       71.077 2063.935  284.309 1779.626
970.00   780.303   67.796    0.000   67.796      541.886  496.561    0.000  496.561        0.000 1837.229   20.308 1816.921
971.00   833.038   65.461    0.000   65.461      302.063  576.689    0.000  576.689        0.000 1639.085    0.000 1639.085
972.00   759.292  128.736    0.000  128.736      332.470  697.203    0.000  697.203        0.000 1878.047    0.000 1878.047
973.00   755.116  128.126    0.000  128.126      182.577  681.924    0.000  681.924        0.000 1447.179    0.000 1447.179
974.00   811.835  149.702    0.000  149.702      298.661  706.979    0.000  706.979       40.616 1791.393    0.000 1791.393
975.00   671.947  102.613    0.000  102.613      129.226  543.472    0.000  543.472        0.000 1021.914    0.000 1021.914
976.00   752.754   62.325    0.000   62.325      235.059  555.062    0.000  555.062       20.308 1072.281    0.000 1072.281
977.00   864.198   48.614    0.000   48.614      228.276  615.175    0.000  615.175        0.000 1460.851   20.308 1440.544
978.00   751.073   15.852    0.000   15.852      106.050  564.635    0.000  564.635        0.000  934.056    0.000  934.056
979.00   808.138   35.932    0.000   35.932      140.770  561.692    0.000  561.692       10.154 1095.010    0.000 1095.010
980.00   810.597   27.055    0.000   27.055      189.233  549.671    0.000  549.671        0.000  973.264    0.000  973.264
981.00   828.893   13.527    0.000   13.527      201.989  485.517    0.000  485.517        0.000  821.459    0.000  821.459
982.00   906.254  102.274    0.000  102.274      236.439  719.131   98.919  620.212        0.000 1685.328   50.769 1634.559
983.00   926.643  103.044    0.000  103.044      220.623  776.628   31.948  744.680       40.616 1761.635    0.000 1761.635
984.00   826.761  149.696    0.000  149.696      285.345  716.979    5.707  711.272        0.000 1532.127    0.000 1532.127
985.00   861.432  147.246    0.000  147.246      218.764  824.311   75.396  748.914       30.462 1811.095    0.000 1811.095
986.00   766.047  167.440    0.000  167.440      317.684  769.757   66.363  703.394        0.000 1883.986    0.000 1883.986
987.00   864.023   46.487    0.000   46.487      182.361  688.965  184.251  504.714        0.000 1167.394   30.361 1137.033
988.00   900.146   21.545    0.000   21.545      287.116  591.801  119.399  472.402       91.385 1254.243    0.000 1254.243
989.00   819.416   12.048    0.000   12.048      285.993  432.859    0.000  432.859        0.000 1167.294    0.000 1167.294
990.00   846.536   30.789    0.000   30.789      340.726  514.787    1.859  512.928        0.000 1335.487    0.000 1335.487
991.00   835.404   25.264    0.000   25.264      216.862  455.899    5.576  450.322        0.000 1004.731    0.000 1004.731
992.00   852.128   41.259    0.000   41.259      405.189  485.449    0.000  485.449      182.770 1255.251    0.000 1255.251
993.00   899.003  105.477    0.000  105.477      285.345  826.750   26.023  800.727       60.923 1744.658    0.000 1744.658
994.00   895.657   66.950    0.000   66.950      239.161  767.299   11.414  755.885       10.154 1690.860    0.000 1690.860
995.00   888.167   77.597    0.000   77.597      186.425  852.759  206.948  645.811        0.000 1710.665  111.592 1599.073
996.00   867.921   61.440    0.000   61.440      216.430  604.830   33.459  571.372        0.000 1277.576    0.000 1277.576
997.00   887.436   71.017    0.000   71.017      227.238  705.297   16.903  688.394        0.000 1589.626    0.000 1589.626
998.00   750.396  174.966    0.000  174.966      155.988  821.158    0.000  821.158       10.154 1659.693    0.000 1659.693
999.00   781.755   93.247    0.000   93.247      215.652  654.374    0.000  654.374        0.000 1368.356    0.000 1368.356
1000.00   813.247  115.502    0.000  115.502      238.089  760.648    0.000  760.648        0.000 1573.751    0.000 1573.751
1001.00   793.904  157.930    0.000  157.930      214.787  851.198    0.000  851.198        0.000 1638.883    0.000 1638.883
1002.00   974.568   40.231    0.000   40.231      541.634  670.873   32.339  638.534        0.000 1990.639    0.000 1990.639
1003.00   829.699  154.519    0.000  154.519      229.911  951.337  105.738  845.599        0.000 2165.473  130.690 2034.783
1004.00   803.639  104.230    0.000  104.230      263.811  860.674  140.770  719.904        0.000 1915.338  233.539 1681.798
1005.00   868.349   96.013    0.000   96.013      462.898  531.068    0.000  531.068        0.000 1667.731  172.011 1495.719
1006.00   822.476  100.446    0.000  100.446      218.884  804.357   63.461  740.896        0.000 1854.935  201.264 1653.671
1007.00   914.505   41.933    0.000   41.933      263.724  805.046   62.558  742.487        0.000 1803.159   60.923 1742.236
1008.00   898.471   48.425    0.000   48.425      288.144  632.579   81.016  551.563        0.000 1656.674    0.000 1656.674
1009.00   819.998  136.060    0.000  136.060      295.288  776.013  159.343  616.671        0.000 1948.915  221.470 1727.445
1010.00   834.043  102.993    0.000  102.993      182.534  690.401  105.963  584.438        0.000 1269.034   50.769 1218.265
1011.00   826.447    1.283    0.000    1.283      300.419  546.025  158.130  387.895        0.000 1352.559  402.124  950.435
1012.00   840.953    4.805    0.000    4.805      215.340  508.511   20.447  488.064        0.000 1307.029    0.000 1307.029
1013.00   839.111    0.000    0.000    0.000      328.354  514.812  105.781  409.032        0.000 1275.660    0.000 1275.660
1014.00   846.374    0.000    0.000    0.000      511.229  186.425    0.000  186.425        0.000 1064.545  232.531  832.013
1015.00   797.972    9.765    0.000    9.765      513.088  423.300   16.729  406.571       10.154 1268.328   20.106 1248.222
1016.00   883.208    0.000    0.000    0.000      542.241  292.639  110.757  181.881      121.847 1268.833    0.000 1268.833
1017.00   904.530    0.000    0.000    0.000      203.459  627.721   53.477  574.244        0.000 1392.971    0.000 1392.971
1018.00   846.898  120.171    0.000  120.171      373.758  763.564    0.000  763.564       10.154 1929.917    0.000 1929.917
1019.00   883.617   82.002    0.000   82.002      455.760  539.188    0.000  539.188        0.000 1728.251    0.000 1728.251
1020.00   825.789   84.277    0.000   84.277      199.741  607.508    1.859  605.650        0.000 1410.381    0.000 1410.381
1021.00   721.651  159.032    0.000  159.032      165.413  748.820    0.000  748.820        0.000 1759.116    0.000 1759.116
1022.00   871.644   83.504    0.000   83.504      355.730  533.009    0.000  533.009        0.000 1580.982    0.000 1580.982
1023.00   809.287  140.364    0.000  140.364      251.103  691.546    0.000  691.546        0.000 1396.297    0.000 1396.297
1024.00   750.439  126.267    0.000  126.267      190.230  688.903    0.000  688.903        0.000 1355.480    0.000 1355.480
1025.00   794.178  124.768    0.000  124.768      150.281  676.769    7.435  669.334        0.000 1226.906    0.000 1226.906
1026.00   714.038  110.751    0.000  110.751      220.666  547.280   37.176  510.104        0.000 1185.585    0.000 1185.585
1027.00   752.590  142.902    0.000  142.902      228.276  619.475   29.741  589.734        0.000 1387.453    0.000 1387.453
1028.00   737.549  134.842    0.000  134.842      266.322  481.701    0.000  481.701        0.000 1125.670    0.000 1125.670
1029.00   776.687  150.987    0.000  150.987      180.718  821.068   19.023  802.045        0.000 1727.347    0.000 1727.347
1030.00   759.449  188.686    0.000  188.686      222.569  596.473   22.741  573.732       10.154 1547.497    0.000 1547.497
1031.00   779.263  102.408    0.000  102.408      129.356  608.844    0.000  608.844        0.000 1063.739    0.000 1063.739
1032.00   765.663   27.408    0.000   27.408      270.126  351.881    0.000  351.881        0.000  842.772    0.000  842.772
1033.00   735.141   64.015    0.000   64.015      186.425  401.082    0.000  401.082        0.000  761.541    0.000  761.541
1034.00   678.797   86.951    0.000   86.951      186.425  373.756    1.859  371.897        0.000  680.310    0.000  680.310
1035.00   730.344  119.527    0.000  119.527      167.402  477.641    5.576  472.065        0.000  893.239    0.000  893.239
1036.00   701.301  171.349    0.000  171.349       60.830  766.866   57.623  709.242        0.000 1165.277    0.000 1165.277
1037.00   720.834  139.548    0.000  139.548      220.666  491.686    5.707  485.979        0.000 1054.089    0.000 1054.089
1038.00   755.666   83.853    0.000   83.853      334.804  359.404    0.000  359.404       20.308 1015.388    0.000 1015.388
1039.00   783.913   86.659    0.000   86.659      102.463  734.998  105.953  629.045        0.000 1346.737   10.053 1336.684
1040.00   787.863   85.563    0.000   85.563      332.253  524.856    0.000  524.856      132.000 1314.272    0.000 1314.272
1041.00   809.569   36.579    0.000   36.579      447.732  473.843    0.000  473.843       81.231 1494.531    0.000 1494.531
1042.00   727.512   94.491    0.000   94.491      361.437  460.816    0.000  460.816        0.000 1221.680    0.000 1221.680
1043.00   790.924   48.331    0.000   48.331      288.240  551.275    0.000  551.275       10.154 1343.730    0.000 1343.730
1044.00   814.972   55.574    0.000   55.574      507.265  428.622    0.000  428.622      139.339 1251.642   79.623 1172.019
1045.00   802.850   52.867    0.000   52.867      250.582  657.416    0.000  657.416        0.000 1629.748    0.000 1629.748
1046.00   781.476   51.371    0.000   51.371      498.532  483.960    0.000  483.960       10.154 1659.204    0.000 1659.204
1047.00   790.839  101.498    0.000  101.498      418.592  502.446    0.000  502.446       81.231 1403.741    0.000 1403.741
1048.00   839.270   23.021    0.000   23.021      492.695  323.860    0.000  323.860       30.462 1194.035    0.000 1194.035
1049.00   717.320  118.487    0.000  118.487      192.132  666.276   22.784  643.492        0.000 1183.078    0.000 1183.078
1050.00   718.059   43.349    0.000   43.349      270.126  385.164    3.718  381.446        0.000 1155.731    0.000 1155.731
