# Supplementary material for: N-Glycans modulate tilting of HIV-1 envelope glycoprotein
Source: Nat Commun. 2026 Apr 15;17:5206. doi: 10.1038/s41467-026-71874-2 (PMC13254402; doi:10.1038/s41467-026-71874-2)
Supplement: Supplementary file 8 — Source Data [file 41467_2026_71874_MOESM8_ESM.zip › source_data/1_Main_Text_Figures/4_Figure_5/3_Raw_data/FP/FP.B.3.txt]

#ASA ANALYSIS
#SIM_TIME  ASA1.4 TotOccl1.4 ShldMem1.4 ShldGly1.4   ASA7.2 TotOccl7.2 ShldMem7.2 ShldGly7.2   ASA18.6 TotOccl18.6 ShldMem18.6 ShldGly18.6

  0.00   636.201  182.424    0.000  182.424       48.373  831.328    0.000  831.328       30.159 1498.642    0.000 1498.642
  1.00   955.381   13.077    0.000   13.077      445.128  529.382    0.000  529.382        0.000 1651.253    0.000 1651.253
  2.00  1030.888   45.227    0.000   45.227      399.223  669.558    0.000  669.558        0.000 1848.006    0.000 1848.006
  3.00   906.979   63.475    0.000   63.475      526.937  455.035    0.000  455.035        0.000 1673.078   10.154 1662.924
  4.00   864.096   83.931    0.000   83.931      329.790  543.798    0.000  543.798        0.000 1585.715    0.000 1585.715
  5.00   944.613    7.821    0.000    7.821      545.347  612.564   11.414  601.150        0.000 1920.278    0.000 1920.278
  6.00   941.101   78.763    0.000   78.763      747.298  601.064  132.987  468.078        0.000 2157.536  568.617 1588.918
  7.00   933.847   47.094    0.000   47.094      766.230  514.927    0.000  514.927        0.000 2726.235  365.540 2360.696
  8.00   970.044   73.123    0.000   73.123      705.468  569.637   75.048  494.588       40.212 2655.563  959.076 1696.488
  9.00  1069.761    0.000    0.000    0.000      726.179  492.214  333.631  158.583        0.000 2096.814  747.658 1349.156
 10.00   994.560   12.259    0.000   12.259      425.637  456.794  129.344  327.450        0.000 1343.325   20.106 1323.219
 11.00   938.647   12.259    0.000   12.259      561.083  263.077   20.447  242.630        0.000 1316.182   10.053 1306.129
 12.00   976.112   50.305    0.000   50.305      418.713  643.644   33.459  610.185       50.769 1709.152   30.159 1678.993
 13.00   970.624   89.166    0.000   89.166      289.062  690.954    1.859  689.095       10.154 1461.756   71.077 1390.678
 14.00   938.408   67.400    0.000   67.400      179.637  722.481   51.014  671.467       30.462 1360.620    0.000 1360.620
 15.00   717.693  141.871    0.000  141.871      199.437  722.079  132.628  589.451        0.000 1461.453  110.987 1350.466
 16.00   876.993   39.360    0.000   39.360       39.775  710.849  238.777  472.073        0.000 1086.063  182.770  903.293
 17.00   842.926   67.540    0.000   67.540        1.859  800.253  132.683  667.571        0.000 1258.376    0.000 1258.376
 18.00   837.678  131.743    0.000  131.743      104.842  677.125   26.284  650.841        0.000 1116.525    0.000 1116.525
 19.00   846.637   45.359    0.000   45.359       49.633  719.321    1.859  717.462        0.000 1236.660    0.000 1236.660
 20.00   829.103   91.272    0.000   91.272       99.827  618.199    1.859  616.340        0.000 1197.452    0.000 1197.452
 21.00   833.725    4.650    0.000    4.650      153.913  494.329   38.949  455.380        0.000  889.819    0.000  889.819
 22.00   782.745  145.263    0.000  145.263      236.058  484.418    0.000  484.418        0.000 1078.316    0.000 1078.316
 23.00   769.050  141.575    0.000  141.575      186.728  522.290   50.275  472.014        0.000  906.805    0.000  906.805
 24.00   805.103  134.978    0.000  134.978      123.168  726.019  156.804  569.215        0.000 1245.004  131.698 1113.306
 25.00   822.257  171.931    0.000  171.931      206.914  650.408   50.492  599.916        0.000 1218.264   10.154 1208.110
 26.00   802.896  189.808    0.000  189.808      385.732  554.518   39.861  514.657       30.462 1492.620   60.923 1431.697
 27.00   679.418  221.552    0.000  221.552      256.978  569.044   33.894  535.151        0.000 1258.679   91.385 1167.294
 28.00   862.131   96.417    0.000   96.417      140.251  769.132   85.603  683.529        0.000 1482.466    0.000 1482.466
 29.00   935.899   24.841    0.000   24.841      142.239  710.460   75.744  634.716        0.000 1411.389    0.000 1411.389
 30.00   813.710  124.986    0.000  124.986      181.756  666.791  105.616  561.175        0.000 1174.432   10.154 1164.278
 31.00   804.479  151.535    0.000  151.535      210.031  697.578   81.755  615.823        0.000 1299.697    0.000 1299.697
 32.00   814.642  132.100    0.000  132.100      204.367  693.204   65.406  627.798        0.000 1522.477    0.000 1522.477
 33.00   850.414  123.391    0.000  123.391      254.649  712.317   92.431  619.886       20.308 1370.774    0.000 1370.774
 34.00   901.788   55.271    0.000   55.271      445.169  508.467   48.807  459.660      233.539 1217.556   20.106 1197.450
 35.00   984.302   22.503    0.000   22.503      432.687  415.306    0.000  415.306        0.000 1268.632    0.000 1268.632
 36.00   855.689  100.793    0.000  100.793      539.320  318.242   20.621  297.621       10.154 1120.940  120.637 1000.302
 37.00   866.955   70.132    0.000   70.132      735.983  222.309    0.000  222.309       40.616 1545.988  463.954 1082.034
 38.00   895.382  100.974    0.000  100.974      653.889  292.344    0.000  292.344       39.811 1339.594    0.000 1339.594
 39.00   900.730  112.046    0.000  112.046      823.675  472.320  170.207  302.113      109.481 2125.569 1204.384  921.185
 40.00   899.023  109.698    0.000  109.698      944.807  374.185   57.971  316.214      313.863 2302.492 1375.385  927.108
 41.00   895.363  164.805    0.000  164.805      502.120  758.469  262.235  496.234       30.462 2215.447  851.213 1364.234
 42.00   978.156  110.113    0.000  110.113      409.900 1128.027  411.864  716.163        0.000 2887.305 1710.463 1176.842
 43.00   879.254  182.021    0.000  182.021      553.998  735.262  256.582  478.680       10.154 2474.423 1308.742 1165.681
 44.00   929.847  155.956    0.000  155.956      731.208  614.415  186.404  428.012       81.231 2348.647 1364.324  984.323
 45.00   930.574  165.703    0.000  165.703      763.982  634.128  278.016  356.112      132.000 2254.640 1538.048  716.592
 46.00   929.670  143.767    0.000  143.767      653.134  737.900  256.321  481.579        0.000 2363.940  516.739 1847.201
 47.00   900.821  143.220    0.000  143.220      510.377  778.709  158.010  620.698       10.154 2118.436  648.238 1470.198
 48.00   831.701  195.089    0.000  195.089      342.111  946.271  173.696  772.575       20.308 2066.856  606.814 1460.042
 49.00   836.323  185.445    0.000  185.445      275.660 1141.562  236.527  905.034       20.308 2267.918  303.810 1964.108
 50.00   908.462  141.310    0.000  141.310      465.759  948.740  198.513  750.227       30.462 2167.190  404.241 1762.949
 51.00   887.793  105.330    0.000  105.330      687.998  605.577  112.236  493.341        0.000 2067.059  568.617 1498.442
 52.00   942.737   84.453    0.000   84.453      844.130  327.628   38.046  289.582       20.308 1894.050  456.925 1437.125
 53.00   892.491  108.395    0.000  108.395      725.617  420.741    0.000  420.741       60.923 1827.890  345.232 1482.658
 54.00   956.037  104.469    0.000  104.469      989.721  304.109    0.000  304.109       30.462 2036.376  785.553 1250.823
 55.00   902.564   92.079    0.000   92.079      749.749  245.525    0.000  245.525      121.847 1449.789  182.770 1267.019
 56.00   898.033  104.096    0.000  104.096      683.350  341.893    0.000  341.893        0.000 1510.614  253.847 1256.767
 57.00   928.637   92.614    0.000   92.614      947.191  306.656    0.000  306.656      182.770 2054.891  616.665 1438.226
 58.00   937.588   94.767    0.000   94.767      849.603  268.345    0.000  268.345       20.308 1938.358  503.461 1434.897
 59.00   912.742   97.026    0.000   97.026      849.761  274.663    0.000  274.663       30.462 1806.788  517.647 1289.141
 60.00   857.321  121.767    0.000  121.767      737.702  379.152   60.874  318.278       20.308 1837.550  406.155 1431.395
 61.00   857.895  104.529    0.000  104.529      435.151  446.510    0.000  446.510      111.693 1300.400    0.000 1300.400
 62.00   921.090  121.264    0.000  121.264      628.663  555.118    0.000  555.118      324.924 1875.854   30.462 1845.393
 63.00   851.961  142.026    0.000  142.026      498.056  430.652    0.000  430.652      324.924 1391.081    0.000 1391.081
 64.00   981.549  104.838    0.000  104.838      871.537  335.088    0.000  335.088      962.301 1133.002    0.000 1133.002
 65.00   896.907   59.689    0.000   59.689      569.042  479.174    0.000  479.174       30.462 1731.678    0.000 1731.678
 66.00   869.158   89.461    0.000   89.461      565.844  492.468    0.000  492.468      172.616 1871.327    0.000 1871.327
 67.00   766.698  275.332    0.000  275.332      450.844  825.465    0.000  825.465      345.232 1898.775   40.616 1858.160
 68.00   851.663  230.471    0.000  230.471      440.209  702.423    0.000  702.423      335.078 1665.236   40.616 1624.621
 69.00   747.446  264.258    0.000  264.258      476.439  647.040    0.000  647.040      172.616 1919.083   10.154 1908.930
 70.00   734.972  250.386    0.000  250.386      322.958  660.441    0.000  660.441       60.923 1685.544    0.000 1685.544
 71.00   850.305  243.639    0.000  243.639      321.012  814.743    0.000  814.743       10.154 1990.160    0.000 1990.160
 72.00   769.373  266.414    0.000  266.414      278.600  755.385    0.000  755.385       30.462 1756.621    0.000 1756.621
 73.00   994.306  148.362    0.000  148.362      478.904  654.044    0.000  654.044       69.670 2006.045    0.000 2006.045
 74.00   990.921  133.029    0.000  133.029      640.547  527.754    0.000  527.754      253.344 1847.603   10.154 1837.449
 75.00   923.696  118.021    0.000  118.021      384.379  716.214    0.000  716.214        0.000 1865.393    0.000 1865.393
 76.00   835.539  154.806    0.000  154.806      387.406  665.934    0.000  665.934        0.000 1744.353    0.000 1744.353
 77.00   853.237  132.596    0.000  132.596      422.338  689.226    0.000  689.226        0.000 1993.763    0.000 1993.763
 78.00   913.969  149.860    0.000  149.860      421.356  707.610    0.000  707.610      111.693 1705.450   10.154 1695.296
 79.00   788.823  154.408    0.000  154.408      629.314  351.535    0.000  351.535       71.077 1764.865    0.000 1764.865
 80.00   825.099  197.163    0.000  197.163      473.712  717.663   42.753  674.910       20.308 2238.669  110.685 2127.984
 81.00   748.898  233.928    0.000  233.928      345.951  745.855   43.057  702.798       91.385 1811.397   70.372 1741.025
 82.00   753.359  240.926    0.000  240.926      338.041  669.153   20.447  648.706        0.000 1800.336    0.000 1800.336
 83.00   793.360  228.094    0.000  228.094      555.652  536.834    0.000  536.834      171.910 1736.691   10.053 1726.638
 84.00   781.589  209.751    0.000  209.751      332.495  657.456    5.707  651.749       20.106 1549.613    0.000 1549.613
 85.00   727.688  251.711    0.000  251.711      145.523  670.904    0.000  670.904        0.000 1370.471    0.000 1370.471
 86.00   808.826  213.671    0.000  213.671      249.586  693.474    0.000  693.474        0.000 1806.887    0.000 1806.887
 87.00   817.163  246.144    0.000  246.144      366.644  718.846    9.512  709.335        0.000 1981.695   70.573 1911.122
 88.00   830.010  230.586    0.000  230.586      381.002  753.956    0.000  753.956      261.884 2037.201    0.000 2037.201
 89.00   899.177  280.708    0.000  280.708      335.438  828.136    0.000  828.136        0.000 1923.293    0.000 1923.293
 90.00   767.636  219.153    0.000  219.153      279.018  771.491    0.000  771.491       10.053 1685.219   20.106 1665.112
 91.00   911.232  211.555    0.000  211.555      364.358  702.107    0.000  702.107       70.372 1809.381  101.035 1708.346
 92.00   882.716  223.876    0.000  223.876      306.175  793.296    0.000  793.296       70.674 1976.784    0.000 1976.784
 93.00   886.123  200.890    0.000  200.890      406.167  568.390    0.000  568.390       10.053 1567.906  141.650 1426.256
 94.00   889.683  207.096    0.000  207.096      327.141  732.035    5.448  726.588       90.881 1916.565    0.000 1916.565
 95.00   864.661  241.403    0.000  241.403      323.463  657.889    0.000  657.889       70.472 1550.621    0.000 1550.621
 96.00   874.141  157.824    0.000  157.824      409.463  604.751   19.023  585.728      141.348 1755.513  253.847 1501.666
 97.00   828.948  224.961    0.000  224.961      220.490  741.505    7.609  733.896        0.000 1563.396    0.000 1563.396
 98.00   806.759  249.186    0.000  249.186      225.497  773.003    0.000  773.003        0.000 1656.972    0.000 1656.972
 99.00   895.821  222.512    0.000  222.512      331.120  738.208    1.902  736.306        0.000 1822.256    0.000 1822.256
100.00  1058.489   42.495    0.000   42.495      627.687  615.429    5.576  609.853      191.113 1990.841  452.389 1538.451
101.00  1089.328   69.775    0.000   69.775      674.667  699.786   11.414  688.372      121.847 2253.357  172.616 2080.741
102.00  1015.383   48.020    0.000   48.020      317.035  760.698    0.000  760.698        0.000 1705.852    0.000 1705.852
103.00   997.894  146.409    0.000  146.409      482.739  674.779    0.000  674.779      334.171 1789.480   80.425 1709.056
104.00   945.509  183.191    0.000  183.191      469.859  628.050    0.000  628.050       81.231 1920.984    0.000 1920.984
105.00   816.227  218.062    0.000  218.062      287.631  848.532   47.557  800.975        0.000 2085.452  111.693 1973.759
106.00   934.449  139.630    0.000  139.630      742.537  555.881    7.609  548.272      507.392 1875.335  364.936 1510.399
107.00   876.048  141.729    0.000  141.729      481.109  664.644    0.000  664.644      162.462 1930.928   50.769 1880.158
108.00   961.688   81.050    0.000   81.050      738.410  384.996    0.000  384.996      567.106 1506.785  192.924 1313.861
109.00   945.374  121.077    0.000  121.077      670.116  453.994    0.000  453.994       10.154 1967.535  213.231 1754.303
110.00   948.748   92.145    0.000   92.145      779.192  434.615    0.000  434.615      720.422 1338.183    0.000 1338.183
111.00   979.866   78.890    0.000   78.890      608.632  573.324    0.000  573.324        0.000 1971.152  172.616 1798.536
112.00  1000.983   87.748    0.000   87.748      692.386  724.212    0.000  724.212      140.546 2311.465    0.000 2311.465
113.00  1041.559    0.000    0.000    0.000      671.616  322.004    0.000  322.004      110.987 1568.612    0.000 1568.612
114.00   941.532    1.902    0.000    1.902      267.187  446.435    0.000  446.435        0.000 1217.259    0.000 1217.259
115.00  1017.199    0.000    0.000    0.000      475.186  296.413    0.000  296.413      121.444 1062.940    0.000 1062.940
116.00   915.851    0.000    0.000    0.000      481.152  211.069    0.000  211.069        0.000 1115.117    0.000 1115.117
117.00   824.118    0.000    0.000    0.000      542.154  126.503    0.000  126.503      101.539  922.596    0.000  922.596
118.00   920.250    0.000    0.000    0.000      476.525  166.970    0.000  166.970      111.693  953.258    0.000  953.258
119.00   972.199    0.000    0.000    0.000      534.892  176.568    0.000  176.568      466.073  688.654    0.000  688.654
120.00   902.786    0.000    0.000    0.000      435.453  264.419    0.000  264.419       30.462 1096.619    0.000 1096.619
121.00   917.047    0.000    0.000    0.000      632.255  112.063    0.000  112.063      162.462  892.938    0.000  892.938
122.00   810.383    0.000    0.000    0.000      424.083  196.283    0.000  196.283        0.000  908.018    0.000  908.018
123.00   922.199    0.000    0.000    0.000      383.184  355.816    0.000  355.816       30.462 1114.112    0.000 1114.112
124.00   861.682    0.000    0.000    0.000      365.847  205.189    0.000  205.189        0.000  892.335    0.000  892.335
125.00   868.028   22.997    0.000   22.997      429.399  301.557    0.000  301.557       71.077 1035.696    0.000 1035.696
126.00   886.271   15.641    0.000   15.641      327.974  349.591    0.000  349.591        0.000  930.337    0.000  930.337
127.00   885.220   47.755    0.000   47.755      458.973  368.095    0.000  368.095      132.000 1024.939    0.000 1024.939
128.00   890.746    0.000    0.000    0.000      493.906  352.185    0.000  352.185        0.000 1206.703    0.000 1206.703
129.00   972.705    0.000    0.000    0.000      592.480  176.308    0.000  176.308      101.338  897.060    0.000  897.060
130.00   981.968    0.000    0.000    0.000      323.910  261.653    0.000  261.653        0.000  840.359    0.000  840.359
131.00   970.139    0.000    0.000    0.000      643.928  133.161    0.000  133.161       40.616 1005.234    0.000 1005.234
132.00   905.429    0.000    0.000    0.000      519.846  221.704    0.000  221.704      233.539  799.744    0.000  799.744
133.00   972.720    0.000    0.000    0.000      498.835  315.695    0.000  315.695       50.568 1085.862    0.000 1085.862
134.00   956.255    0.000    0.000    0.000      468.225  307.913    0.000  307.913       30.462 1096.016    0.000 1096.016
135.00   901.383    0.000    0.000    0.000      387.291  200.952    0.000  200.952        0.000  964.619    0.000  964.619
136.00   914.030   30.702    0.000   30.702      290.274  383.919    0.000  383.919        0.000 1105.164    0.000 1105.164
137.00   942.697   13.316    0.000   13.316      385.821  324.861    0.000  324.861       91.385 1024.134    0.000 1024.134
138.00   898.069    0.000    0.000    0.000      509.470  112.236    0.000  112.236       30.462  841.968    0.000  841.968
139.00   786.545    0.000    0.000    0.000      415.868  246.649    0.000  246.649        0.000  768.277    0.000  768.277
140.00   958.456    0.000    0.000    0.000      510.594  127.454    0.000  127.454      101.539  781.849    0.000  781.849
141.00   937.328    0.000    0.000    0.000      497.970  123.476    0.000  123.476       71.077  961.201    0.000  961.201
142.00   940.321    0.000    0.000    0.000      426.374  180.718    0.000  180.718        0.000  863.080    0.000  863.080
143.00   847.627    0.000    0.000    0.000      371.985  133.161    0.000  133.161       30.060  588.121    0.000  588.121
144.00   905.588    0.000    0.000    0.000      393.084  119.845    0.000  119.845       30.462  649.848    0.000  649.848
145.00   850.505   21.559    0.000   21.559      320.277  176.914    0.000  176.914        9.953  547.907    0.000  547.907
146.00   905.426    0.000    0.000    0.000      381.757  256.810    0.000  256.810        0.000 1015.388    0.000 1015.388
147.00   901.766   32.973    0.000   32.973      328.622  208.688    0.000  208.688       20.308  700.618    0.000  700.618
148.00   853.939   35.721    0.000   35.721      242.543  296.758    0.000  296.758        0.000  842.772    0.000  842.772
149.00  1003.604    0.000    0.000    0.000      398.186  265.025    0.000  265.025        0.000  982.715    0.000  982.715
150.00   835.767   32.550    0.000   32.550      210.246  264.160    0.000  264.160        9.953  649.647    0.000  649.647
151.00   771.812    0.000    0.000    0.000      226.374  175.011    0.000  175.011        0.000  538.156    0.000  538.156
152.00   931.587    0.000    0.000    0.000      281.661  208.042    0.000  208.042        0.000  597.569    0.000  597.569
153.00   869.774    3.171    0.000    3.171      263.715  168.699    0.000  168.699        0.000  494.622    0.000  494.622
154.00   792.741   29.254    0.000   29.254      154.648  285.777    0.000  285.777        0.000  446.771    0.000  446.771
155.00   865.864   54.250    0.000   54.250      408.163  131.258    0.000  131.258       50.467  599.079    0.000  599.079
156.00   813.455    0.000    0.000    0.000      404.238  100.822    0.000  100.822       20.308  648.843    0.000  648.843
157.00   844.154    0.000    0.000    0.000      281.886  178.816    0.000  178.816       50.769  619.387    0.000  619.387
158.00   769.699   85.418    0.000   85.418      192.864  289.928    0.000  289.928       50.769  599.079    0.000  599.079
159.00   758.240   65.405    0.000   65.405      336.912  172.763    0.000  172.763      131.799  538.055    0.000  538.055
160.00   818.389  103.022    0.000  103.022      213.914  321.702    0.000  321.702        0.000  598.877    0.000  598.877
161.00   825.173  102.143    0.000  102.143      316.819  249.547    0.000  249.547      182.770  568.617    0.000  568.617
162.00   809.666   60.576    0.000   60.576      203.284  339.941    0.000  339.941        0.000  568.416    0.000  568.416
163.00  1005.014   28.323    0.000   28.323      438.429  214.354    0.000  214.354        0.000  883.186    0.000  883.186
164.00   929.664    0.000    0.000    0.000      365.625  153.004    0.000  153.004        0.000  639.694    0.000  639.694
165.00   822.700    0.000    0.000    0.000      246.085  155.902    0.000  155.902        0.000  331.459    0.000  331.459
166.00   830.588    5.496    0.000    5.496      217.122  184.091    0.000  184.091        0.000  444.760    0.000  444.760
167.00   833.734    0.634    0.000    0.634      230.480  215.082    0.000  215.082        0.000  401.430    0.000  401.430
168.00   800.470    0.000    0.000    0.000      222.050  124.860    0.000  124.860        0.000  444.358    0.000  444.358
169.00   917.148    0.000    0.000    0.000      452.397  243.840    0.000  243.840       71.077  741.132    0.000  741.132
170.00   810.785    0.000    0.000    0.000      489.494   63.641    0.000   63.641       71.077  506.085    0.000  506.085
171.00   844.989    0.000    0.000    0.000      416.471   44.099    0.000   44.099       20.308  568.416    0.000  568.416
172.00   825.689    0.000    0.000    0.000      363.596   59.317    0.000   59.317       50.769  482.762    0.000  482.762
173.00   849.842   14.796    0.000   14.796      376.608  142.629    0.000  142.629      192.522  409.473    0.000  409.473
174.00   832.854    0.000    0.000    0.000      431.211  144.876    0.000  144.876      142.154  607.825    0.000  607.825
175.00   894.221    0.000    0.000    0.000      356.030  137.139    0.000  137.139        0.000  536.748    0.000  536.748
176.00   891.297    0.000    0.000    0.000      288.801  238.739    0.000  238.739        0.000  678.701    0.000  678.701
177.00   837.216    0.000    0.000    0.000      412.568  111.025    0.000  111.025       20.106  582.891    0.000  582.891
178.00   787.819    0.000    0.000    0.000      512.967   66.059    0.000   66.059        0.000  576.157    0.000  576.157
179.00   937.550    0.000    0.000    0.000      494.630  119.104    0.000  119.104      152.308  628.130    0.000  628.130
180.00  1085.312    0.000    0.000    0.000      604.409  514.585    0.000  514.585      121.847 1658.182    0.000 1658.182
181.00   923.201    0.000    0.000    0.000      696.865  343.881    0.000  343.881      111.088 1518.043    0.000 1518.043
182.00  1004.832    0.000    0.000    0.000      876.421  369.046    0.000  369.046      648.841 1299.495    0.000 1299.495
183.00   932.872    0.000    0.000    0.000      689.743  342.241    0.000  342.241       50.769 1604.212    0.000 1604.212
184.00   996.417    0.000    0.000    0.000      937.831  264.419    0.000  264.419      202.474 1651.463    0.000 1651.463
185.00   947.950    0.000    0.000    0.000      914.593  284.692    0.000  284.692      615.466 1383.427    0.000 1383.427
186.00   920.989    0.000    0.000    0.000      729.642  438.292    0.000  438.292      310.342 1209.602    0.000 1209.602
187.00   916.868    0.000    0.000    0.000      863.822  226.287    0.000  226.287      503.663  911.736    0.000  911.736
188.00   825.028   10.568    0.000   10.568      760.679  309.635    0.000  309.635      354.176 1071.676    0.000 1071.676
189.00  1017.503    0.845    0.000    0.845      710.595  239.257    0.000  239.257      365.540 1096.418    0.000 1096.418
190.00   941.259    2.325    0.000    2.325      492.565  463.673    0.000  463.673        0.000 1307.940    0.000 1307.940
191.00  1105.978   17.121    0.000   17.121      553.742  192.132    0.000  192.132        0.000  974.772    0.000  974.772
192.00   906.859   22.828    0.000   22.828      227.498  300.304    0.000  300.304        0.000  729.270    0.000  729.270
193.00   886.163    0.000    0.000    0.000      371.467  142.672    0.000  142.672       10.154  770.690    0.000  770.690
194.00   864.165    0.000    0.000    0.000      307.653  119.845    0.000  119.845        0.000  528.002    0.000  528.002
195.00   789.016    1.057    0.000    1.057      136.965  190.230    0.000  190.230        0.000  436.617    0.000  436.617
196.00   789.971    0.000    0.000    0.000      228.276  228.276    0.000  228.276        0.000  528.002    0.000  528.002
197.00   839.557    0.000    0.000    0.000      300.563  129.356    0.000  129.356        0.000  497.540    0.000  497.540
198.00   780.339    0.000    0.000    0.000      282.664   49.460    0.000   49.460        0.000  416.309    0.000  416.309
199.00   704.398    0.000    0.000    0.000      289.063   63.986    0.000   63.986       20.308  476.428    0.000  476.428
200.00   828.928    0.000    0.000    0.000      308.000   57.069    0.000   57.069        0.000  363.127    0.000  363.127
201.00   880.746    0.000    0.000    0.000      246.694  123.476    0.000  123.476        0.000  354.984    0.000  354.984
202.00   827.748    0.000    0.000    0.000      250.326  102.724    0.000  102.724        0.000  436.215    0.000  436.215
203.00   837.928    0.000    0.000    0.000      315.263   58.107    0.000   58.107        0.000  311.754    0.000  311.754
204.00   830.331    0.000    0.000    0.000      291.138   98.919    0.000   98.919        0.000  507.091    0.000  507.091
205.00   654.550    0.000    0.000    0.000      312.452    9.468    0.000    9.468       30.462  311.553    0.000  311.553
206.00   810.432    0.000    0.000    0.000      367.836   34.155    0.000   34.155       20.308  456.925    0.000  456.925
207.00   748.511    0.000    0.000    0.000      323.477   28.534    0.000   28.534       60.923  416.309    0.000  416.309
208.00   749.864    0.000    0.000    0.000      220.407  134.890    0.000  134.890        0.000  466.877    0.000  466.877
209.00   723.157    0.000    0.000    0.000      183.053  216.084    0.000  216.084        0.000  619.387    0.000  619.387
210.00   773.091    0.000    0.000    0.000      385.994   43.753    0.000   43.753        0.000  538.156    0.000  538.156
211.00   730.637    0.000    0.000    0.000      366.279    9.512    0.000    9.512        0.000  467.078    0.000  467.078
212.00   732.743    0.000    0.000    0.000      268.657  119.845    0.000  119.845        0.000  497.138    0.000  497.138
213.00   749.782    0.000    0.000    0.000      330.914   74.190    0.000   74.190       30.462  558.463    0.000  558.463
214.00   741.091    0.000    0.000    0.000      218.937  162.474    0.000  162.474       91.385  406.155    0.000  406.155
215.00   732.332    0.000    0.000    0.000      289.063   92.175    0.000   92.175      101.539  426.463    0.000  426.463
216.00   778.581    0.000    0.000    0.000      267.705  126.071    0.000  126.071       20.308  497.540    0.000  497.540
217.00   693.979    0.000    0.000    0.000      240.381  136.879    0.000  136.879      111.089  487.386    0.000  487.386
218.00   650.236   28.323    0.000   28.323      223.520  188.327    0.000  188.327        0.000  680.310    0.000  680.310
219.00   764.825    0.000    0.000    0.000      175.876  227.065    0.000  227.065        0.000  599.079    0.000  599.079
220.00   715.330   20.108    0.000   20.108      123.304  265.371    0.000  265.371        0.000  486.783    0.000  486.783
221.00   816.460    0.000    0.000    0.000      298.142   45.655    0.000   45.655       40.616  517.848    0.000  517.848
222.00   847.036    0.000    0.000    0.000      182.967  248.769    0.000  248.769        0.000  557.860    0.000  557.860
223.00   840.771   45.021    0.000   45.021      357.719  180.718    0.000  180.718      131.799  680.310    0.000  680.310
224.00   895.604    0.000    0.000    0.000      377.952   62.776    0.000   62.776       80.427  446.771    0.000  446.771
225.00   774.679    0.000    0.000    0.000      291.484  136.965    0.000  136.965      120.439  467.078    0.000  467.078
226.00   843.491    0.000    0.000    0.000      385.561   62.776    0.000   62.776      110.687  507.694    0.000  507.694
227.00   848.807    0.000    0.000    0.000      343.192   60.874    0.000   60.874       91.184  456.925    0.000  456.925
228.00   821.403    0.000    0.000    0.000      259.664  157.414    0.000  157.414      142.154  477.232    0.000  477.232
229.00   800.492    0.000    0.000    0.000      335.410   28.534    0.000   28.534      101.539  243.693    0.000  243.693
230.00   731.890    0.000    0.000    0.000      381.065   38.219    0.000   38.219       20.308  477.232    0.000  477.232
231.00   780.430    0.000    0.000    0.000      366.193   24.730    0.000   24.730       91.385  232.735    0.000  232.735
232.00   732.869    0.000    0.000    0.000      375.012   22.828    0.000   22.828      121.847  355.185    0.000  355.185
233.00   850.637    0.000    0.000    0.000      409.945  104.626    0.000  104.626      142.154  598.275    0.000  598.275
234.00   798.585    0.000    0.000    0.000      326.244   60.873    0.000   60.873        0.000  222.179    0.000  222.179
235.00   778.738    0.000    0.000    0.000      422.915   19.023    0.000   19.023       81.231  487.386    0.000  487.386
236.00   786.425    0.000    0.000    0.000      292.176  138.781    0.000  138.781      152.308  467.078    0.000  467.078
237.00   811.605    0.000    0.000    0.000      368.786   89.408    0.000   89.408       10.154  446.771    0.000  446.771
238.00   769.092    0.000    0.000    0.000      233.723  161.695    0.000  161.695       60.923  477.232    0.000  477.232
239.00   642.653    0.000    0.000    0.000      243.494   91.310    0.000   91.310       10.154  416.309    0.000  416.309
240.00   698.543    0.000    0.000    0.000      325.985    9.511    0.000    9.511       30.462  355.386    0.000  355.386
241.00   653.957    0.000    0.000    0.000      364.463    9.511    0.000    9.511      264.001  121.847    0.000  121.847
242.00   700.806    0.000    0.000    0.000      400.520    5.707    0.000    5.707      243.693  162.462    0.000  162.462
243.00   708.098    0.000    0.000    0.000      499.699    9.511    0.000    9.511      212.226  467.079    0.000  467.079
244.00   788.794    0.000    0.000    0.000      398.013   28.362    0.000   28.362      182.770  446.771    0.000  446.771
245.00   820.709    0.000    0.000    0.000      417.814    9.511    0.000    9.511       80.226  619.186    0.000  619.186
246.00   690.988   20.714    0.000   20.714      155.557  235.798    0.000  235.798       69.670  527.198    0.000  527.198
247.00   695.979    0.000    0.000    0.000      169.045  257.935    0.000  257.935        0.000  685.437    0.000  685.437
248.00   727.759    0.000    0.000    0.000      286.555  144.575    0.000  144.575      111.089  517.245    0.000  517.245
249.00   812.965    0.000    0.000    0.000      301.688  146.477    0.000  146.477       29.858  616.572    0.000  616.572
250.00   807.654    0.000    0.000    0.000      439.604   22.828    0.000   22.828      233.137  396.001    0.000  396.001
251.00   748.928    0.000    0.000    0.000      298.315  188.327    0.000  188.327       30.462  588.925    0.000  588.925
252.00   672.776    0.000    0.000    0.000      358.583   45.655    0.000   45.655       30.462  535.944    0.000  535.944
253.00   681.799    0.000    0.000    0.000      274.017   68.483    0.000   68.483       40.616  385.847    0.000  385.847
254.00   702.060    0.000    0.000    0.000      327.109   38.002    0.000   38.002      152.308  274.155    0.000  274.155
255.00   619.686    0.000    0.000    0.000      338.436   24.730    0.000   24.730      253.847  264.001    0.000  264.001
256.00   682.583    0.000    0.000    0.000      294.337   39.948    0.000   39.948      192.924  233.539    0.000  233.539
257.00   619.971    0.000    0.000    0.000      357.200   22.828    0.000   22.828       71.077  456.321    0.000  456.321
258.00   561.365    0.000    0.000    0.000      242.543  112.236    0.000  112.236      111.693  436.416    0.000  436.416
259.00   631.486    0.000    0.000    0.000      318.376   64.678    0.000   64.678      202.273  243.693    0.000  243.693
260.00   590.920    0.000    0.000    0.000      323.650   74.017    0.000   74.017      354.783  284.309    0.000  284.309
261.00   605.619    0.000    0.000    0.000      400.088   41.851    0.000   41.851      283.102  345.232    0.000  345.232
262.00   608.649    0.000    0.000    0.000      254.649  110.333    0.000  110.333      202.072  335.078    0.000  335.078
263.00   597.482    0.000    0.000    0.000      306.097   36.144    0.000   36.144      170.806  345.031    0.000  345.031
264.00   586.477    0.000    0.000    0.000      355.125   41.851    0.000   41.851      354.380  233.539    0.000  233.539
265.00   592.518    0.000    0.000    0.000      323.564   57.069    0.000   57.069      111.693  415.907    0.000  415.907
266.00   557.683    0.000    0.000    0.000      289.236   56.637    0.000   56.637      213.030  192.924    0.000  192.924
267.00   642.702    0.000    0.000    0.000      326.719   74.190    0.000   74.190      192.924  345.232    0.000  345.232
268.00   614.352    0.000    0.000    0.000      393.473   41.678    0.000   41.678      182.770  396.001    0.000  396.001
269.00   625.462    0.000    0.000    0.000      414.874   32.339    0.000   32.339      416.309  162.462    0.000  162.462
270.00   565.013    0.000    0.000    0.000      360.399   38.046    0.000   38.046      223.385  375.694    0.000  375.694
271.00   669.409    4.861    0.000    4.861      331.346   62.776    0.000   62.776      293.859  142.154    0.000  142.154
272.00   660.048    2.959    0.000    2.959      225.336  129.356    0.000  129.356      172.616  253.847    0.000  253.847
273.00   650.372    0.000    0.000    0.000      221.877  104.626    0.000  104.626      181.765  182.770    0.000  182.770
274.00   638.717    0.000    0.000    0.000      407.438    0.000    0.000    0.000      273.552  233.539    0.000  233.539
275.00   730.241    0.000    0.000    0.000      378.298    5.707    0.000    5.707      466.676  132.000    0.000  132.000
276.00   702.279    0.000    0.000    0.000      344.403   76.005    0.000   76.005      192.924  375.291    0.000  375.291
277.00   685.665    0.000    0.000    0.000      401.558   51.103    0.000   51.103      284.309  385.847    0.000  385.847
278.00   644.246    0.000    0.000    0.000      292.435   91.310    0.000   91.310      324.924  253.847    0.000  253.847
279.00   674.647    0.000    0.000    0.000      350.282   24.730    0.000   24.730      182.770  365.138    0.000  365.138
280.00   686.622    0.000    0.000    0.000      363.771    0.000    0.000    0.000      354.582  182.368    0.000  182.368
281.00   657.461    0.000    0.000    0.000      357.719    0.000    0.000    0.000      283.705  152.308    0.000  152.308
282.00   666.802    0.000    0.000    0.000      346.391    0.000    0.000    0.000      314.167  142.154    0.000  142.154
283.00   663.006    0.000    0.000    0.000      334.199    0.000    0.000    0.000      274.155  162.462    0.000  162.462
284.00   691.435    0.000    0.000    0.000      433.983    5.707    0.000    5.707      202.675  395.800    0.000  395.800
285.00   745.662    0.000    0.000    0.000      360.918   64.592    0.000   64.592      192.924  396.001    0.000  396.001
286.00   719.457    0.000    0.000    0.000      254.735  247.299    0.000  247.299       40.616  670.156    0.000  670.156
287.00   714.906    0.000    0.000    0.000      473.413   26.632    0.000   26.632      111.693  619.387    0.000  619.387
288.00   711.557    0.000    0.000    0.000      265.803  184.523    0.000  184.523       10.154  720.926    0.000  720.926
289.00   699.483    0.000    0.000    0.000      486.642    7.609    0.000    7.609      171.611  385.847    0.000  385.847
290.00   780.237    0.000    0.000    0.000      441.376  171.207    0.000  171.207       91.385  720.926    0.000  720.926
291.00   720.222    0.000    0.000    0.000      470.775   55.167    0.000   55.167      243.693  446.771    0.000  446.771
292.00   759.975    0.000    0.000    0.000      410.724   76.870    0.000   76.870      416.309  253.847    0.000  253.847
293.00   625.790    0.000    0.000    0.000      355.211   70.385    0.000   70.385      243.693  345.232    0.000  345.232
294.00   709.784    0.000    0.000    0.000      311.977   46.952    0.000   46.952      182.770  355.386    0.000  355.386
295.00   710.777    0.000    0.000    0.000      220.061  175.011    0.000  175.011      253.847  253.847    0.000  253.847
296.00   673.623    0.000    0.000    0.000      338.869  100.390    0.000  100.390      132.000  436.617    0.000  436.617
297.00   726.190    0.000    0.000    0.000      294.770  116.040    0.000  116.040      213.231  335.078    0.000  335.078
298.00   689.556    0.000    0.000    0.000      291.051  129.962    0.000  129.962      182.770  406.155    0.000  406.155
299.00   703.332    0.000    0.000    0.000      358.237   79.118    0.000   79.118      182.770  436.617    0.000  436.617
300.00   661.249    0.000    0.000    0.000      339.733   84.134    0.000   84.134      345.232  274.155    0.000  274.155
301.00   598.446    0.000    0.000    0.000      294.164   51.362    0.000   51.362      335.078  223.385    0.000  223.385
302.00   625.568    0.000    0.000    0.000      319.499   54.821    0.000   54.821      274.155  345.232    0.000  345.232
303.00   766.596   10.357    0.000   10.357      317.684  142.326    0.000  142.326      304.616  243.693    0.000  243.693
304.00   702.406    0.000    0.000    0.000      381.843  125.552    0.000  125.552       30.261  668.145    0.000  668.145
305.00   745.592    0.000    0.000    0.000      323.391   89.408    0.000   89.408      243.693  264.001    0.000  264.001
306.00   632.133    0.000    0.000    0.000      371.294   47.557    0.000   47.557      273.149  192.924    0.000  192.924
307.00   693.997    0.000    0.000    0.000      397.234   12.711    0.000   12.711      274.155  345.232    0.000  345.232
308.00   623.162    0.000    0.000    0.000      371.986   38.046    0.000   38.046      172.616  375.694    0.000  375.694
309.00   599.074    0.000    0.000    0.000      312.669   41.851    0.000   41.851      111.693  426.463    0.000  426.463
310.00   591.310    0.000    0.000    0.000      335.237   36.144    0.000   36.144        0.000  598.677    0.000  598.677
311.00   579.102    0.000    0.000    0.000      240.900   76.092    0.000   76.092        0.000  385.847    0.000  385.847
312.00   607.099    0.000    0.000    0.000      174.493  116.040    0.000  116.040        0.000  355.386    0.000  355.386
313.00   543.311    0.000    0.000    0.000      217.554  134.977    0.000  134.977       10.154  467.078    0.000  467.078
314.00   646.641    0.000    0.000    0.000      338.950  100.648    0.000  100.648      243.693  416.309    0.000  416.309
315.00   725.040    0.000    0.000    0.000      341.764  109.203    0.000  109.203       81.231  426.362    0.000  426.362
316.00   680.447    0.000    0.000    0.000      263.901  100.735    0.000  100.735      142.154  304.616    0.000  304.616
317.00   754.532    0.000    0.000    0.000      342.370  106.442    0.000  106.442      203.078  345.232    0.000  345.232
318.00   672.998    0.000    0.000    0.000      348.812   87.419    0.000   87.419      192.723  436.617    0.000  436.617
319.00   702.355    0.000    0.000    0.000      285.085   95.115    0.000   95.115      192.924  264.001    0.000  264.001
320.00   590.945    0.000    0.000    0.000      227.670   62.776    0.000   62.776       91.385  375.694    0.000  375.694
321.00   632.165    0.000    0.000    0.000      315.479   39.948    0.000   39.948      314.770  182.770    0.000  182.770
322.00   688.604    0.000    0.000    0.000      462.258   95.115    0.000   95.115      243.693  375.694    0.000  375.694
323.00   675.641    0.000    0.000    0.000      317.684  122.871    0.000  122.871      304.616  203.078    0.000  203.078
324.00   726.255    0.000    0.000    0.000      309.988  121.574    0.000  121.574      203.078  314.770    0.000  314.770
325.00   570.454    0.000    0.000    0.000      268.829   51.362    0.000   51.362      111.693  233.137    0.000  233.137
326.00   565.853    0.000    0.000    0.000      253.049   81.799    0.000   81.799       81.231  354.783    0.000  354.783
327.00   580.535   21.348    0.000   21.348      229.919  108.431    0.000  108.431      182.770  294.463    0.000  294.463
328.00   566.056   38.257    0.000   38.257      150.887  171.207    0.000  171.207      111.089  284.309    0.000  284.309
329.00   604.128    0.000    0.000    0.000      225.336   53.264    0.000   53.264       71.077  182.770    0.000  182.770
330.00   608.561    0.000    0.000    0.000      280.762  108.431    0.000  108.431      233.539  223.184    0.000  223.184
331.00   614.941    0.000    0.000    0.000      262.431   43.753    0.000   43.753      243.693  233.539    0.000  233.539
332.00   625.490    0.000    0.000    0.000      280.935   53.264    0.000   53.264      182.770  172.616    0.000  172.616
333.00   621.081    0.000    0.000    0.000      266.322   87.506    0.000   87.506      141.752  385.646    0.000  385.646
334.00   649.744    0.000    0.000    0.000      226.979  116.040    0.000  116.040      111.693  284.108    0.000  284.108
335.00   694.723    0.000    0.000    0.000      269.867   83.701    0.000   83.701      182.770  375.694    0.000  375.694
336.00   639.475    0.000    0.000    0.000      282.491   98.919    0.000   98.919      162.462  314.770    0.000  314.770
337.00   562.936    0.000    0.000    0.000      304.108   47.557    0.000   47.557      131.799  314.368    0.000  314.368
338.00   597.880    0.000    0.000    0.000      323.218   28.534    0.000   28.534        0.000  477.232    0.000  477.232
339.00   544.508    0.000    0.000    0.000      284.653   38.046    0.000   38.046       10.154  345.232    0.000  345.232
340.00   720.699    0.000    0.000    0.000      380.287   47.557    0.000   47.557      375.492  233.539    0.000  233.539
341.00   665.483    0.000    0.000    0.000      242.716  108.431    0.000  108.431       29.858  303.209    0.000  303.209
342.00   656.799    0.000    0.000    0.000      303.244   89.408    0.000   89.408       40.414  426.463    0.000  426.463
343.00   774.729    0.000    0.000    0.000      252.573   45.655    0.000   45.655       71.077  345.232    0.000  345.232
344.00   703.149    0.000    0.000    0.000      262.344  121.747    0.000  121.747      111.693  385.847    0.000  385.847
345.00   709.651    0.000    0.000    0.000      324.256  108.431    0.000  108.431       20.308  455.115    0.000  455.115
346.00   733.809    0.000    0.000    0.000      284.480  116.040    0.000  116.040       91.385  324.924    0.000  324.924
347.00   709.995    0.000    0.000    0.000      364.896   68.483    0.000   68.483        0.000  649.245    0.000  649.245
348.00   623.235    0.000    0.000    0.000      283.443   74.190    0.000   74.190        0.000  467.078    0.000  467.078
349.00   601.022    0.000    0.000    0.000      123.390  213.057    0.000  213.057       20.308  477.232    0.000  477.232
350.00   632.101    2.748    0.000    2.748      267.100  100.822    0.000  100.822      131.598  354.582    0.000  354.582
351.00   616.169    0.000    0.000    0.000      192.478  129.356    0.000  129.356        0.000  284.309    0.000  284.309
352.00   565.575    0.000    0.000    0.000      246.261   75.833    0.000   75.833        0.000  416.309    0.000  416.309
353.00   566.686    0.000    0.000    0.000      233.550   76.092    0.000   76.092        0.000  426.463    0.000  426.463
354.00   625.097   21.137    0.000   21.137      205.102  171.207    0.000  171.207        0.000  528.002    0.000  528.002
355.00   607.709    0.000    0.000    0.000      239.776   83.701    0.000   83.701        0.000  323.919    0.000  323.919
356.00   645.579    0.000    0.000    0.000      246.953  127.454    0.000  127.454       29.858  405.351    0.000  405.351
357.00   618.405    0.000    0.000    0.000      261.047   79.897    0.000   79.897        0.000  415.304    0.000  415.304
358.00   564.673    0.000    0.000    0.000      228.449   93.213    0.000   93.213       40.616  304.214    0.000  304.214
359.00   676.962    0.000    0.000    0.000      323.996   51.362    0.000   51.362       20.308  497.540    0.000  497.540
360.00   646.586    0.000    0.000    0.000      362.734   62.516    0.000   62.516        0.000  548.310    0.000  548.310
361.00   598.864    0.000    0.000    0.000      302.811   34.241    0.000   34.241        9.953  375.492    0.000  375.492
362.00   658.867    0.000    0.000    0.000      275.833   93.213    0.000   93.213       91.385  426.463    0.000  426.463
363.00   620.532    0.000    0.000    0.000      341.376    0.000    0.000    0.000       20.308  393.991    0.000  393.991
364.00   647.171    0.000    0.000    0.000      285.691    5.707    0.000    5.707        0.000  273.149    0.000  273.149
365.00   626.442    0.000    0.000    0.000      300.996    5.707    0.000    5.707       20.308  363.931    0.000  363.931
366.00   651.892    0.000    0.000    0.000      303.503    5.620    0.000    5.620      233.539  172.616    0.000  172.616
367.00   656.449    0.000    0.000    0.000      332.297   24.643    0.000   24.643      111.693  416.309    0.000  416.309
368.00   628.389    0.000    0.000    0.000      228.968  138.781    0.000  138.781       60.923  406.155    0.000  406.155
369.00   643.985    0.000    0.000    0.000      219.888  188.327    0.000  188.327        0.000  558.463    0.000  558.463
370.00   562.251    0.000    0.000    0.000      208.302  159.793    0.000  159.793        0.000  446.771    0.000  446.771
371.00   656.434    0.000    0.000    0.000      205.881  169.304    0.000  169.304        0.000  415.706    0.000  415.706
372.00   677.452    0.000    0.000    0.000      212.452  203.546    0.000  203.546        0.000  599.079    0.000  599.079
373.00   615.769    0.000    0.000    0.000      190.922  136.965    0.000  136.965        0.000  274.155    0.000  274.155
374.00   632.748    0.000    0.000    0.000      185.993  114.138    0.000  114.138        0.000  273.552    0.000  273.552
375.00   663.846    0.000    0.000    0.000      291.657  125.119    0.000  125.119        0.000  619.387    0.000  619.387
376.00   612.984    0.000    0.000    0.000      188.241  193.170    0.000  193.170        0.000  477.031    0.000  477.031
377.00   586.090    0.000    0.000    0.000      139.127  133.420    0.000  133.420        0.000  252.440    0.000  252.440
378.00   618.950    0.000    0.000    0.000      148.552  171.207    0.000  171.207        0.000  344.629    0.000  344.629
379.00   633.062    1.057    0.000    1.057      123.390  254.562    0.000  254.562        0.000  446.369    0.000  446.369
380.00   671.771    0.000    0.000    0.000      140.338  251.103    0.000  251.103        0.000  538.156    0.000  538.156
381.00   690.623    0.000    0.000    0.000      225.855  163.424    0.000  163.424        0.000  588.925    0.000  588.925
382.00   749.338    0.000    0.000    0.000      194.726  210.895    0.000  210.895        0.000  497.339    0.000  497.339
383.00   670.739    0.000    0.000    0.000      185.820  163.511    0.000  163.511        0.000  487.386    0.000  487.386
384.00   673.729    0.000    0.000    0.000      230.178  173.109    0.000  173.109       80.628  497.540    0.000  497.540
385.00   646.946    0.000    0.000    0.000      196.888  142.672    0.000  142.672       20.308  507.694    0.000  507.694
386.00   644.853    0.000    0.000    0.000      325.206   32.166    0.000   32.166      172.616  314.770    0.000  314.770
387.00   557.508    0.000    0.000    0.000      178.038  119.845    0.000  119.845        0.000  497.540    0.000  497.540
388.00   639.521    0.000    0.000    0.000      155.124  140.770    0.000  140.770        0.000  253.847    0.000  253.847
389.00   669.896    0.000    0.000    0.000      191.267  157.588    0.000  157.588      121.847  314.770    0.000  314.770
390.00   593.552    0.000    0.000    0.000      175.444  138.868    0.000  138.868       50.769  314.569    0.000  314.569
391.00   588.193    0.000    0.000    0.000      220.407   95.115    0.000   95.115       71.077  416.309    0.000  416.309
392.00   595.034    0.000    0.000    0.000      206.313  125.552    0.000  125.552      111.693  406.155    0.000  406.155
393.00   593.826    0.000    0.000    0.000      287.593   55.167    0.000   55.167      121.646  314.770    0.000  314.770
394.00   666.917    0.000    0.000    0.000      197.666  176.914    0.000  176.914      111.693  477.232    0.000  477.232
395.00   685.402    0.000    0.000    0.000      204.670  228.276    0.000  228.276       50.568  608.630    0.000  608.630
396.00   649.393    0.000    0.000    0.000      196.110  142.499    0.000  142.499        0.000  364.534    0.000  364.534
397.00   609.564    0.000    0.000    0.000      228.535  207.350    0.000  207.350      121.847  487.185    0.000  487.185
398.00   619.540    0.000    0.000    0.000      128.578  231.821    0.000  231.821        0.000  465.671    0.000  465.671
399.00   563.642    0.000    0.000    0.000      202.335  176.914    0.000  176.914       40.616  335.078    0.000  335.078
400.00   643.454    0.000    0.000    0.000      151.146  230.178    0.000  230.178        0.000  578.570    0.000  578.570
401.00   596.216    0.000    0.000    0.000      166.105  163.598    0.000  163.598       70.876  385.847    0.000  385.847
402.00   591.562    0.000    0.000    0.000      207.956  145.958    0.000  145.958       81.231  385.646    0.000  385.646
403.00   548.601    0.000    0.000    0.000      171.899  176.914    0.000  176.914       60.521  446.771    0.000  446.771
404.00   586.313    0.000    0.000    0.000      162.387  194.034    0.000  194.034       71.077  395.800    0.000  395.800
405.00   561.164    0.000    0.000    0.000      209.339  142.672    0.000  142.672       80.829  365.540    0.000  365.540
406.00   653.550    0.000    0.000    0.000      298.142  102.507    0.000  102.507      162.462  375.694    0.000  375.694
407.00   692.215    0.000    0.000    0.000      215.046  174.968    0.000  174.968       70.876  446.771    0.000  446.771
408.00   631.541    0.000    0.000    0.000      224.731  146.477    0.000  146.477       70.876  477.232    0.000  477.232
409.00   605.419    0.000    0.000    0.000      188.414  159.793    0.000  159.793       40.616  385.847    0.000  385.847
410.00   630.074    0.000    0.000    0.000      204.584  121.747    0.000  121.747      101.539  274.155    0.000  274.155
411.00   693.949    0.000    0.000    0.000      214.787  169.304    0.000  169.304      121.847  456.925    0.000  456.925
412.00   743.168    0.000    0.000    0.000      264.247  127.454    0.000  127.454      141.149  314.368    0.000  314.368
413.00   659.821    0.000    0.000    0.000      254.303   86.943    0.000   86.943      111.693  284.309    0.000  284.309
414.00   699.925    0.000    0.000    0.000      238.566  144.488    0.000  144.488      140.747  335.078    0.000  335.078
415.00   643.077    0.000    0.000    0.000      290.014  104.365    0.000  104.365      111.693  436.617    0.000  436.617
416.00   621.835    0.000    0.000    0.000      156.334  186.425    0.000  186.425        0.000  375.291    0.000  375.291
417.00   632.290    0.000    0.000    0.000      169.305  205.448    0.000  205.448        0.000  455.919    0.000  455.919
418.00   614.678    1.832    0.000    1.832      236.058  114.138    0.000  114.138        0.000  436.416    0.000  436.416
419.00   764.988    0.000    0.000    0.000      274.623  157.891    0.000  157.891        0.000  567.612    0.000  567.612
420.00   745.906    0.000    0.000    0.000      254.735  123.649    0.000  123.649        0.000  668.145    0.000  668.145
421.00   757.384    0.000    0.000    0.000      221.185  135.063    0.000  135.063      120.841  324.924    0.000  324.924
422.00   757.667    0.000    0.000    0.000      331.778  109.728    0.000  109.728       50.769  578.771    0.000  578.771
423.00   660.743    0.000    0.000    0.000      221.099  102.724    0.000  102.724       10.154  365.540    0.000  365.540
424.00   774.555    0.000    0.000    0.000      275.055  146.304    0.000  146.304       20.308  527.600    0.000  527.600
425.00   695.555    0.000    0.000    0.000      211.415  146.477    0.000  146.477        0.000  354.783    0.000  354.783
426.00   579.557    0.000    0.000    0.000      143.796  119.845    0.000  119.845        0.000  233.539    0.000  233.539
427.00   590.143    0.000    0.000    0.000      230.957   60.787    0.000   60.787       20.107  303.209    0.000  303.209
428.00   706.011    0.000    0.000    0.000      186.598  140.597    0.000  140.597        0.000  323.919    0.000  323.919
429.00   626.664    0.000    0.000    0.000       74.968  254.735    0.000  254.735       30.261  253.847    0.000  253.847
430.00   644.081   15.792    0.000   15.792      349.417   17.121    0.000   17.121       20.308  467.078    0.000  467.078
431.00   590.043   11.242    0.000   11.242      208.820   77.994    0.000   77.994       40.616  264.001    0.000  264.001
432.00   665.918    8.172    0.000    8.172      324.082   28.534    0.000   28.534       20.308  264.001    0.000  264.001
433.00   660.784    6.764    0.000    6.764      315.868   28.534    0.000   28.534      141.752  395.599    0.000  395.599
434.00   730.113    6.552    0.000    6.552      251.190  114.138    0.000  114.138        0.000  477.232    0.000  477.232
435.00   643.617    9.451    0.000    9.451      334.372   60.874    0.000   60.874      172.616  406.155    0.000  406.155
436.00   648.761    3.368    0.000    3.368      228.708  205.448    0.000  205.448       50.166  507.292    0.000  507.292
437.00   700.380    6.764    0.000    6.764      228.622  134.631    0.000  134.631       79.623  446.168    0.000  446.168
438.00   720.196    6.975    0.000    6.975      341.376   68.310    0.000   68.310       70.273  466.877    0.000  466.877
439.00   770.843    8.243    0.000    8.243      362.647   68.223    0.000   68.223       70.876  335.078    0.000  335.078
440.00   701.082    0.000    0.000    0.000      320.278   47.384    0.000   47.384       60.923  416.309    0.000  416.309
441.00   673.750   46.870    0.000   46.870      232.686  135.063    0.000  135.063       60.923  416.309    0.000  416.309
442.00   763.698    0.000    0.000    0.000      285.431  110.333    0.000  110.333       60.923  396.001    0.000  396.001
443.00   802.131    0.000    0.000    0.000      320.797   57.069    0.000   57.069       50.769  426.463    0.000  426.463
444.00   697.841    0.000    0.000    0.000      325.380   57.069    0.000   57.069       50.568  375.090    0.000  375.090
445.00   748.785    0.000    0.000    0.000      370.862    1.902    0.000    1.902      101.137  375.492    0.000  375.492
446.00   680.954    0.000    0.000    0.000      257.675  123.044    0.000  123.044       10.154  515.636    0.000  515.636
447.00   677.683    0.000    0.000    0.000      412.712  100.822    0.000  100.822       91.385  609.233    0.000  609.233
448.00   737.625    0.000    0.000    0.000      391.355  115.737    0.000  115.737       60.923  406.155    0.000  406.155
449.00   674.669    0.000    0.000    0.000      267.359  161.695    0.000  161.695        0.000  558.463    0.000  558.463
450.00   681.374    0.000    0.000    0.000      237.268  186.425    0.000  186.425        0.000  639.694    0.000  639.694
451.00   690.724    0.000    0.000    0.000      219.456  211.155    0.000  211.155        0.000  609.233    0.000  609.233
452.00   684.893    0.000    0.000    0.000      253.092  121.574    0.000  121.574        0.000  456.925    0.000  456.925
453.00   639.054    0.000    0.000    0.000      285.604   79.810    0.000   79.810       60.923  365.339    0.000  365.339
454.00   625.300    0.000    0.000    0.000      235.625  157.891    0.000  157.891       71.077  507.694    0.000  507.694
455.00   675.587    0.000    0.000    0.000      166.278  180.718    0.000  180.718       40.616  416.309    0.000  416.309
456.00   613.765    0.000    0.000    0.000      134.026  168.872    0.000  168.872        0.000  456.724    0.000  456.724
457.00   734.365    0.000    0.000    0.000      128.319  221.185    0.000  221.185        0.000  526.996    0.000  526.996
458.00   754.062    0.000    0.000    0.000      306.919   68.483    0.000   68.483       60.722  576.157    0.000  576.157
459.00   748.057    0.000    0.000    0.000      249.720   83.442    0.000   83.442       20.308  487.386    0.000  487.386
460.00   621.771    0.000    0.000    0.000      189.884  144.575    0.000  144.575       20.308  477.232    0.000  477.232
461.00   702.116    0.000    0.000    0.000      362.561   45.655    0.000   45.655        0.000  546.902    0.000  546.902
462.00   665.602    0.000    0.000    0.000      342.068  104.496    0.000  104.496        0.000  629.541    0.000  629.541
463.00   685.670    7.509    0.000    7.509      466.409   75.961    0.000   75.961       20.308  586.914    0.000  586.914
464.00   648.512    0.000    0.000    0.000      340.511   68.483    0.000   68.483        0.000  588.925    0.000  588.925
465.00   646.625    5.270    0.000    5.270      280.243  114.138    0.000  114.138      213.030  396.001    0.000  396.001
466.00   674.471    7.398    0.000    7.398      190.403  173.109    0.000  173.109        0.000  527.399    0.000  527.399
467.00   678.427   10.844    0.000   10.844      284.394  119.497    0.000  119.497        0.000  517.848    0.000  517.848
468.00   696.501    7.172    0.000    7.172      315.090   68.310    0.000   68.310       10.154  486.984    0.000  486.984
469.00   677.224    0.423    0.000    0.423      261.998  112.236    0.000  112.236      141.953  456.925    0.000  456.925
470.00   643.701   22.154    0.000   22.154      265.198   73.930    0.000   73.930       30.462  446.369    0.000  446.369
471.00   628.921    0.000    0.000    0.000      240.900   58.971    0.000   58.971       40.616  466.877    0.000  466.877
472.00   652.521    0.000    0.000    0.000      248.596   85.603    0.000   85.603       81.231  396.001    0.000  396.001
473.00   728.245    0.000    0.000    0.000      199.136   97.017    0.000   97.017       40.616  406.155    0.000  406.155
474.00   694.101   13.527    0.000   13.527      267.273  102.638    0.000  102.638      111.693  436.014    0.000  436.014
475.00   691.069    0.000    0.000    0.000      193.688   92.607    0.000   92.607       20.308  385.847    0.000  385.847
476.00   768.687    0.000    0.000    0.000      197.407  117.424    0.000  117.424       40.616  375.694    0.000  375.694
477.00   664.911   18.600    0.000   18.600      234.156   91.829    0.000   91.829       20.308  445.162    0.000  445.162
478.00   704.018    9.723    0.000    9.723      236.058  100.476    0.000  100.476       20.308  466.475    0.000  466.475
479.00   778.415    5.284    0.000    5.284      263.468  117.424    0.000  117.424       30.462  507.493    0.000  507.493
480.00   703.582   25.259    0.000   25.259      259.577  138.868    0.000  138.868       40.616  588.724    0.000  588.724
481.00   698.414    0.000    0.000    0.000      217.813  148.379    0.000  148.379       40.616  476.629    0.000  476.629
482.00   776.532    3.579    0.000    3.579      246.261  198.963    0.000  198.963       30.261  465.269    0.000  465.269
483.00   796.523    0.634    0.000    0.634      276.958  239.171    0.000  239.171      101.338  607.423    0.000  607.423
484.00   767.133    6.284    0.000    6.284      334.718  193.948    0.000  193.948       20.308  831.814    0.000  831.814
485.00   769.950    0.000    0.000    0.000      274.882  214.787    0.000  214.787      101.539  678.098    0.000  678.098
486.00   769.716    6.341    0.000    6.341      201.384  243.494    0.000  243.494       50.769  628.937    0.000  628.937
487.00   777.218   38.870    0.000   38.870      215.392  186.425    0.000  186.425       20.308  536.145    0.000  536.145
488.00   824.325    0.000    0.000    0.000      212.193  109.123    0.000  109.123       39.811  483.164    0.000  483.164
489.00   781.210   21.559    0.000   21.559      184.177  214.787    0.000  214.787       30.462  607.624    0.000  607.624
490.00   772.779   20.925    0.000   20.925      182.275  153.740    0.000  153.740       30.462  495.328    0.000  495.328
491.00   866.210   15.852    0.000   15.852      266.235  198.617    0.000  198.617       20.308  679.908    0.000  679.908
492.00   730.675   13.739    0.000   13.739      181.497  223.434    0.000  223.434       10.154  556.453    0.000  556.453
493.00   857.668    5.030    0.000    5.030      310.680  197.839    0.000  197.839      151.906  557.659    0.000  557.659
494.00   712.485    0.000    0.000    0.000      274.796  159.707    0.000  159.707      111.693  486.381    0.000  486.381
495.00   804.790    0.000    0.000    0.000      324.256  210.636    0.000  210.636       50.568  720.925    0.000  720.925
496.00   780.582    0.000    0.000    0.000      407.611   70.126    0.000   70.126       71.077  668.749    0.000  668.749
497.00   871.336    0.000    0.000    0.000      456.552  144.315    0.000  144.315      324.924  588.322    0.000  588.322
498.00   826.320    0.000    0.000    0.000      225.855  249.201    0.000  249.201      151.705  527.399    0.000  527.399
499.00   758.207    0.000    0.000    0.000      312.669  216.084    0.000  216.084      192.119  557.860    0.000  557.860
500.00   799.631    0.000    0.000    0.000      321.229  172.850    0.000  172.850       60.923  700.015    0.000  700.015
501.00   678.424    0.000    0.000    0.000      137.139  217.727    0.000  217.727        0.000  504.276    0.000  504.276
502.00   749.765    0.000    0.000    0.000      172.245  241.246    0.000  241.246        0.000  566.406    0.000  566.406
503.00   696.522    0.000    0.000    0.000      126.503  286.512    0.000  286.512        0.000  543.886    0.000  543.886
504.00   739.019    0.000    0.000    0.000       98.401  296.326    0.000  296.326        0.000  496.937    0.000  496.937
505.00   640.583    0.000    0.000    0.000      145.526  214.397    0.000  214.397        0.000  465.872    0.000  465.872
506.00   730.514    0.000    0.000    0.000      254.908  175.617    0.000  175.617        0.000  636.678    0.000  636.678
507.00   743.034    0.000    0.000    0.000      153.308  347.342    0.000  347.342        0.000  688.051    0.000  688.051
508.00   760.008    0.000    0.000    0.000      205.622  260.009    0.000  260.009        0.000  678.098    0.000  678.098
509.00   676.816    0.000    0.000    0.000      150.628  216.257    0.000  216.257        0.000  517.848    0.000  517.848
510.00   785.154   20.474    0.000   20.474      228.881  309.556    0.000  309.556       90.581  740.831    0.000  740.831
511.00   705.537    0.000    0.000    0.000      184.091  246.521    0.000  246.521       49.764  497.138    0.000  497.138
512.00   698.909    0.000    0.000    0.000      219.543  171.207    0.000  171.207       91.385  537.754    0.000  537.754
513.00   655.416    0.000    0.000    0.000      184.437  208.993    0.000  208.993        0.000  485.577    0.000  485.577
514.00   626.612    0.000    0.000    0.000      225.682  138.868    0.000  138.868       40.414  353.576    0.000  353.576
515.00   627.904    0.000    0.000    0.000      193.083   81.539    0.000   81.539       10.154  294.463    0.000  294.463
516.00   596.788    0.000    0.000    0.000      218.591  129.356    0.000  129.356       10.154  416.309    0.000  416.309
517.00   710.717    0.000    0.000    0.000      121.315  216.862    0.000  216.862       10.154  528.002    0.000  528.002
518.00   568.521    0.000    0.000    0.000      192.132   76.092    0.000   76.092        0.000  243.492    0.000  243.492
519.00   632.779   17.332    0.000   17.332      203.719   91.310    0.000   91.310       40.616  324.321    0.000  324.321
520.00   628.878    0.000    0.000    0.000      113.273  302.465    0.000  302.465        0.000  690.464    0.000  690.464
521.00   604.352    0.000    0.000    0.000      320.797   76.092    0.000   76.092       71.077  477.232    0.000  477.232
522.00   663.184    0.000    0.000    0.000      264.506  169.218    0.000  169.218       71.077  527.197    0.000  527.197
523.00   659.262    0.000    0.000    0.000      225.509  159.793    0.000  159.793       91.385  487.185    0.000  487.185
524.00   689.115    0.000    0.000    0.000      351.493   89.322    0.000   89.322       20.308  587.317    0.000  587.317
525.00   691.583    0.000    0.000    0.000      293.300  104.021    0.000  104.021       60.722  363.328    0.000  363.328
526.00   667.384    0.000    0.000    0.000      270.213   93.126    0.000   93.126        0.000  455.517    0.000  455.517
527.00   641.180    0.000    0.000    0.000      315.608   58.712    0.000   58.712      182.770  335.078    0.000  335.078
528.00   684.293    0.000    0.000    0.000      319.500   60.614    0.000   60.614      182.770  313.966    0.000  313.966
529.00   644.871    0.000    0.000    0.000      389.280    0.000    0.000    0.000      130.995  334.877    0.000  334.877
530.00   670.665    0.000    0.000    0.000      369.046   24.211    0.000   24.211       50.769  436.617    0.000  436.617
531.00   619.240    0.000    0.000    0.000      303.244    1.816    0.000    1.816       20.308  416.309    0.000  416.309
532.00   671.693    0.000    0.000    0.000      347.861    3.805    0.000    3.805      202.072  243.291    0.000  243.291
533.00   656.739    0.000    0.000    0.000      281.021   19.023    0.000   19.023       10.154  314.770    0.000  314.770
534.00   680.684    0.000    0.000    0.000      289.149   38.392    0.000   38.392        0.000  314.569    0.000  314.569
535.00   672.445    0.000    0.000    0.000      235.885   74.103    0.000   74.103        0.000  313.765    0.000  313.765
536.00   593.584    0.000    0.000    0.000      361.437    1.816    0.000    1.816       70.273  425.860    0.000  425.860
537.00   595.698    0.000    0.000    0.000      327.714    0.000    0.000    0.000        0.000  314.770    0.000  314.770
538.00   614.799    0.000    0.000    0.000      344.662    0.000    0.000    0.000       50.166  294.463    0.000  294.463
539.00   650.375    0.000    0.000    0.000      201.471  144.575    0.000  144.575        0.000  406.155    0.000  406.155
540.00   610.518    0.000    0.000    0.000      281.454   93.040    0.000   93.040        0.000  537.150    0.000  537.150
541.00   572.989    0.000    0.000    0.000      268.051  129.270    0.000  129.270        0.000  568.617    0.000  568.617
542.00   673.371    0.000    0.000    0.000      256.205  173.109    0.000  173.109        0.000  629.541    0.000  629.541
543.00   668.510    0.000    0.000    0.000      390.878   45.655    0.000   45.655      132.000  497.339    0.000  497.339
544.00   610.404    0.000    0.000    0.000      432.987    0.000    0.000    0.000        0.000  568.617    0.000  568.617
545.00   616.935    0.000    0.000    0.000      316.646   70.385    0.000   70.385        0.000  659.801    0.000  659.801
546.00   615.598    0.000    0.000    0.000      369.997    0.000    0.000    0.000      182.368  223.385    0.000  223.385
547.00   611.237    0.000    0.000    0.000      331.000    0.000    0.000    0.000      304.013  131.397    0.000  131.397
548.00   597.770    0.000    0.000    0.000      378.990    0.000    0.000    0.000      101.539  405.552    0.000  405.552
549.00   609.695    0.000    0.000    0.000      289.409   43.753    0.000   43.753        0.000  446.771    0.000  446.771
550.00   658.674    0.000    0.000    0.000      253.006  178.816    0.000  178.816        0.000  720.925    0.000  720.925
551.00   627.618    0.000    0.000    0.000      325.552   81.799    0.000   81.799        0.000  516.641    0.000  516.641
552.00   623.466    0.000    0.000    0.000      293.213   93.213    0.000   93.213        0.000  384.641    0.000  384.641
553.00   621.015    0.000    0.000    0.000      389.193    3.805    0.000    3.805       81.231  284.309    0.000  284.309
554.00   661.033    0.000    0.000    0.000      390.317    1.902    0.000    1.902       40.616  456.120    0.000  456.120
555.00   606.879    0.000    0.000    0.000      229.054  112.236    0.000  112.236        0.000  446.771    0.000  446.771
556.00   598.862    0.000    0.000    0.000      175.963  178.816    0.000  178.816        0.000  406.155    0.000  406.155
557.00   617.796    0.000    0.000    0.000      358.324   17.121    0.000   17.121       81.231  497.540    0.000  497.540
558.00   639.565    0.000    0.000    0.000      324.169    3.805    0.000    3.805       30.462  274.155    0.000  274.155
559.00   625.681    0.000    0.000    0.000      371.208   13.316    0.000   13.316       10.154  467.078    0.000  467.078
560.00   592.749    0.000    0.000    0.000      317.770    0.000    0.000    0.000      121.847  345.232    0.000  345.232
561.00   611.727    0.000    0.000    0.000      358.324    0.000    0.000    0.000      101.338  406.155    0.000  406.155
562.00   613.898    0.000    0.000    0.000      299.612    0.000    0.000    0.000      132.000  233.539    0.000  233.539
563.00   570.738    0.000    0.000    0.000      304.368   41.851    0.000   41.851        0.000  487.386    0.000  487.386
564.00   581.497    0.000    0.000    0.000      307.394    3.805    0.000    3.805       50.367  304.616    0.000  304.616
565.00   626.830    0.000    0.000    0.000      371.813    5.707    0.000    5.707      131.598  436.617    0.000  436.617
566.00   504.292    0.000    0.000    0.000      331.865    9.511    0.000    9.511       71.077  355.386    0.000  355.386
567.00   542.018    0.000    0.000    0.000      183.918   83.701    0.000   83.701        0.000  284.309    0.000  284.309
568.00   629.865    0.000    0.000    0.000      234.502  119.845    0.000  119.845        0.000  527.801    0.000  527.801
569.00   564.096    0.000    0.000    0.000      253.006   81.799    0.000   81.799        0.000  526.393    0.000  526.393
570.00   581.115    0.000    0.000    0.000      349.245    0.000    0.000    0.000      223.184  284.309    0.000  284.309
571.00   562.762    0.000    0.000    0.000      252.660    0.000    0.000    0.000       71.077  192.924    0.000  192.924
572.00   570.025    0.000    0.000    0.000      224.039   49.460    0.000   49.460        0.000  242.688    0.000  242.688
573.00   570.654    0.000    0.000    0.000      280.935   34.241    0.000   34.241       40.616  406.155    0.000  406.155
574.00   565.498    0.000    0.000    0.000      297.450    0.000    0.000    0.000      142.154  253.847    0.000  253.847
575.00   577.699    0.000    0.000    0.000      307.740    0.000    0.000    0.000      313.765  162.261    0.000  162.261
576.00   668.930    0.000    0.000    0.000      367.230    0.000    0.000    0.000      141.752  374.688    0.000  374.688
577.00   604.531    0.000    0.000    0.000      325.639    7.523    0.000    7.523      111.089  322.914    0.000  322.914
578.00   661.060    0.000    0.000    0.000      334.718    5.707    0.000    5.707      212.628  395.800    0.000  395.800
579.00   687.933    0.000    0.000    0.000      274.450   55.167    0.000   55.167       20.308  365.339    0.000  365.339
580.00   638.521    0.000    0.000    0.000      328.492    0.000    0.000    0.000      142.154  314.770    0.000  314.770
581.00   594.051    0.000    0.000    0.000      322.958   51.276    0.000   51.276       20.308  487.386    0.000  487.386
582.00   594.901    0.000    0.000    0.000      300.563   38.046    0.000   38.046      131.799  293.658    0.000  293.658
583.00   567.922    0.000    0.000    0.000      301.428    0.000    0.000    0.000        0.000  405.753    0.000  405.753
584.00   649.918    0.000    0.000    0.000      302.379    0.000    0.000    0.000      131.196  132.000    0.000  132.000
585.00   584.486    0.000    0.000    0.000      336.188   17.121    0.000   17.121       10.154  456.925    0.000  456.925
586.00   589.317    0.000    0.000    0.000      299.698    9.339    0.000    9.339       30.462  446.570    0.000  446.570
587.00   620.361    0.000    0.000    0.000      418.852    0.000    0.000    0.000      172.214  436.617    0.000  436.617
588.00   672.466    0.000    0.000    0.000      359.708    0.000    0.000    0.000      281.092  252.641    0.000  252.641
589.00   686.969    0.000    0.000    0.000      266.236  114.138    0.000  114.138      100.936  444.961    0.000  444.961
590.00   582.145    0.000    0.000    0.000      289.409    0.000    0.000    0.000      100.533  203.078    0.000  203.078
591.00   555.760    0.000    0.000    0.000      199.395  142.672    0.000  142.672        0.000  446.771    0.000  446.771
592.00   655.789    0.000    0.000    0.000      244.791  123.649    0.000  123.649        0.000  588.925    0.000  588.925
593.00   594.421    0.000    0.000    0.000      283.010   66.580    0.000   66.580        0.000  467.078    0.000  467.078
594.00   610.153    0.000    0.000    0.000      361.523   17.121    0.000   17.121      152.107  365.138    0.000  365.138
595.00   616.064    0.000    0.000    0.000      296.413   19.023    0.000   19.023      161.055  231.529    0.000  231.529
596.00   640.310    0.000    0.000    0.000      329.789    9.512    0.000    9.512      182.368  273.954    0.000  273.954
597.00   594.533    0.000    0.000    0.000      356.249    0.000    0.000    0.000      131.799  334.877    0.000  334.877
598.00   607.694    0.000    0.000    0.000      238.998  136.965    0.000  136.965      121.847  507.694    0.000  507.694
599.00   586.038    0.000    0.000    0.000      279.292    7.609    0.000    7.609      121.847  294.463    0.000  294.463
600.00   581.149    0.000    0.000    0.000      355.384    0.000    0.000    0.000      345.232  152.308    0.000  152.308
601.00   597.938    0.000    0.000    0.000      326.676   26.632    0.000   26.632        0.000  436.617    0.000  436.617
602.00   599.749    0.000    0.000    0.000      388.588    1.902    0.000    1.902       20.107  538.156    0.000  538.156
603.00   524.301    0.000    0.000    0.000      349.590    0.000    0.000    0.000        0.000  507.694    0.000  507.694
604.00   635.883    0.000    0.000    0.000      389.539    0.000    0.000    0.000      203.078  426.463    0.000  426.463
605.00   565.689    0.000    0.000    0.000      353.827    0.000    0.000    0.000       20.308  517.848    0.000  517.848
606.00   671.526    0.000    0.000    0.000      252.487  117.942    0.000  117.942        0.000  649.848    0.000  649.848
607.00   581.095    0.000    0.000    0.000      229.919  129.356    0.000  129.356        0.000  538.156    0.000  538.156
608.00   566.013    0.000    0.000    0.000      347.602    0.000    0.000    0.000        0.000  416.309    0.000  416.309
609.00   573.051    0.000    0.000    0.000      297.969   16.861    0.000   16.861        0.000  375.694    0.000  375.694
610.00   570.766    0.000    0.000    0.000      324.861    0.000    0.000    0.000       40.616  446.771    0.000  446.771
611.00   579.092    0.000    0.000    0.000      292.003    0.000    0.000    0.000       50.769  243.693    0.000  243.693
612.00   578.559    0.000    0.000    0.000      330.654   36.144    0.000   36.144      101.539  436.617    0.000  436.617
613.00   597.723    0.000    0.000    0.000      299.785    0.000    0.000    0.000       50.769  365.540    0.000  365.540
614.00   561.359    0.000    0.000    0.000      316.473    0.000    0.000    0.000        0.000  385.847    0.000  385.847
615.00   669.113    0.000    0.000    0.000      338.869   45.655    0.000   45.655        0.000  517.647    0.000  517.647
616.00   548.610    0.000    0.000    0.000      296.326    7.609    0.000    7.609       10.154  487.386    0.000  487.386
617.00   570.449    0.000    0.000    0.000      298.228    0.000    0.000    0.000        0.000  294.463    0.000  294.463
618.00   567.690    0.000    0.000    0.000      259.318   39.948    0.000   39.948        0.000  345.031    0.000  345.031
619.00   567.914    0.000    0.000    0.000      356.681    0.000    0.000    0.000       20.308  487.386    0.000  487.386
620.00   670.273    0.000    0.000    0.000      410.119   35.971    0.000   35.971        0.000  576.157    0.000  576.157
621.00   583.593    0.000    0.000    0.000      286.815   49.460    0.000   49.460        0.000  416.309    0.000  416.309
622.00   633.795    0.000    0.000    0.000      287.247   45.655    0.000   45.655       10.154  456.925    0.000  456.925
623.00   655.264    0.000    0.000    0.000      224.385  144.315    0.000  144.315        0.000  385.847    0.000  385.847
624.00   608.328    0.000    0.000    0.000      102.551  235.453    0.000  235.453        0.000  456.925    0.000  456.925
625.00   587.448    0.000    0.000    0.000      262.344   47.557    0.000   47.557        0.000  487.386    0.000  487.386
626.00   647.422    0.000    0.000    0.000      162.041  227.584    0.000  227.584       70.876  485.778    0.000  485.778
627.00   571.777    0.000    0.000    0.000      236.490   66.407    0.000   66.407        0.000  294.463    0.000  294.463
628.00   619.279    0.000    0.000    0.000      377.606    3.805    0.000    3.805        0.000  537.955    0.000  537.955
629.00   588.254    0.000    0.000    0.000      194.121  140.770    0.000  140.770       70.474  335.078    0.000  335.078
630.00   663.553    0.000    0.000    0.000      169.391  161.695    0.000  161.695        0.000  425.860    0.000  425.860
631.00   601.506    0.000    0.000    0.000      202.854  112.236    0.000  112.236        0.000  385.847    0.000  385.847
632.00   592.147    0.000    0.000    0.000      330.049   62.776    0.000   62.776      182.770  396.001    0.000  396.001
633.00   634.078    0.000    0.000    0.000      189.279  135.063    0.000  135.063        0.000  487.386    0.000  487.386
634.00   608.188    0.000    0.000    0.000      177.951  194.034    0.000  194.034        0.000  416.309    0.000  416.309
635.00   546.861    0.000    0.000    0.000      248.163   26.632    0.000   26.632       50.769  284.309    0.000  284.309
636.00   595.443    0.000    0.000    0.000      301.168   66.580    0.000   66.580       40.616  426.262    0.000  426.262
637.00   548.369    0.000    0.000    0.000      308.864   28.448    0.000   28.448       71.077  294.463    0.000  294.463
638.00   581.808    0.000    0.000    0.000      311.804   64.678    0.000   64.678      101.539  416.309    0.000  416.309
639.00   594.018    0.000    0.000    0.000      308.778   28.448    0.000   28.448       60.923  324.924    0.000  324.924
640.00   631.914    0.000    0.000    0.000      356.422   36.144    0.000   36.144      121.847  416.309    0.000  416.309
641.00   581.718    0.000    0.000    0.000      298.055   17.121    0.000   17.121      182.770  243.693    0.000  243.693
642.00   599.408    0.000    0.000    0.000      325.639   45.655    0.000   45.655      233.539  405.753    0.000  405.753
643.00   546.531    0.000    0.000    0.000      251.622   76.005    0.000   76.005       50.769  334.877    0.000  334.877
644.00   584.290    0.000    0.000    0.000      234.415   93.213    0.000   93.213      132.000  335.078    0.000  335.078
645.00   596.730    0.000    0.000    0.000      250.844  127.108    0.000  127.108      111.693  528.002    0.000  528.002
646.00   553.551    0.000    0.000    0.000      246.088  131.258    0.000  131.258       60.923  426.463    0.000  426.463
647.00   532.863    0.000    0.000    0.000      153.049  146.477    0.000  146.477       20.308  345.232    0.000  345.232
648.00   625.586    0.000    0.000    0.000      268.051   79.896    0.000   79.896       71.077  446.771    0.000  446.771
649.00   555.365    0.000    0.000    0.000      259.923   32.166    0.000   32.166        0.000  323.919    0.000  323.919
650.00   599.259    0.000    0.000    0.000      235.020   98.660    0.000   98.660        0.000  314.770    0.000  314.770
651.00   670.995    0.000    0.000    0.000      354.865   68.050    0.000   68.050       20.308  497.540    0.000  497.540
652.00   651.172    0.000    0.000    0.000      176.136  165.154    0.000  165.154        0.000  314.569    0.000  314.569
653.00   709.440   14.796    0.000   14.796      316.733   81.626    0.000   81.626       50.769  446.771    0.000  446.771
654.00   699.736    0.000    0.000    0.000      276.871   97.017    0.000   97.017        0.000  324.924    0.000  324.924
655.00   649.073    0.000    0.000    0.000      322.353   34.241    0.000   34.241       10.154  426.262    0.000  426.262
656.00   710.410    0.000    0.000    0.000      250.152  144.488    0.000  144.488        0.000  394.393    0.000  394.393
657.00   672.376    0.000    0.000    0.000      339.992   17.121    0.000   17.121        0.000  406.155    0.000  406.155
658.00   672.843    0.000    0.000    0.000      214.181  131.259    0.000  131.259        0.000  355.386    0.000  355.386
659.00   789.500    0.000    0.000    0.000      274.104  121.747    0.000  121.747        0.000  446.570    0.000  446.570
660.00   767.296    0.000    0.000    0.000      225.077  176.914    0.000  176.914        0.000  507.694    0.000  507.694
661.00   716.889    0.000    0.000    0.000      240.641  130.913    0.000  130.913        0.000  456.522    0.000  456.522
662.00   651.770    0.000    0.000    0.000      219.975  131.950    0.000  131.950        0.000  426.262    0.000  426.262
663.00   678.250    0.000    0.000    0.000      245.051  174.666    0.000  174.666        0.000  487.386    0.000  487.386
664.00   615.825    0.000    0.000    0.000      193.689  106.442    0.000  106.442        0.000  385.847    0.000  385.847
665.00   694.857    0.000    0.000    0.000      229.659  139.992    0.000  139.992        0.000  507.493    0.000  507.493
666.00   709.539    0.000    0.000    0.000      193.343  222.396    0.000  222.396       20.308  568.215    0.000  568.215
667.00   645.038    0.000    0.000    0.000      240.381  128.751    0.000  128.751        0.000  365.138    0.000  365.138
668.00   683.577    0.000    0.000    0.000      333.853   81.626    0.000   81.626       10.154  528.002    0.000  528.002
669.00   765.053    0.000    0.000    0.000      363.685  117.770    0.000  117.770        0.000  659.600    0.000  659.600
670.00   743.749    0.000    0.000    0.000      258.194  136.879    0.000  136.879       10.154  425.056    0.000  425.056
671.00   802.576    0.000    0.000    0.000      234.848  203.978    0.000  203.978        0.000  594.857    0.000  594.857
672.00   774.893    0.000    0.000    0.000      188.328  338.869    0.000  338.869        0.000  606.418    0.000  606.418
673.00   757.400    0.000    0.000    0.000      256.292  164.808    0.000  164.808        0.000  465.068    0.000  465.068
674.00   731.950    0.000    0.000    0.000      412.366   49.460    0.000   49.460       30.261  618.381    0.000  618.381
675.00   782.461    0.000    0.000    0.000      451.882  110.333    0.000  110.333       19.906  801.352    0.000  801.352
676.00   738.288    0.000    0.000    0.000      276.352  113.533    0.000  113.533       10.154  405.351    0.000  405.351
677.00   697.972    2.536    0.000    2.536      299.007  121.747    0.000  121.747       10.154  628.736    0.000  628.736
678.00   738.338    0.000    0.000    0.000      256.205  211.069    0.000  211.069        0.000  597.068    0.000  597.068
679.00   708.930    0.000    0.000    0.000      208.388  181.929    0.000  181.929        0.000  505.281    0.000  505.281
680.00   699.202    0.000    0.000    0.000      316.906   53.264    0.000   53.264       10.154  332.665    0.000  332.665
681.00   700.118    0.000    0.000    0.000      305.967  102.724    0.000  102.724        0.000  436.416    0.000  436.416
682.00   910.740    0.000    0.000    0.000      353.481  168.959    0.000  168.959      101.539  467.079    0.000  467.079
683.00   799.401    0.000    0.000    0.000      184.177  214.960    0.000  214.960        0.000  568.617    0.000  568.617
684.00   813.974    0.000    0.000    0.000      271.942  241.419    0.000  241.419        0.000  801.553    0.000  801.553
685.00   887.864    0.000    0.000    0.000      332.643  167.835    0.000  167.835       81.231  638.890    0.000  638.890
686.00   762.756    0.000    0.000    0.000      336.707  175.011    0.000  175.011       60.923  690.464    0.000  690.464
687.00   777.507    0.000    0.000    0.000      360.486   64.332    0.000   64.332      203.078  505.080    0.000  505.080
688.00   710.615    0.000    0.000    0.000      316.906  175.011    0.000  175.011       10.154  698.808    0.000  698.808
689.00   683.420   14.796    0.000   14.796      196.283  125.552    0.000  125.552        0.000  424.050    0.000  424.050
690.00   614.909    3.805    0.000    3.805      317.078  148.379    0.000  148.379      162.462  619.387    0.000  619.387
691.00   648.748    6.764    0.000    6.764      165.500  176.482    0.000  176.482        0.000  525.790    0.000  525.790
692.00   597.547    0.000    0.000    0.000      245.397  205.189    0.000  205.189        0.000  648.642    0.000  648.642
693.00   608.286    0.000    0.000    0.000      266.754   70.039    0.000   70.039       71.077  476.428    0.000  476.428
694.00   683.643    0.000    0.000    0.000      191.527  144.575    0.000  144.575       29.858  496.535    0.000  496.535
695.00   694.383    0.000    0.000    0.000      288.717   97.017    0.000   97.017       50.769  598.074    0.000  598.074
696.00   686.796    0.000    0.000    0.000      293.646  110.333    0.000  110.333       71.077  557.458    0.000  557.458
697.00   776.878    0.000    0.000    0.000      287.939  100.822    0.000  100.822        0.000  515.636    0.000  515.636
698.00   690.970    0.000    0.000    0.000      214.009   85.603    0.000   85.603        0.000  333.470    0.000  333.470
699.00   726.850    0.000    0.000    0.000      227.584  107.912    0.000  107.912        0.000  454.311    0.000  454.311
700.00   719.885    0.000    0.000    0.000      167.662  147.169    0.000  147.169        0.000  351.767    0.000  351.767
701.00   729.708    0.000    0.000    0.000      319.414   73.930    0.000   73.930        0.000  485.175    0.000  485.175
702.00   694.471    0.000    0.000    0.000      291.571   75.833    0.000   75.833        0.000  482.762    0.000  482.762
703.00   644.187    0.000    0.000    0.000      141.462  192.132    0.000  192.132        0.000  362.122    0.000  362.122
704.00   675.487    0.000    0.000    0.000      113.446  189.798    0.000  189.798        0.000  300.193    0.000  300.193
705.00   637.452    0.000    0.000    0.000      187.203  214.873    0.000  214.873        0.000  558.463    0.000  558.463
706.00   691.128    0.000    0.000    0.000      205.189  231.648    0.000  231.648       20.308  578.771    0.000  578.771
707.00   657.612    0.000    0.000    0.000      166.105  245.396    0.000  245.396       40.616  538.156    0.000  538.156
708.00   674.918    0.000    0.000    0.000      298.056  129.356    0.000  129.356      181.161  497.540    0.000  497.540
709.00   665.800    0.000    0.000    0.000      325.985   24.730    0.000   24.730       91.385  426.463    0.000  426.463
710.00   622.436    0.000    0.000    0.000      465.717   11.414    0.000   11.414      253.847  507.694    0.000  507.694
711.00   605.552    0.000    0.000    0.000      324.774  127.454    0.000  127.454       71.077  477.232    0.000  477.232
712.00   673.378    0.000    0.000    0.000      465.977   81.799    0.000   81.799       60.923  660.002    0.000  660.002
713.00   642.345    0.000    0.000    0.000      256.724  218.764    0.000  218.764       81.231  568.617    0.000  568.617
714.00   656.964    0.000    0.000    0.000      260.355  138.868    0.000  138.868       10.154  548.310    0.000  548.310
715.00   621.838    0.000    0.000    0.000      412.799   24.730    0.000   24.730      233.539  394.996    0.000  394.996
716.00   671.762    0.000    0.000    0.000      326.071   41.505    0.000   41.505       30.462  493.921    0.000  493.921
717.00   717.374    0.000    0.000    0.000      325.293   81.194    0.000   81.194      121.847  364.132    0.000  364.132
718.00   647.121    0.000    0.000    0.000      239.949   83.615    0.000   83.615        0.000  444.760    0.000  444.760
719.00   652.210    0.000    0.000    0.000      188.587  105.664    0.000  105.664        0.000  372.678    0.000  372.678
720.00   670.403    0.000    0.000    0.000      287.334    7.609    0.000    7.609       99.930  242.688    0.000  242.688
721.00   686.578    0.000    0.000    0.000      269.349   20.061    0.000   20.061        0.000  370.667    0.000  370.667
722.00   644.765    0.000    0.000    0.000      290.879   15.218    0.000   15.218        0.000  365.339    0.000  365.339
723.00   674.043    0.000    0.000    0.000      296.672    0.000    0.000    0.000      121.847  284.108    0.000  284.108
724.00   678.646    0.000    0.000    0.000      192.738   83.615    0.000   83.615        0.000  212.025    0.000  212.025
725.00   718.470    0.000    0.000    0.000      208.043   26.632    0.000   26.632        0.000  151.303    0.000  151.303
726.00   737.966    0.000    0.000    0.000      324.428   36.144    0.000   36.144        0.000  436.617    0.000  436.617
727.00   734.959    0.000    0.000    0.000      238.998   92.434    0.000   92.434        0.000  365.339    0.000  365.339
728.00   641.795    0.000    0.000    0.000      130.740  119.672    0.000  119.672        0.000  223.184    0.000  223.184
729.00   694.301    0.000    0.000    0.000      108.431  199.309    0.000  199.309        0.000  405.351    0.000  405.351
730.00   725.968    0.000    0.000    0.000      299.785    7.609    0.000    7.609        0.000  414.298    0.000  414.298
731.00   637.046    0.000    0.000    0.000      259.404   72.287    0.000   72.287        0.000  456.925    0.000  456.925
732.00   666.545    0.000    0.000    0.000      118.289  190.230    0.000  190.230        0.000  527.801    0.000  527.801
733.00   734.359    0.000    0.000    0.000      236.836  205.362    0.000  205.362        0.000  588.925    0.000  588.925
734.00   628.907    0.000    0.000    0.000      220.234   62.776    0.000   62.776       40.012  384.641    0.000  384.641
735.00   696.083    0.000    0.000    0.000      239.171   60.873    0.000   60.873        0.000  375.492    0.000  375.492
736.00   704.634    0.000    0.000    0.000      160.139   70.385    0.000   70.385        0.000  253.646    0.000  253.646
737.00   664.692    0.000    0.000    0.000       82.491  114.138    0.000  114.138        0.000  213.231    0.000  213.231
738.00   639.758    0.000    0.000    0.000      125.206  172.850    0.000  172.850        0.000  486.180    0.000  486.180
739.00   721.577    0.000    0.000    0.000       22.395  226.201    0.000  226.201        0.000  293.055    0.000  293.055
740.00   639.421    0.000    0.000    0.000      304.800   76.092    0.000   76.092        0.000  466.877    0.000  466.877
741.00   652.014    0.000    0.000    0.000      161.955  130.999    0.000  130.999        0.000  445.765    0.000  445.765
742.00   676.829    0.000    0.000    0.000      388.242   72.201    0.000   72.201      121.646  588.925    0.000  588.925
743.00   611.634    0.000    0.000    0.000      188.241  117.942    0.000  117.942        0.000  483.968    0.000  483.968
744.00   656.806    0.000    0.000    0.000      344.316   37.787    0.000   37.787      111.693  416.309    0.000  416.309
745.00   694.843    0.000    0.000    0.000      270.040  115.954    0.000  115.954       30.462  567.813    0.000  567.813
746.00   655.755    0.000    0.000    0.000      211.242  129.356    0.000  129.356        9.953  496.334    0.000  496.334
747.00   722.560    0.000    0.000    0.000       45.482  277.995    0.000  277.995        0.000  363.127    0.000  363.127
748.00   707.596    0.000    0.000    0.000      191.441  174.838    0.000  174.838       89.977  494.725    0.000  494.725
749.00   657.024    0.000    0.000    0.000      189.452  172.677    0.000  172.677       19.906  463.459    0.000  463.459
750.00   800.627    0.000    0.000    0.000      322.613  183.745    0.000  183.745      172.616  547.304    0.000  547.304
751.00   714.381    7.187    0.000    7.187      254.044  125.119    0.000  125.119        0.000  585.507    0.000  585.507
752.00   698.524    0.000    0.000    0.000      183.745  150.714    0.000  150.714        0.000  370.466    0.000  370.466
753.00   692.368    0.000    0.000    0.000      280.330   41.851    0.000   41.851       10.154  424.050    0.000  424.050
754.00   636.311    0.000    0.000    0.000      315.522   75.833    0.000   75.833       60.521  403.742    0.000  403.742
755.00   651.262    0.000    0.000    0.000      326.590  114.138    0.000  114.138       71.077  525.991    0.000  525.991
756.00   774.479    0.000    0.000    0.000      284.653   64.678    0.000   64.678      181.362  365.339    0.000  365.339
757.00   719.470    0.000    0.000    0.000      138.781  226.719    0.000  226.719        0.000  494.926    0.000  494.926
758.00   734.779    0.000    0.000    0.000      364.809   96.931    0.000   96.931       60.923  528.002    0.000  528.002
759.00   691.699    0.000    0.000    0.000      399.050   13.316    0.000   13.316      304.214  304.214    0.000  304.214
760.00   656.510    0.000    0.000    0.000      395.332   55.167    0.000   55.167      190.511  475.624    0.000  475.624
761.00   626.006    0.000    0.000    0.000      214.787  112.236    0.000  112.236       19.906  333.470    0.000  333.470
762.00   618.056    0.000    0.000    0.000      176.309  127.454    0.000  127.454        0.000  364.333    0.000  364.333
763.00   635.755    0.000    0.000    0.000      340.944   32.339    0.000   32.339        9.953  435.410    0.000  435.410
764.00   613.998    0.000    0.000    0.000      178.384  130.307    0.000  130.307        0.000  353.576    0.000  353.576
765.00   640.278    0.000    0.000    0.000      160.399  159.361    0.000  159.361        0.000  444.961    0.000  444.961
766.00   648.644    0.000    0.000    0.000      162.733  153.568    0.000  153.568        0.000  481.756    0.000  481.756
767.00   592.106    0.000    0.000    0.000      167.056  156.421    0.000  156.421        0.000  483.767    0.000  483.767
768.00   573.573    0.000    0.000    0.000      270.126   22.741    0.000   22.741       70.675  294.060    0.000  294.060
769.00   670.425    0.000    0.000    0.000      334.199   48.682    0.000   48.682        0.000  555.850    0.000  555.850
770.00   675.508    0.000    0.000    0.000       48.855  303.936    0.000  303.936        0.000  577.163    0.000  577.163
771.00   613.722   66.623    0.000   66.623        0.000  290.533    0.000  290.533        0.000  505.683    0.000  505.683
772.00   662.188    8.032    0.000    8.032      117.165  201.298    0.000  201.298        0.000  486.381    0.000  486.381
773.00   704.047    0.000    0.000    0.000       84.826  268.138    0.000  268.138        0.000  615.365    0.000  615.365
774.00   726.963    0.000    0.000    0.000      143.624  240.381    0.000  240.381        0.000  586.914    0.000  586.914
775.00   709.625    0.000    0.000    0.000       54.216  282.405    0.000  282.405        0.000  414.500    0.000  414.500
776.00   767.044    0.000    0.000    0.000      215.478  103.848    0.000  103.848        0.000  334.877    0.000  334.877
777.00   682.118    0.000    0.000    0.000      171.899  159.361    0.000  159.361        0.000  506.488    0.000  506.488
778.00   810.850    0.000    0.000    0.000      261.436  125.119    0.000  125.119       50.568  537.150    0.000  537.150
779.00   806.925   35.510    0.000   35.510      235.021  181.756    0.000  181.756       40.012  453.507    0.000  453.507
780.00   813.433    0.000    0.000    0.000      182.794  165.154    0.000  165.154        0.000  425.458    0.000  425.458
781.00   787.374    0.000    0.000    0.000      229.314  212.193    0.000  212.193        0.000  648.039    0.000  648.039
782.00   765.880    0.000    0.000    0.000      366.626   30.437    0.000   30.437      149.493  533.531    0.000  533.531
783.00   722.177    0.000    0.000    0.000      240.468  134.717    0.000  134.717      129.990  385.445    0.000  385.445
784.00   751.219    0.000    0.000    0.000      246.521  230.091    0.000  230.091        0.000  557.257    0.000  557.257
785.00   788.555    0.000    0.000    0.000      241.765  131.172    0.000  131.172       49.965  538.156    0.000  538.156
786.00   718.588    0.000    0.000    0.000      277.736  135.841    0.000  135.841       40.616  657.790    0.000  657.790
787.00   770.133    0.000    0.000    0.000      173.282  240.468    0.000  240.468       50.769  668.347    0.000  668.347
788.00   779.119    0.000    0.000    0.000      133.853  248.423    0.000  248.423        0.000  578.570    0.000  578.570
789.00   762.232    0.000    0.000    0.000      282.405  186.425    0.000  186.425      172.616  526.795    0.000  526.795
790.00   800.589    0.000    0.000    0.000      342.327   60.874    0.000   60.874      181.765  405.954    0.000  405.954
791.00   725.540    0.000    0.000    0.000      213.663  115.521    0.000  115.521       40.414  262.996    0.000  262.996
792.00   674.797    0.000    0.000    0.000      214.009  110.074    0.000  110.074       81.231  426.262    0.000  426.262
793.00   751.294    0.000    0.000    0.000      376.050   58.971    0.000   58.971       90.983  425.860    0.000  425.860
794.00   740.032    0.000    0.000    0.000      425.423   58.798    0.000   58.798      120.439  669.955    0.000  669.955
795.00   782.787    0.000    0.000    0.000      518.204   92.953    0.000   92.953      292.452  578.771    0.000  578.771
796.00   737.722    0.000    0.000    0.000      290.792  149.936    0.000  149.936       91.184  467.078    0.000  467.078
797.00   708.603    0.000    0.000    0.000      210.031  230.178    0.000  230.178        9.953  700.216    0.000  700.216
798.00   656.760    0.000    0.000    0.000      463.383    3.632    0.000    3.632       81.231  679.104    0.000  679.104
799.00   718.968    0.000    0.000    0.000      171.293  207.005    0.000  207.005        0.000  415.706    0.000  415.706
800.00   749.599    0.000    0.000    0.000      326.763   98.919    0.000   98.919      171.611  477.232    0.000  477.232
801.00   669.669    0.000    0.000    0.000      200.520  150.282    0.000  150.282        0.000  416.108    0.000  416.108
802.00   725.412    0.000    0.000    0.000      317.857   93.213    0.000   93.213        0.000  536.748    0.000  536.748
803.00   705.013    0.000    0.000    0.000      404.152    9.425    0.000    9.425       81.231  436.617    0.000  436.617
804.00   697.217    0.000    0.000    0.000      410.637    1.902    0.000    1.902      162.462  394.996    0.000  394.996
805.00   712.766    0.000    0.000    0.000      346.132   66.408    0.000   66.408      233.539  293.658    0.000  293.658
806.00   679.277    0.000    0.000    0.000      316.127   70.385    0.000   70.385       50.769  496.937    0.000  496.937
807.00   764.533    0.000    0.000    0.000      211.934  189.797    0.000  189.797        0.000  506.287    0.000  506.287
808.00   690.643    0.000    0.000    0.000      250.671   81.799    0.000   81.799        0.000  385.445    0.000  385.445
809.00   653.239    0.000    0.000    0.000      390.663   30.264    0.000   30.264      182.770  406.155    0.000  406.155
810.00   705.131    0.000    0.000    0.000      268.570   60.874    0.000   60.874        0.000  365.339    0.000  365.339
811.00   668.238    0.000    0.000    0.000      316.819   43.753    0.000   43.753        0.000  475.825    0.000  475.825
812.00   691.111    0.000    0.000    0.000      334.545   87.506    0.000   87.506        0.000  587.518    0.000  587.518
813.00   639.363    0.000    0.000    0.000      201.385   87.506    0.000   87.506       49.764  283.504    0.000  283.504
814.00   732.523    0.000    0.000    0.000      409.167   43.753    0.000   43.753      172.616  456.925    0.000  456.925
815.00   744.416    0.000    0.000    0.000      396.110  102.724    0.000  102.724      152.308  588.925    0.000  588.925
816.00   760.523    0.000    0.000    0.000      368.959   76.092    0.000   76.092      152.308  354.984    0.000  354.984
817.00   770.622    0.000    0.000    0.000      287.161  108.431    0.000  108.431       81.231  385.244    0.000  385.244
818.00   693.062    0.000    0.000    0.000      233.637  168.613    0.000  168.613       40.616  528.002    0.000  528.002
819.00   772.700    0.000    0.000    0.000      263.122   41.851    0.000   41.851       91.385  324.723    0.000  324.723
820.00   729.351    0.000    0.000    0.000      316.560   77.994    0.000   77.994       89.575  385.445    0.000  385.445
821.00   820.279    0.000    0.000    0.000      361.610   83.701    0.000   83.701      314.167  355.386    0.000  355.386
822.00   638.582    0.000    0.000    0.000      315.609   95.028    0.000   95.028      121.847  526.996    0.000  526.996
823.00   721.403    0.000    0.000    0.000      273.066  117.683    0.000  117.683      222.179  293.658    0.000  293.658
824.00   649.536    0.000    0.000    0.000      346.219  108.431    0.000  108.431      132.000  585.306    0.000  585.306
825.00   679.972    0.000    0.000    0.000      290.619   89.408    0.000   89.408      172.013  384.440    0.000  384.440
826.00   719.458    0.000    0.000    0.000      239.949  133.074    0.000  133.074       40.213  506.890    0.000  506.890
827.00   749.237    0.000    0.000    0.000      346.651   98.833    0.000   98.833       81.231  487.386    0.000  487.386
828.00   715.312    0.000    0.000    0.000      264.333  166.105    0.000  166.105      222.983  304.214    0.000  304.214
829.00   750.570    0.000    0.000    0.000      278.600   77.994    0.000   77.994      131.196  273.954    0.000  273.954
830.00   668.260    0.000    0.000    0.000      151.924  159.706    0.000  159.706        0.000  304.616    0.000  304.616
831.00   740.223    0.000    0.000    0.000      173.715  114.138    0.000  114.138        0.000  231.931    0.000  231.931
832.00   849.417    0.000    0.000    0.000      234.329  125.552    0.000  125.552        0.000  483.767    0.000  483.767
833.00   802.867    0.000    0.000    0.000      326.244  119.845    0.000  119.845      120.841  396.001    0.000  396.001
834.00   810.186    0.000    0.000    0.000      277.649   57.069    0.000   57.069       50.769  403.541    0.000  403.541
835.00   802.796    0.000    0.000    0.000      265.890   74.190    0.000   74.190       20.308  456.321    0.000  456.321
836.00   812.189    0.000    0.000    0.000      377.347  101.514    0.000  101.514       20.308  507.694    0.000  507.694
837.00   806.462    0.000    0.000    0.000      354.779   79.896    0.000   79.896       81.231  466.274    0.000  466.274
838.00   843.658    0.000    0.000    0.000      297.018   97.017    0.000   97.017        0.000  446.168    0.000  446.168
839.00   906.603    0.000    0.000    0.000      187.895  279.551    0.000  279.551        0.000  587.920    0.000  587.920
840.00   767.508    0.000    0.000    0.000      306.875  169.218    0.000  169.218       60.923  609.233    0.000  609.233
841.00   747.440    0.000    0.000    0.000      475.747    5.707    0.000    5.707      466.274  243.693    0.000  243.693
842.00   869.927    0.000    0.000    0.000      474.192   83.269    0.000   83.269       70.072  737.011    0.000  737.011
843.00   736.930    0.000    0.000    0.000      150.974  181.237    0.000  181.237        0.000  433.601    0.000  433.601
844.00   775.378    0.000    0.000    0.000      353.482  136.965    0.000  136.965      180.558  385.848    0.000  385.848
845.00   834.883    0.000    0.000    0.000      272.894  222.223    0.000  222.223       69.670  596.063    0.000  596.063
846.00   770.926    0.000    0.000    0.000      432.255   58.712    0.000   58.712      250.630  364.132    0.000  364.132
847.00   815.678    0.000    0.000    0.000      421.013   28.534    0.000   28.534       81.231  507.694    0.000  507.694
848.00   804.168    0.000    0.000    0.000      322.006   55.167    0.000   55.167       40.616  467.078    0.000  467.078
849.00   803.555    0.000    0.000    0.000      394.596   79.896    0.000   79.896      152.308  446.771    0.000  446.771
850.00   711.343    0.000    0.000    0.000      285.127  199.741    0.000  199.741       20.308  629.541    0.000  629.541
851.00   729.543    0.000    0.000    0.000      336.230  165.500    0.000  165.500       50.769  588.925    0.000  588.925
852.00   701.541    0.000    0.000    0.000      393.083   30.350    0.000   30.350       91.385  385.847    0.000  385.847
853.00   727.815    0.000    0.000    0.000      271.985  175.011    0.000  175.011        0.000  609.233    0.000  609.233
854.00   767.659    0.000    0.000    0.000      371.335  157.891    0.000  157.891        0.000  852.926    0.000  852.926
855.00   817.656    0.000    0.000    0.000      380.674  136.965    0.000  136.965      213.231  436.617    0.000  436.617
856.00   785.210   31.044    0.000   31.044      431.821  195.418    0.000  195.418      233.539  741.233    0.000  741.233
857.00   690.037    0.000    0.000    0.000      419.716  127.195    0.000  127.195      213.231  619.387    0.000  619.387
858.00   812.068    8.212    0.000    8.212      518.549  146.823    0.000  146.823       50.769 1024.939    0.000 1024.939
859.00   744.926   22.616    0.000   22.616      130.047  341.373    0.000  341.373        0.000  659.801    0.000  659.801
860.00   752.488    0.000    0.000    0.000      304.108  264.420    0.000  264.420        0.000  873.234    0.000  873.234
861.00   720.485    0.000    0.000    0.000      121.488  398.964    0.000  398.964        0.000  619.387    0.000  619.387
862.00   811.660    0.000    0.000    0.000      362.645  129.356    0.000  129.356        0.000  467.078    0.000  467.078
863.00   883.267    0.000    0.000    0.000      393.689  195.937    0.000  195.937       40.616  781.849    0.000  781.849
864.00   849.541    0.000    0.000    0.000      470.905  125.465    0.000  125.465      203.078  588.925    0.000  588.925
865.00   800.110    6.764    0.000    6.764      377.431   84.998    0.000   84.998      152.308  454.311    0.000  454.311
866.00   841.704    8.455    0.000    8.455      425.856   76.697    0.000   76.697      203.078  352.973    0.000  352.973
867.00   805.983    9.934    0.000    9.934      286.901  246.002    0.000  246.002        0.000  656.986    0.000  656.986
868.00   878.332    0.000    0.000    0.000      387.031  184.869    0.000  184.869       91.385  594.253    0.000  594.253
869.00   977.217   10.991    0.000   10.991      382.794  242.715    0.000  242.715       71.077  687.247    0.000  687.247
870.00   872.991   15.007    0.000   15.007      349.937  162.647    0.000  162.647       81.231  634.467    0.000  634.467
871.00   938.627    0.000    0.000    0.000      357.113  266.754    0.000  266.754      111.693  698.607    0.000  698.607
872.00   893.295    5.073    0.000    5.073      329.790  302.204    0.000  302.204      111.693  546.902    0.000  546.902
873.00   905.586   15.641    0.000   15.641      291.268  359.186    0.000  359.186      111.693  708.358    0.000  708.358
874.00   892.794   15.641    0.000   15.641      273.671  358.324    0.000  358.324       50.769  750.784    0.000  750.784
875.00   869.908    4.650    0.000    4.650      445.657  158.928    0.000  158.928      223.385  515.234    0.000  515.234
876.00   808.110    4.227    0.000    4.227      351.536  251.146    0.000  251.146      203.078  644.621    0.000  644.621
877.00   781.246   11.625    0.000   11.625      385.388  217.770    0.000  217.770       30.462  616.572    0.000  616.572
878.00   847.998    3.805    0.000    3.805      417.987  202.550    0.000  202.550      121.847  656.383    0.000  656.383
879.00   919.660   14.584    0.000   14.584      333.507  329.573    0.000  329.573       30.462  777.023    0.000  777.023
880.00   906.207   37.201    0.000   37.201      519.154  233.291    0.000  233.291      111.693  728.667    0.000  728.667
881.00   771.927    0.000    0.000    0.000      300.477  252.486    0.000  252.486      101.539  464.465    0.000  464.465
882.00   878.174    0.000    0.000    0.000      305.837  205.967    0.000  205.967      121.847  456.925    0.000  456.925
883.00   848.977    0.000    0.000    0.000      272.807  197.926    0.000  197.926      132.000  405.351    0.000  405.351
884.00   785.695    0.000    0.000    0.000      404.193  150.325    0.000  150.325      142.154  547.706    0.000  547.706
885.00   828.300    6.552    0.000    6.552      362.993   65.629    0.000   65.629      182.770  294.463    0.000  294.463
886.00   858.861    0.000    0.000    0.000      358.756  168.873    0.000  168.873      101.539  405.150    0.000  405.150
887.00   825.382   17.277    0.000   17.277      336.058  204.194    0.000  204.194       60.923  837.544    0.000  837.544
888.00   832.921   24.307    0.000   24.307      346.564  176.222    0.000  176.222      162.462  568.215    0.000  568.215
889.00   759.694   34.664    0.000   34.664      315.735  136.879    0.000  136.879       71.077  494.021    0.000  494.021
890.00   796.629   26.844    0.000   26.844      374.403  184.523    0.000  184.523      162.462  598.474    0.000  598.474
891.00   754.224   22.827    0.000   22.827      373.148  155.816    0.000  155.816      182.770  486.882    0.000  486.882
892.00   725.975   42.696    0.000   42.696      415.824  186.425    0.000  186.425      222.581  494.725    0.000  494.725
893.00   740.654   32.339    0.000   32.339      347.516  176.870    0.000  176.870      150.700  464.063    0.000  464.063
894.00   719.286   33.819    0.000   33.819      468.048  125.465    0.000  125.465      332.665  385.344    0.000  385.344
895.00   696.544   29.803    0.000   29.803      438.088  106.529    0.000  106.529      273.552  527.801    0.000  527.801
896.00   743.868    7.609    0.000    7.609      440.035   54.862    0.000   54.862      152.308  597.269    0.000  597.269
897.00   793.848    0.000    0.000    0.000      465.284   94.724    0.000   94.724      192.321  635.070    0.000  635.070
898.00   784.051   12.259    0.000   12.259      373.282  187.029    0.000  187.029      121.847  527.198    0.000  527.198
899.00   857.215   12.259    0.000   12.259      474.450  147.988    0.000  147.988        0.000  841.767    0.000  841.767
900.00   763.166    9.300    0.000    9.300      446.175   95.115    0.000   95.115      172.616  557.659    0.000  557.659
901.00   727.325    6.975    0.000    6.975      354.693  140.510    0.000  140.510       71.077  523.779    0.000  523.779
902.00   774.053   12.048    0.000   12.048      368.441  142.281    0.000  142.281      121.847  525.187    0.000  525.187
903.00   782.703   15.852    0.000   15.852      393.990  167.402    0.000  167.402      304.013  404.446    0.000  404.446
904.00   829.412   18.389    0.000   18.389      355.989  119.541    0.000  119.541      152.308  415.907    0.000  415.907
905.00   772.527    0.000    0.000    0.000      371.295  123.649    0.000  123.649      152.308  493.921    0.000  493.921
906.00   789.146    0.000    0.000    0.000      370.688  135.020    0.000  135.020      294.463  375.694    0.000  375.694
907.00   819.488    0.000    0.000    0.000      243.839  158.798    0.000  158.798        0.000  404.547    0.000  404.547
908.00   757.714   30.691    0.000   30.691      177.433  286.642    0.000  286.642       19.906  616.170    0.000  616.170
909.00   796.076   14.894    0.000   14.894       41.851  441.766    0.000  441.766        0.000  657.791    0.000  657.791
910.00   787.191    6.567    0.000    6.567      217.294  288.544    0.000  288.544       10.154  738.217    0.000  738.217
911.00   861.459    0.000    0.000    0.000      375.704  261.566    0.000  261.566      141.752  832.216    0.000  832.216
912.00   842.464    0.000    0.000    0.000      367.317  138.868    0.000  138.868       99.528  629.541    0.000  629.541
913.00   815.195    0.000    0.000    0.000      361.869  226.287    0.000  226.287      375.694  436.617    0.000  436.617
914.00   846.145    0.000    0.000    0.000      358.237  177.951    0.000  177.951      284.309  588.523    0.000  588.523
915.00   755.869    0.000    0.000    0.000      249.288  246.866    0.000  246.866       10.154  497.339    0.000  497.339
916.00   837.856    0.000    0.000    0.000      452.574   54.389    0.000   54.389      231.931  405.753    0.000  405.753
917.00   753.608    0.000    0.000    0.000      388.069  148.336    0.000  148.336      253.847  375.694    0.000  375.694
918.00   835.214    0.000    0.000    0.000      401.212  193.686    0.000  193.686      192.924  700.618    0.000  700.618
919.00   834.344    0.000    0.000    0.000      387.637  157.113    0.000  157.113      139.742  533.732    0.000  533.732
920.00   748.518    0.000    0.000    0.000      336.534  153.395    0.000  153.395      203.078  464.465    0.000  464.465
921.00   855.396    0.000    0.000    0.000      305.492  275.833    0.000  275.833      201.670  680.310    0.000  680.310
922.00   841.028    0.000    0.000    0.000      407.438  211.155    0.000  211.155      253.847  720.925    0.000  720.925
923.00   921.999    0.000    0.000    0.000      477.995  104.843    0.000  104.843      192.924  578.771    0.000  578.771
924.00   871.968    0.000    0.000    0.000      235.712  282.448    0.000  282.448      101.539  527.801    0.000  527.801
925.00   908.608    0.000    0.000    0.000      360.140  115.435    0.000  115.435      172.616  467.078    0.000  467.078
926.00   833.924    0.000    0.000    0.000      330.049  252.054    0.000  252.054      192.924  599.079    0.000  599.079
927.00   823.506   11.837    0.000   11.837      467.101  128.578    0.000  128.578      142.154  609.233    0.000  609.233
928.00   901.757    0.000    0.000    0.000      347.947  271.078    0.000  271.078       50.769  731.079    0.000  731.079
929.00   864.003    0.000    0.000    0.000      446.003  134.977    0.000  134.977       91.385  667.743    0.000  667.743
930.00   786.135    0.000    0.000    0.000      344.143  237.309    0.000  237.309      172.616  639.694    0.000  639.694
931.00   709.467    0.000    0.000    0.000      285.258  204.497    0.000  204.497      142.154  456.925    0.000  456.925
932.00   844.385    0.000    0.000    0.000      277.130  297.362    0.000  297.362      111.693  660.002    0.000  660.002
933.00   882.778    9.300    0.000    9.300      400.780  250.325    0.000  250.325      345.232  558.463    0.000  558.463
934.00   801.507    0.000    0.000    0.000      264.419  259.405    0.000  259.405      101.539  497.540    0.000  497.540
935.00   784.883   23.250    0.000   23.250      114.138  466.928    0.000  466.928        0.000  680.310    0.000  680.310
936.00   758.132    0.000    0.000    0.000      222.483  296.932    0.000  296.932        0.000  674.278    0.000  674.278
937.00   753.556    0.000    0.000    0.000      228.795  390.358    0.000  390.358       70.273  781.246    0.000  781.246
938.00   780.051    0.000    0.000    0.000      375.099  265.670    0.000  265.670      172.013  822.464    0.000  822.464
939.00   764.700   14.373    0.000   14.373      200.433  327.455    0.000  327.455        0.000  562.183    0.000  562.183
940.00   808.838    0.000    0.000    0.000      245.309  293.817    0.000  293.817        0.000  598.275    0.000  598.275
941.00   792.670    0.000    0.000    0.000      165.500  372.849    0.000  372.849        0.000  638.890    0.000  638.890
942.00   665.395  103.339    0.000  103.339       81.712  490.748    0.000  490.748        0.000  710.571    0.000  710.571
943.00   542.824  146.070    0.000  146.070       11.414  508.260    0.000  508.260        0.000  647.838    0.000  647.838
944.00   701.549   36.555    0.000   36.555       16.948  532.211    0.000  532.211        0.000  689.459    0.000  689.459
945.00   733.128    0.000    0.000    0.000      152.184  383.527    0.000  383.527       10.154  699.813    0.000  699.813
946.00   697.041    0.000    0.000    0.000      243.235  336.923    0.000  336.923      101.539  639.091    0.000  639.091
947.00   680.592   43.670    0.000   43.670       36.144  529.271    0.000  529.271        0.000  749.376    0.000  749.376
948.00   739.964   40.021    0.000   40.021       43.753  554.002    0.000  554.002        0.000  758.123    0.000  758.123
949.00   738.633    7.398    0.000    7.398      228.362  296.498    0.000  296.498       50.769  598.074    0.000  598.074
950.00   746.898    0.000    0.000    0.000      127.454  399.568    0.000  399.568        0.000  649.647    0.000  649.647
951.00   662.170   44.078    0.000   44.078       57.069  380.460    0.000  380.460        0.000  588.121    0.000  588.121
952.00   654.523   84.332    0.000   84.332       41.418  520.104    0.000  520.104        0.000  812.310    0.000  812.310
953.00   611.851  163.185    0.000  163.185       15.218  548.078    0.000  548.078        0.000  578.369    0.000  578.369
954.00   502.221  196.379    0.000  196.379       34.068  499.353    0.000  499.353        0.000  587.920    0.000  587.920
955.00   640.185  141.256    0.000  141.256       19.023  528.882    0.000  528.882        0.000  608.026    0.000  608.026
956.00   738.166   35.611    0.000   35.611        1.902  457.157    0.000  457.157        0.000  547.103    0.000  547.103
957.00   756.473   49.024    0.000   49.024       34.241  534.503    0.000  534.503        0.000  679.506    0.000  679.506
958.00   639.477  138.913    0.000  138.913        1.902  528.190    0.000  528.190        0.000  629.340    0.000  629.340
959.00   723.306   72.178    0.000   72.178       60.874  421.446    0.000  421.446        0.000  608.831    0.000  608.831
960.00   718.523   56.336    0.000   56.336       83.701  380.460    0.000  380.460        0.000  668.950    0.000  668.950
961.00   778.879   32.056    0.000   32.056       41.851  479.812    0.000  479.812        0.000  598.677    0.000  598.677
962.00   763.243   60.955    0.000   60.955      190.230  428.104    0.000  428.104       60.923  739.826    0.000  739.826
963.00   731.542   33.253    0.000   33.253       75.833  437.615    0.000  437.615        0.000  557.056    0.000  557.056
964.00   669.113   92.328    0.000   92.328      150.195  475.834    0.000  475.834       30.462  810.903    0.000  810.903
965.00   604.811  129.192    0.000  129.192       57.069  475.834    0.000  475.834       10.154  649.245    0.000  649.245
966.00   624.886  139.444    0.000  139.444        9.511  545.009    0.000  545.009        0.000  710.369    0.000  710.369
967.00   597.627  100.087    0.000  100.087       69.520  473.498    0.000  473.498        0.000  649.044    0.000  649.044
968.00   573.786  134.184    0.000  134.184      106.529  373.541    0.000  373.541       10.154  649.245    0.000  649.245
969.00   671.402  151.857    0.000  151.857       47.514  465.413    0.000  465.413        0.000  648.742    0.000  648.742
970.00   707.442   79.804    0.000   79.804       64.678  554.734    0.000  554.734        0.000  873.234    0.000  873.234
971.00   615.080  174.702    0.000  174.702        9.511  607.784    0.000  607.784        0.000  730.275    0.000  730.275
972.00   693.741   78.589    0.000   78.589       24.730  466.061    0.000  466.061        0.000  659.097    0.000  659.097
973.00   597.475  131.641    0.000  131.641        9.511  532.038    0.000  532.038        0.000  638.689    0.000  638.689
974.00   606.095  132.869    0.000  132.869        3.805  566.712    0.000  566.712        0.000  710.772    0.000  710.772
975.00   572.370  154.282    0.000  154.282        3.805  476.872    0.000  476.872        0.000  534.335    0.000  534.335
976.00   699.111   72.310    0.000   72.310       11.414  539.859    0.000  539.859        0.000  670.156    0.000  670.156
977.00   724.844   24.490    0.000   24.490       77.648  501.343    0.000  501.343        0.000  667.743    0.000  667.743
978.00   784.827    0.000    0.000    0.000      169.304  373.757    0.000  373.757        0.000  598.878    0.000  598.878
979.00   798.603    0.000    0.000    0.000      205.448  333.767    0.000  333.767       30.462  588.523    0.000  588.523
980.00   774.051    0.000    0.000    0.000      207.264  359.835    0.000  359.835       50.769  598.275    0.000  598.275
981.00   796.001    6.341    0.000    6.341      135.063  470.041    0.000  470.041        0.000  647.838    0.000  647.838
982.00   768.773   19.214    0.000   19.214      212.971  325.553    0.000  325.553       71.077  546.701    0.000  546.701
983.00   811.978    6.130    0.000    6.130      252.055  273.411    0.000  273.411      152.308  507.292    0.000  507.292
984.00   725.130    0.000    0.000    0.000      195.937  384.607    0.000  384.607       10.154  669.352    0.000  669.352
985.00   725.503   21.398    0.000   21.398      102.724  414.568    0.000  414.568        0.000  720.925    0.000  720.925
986.00   702.229   75.342    0.000   75.342      136.965  423.131    0.000  423.131        0.000  801.553    0.000  801.553
987.00   694.395   53.784    0.000   53.784      159.793  333.417    0.000  333.417       20.308  598.576    0.000  598.576
988.00   696.470   49.471    0.000   49.471      213.057  320.148    0.000  320.148       91.385  638.689    0.000  638.689
989.00   797.620    2.748    0.000    2.748      232.080  356.724    0.000  356.724       20.308  689.257    0.000  689.257
990.00   670.078   88.365    0.000   88.365      142.672  349.806    0.000  349.806        0.000  578.771    0.000  578.771
991.00   720.227   71.545    0.000   71.545      175.011  382.794    0.000  382.794        0.000  680.310    0.000  680.310
992.00   762.578   13.950    0.000   13.950      263.987  224.168    0.000  224.168       10.154  588.523    0.000  588.523
993.00   742.218    0.000    0.000    0.000      142.413  359.578    0.000  359.578        0.000  577.163    0.000  577.163
994.00   647.209   71.808    0.000   71.808      176.914  355.986    0.000  355.986        0.000  731.079    0.000  731.079
995.00   646.709    9.908    0.000    9.908       72.287  351.839    0.000  351.839        0.000  436.617    0.000  436.617
996.00   741.583   84.280    0.000   84.280       49.460  475.747    0.000  475.747        0.000  639.292    0.000  639.292
997.00   770.732    0.000    0.000    0.000       98.919  441.807    0.000  441.807        0.000  670.156    0.000  670.156
998.00   576.522  109.947    0.000  109.947       60.874  428.922    0.000  428.922        0.000  577.364    0.000  577.364
999.00   608.900  163.723    0.000  163.723       66.580  451.796    0.000  451.796        0.000  679.506    0.000  679.506
1000.00   633.176  136.352    0.000  136.352       89.408  456.205    0.000  456.205        0.000  771.695    0.000  771.695
1001.00   686.891   72.508    0.000   72.508      136.879  385.258    0.000  385.258        0.000  627.932    0.000  627.932
1002.00   634.762  107.557    0.000  107.557       19.023  477.823    0.000  477.823        0.000  638.086    0.000  638.086
1003.00   696.865   53.981    0.000   53.981       41.851  437.961    0.000  437.961        0.000  477.232    0.000  477.232
1004.00   767.517    4.227    0.000    4.227      104.021  381.584    0.000  381.584        0.000  588.322    0.000  588.322
1005.00   821.009   10.568    0.000   10.568      188.760  329.443    0.000  329.443        0.000  649.848    0.000  649.848
1006.00   784.003   15.218    0.000   15.218      195.504  323.218    0.000  323.218        0.000  679.707    0.000  679.707
1007.00   752.719    2.748    0.000    2.748      266.581  205.275    0.000  205.275       50.769  608.630    0.000  608.630
1008.00   782.725   46.343    0.000   46.343      192.132  360.701    0.000  360.701        0.000  740.831    0.000  740.831
1009.00   636.038   95.150    0.000   95.150      136.965  355.211    0.000  355.211       30.462  557.860    0.000  557.860
1010.00   717.865   26.844    0.000   26.844       95.028  426.287    0.000  426.287        0.000  680.310    0.000  680.310
1011.00   725.602   30.211    0.000   30.211      234.502  248.811    0.000  248.811        0.000  568.215    0.000  568.215
1012.00   779.427   23.247    0.000   23.247      222.050  341.592    0.000  341.592       30.462  709.766    0.000  709.766
1013.00   773.039   19.657    0.000   19.657      214.181  302.635    0.000  302.635       81.231  608.630    0.000  608.630
1014.00   689.238   99.742    0.000   99.742      161.782  332.815    0.000  332.815       50.769  618.784    0.000  618.784
1015.00   764.334    0.000    0.000    0.000      305.708  203.459    0.000  203.459      121.847  567.009    0.000  567.009
1016.00   733.200   19.657    0.000   19.657      188.068  339.299    0.000  339.299      132.000  619.387    0.000  619.387
1017.00   732.186   42.422    0.000   42.422      189.884  352.875    0.000  352.875      111.693  698.808    0.000  698.808
1018.00   765.127   63.131    0.000   63.131      214.960  360.871    0.000  360.871      101.539  710.268    0.000  710.268
1019.00   797.972    0.000    0.000    0.000      114.138  402.465    0.000  402.465       30.462  568.617    0.000  568.617
1020.00   766.398   24.264    0.000   24.264      142.672  357.630    0.000  357.630       60.923  599.079    0.000  599.079
1021.00   715.896    7.821    0.000    7.821      193.602  355.296    0.000  355.296       71.077  609.233    0.000  609.233
1022.00   760.755   38.904    0.000   38.904      185.906  365.890    0.000  365.890      101.539  557.056    0.000  557.056
1023.00   736.788    9.723    0.000    9.723      172.936  313.576    0.000  313.576       40.616  568.617    0.000  568.617
1024.00   749.584   21.137    0.000   21.137       98.919  440.468    0.000  440.468        0.000  801.352    0.000  801.352
1025.00   792.085    0.000    0.000    0.000      228.276  298.746    0.000  298.746        0.000  809.898    0.000  809.898
1026.00   726.293    2.536    0.000    2.536      163.598  386.467    0.000  386.467       60.923  629.138    0.000  629.138
1027.00   750.291    0.000    0.000    0.000      131.259  352.444    0.000  352.444        0.000  595.058    0.000  595.058
1028.00   749.109    0.000    0.000    0.000      182.102  335.449    0.000  335.449       30.462  638.890    0.000  638.890
1029.00   767.744    0.000    0.000    0.000      219.975  305.230    0.000  305.230      121.847  690.263    0.000  690.263
1030.00   783.911   41.947    0.000   41.947      176.914  330.049    0.000  330.049        0.000  761.139    0.000  761.139
1031.00   696.248   24.505    0.000   24.505       89.408  382.706    0.000  382.706        0.000  649.848    0.000  649.848
1032.00   717.406   37.764    0.000   37.764      144.575  320.710    0.000  320.710        0.000  750.985    0.000  750.985
1033.00   702.387    0.000    0.000    0.000      167.402  299.222    0.000  299.222       50.769  609.233    0.000  609.233
1034.00   762.752    0.000    0.000    0.000      150.281  360.659    0.000  360.659        0.000  688.654    0.000  688.654
1035.00   774.570    0.000    0.000    0.000      152.011  374.363    0.000  374.363        0.000  720.523    0.000  720.523
1036.00   693.897    0.000    0.000    0.000      186.339  225.637    0.000  225.637       10.154  517.446    0.000  517.446
1037.00   710.657   50.460    0.000   50.460      191.613  363.945    0.000  363.945       40.616  658.796    0.000  658.796
1038.00   780.668   34.127    0.000   34.127      198.704  277.819    0.000  277.819       40.616  740.831    0.000  740.831
1039.00   663.470   99.515    0.000   99.515      131.259  335.104    0.000  335.104       50.769  608.227    0.000  608.227
1040.00   574.480  110.729    0.000  110.729       84.652  302.638    0.000  302.638        0.000  456.925    0.000  456.925
1041.00   614.825   93.492    0.000   93.492       54.994  390.317    0.000  390.317        0.000  538.156    0.000  538.156
1042.00   551.782   60.028    0.000   60.028       41.851  362.734    0.000  362.734        0.000  487.386    0.000  487.386
1043.00   628.198   73.630    0.000   73.630      165.500  279.032    0.000  279.032      142.154  345.232    0.000  345.232
1044.00   679.808   14.796    0.000   14.796      146.477  277.735    0.000  277.735      101.539  396.001    0.000  396.001
1045.00   693.654   29.803    0.000   29.803      178.816  272.634    0.000  272.634      101.539  426.463    0.000  426.463
1046.00   613.988   39.935    0.000   39.935       83.701  316.344    0.000  316.344        0.000  516.038    0.000  516.038
1047.00   650.891    0.000    0.000    0.000      168.786  235.885    0.000  235.885       30.462  465.872    0.000  465.872
1048.00   703.761    0.000    0.000    0.000      240.295  217.986    0.000  217.986       10.154  558.463    0.000  558.463
1049.00   698.459    0.000    0.000    0.000      231.994  169.218    0.000  169.218      111.693  384.842    0.000  384.842
1050.00   656.012    3.171    0.000    3.171      175.011  267.100    0.000  267.100        0.000  456.925    0.000  456.925
