# Supplementary material for: N-Glycans modulate tilting of HIV-1 envelope glycoprotein
Source: Nat Commun. 2026 Apr 15;17:5206. doi: 10.1038/s41467-026-71874-2 (PMC13254402; doi:10.1038/s41467-026-71874-2)
Supplement: Supplementary file 8 — Source Data [file 41467_2026_71874_MOESM8_ESM.zip › source_data/1_Main_Text_Figures/4_Figure_5/3_Raw_data/FP/FP.B.2.txt]

#ASA ANALYSIS
#SIM_TIME  ASA1.4 TotOccl1.4 ShldMem1.4 ShldGly1.4   ASA7.2 TotOccl7.2 ShldMem7.2 ShldGly7.2   ASA18.6 TotOccl18.6 ShldMem18.6 ShldGly18.6

  0.00   636.201  182.424    0.000  182.424       48.373  831.328    0.000  831.328       30.159 1498.642    0.000 1498.642
  1.00   778.756  142.588    0.000  142.588       34.241  605.480    0.000  605.480        0.000  694.181    0.000  694.181
  2.00   845.288  175.806    0.000  175.806      211.919  663.009    0.000  663.009        0.000 1219.654    0.000 1219.654
  3.00   836.759  155.276    0.000  155.276      136.101  652.715    0.000  652.715        0.000 1128.773    0.000 1128.773
  4.00   827.849  157.097    0.000  157.097      221.658  606.560    0.000  606.560        0.000 1271.943   30.462 1241.481
  5.00   812.708  141.139    0.000  141.139       70.212  615.799    0.000  615.799        0.000  815.818    0.000  815.818
  6.00   757.501  154.899    0.000  154.899       89.408  538.641    0.000  538.641        0.000  706.849    0.000  706.849
  7.00   926.308   24.745    0.000   24.745      343.608  402.289    0.000  402.289        0.000  817.026    0.000  817.026
  8.00   879.554   55.524    0.000   55.524      152.011  581.280    0.000  581.280      121.847 1102.350    0.000 1102.350
  9.00   828.006  135.259    0.000  135.259      284.609  552.445    0.000  552.445      274.155  961.603    0.000  961.603
 10.00   827.595  211.447    0.000  211.447      159.706  710.681    0.000  710.681        0.000 1470.101    0.000 1470.101
 11.00   773.601  231.421    0.000  231.421      226.633  645.485    0.000  645.485        0.000 1345.842   10.154 1335.688
 12.00   823.088  187.926    0.000  187.926      145.958  688.329    0.000  688.329        0.000 1502.774    0.000 1502.774
 13.00   847.280  193.102    0.000  193.102       97.017  726.715    0.000  726.715        0.000 1328.148    0.000 1328.148
 14.00   882.992  185.039    0.000  185.039      149.243  966.522    0.000  966.522        0.000 1988.449   30.462 1957.987
 15.00   984.970   33.692    0.000   33.692       72.287  710.075    0.000  710.075        0.000 1075.909    0.000 1075.909
 16.00   842.128  122.910    0.000  122.910      177.087  614.227    0.000  614.227        0.000 1072.893    0.000 1072.893
 17.00   928.544  149.114    0.000  149.114      146.433  686.297    0.000  686.297        0.000 1236.763    0.000 1236.763
 18.00   803.511   95.926    0.000   95.926      130.089  579.594    0.000  579.594        0.000  913.648    0.000  913.648
 19.00   790.677   72.256    0.000   72.256      104.626  534.545    0.000  534.545        0.000  984.725    0.000  984.725
 20.00   632.138  109.991    0.000  109.991      150.281  374.968    0.000  374.968        0.000  832.618    0.000  832.618
 21.00   658.906  113.764    0.000  113.764      245.223  357.545    0.000  357.545        0.000  720.926    0.000  720.926
 22.00   676.390   93.597    0.000   93.597      299.525  264.762    0.000  264.762        0.000  771.293    0.000  771.293
 23.00   693.383   60.566    0.000   60.566       62.776  487.203    0.000  487.203        0.000  528.002    0.000  528.002
 24.00   715.476   59.311    0.000   59.311      173.023  409.124    0.000  409.124        0.000  852.926    0.000  852.926
 25.00   741.535   52.688    0.000   52.688      309.037  276.133    0.000  276.133        0.000  863.080    0.000  863.080
 26.00   739.619   73.487    0.000   73.487      165.500  366.579    0.000  366.579        0.000  619.185    0.000  619.185
 27.00   699.069   53.436    0.000   53.436      153.999  427.190    0.000  427.190        0.000  717.809    0.000  717.809
 28.00   813.244   20.080    0.000   20.080      348.246  320.191    0.000  320.191       40.616  954.062    0.000  954.062
 29.00   687.320   41.655    0.000   41.655      422.179  204.714    0.000  204.714        0.000 1122.858    0.000 1122.858
 30.00   859.047    0.423    0.000    0.423      385.776  260.528    0.000  260.528      121.847 1015.388    0.000 1015.388
 31.00   729.755   17.461    0.000   17.461      323.391  343.710    0.000  343.710       40.616  944.311    0.000  944.311
 32.00   760.765   62.284    0.000   62.284      266.235  353.481    0.000  353.481       10.154  995.080    0.000  995.080
 33.00   733.884   75.728    0.000   75.728      194.034  394.638    0.000  394.638        0.000  802.156    0.000  802.156
 34.00   698.931   91.419    0.000   91.419      233.983  365.364    0.000  365.364        0.000  840.459    0.000  840.459
 35.00   665.903  114.855    0.000  114.855      307.435  351.531    0.000  351.531       50.769  808.892    0.000  808.892
 36.00   690.463  109.046    0.000  109.046      294.337  338.430    0.000  338.430       71.077  850.714    0.000  850.714
 37.00   714.911   75.798    0.000   75.798      283.442  342.281    0.000  342.281       60.923  800.548    0.000  800.548
 38.00   723.446  106.769    0.000  106.769      273.931  301.034    0.000  301.034        0.000  667.542    0.000  667.542
 39.00   769.852   79.278    0.000   79.278      323.260  316.639    0.000  316.639      111.693  649.546    0.000  649.546
 40.00   737.922   70.571    0.000   70.571      260.397  346.606    0.000  346.606       10.154  802.157    0.000  802.157
 41.00   657.461  104.803    0.000  104.803      294.856  325.979    0.000  325.979       30.462  791.399    0.000  791.399
 42.00   654.070   51.540    0.000   51.540      228.103  287.155    0.000  287.155       60.923  689.557    0.000  689.557
 43.00   633.040  119.535    0.000  119.535      176.653  347.732    0.000  347.732       10.154  724.444    0.000  724.444
 44.00   668.431   77.152    0.000   77.152      222.482  350.925    0.000  350.925       50.769  578.067    0.000  578.067
 45.00   648.928  127.426    0.000  127.426      191.828  394.156    0.000  394.156        0.000  885.696    0.000  885.696
 46.00   675.742  102.904    0.000  102.904      208.948  447.031    0.000  447.031        0.000  778.328    0.000  778.328
 47.00   684.055   65.920    0.000   65.920      214.960  376.343    0.000  376.343        0.000  675.985    0.000  675.985
 48.00   701.924   91.096    0.000   91.096      218.158  477.553    0.000  477.553        0.000  977.885    0.000  977.885
 49.00   754.210   78.174    0.000   78.174      227.365  421.140    0.000  421.140        0.000  811.908    0.000  811.908
 50.00   738.702   59.597    0.000   59.597      209.035  359.096    0.000  359.096        0.000  680.209    0.000  680.209
 51.00   616.085  112.497    0.000  112.497      185.729  339.468    0.000  339.468        0.000  608.931    0.000  608.931
 52.00   604.291  159.370    0.000  159.370      167.185  319.451    0.000  319.451        0.000  426.463    0.000  426.463
 53.00   692.379  173.996    0.000  173.996      213.533  370.678    0.000  370.678        0.000  811.203    0.000  811.203
 54.00   680.403  160.405    0.000  160.405      224.384  382.271    0.000  382.271        0.000  739.825    0.000  739.825
 55.00   638.117  154.707    0.000  154.707      229.830  329.825    0.000  329.825       10.154  558.060    0.000  558.060
 56.00   717.638  115.020    0.000  115.020      287.247  336.617    0.000  336.617       60.923  568.617    0.000  568.617
 57.00   594.413  162.246    0.000  162.246      129.614  352.698    0.000  352.698        0.000  496.835    0.000  496.835
 58.00   568.558  150.110    0.000  150.110      159.793  350.405    0.000  350.405        0.000  658.995    0.000  658.995
 59.00   669.308   85.373    0.000   85.373      275.182  321.868    0.000  321.868       10.154  820.650    0.000  820.650
 60.00   660.081   71.976    0.000   71.976      206.009  367.268    0.000  367.268        0.000  791.398    0.000  791.398
 61.00   652.008  113.300    0.000  113.300      184.046  421.217    0.000  421.217        0.000  840.053    0.000  840.053
 62.00   768.362   66.126    0.000   66.126      261.348  368.216    0.000  368.216        0.000  759.831    0.000  759.831
 63.00   682.351   75.840    0.000   75.840      167.011  384.127    0.000  384.127        0.000  659.498    0.000  659.498
 64.00   752.607   51.153    0.000   51.153      260.095  347.254    0.000  347.254      182.770  863.080    0.000  863.080
 65.00   739.141   32.678    0.000   32.678      288.368  310.284    0.000  310.284       20.308  598.777    0.000  598.777
 66.00   774.874   48.193    0.000   48.193      368.137  226.237    0.000  226.237       10.154  811.506    0.000  811.506
 67.00   947.793   14.671    0.000   14.671      392.330  418.025    0.000  418.025       40.616 1332.162    0.000 1332.162
 68.00   855.211   80.277    0.000   80.277      263.898  469.819    0.000  469.819        0.000 1187.802    0.000 1187.802
 69.00   702.279   94.437    0.000   94.437      144.229  566.839    0.000  566.839        0.000 1095.010    0.000 1095.010
 70.00   749.883   73.498    0.000   73.498      339.602  410.677    0.000  410.677       50.769 1177.850    0.000 1177.850
 71.00   727.688   79.180    0.000   79.180      263.547  422.984    0.000  422.984        0.000 1050.464    0.000 1050.464
 72.00   905.631   19.461    0.000   19.461      414.997  400.941   31.600  369.341        0.000 1306.426   60.319 1246.107
 73.00   926.501   22.458    0.000   22.458      541.117  379.407  114.138  265.269        0.000 1723.945  588.724 1135.221
 74.00   927.378   17.658    0.000   17.658      638.004  282.095    0.000  282.095      313.966 1042.833    0.000 1042.833
 75.00   927.713   49.405    0.000   49.405      399.006  541.375   41.851  499.524        0.000 1349.662  385.847  963.814
 76.00   902.922   92.891    0.000   92.891      494.760  543.343    0.000  543.343      364.233 1381.014    0.000 1381.014
 77.00   908.123   52.971    0.000   52.971      582.381  283.823    0.000  283.823        0.000 1078.810  230.923  847.887
 78.00   899.516   50.815    0.000   50.815      530.257  475.821    1.902  473.918        0.000 1406.250  294.463 1111.787
 79.00   821.063   38.851    0.000   38.851      357.575  393.461    0.000  393.461        0.000  860.461    0.000  860.461
 80.00   973.537   23.379    0.000   23.379      509.729  398.956   13.316  385.640        0.000 1022.124  294.463  727.661
 81.00   855.025   47.770    0.000   47.770      126.846  596.622    0.000  596.622        0.000  658.293    0.000  658.293
 82.00   874.862   14.317    0.000   14.317      204.238  469.646    0.000  469.646        0.000  619.186    0.000  619.186
 83.00   920.993   22.195    0.000   22.195      273.364  540.981    0.000  540.981       50.769  729.167    0.000  729.167
 84.00   962.692   21.942    0.000   21.942      562.689  347.079    0.000  347.079      192.924  841.164    0.000  841.164
 85.00   829.152   53.842    0.000   53.842      280.541  514.649    0.000  514.649       19.906  819.144    0.000  819.144
 86.00   858.053   82.928    0.000   82.928      397.553  562.603    0.000  562.603       60.520 1417.417  253.142 1164.275
 87.00   859.956  109.000    0.000  109.000      312.250  548.460    0.000  548.460       30.159 1152.503  170.903  981.601
 88.00   850.095   49.129    0.000   49.129      115.736  685.864    0.000  685.864        0.000 1152.717    0.000 1152.717
 89.00   904.244   13.134    0.000   13.134      357.284  459.664    0.000  459.664       30.462  973.665    0.000  973.665
 90.00   841.721   73.133    0.000   73.133      315.467  515.387    0.000  515.387        0.000 1381.630   79.923 1301.707
 91.00   945.525   47.164    0.000   47.164      614.900  515.003    0.000  515.003        0.000 2006.542  536.039 1470.503
 92.00   908.828   49.269    0.000   49.269      563.964  505.015    0.000  505.015      101.539 1611.847  647.228  964.619
 93.00   855.465  139.197    0.000  139.197      575.596  488.501    1.859  486.642       71.077 1653.067  820.650  832.417
 94.00   952.976   56.646    0.000   56.646      528.350  496.239    0.000  496.239      111.693 1228.619  406.155  822.464
 95.00   831.306   84.716    0.000   84.716      264.766  502.982    0.000  502.982       79.623  759.932    0.000  759.932
 96.00   902.676   46.784    0.000   46.784      350.220  488.888    0.000  488.888       20.308 1266.514  313.762  952.751
 97.00   954.003  111.963    0.000  111.963      601.742  819.321    0.000  819.321      797.017 1820.654    0.000 1820.654
 98.00   914.061  105.515    0.000  105.515      465.672  731.922    0.000  731.922      456.925 1719.408    0.000 1719.408
 99.00   860.021  125.134    0.000  125.134      183.479  666.092    0.000  666.092        0.000 1241.176    0.000 1241.176
100.00   809.010  136.557    0.000  136.557      178.109  735.397    0.000  735.397       80.425 1416.806    0.000 1416.806
101.00   760.775  157.668    0.000  157.668      118.367  669.852    0.000  669.852        0.000 1214.737    0.000 1214.737
102.00   709.383  153.752    0.000  153.752      180.538  585.717    0.000  585.717        0.000 1153.108    0.000 1153.108
103.00   793.788  141.500    0.000  141.500      127.064  613.428    0.000  613.428        0.000 1244.997    0.000 1244.997
104.00   753.944  138.219    0.000  138.219      149.968  631.811    0.000  631.811       70.372 1214.737    0.000 1214.737
105.00   781.100  122.415    0.000  122.415      218.969  660.097    0.000  660.097       70.372 1268.731    0.000 1268.731
106.00   761.804  164.672    0.000  164.672      131.337  763.036    0.000  763.036       30.159 1468.892    0.000 1468.892
107.00   716.585  121.151    0.000  121.151      152.829  576.049    0.000  576.049       10.154 1065.755    0.000 1065.755
108.00   775.136  125.566    0.000  125.566      138.346  616.636    0.000  616.636       10.154 1196.848    0.000 1196.848
109.00   737.917  176.214    0.000  176.214      113.792  636.575    0.000  636.575        0.000 1031.071    0.000 1031.071
110.00   790.874  158.972    0.000  158.972      170.555  794.122    0.000  794.122        0.000 1498.954    0.000 1498.954
111.00   842.012   66.183    0.000   66.183      127.187  741.376    0.000  741.376       10.154 1512.928    0.000 1512.928
112.00   738.217  121.040    0.000  121.040       55.167  689.150    0.000  689.150        0.000  889.319    0.000  889.319
113.00   745.410  157.929    0.000  157.929       52.916  691.569    0.000  691.569        0.000  943.104    0.000  943.104
114.00   787.914   84.562    0.000   84.562       73.495  756.069    0.000  756.069        0.000 1296.476    0.000 1296.476
115.00   833.553   16.825    0.000   16.825      158.970  662.124    0.000  662.124        0.000 1279.389    0.000 1279.389
116.00   773.028   59.719    0.000   59.719      121.910  703.415    0.000  703.415        0.000 1075.001    0.000 1075.001
117.00   762.082   89.705    0.000   89.705       55.722  707.514    0.000  707.514        0.000 1136.227    0.000 1136.227
118.00   756.908  126.814    0.000  126.814       98.919  704.747    0.000  704.747        0.000 1024.937    0.000 1024.937
119.00   601.702  221.179    0.000  221.179       29.226  686.632    0.000  686.632        0.000  984.019    0.000  984.019
120.00   630.653  179.734    0.000  179.734       47.340  708.512    0.000  708.512        0.000  943.706    0.000  943.706
121.00   628.374   92.102    0.000   92.102       64.417  714.214    0.000  714.214        0.000  922.391    0.000  922.391
122.00   731.085  108.390    0.000  108.390       98.225  564.443    0.000  564.443        0.000  899.362    0.000  899.362
123.00   631.213   74.698    0.000   74.698       30.437  456.292    0.000  456.292        0.000  416.309    0.000  416.309
124.00   634.048  107.892    0.000  107.892        0.000  523.514    0.000  523.514        0.000  548.310    0.000  548.310
125.00   767.734   54.745    0.000   54.745       61.605  581.049    0.000  581.049        0.000  597.769    0.000  597.769
126.00   678.909   63.594    0.000   63.594       84.473  443.449    0.000  443.449        0.000  466.575    0.000  466.575
127.00   681.993   57.533    0.000   57.533       98.833  518.982    0.000  518.982        0.000  639.694    0.000  639.694
128.00   710.505  124.947    0.000  124.947       48.416  572.786    0.000  572.786        0.000  716.491    0.000  716.491
129.00   779.939   69.678    0.000   69.678      150.488  573.314    0.000  573.314        0.000  900.269    0.000  900.269
130.00   752.573   57.379    0.000   57.379      100.724  589.927    0.000  589.927        0.000  811.202    0.000  811.202
131.00   835.775   51.953    0.000   51.953       92.780  704.665    0.000  704.665        0.000  801.352    0.000  801.352
132.00   915.346   65.823    0.000   65.823      341.109  648.093    0.000  648.093      181.762 1351.953    0.000 1351.953
133.00   906.640   64.717    0.000   64.717      295.400  481.926    0.000  481.926       10.053 1048.258    0.000 1048.258
134.00   691.563  152.444    0.000  152.444       69.692  816.650    0.000  816.650        0.000 1468.173    0.000 1468.173
135.00   628.642  166.280    0.000  166.280       44.877  701.259    0.000  701.259        0.000 1176.119    0.000 1176.119
136.00   669.483  183.323    0.000  183.323       78.254  797.328    0.000  797.328        0.000 1343.109    0.000 1343.109
137.00   720.042  185.994    0.000  185.994       79.205  828.712    0.000  828.712        0.000 1579.359    0.000 1579.359
138.00   713.960  221.253    0.000  221.253      145.353  878.655    0.000  878.655        0.000 1661.402    0.000 1661.402
139.00   744.261  203.019    0.000  203.019      160.831  849.603    0.000  849.603        0.000 1719.309    0.000 1719.309
140.00   704.581  189.435    0.000  189.435      114.266  769.101    0.000  769.101        0.000 1672.761    0.000 1672.761
141.00   948.713   24.406    0.000   24.406      339.370  604.217    0.000  604.217      100.531 1273.947    0.000 1273.947
142.00   818.870   22.436    0.000   22.436      157.674  549.148    0.000  549.148        0.000  603.603    0.000  603.603
143.00   745.210   67.089    0.000   67.089       81.755  609.933    0.000  609.933        0.000  629.541    0.000  629.541
144.00   809.390   67.006    0.000   67.006      174.795  542.798    0.000  542.798       10.154  842.772    0.000  842.772
145.00   707.608  142.736    0.000  142.736       87.506  648.377    0.000  648.377        0.000  852.926    0.000  852.926
146.00   751.885  106.097    0.000  106.097       79.896  623.078    0.000  623.078        0.000  690.464    0.000  690.464
147.00   761.505  160.403    0.000  160.403      129.010  622.047    0.000  622.047        0.000 1005.033    0.000 1005.033
148.00   726.352   96.060    0.000   96.060       24.730  674.535    0.000  674.535        0.000  800.950    0.000  800.950
149.00   718.605   47.531    0.000   47.531        0.000  664.245    0.000  664.245        0.000  792.003    0.000  792.003
150.00   828.214    0.000    0.000    0.000       56.464  642.584    0.000  642.584        0.000  771.695    0.000  771.695
151.00   914.827    0.000    0.000    0.000      269.822  484.134    0.000  484.134        0.000  944.311    0.000  944.311
152.00   831.614    0.000    0.000    0.000       96.498  602.810    0.000  602.810        0.000  832.618    0.000  832.618
153.00   792.267    0.000    0.000    0.000      118.461  596.067    0.000  596.067        0.000  771.695    0.000  771.695
154.00   759.392   29.141    0.000   29.141       77.475  642.931    0.000  642.931        0.000  924.003    0.000  924.003
155.00   774.234    0.000    0.000    0.000      353.653  379.336    0.000  379.336        0.000  974.772    0.000  974.772
156.00   769.419   64.984    0.000   64.984      152.572  583.697    0.000  583.697       10.154  933.552    0.000  933.552
157.00   794.868   43.148    0.000   43.148       48.768  679.637    0.000  679.637        0.000  873.234    0.000  873.234
158.00   824.531   36.427    0.000   36.427       57.069  645.952    0.000  645.952        0.000  761.440    0.000  761.440
159.00   705.392  110.167    0.000  110.167       25.681  623.947    0.000  623.947        0.000  690.464    0.000  690.464
160.00   761.385   62.549    0.000   62.549       50.497  643.446    0.000  643.446        0.000  801.955    0.000  801.955
161.00   833.451   76.050    0.000   76.050      125.379  602.629    0.000  602.629        0.000  727.359    0.000  727.359
162.00   924.349    5.284    0.000    5.284       13.143  771.351    0.000  771.351        0.000 1099.214    0.000 1099.214
163.00   958.828   33.450    0.000   33.450      285.345  581.961    0.000  581.961      233.539 1064.145    0.000 1064.145
164.00   862.215  151.676    0.000  151.676      166.538  704.455    0.000  704.455        0.000 1188.004   10.154 1177.850
165.00   869.251  204.269    0.000  204.269       46.821  868.294    0.000  868.294        0.000 1398.417    0.000 1398.417
166.00   916.650  228.543    0.000  228.543      219.536 1239.147    0.000 1239.147       81.231 2110.395    0.000 2110.395
167.00   710.686  278.679    0.000  278.679        0.000  871.669    0.000  871.669        0.000 1298.286    0.000 1298.286
168.00   766.907  244.130    0.000  244.130       77.431  955.621    0.000  955.621        0.000 1702.425    0.000 1702.425
169.00   819.299  262.564    0.000  262.564      144.142  856.715    0.000  856.715        0.000 1552.638    0.000 1552.638
170.00   935.551  160.528    0.000  160.528      166.797 1119.610    0.000 1119.610       20.308 2064.350    0.000 2064.350
171.00   927.486  128.585    0.000  128.585      473.175  824.626    0.000  824.626      503.864 1895.537    0.000 1895.537
172.00  1010.387   80.448    0.000   80.448      666.385  825.058    0.000  825.058     1031.060 1737.800    0.000 1737.800
173.00   958.703  154.557    0.000  154.557      501.183  757.455    0.000  757.455      523.567 1805.964    0.000 1805.964
174.00   923.455  169.158    0.000  169.158      444.175 1102.792    0.000 1102.792      881.775 1994.875    0.000 1994.875
175.00   914.995  156.132    0.000  156.132      218.700 1127.614    0.000 1127.614        0.000 2396.495    0.000 2396.495
176.00   968.033   67.311    0.000   67.311      434.783  865.449    0.000  865.449      262.187 2303.802    0.000 2303.802
177.00   904.975  110.762    0.000  110.762       94.243  868.562    0.000  868.562        0.000 1798.036    0.000 1798.036
178.00   839.261  194.502    0.000  194.502        9.079  892.145    0.000  892.145        0.000 1461.128    0.000 1461.128
179.00  1115.648   81.541    0.000   81.541      445.163  730.074    0.000  730.074      422.734 1521.754    0.000 1521.754
180.00   824.827  216.099    0.000  216.099      167.315  972.616    0.000  972.616        0.000 2000.808    0.000 2000.808
181.00   916.808  235.092    0.000  235.092       36.144 1082.570    0.000 1082.570        0.000 1978.799    0.000 1978.799
182.00   858.746  221.917    0.000  221.917      169.304  953.041    0.000  953.041      162.462 1979.403    0.000 1979.403
183.00   857.412  255.647    0.000  255.647      290.834 1089.172    0.000 1089.172      223.385 2111.605   91.385 2020.220
184.00   886.391  240.253    0.000  240.253      408.559 1201.916    0.000 1201.916      477.232 2284.020    0.000 2284.020
185.00   773.899  322.085    0.000  322.085      422.093  895.760    0.000  895.760      416.309 1664.330    0.000 1664.330
186.00   809.003  281.641    0.000  281.641      486.988  810.235    0.000  810.235      467.078 1726.160    0.000 1726.160
187.00   987.983  142.204    0.000  142.204      629.096  879.996    0.000  879.996      852.926 1751.391    0.000 1751.391
188.00   874.511  222.696    0.000  222.696      241.246 1076.134    0.000 1076.134      152.308 2091.699    0.000 2091.699
189.00  1082.620   15.774    0.000   15.774      135.063  840.425    0.000  840.425        0.000 1471.307    0.000 1471.307
190.00   991.719   64.750    0.000   64.750      100.216  762.777    0.000  762.777        0.000 1451.804    0.000 1451.804
191.00   960.414  179.423    0.000  179.423      404.442 1142.147    0.000 1142.147      261.884 2285.116    0.000 2285.116
192.00   914.750  161.592    0.000  161.592      232.712  876.078    0.000  876.078      110.584 1641.493    0.000 1641.493
193.00   974.159  126.240    0.000  126.240      398.994  999.738    0.000  999.738      476.426 2169.408    0.000 2169.408
194.00  1058.948   28.223    0.000   28.223      619.089  507.381    0.000  507.381      505.981 1536.542    0.000 1536.542
195.00   959.010    0.000    0.000    0.000      399.507  389.608    0.000  389.608      100.030 1247.701    0.000 1247.701
196.00  1113.387   29.193    0.000   29.193      541.095  479.800    0.000  479.800      201.767 1585.701    0.000 1585.701
197.00   962.702  123.068    0.000  123.068      263.510  682.074    0.000  682.074      172.616 1534.931    0.000 1534.931
198.00  1065.504   45.828    0.000   45.828      516.690  770.720    0.000  770.720      538.156 1675.189    0.000 1675.189
199.00  1001.367   75.078    0.000   75.078      302.379  974.812    0.000  974.812      162.462 1994.376    0.000 1994.376
200.00   880.199  141.664    0.000  141.664      335.280  714.873    0.000  714.873      142.154 1765.569    0.000 1765.569
201.00   846.235  211.084    0.000  211.084      262.517  836.359    0.000  836.359      111.693 1888.622    0.000 1888.622
202.00   935.088  200.130    0.000  200.130      387.930  887.391    0.000  887.391      790.592 1305.819    0.000 1305.819
203.00   961.062  147.077    0.000  147.077      490.935  718.327    0.000  718.327      604.899 1610.638    0.000 1610.638
204.00   983.002  147.902    0.000  147.902      441.844  782.646    0.000  782.646      436.617 1671.363    0.000 1671.363
205.00   954.297  159.528    0.000  159.528      442.833  887.005    0.000  887.005      496.633 1792.399    0.000 1792.399
206.00   839.273  230.930    0.000  230.930      178.384  997.201    0.000  997.201       71.077 2035.690    0.000 2035.690
207.00   872.992  154.532    0.000  154.532      220.656  798.770    0.000  798.770       50.669 1736.893    0.000 1736.893
208.00   973.434   48.093    0.000   48.093      294.403  649.880    0.000  649.880      120.637 1687.032    0.000 1687.032
209.00  1011.658   98.749    0.000   98.749      213.778  857.070    0.000  857.070       20.106 1764.058    0.000 1764.058
210.00   912.684  104.857    0.000  104.857       85.603  875.789    0.000  875.789        0.000 1705.449    0.000 1705.449
211.00  1033.789   24.326    0.000   24.326      726.894  828.557    0.000  828.557     1244.705 1692.876    0.000 1692.876
212.00  1040.311   61.047    0.000   61.047      333.723  805.276    0.000  805.276        0.000 1973.372    0.000 1973.372
213.00   993.372   73.731    0.000   73.731      419.239  921.788    0.000  921.788      192.924 2236.166    0.000 2236.166
214.00   987.124  117.781    0.000  117.781      527.782  933.161    0.000  933.161      678.899 2117.633    0.000 2117.633
215.00   904.333  136.033    0.000  136.033      296.152  771.109    0.000  771.109       91.385 1936.574    0.000 1936.574
216.00   881.935  124.944    0.000  124.944      263.165  780.753    0.000  780.753       10.154 2009.763    0.000 2009.763
217.00   878.574  131.127    0.000  131.127      241.885  826.838    0.000  826.838        0.000 2168.599    0.000 2168.599
218.00   952.777   21.473    0.000   21.473      554.248  369.555    0.000  369.555      304.616 1284.403    0.000 1284.403
219.00   877.413   35.154    0.000   35.154      369.390  322.224    0.000  322.224        0.000 1317.994    0.000 1317.994
220.00   891.452   62.801    0.000   62.801      463.401  325.207    0.000  325.207      242.282 1094.102    0.000 1094.102
221.00   832.204   87.774    0.000   87.774      338.328  497.536    0.000  497.536       10.154 1629.736    0.000 1629.736
222.00   824.957    0.000    0.000    0.000      305.730  403.714    0.000  403.714       10.053 1417.411    0.000 1417.411
223.00   891.860   82.337    0.000   82.337      252.735  439.731    0.000  439.731        0.000 1318.392    0.000 1318.392
224.00   746.147  129.849    0.000  129.849      307.900  383.395    0.000  383.395       60.923 1235.347    0.000 1235.347
225.00   745.975  143.634    0.000  143.634      409.451  415.299    0.000  415.299      262.590 1284.201    0.000 1284.201
226.00   797.234  100.683    0.000  100.683      352.293  438.383    0.000  438.383      110.584 1402.521    0.000 1402.521
227.00   826.468   51.408    0.000   51.408      359.230  306.659    0.000  306.659      192.924  943.708    0.000  943.708
228.00   789.911   62.890    0.000   62.890      436.792  279.552    0.000  279.552       50.769 1094.407    0.000 1094.407
229.00   769.945   62.318    0.000   62.318      374.082  252.141    0.000  252.141       60.520 1253.137    0.000 1253.137
230.00   849.699   49.524    0.000   49.524      431.257  278.773    0.000  278.773      121.847 1025.341    0.000 1025.341
231.00   835.952   43.458    0.000   43.458      421.251  368.613    0.000  368.613      161.958 1396.801    0.000 1396.801
232.00   772.847   36.709    0.000   36.709      400.552  328.271    0.000  328.271      222.982 1297.076    0.000 1297.076
233.00  1021.667    0.000    0.000    0.000      816.205  411.233    0.000  411.233      751.387 1804.569    0.000 1804.569
234.00  1120.615    0.000    0.000    0.000      760.096  560.561    0.000  560.561      324.924 2091.699    0.000 2091.699
235.00  1089.968   46.994    0.000   46.994     1207.517  394.623    0.000  394.623     2090.389 1254.250    0.000 1254.250
236.00  1008.570  127.828    0.000  127.828     1016.491  403.201    0.000  403.201     1439.938 1408.872    0.000 1408.872
237.00  1055.470   49.954    0.000   49.954     1118.930  341.761    0.000  341.761     1177.448 1611.250    0.000 1611.250
238.00  1106.618    0.000    0.000    0.000      696.230  215.514    0.000  215.514      293.859 1131.601    0.000 1131.601
239.00  1068.231   19.234    0.000   19.234      730.408  326.109    0.000  326.109      493.811 1447.470    0.000 1447.470
240.00   913.590   38.046    0.000   38.046      669.195  218.418    0.000  218.418      141.650 1224.890  291.741  933.149
241.00   902.138   41.639    0.000   41.639      591.033  162.646    0.000  162.646       10.053  910.927  191.009  719.918
242.00   981.453   39.199    0.000   39.199      760.992  208.734    0.000  208.734      513.122 1088.976    0.000 1088.976
243.00  1031.159   86.180    0.000   86.180      783.605  613.900    0.000  613.900      637.181 1891.321   49.864 1841.457
244.00   923.411  101.106    0.000  101.106      380.018  553.073    0.000  553.073       10.154 1517.944  100.835 1417.109
245.00   979.417   77.410    0.000   77.410      620.123  483.217    0.000  483.217      637.074 1310.444    0.000 1310.444
246.00   855.779   58.154    0.000   58.154      195.591  434.243    0.000  434.243        0.000  942.300    0.000  942.300
247.00   852.948   81.844    0.000   81.844      355.981  331.389    0.000  331.389        0.000 1315.578    0.000 1315.578
248.00   944.951   26.632    0.000   26.632      526.028  266.495    0.000  266.495      243.693 1167.696    0.000 1167.696
249.00   798.313   56.428    0.000   56.428      315.126  339.474    0.000  339.474        0.000 1215.449    0.000 1215.449
250.00   923.842   58.921    0.000   58.921      316.646  482.232    0.000  482.232        0.000 1421.543    0.000 1421.543
251.00   932.856   39.336    0.000   39.336      508.342  275.660    0.000  275.660        9.953 1266.419  151.303 1115.116
252.00   856.050   77.885    0.000   77.885      363.167  412.712    0.000  412.712        9.953 1263.806    0.000 1263.806
253.00   902.313   48.826    0.000   48.826      501.100  246.650    0.000  246.650      251.831  879.262    0.000  879.262
254.00   917.800   41.216    0.000   41.216      382.526  250.757    0.000  250.757       71.077  812.109    0.000  812.109
255.00   933.029   47.769    0.000   47.769      252.695  483.269    0.000  483.269        0.000 1256.367    0.000 1256.367
256.00   962.509   29.380    0.000   29.380      177.902  558.563    0.000  558.563        0.000  981.401    0.000  981.401
257.00   925.509   20.925    0.000   20.925      253.783  435.065    0.000  435.065        0.000 1004.229    0.000 1004.229
258.00   853.326   98.234    0.000   98.234      122.606  710.355    0.000  710.355        0.000 1143.357    0.000 1143.357
259.00   956.067    4.861    0.000    4.861      307.500  500.172    0.000  500.172        0.000 1184.678    0.000 1184.678
260.00   657.774  240.998    0.000  240.998        0.000  821.162    0.000  821.162        0.000 1474.210    0.000 1474.210
261.00   678.771  164.814    0.000  164.814      133.370  720.447    0.000  720.447        0.000 1330.158    0.000 1330.158
262.00   708.553  136.522    0.000  136.522      150.800  587.116    0.000  587.116        0.000 1119.038    0.000 1119.038
263.00   791.641  136.384    0.000  136.384      136.879  716.557    0.000  716.557        0.000 1472.313    0.000 1472.313
264.00   719.060  197.478    0.000  197.478       91.137  697.797    0.000  697.797        0.000 1360.620    0.000 1360.620
265.00   795.315  156.478    0.000  156.478      243.927  606.098    0.000  606.098        0.000 1462.159    0.000 1462.159
266.00   852.366  110.642    0.000  110.642       91.310  821.661    0.000  821.661        0.000 1593.355    0.000 1593.355
267.00   795.713  185.478    0.000  185.478      169.304  751.840    0.000  751.840       10.154 1490.208    0.000 1490.208
268.00   795.747  213.113    0.000  213.113      135.841  680.028    0.000  680.028        0.000 1533.236    0.000 1533.236
269.00   784.770  183.452    0.000  183.452       96.974  744.534    0.000  744.534        0.000 1572.645    0.000 1572.645
270.00   808.521  141.280    0.000  141.280       32.339  872.463    0.000  872.463        0.000 1523.082    0.000 1523.082
271.00   843.424  154.165    0.000  154.165       95.115  856.726    0.000  856.726        0.000 1573.248    0.000 1573.248
272.00   803.372  183.632    0.000  183.632      256.551  630.782    0.000  630.782        0.000 1329.353    0.000 1329.353
273.00   782.728  182.762    0.000  182.762      160.225  672.549    0.000  672.549        0.000 1407.971    0.000 1407.971
274.00   849.117  106.316    0.000  106.316      197.580  597.754    0.000  597.754        0.000 1350.466    0.000 1350.466
275.00   712.824  160.020    0.000  160.020        7.609  761.351    0.000  761.351        0.000 1421.543    0.000 1421.543
276.00   869.951   11.415    0.000   11.415       38.046  605.061    0.000  605.061        0.000 1141.759    0.000 1141.759
277.00   741.026   36.961    0.000   36.961        0.000  531.563    0.000  531.563        0.000  850.513    0.000  850.513
278.00   783.517   65.670    0.000   65.670       20.925  624.215    0.000  624.215        0.000 1103.858    0.000 1103.858
279.00   716.777  194.444    0.000  194.444       28.534  712.584    0.000  712.584        0.000 1240.080    0.000 1240.080
280.00   782.941  125.351    0.000  125.351       36.144  679.856    0.000  679.856        0.000 1180.967    0.000 1180.967
281.00   763.739  111.071    0.000  111.071       47.557  657.072    0.000  657.072        0.000 1259.785    0.000 1259.785
282.00   838.874   58.732    0.000   58.732      132.123  575.920    0.000  575.920        0.000 1176.041    0.000 1176.041
283.00   798.661   89.353    0.000   89.353      214.182  591.442    0.000  591.442       60.923 1248.726    0.000 1248.726
284.00   721.188  176.832    0.000  176.832       76.005  684.131    0.000  684.131       10.154 1166.691    0.000 1166.691
285.00   642.358  194.363    0.000  194.363       74.190  610.378    0.000  610.378       10.154 1115.519    0.000 1115.519
286.00   745.189  141.123    0.000  141.123      178.557  689.193    0.000  689.193        0.000 1401.235    0.000 1401.235
287.00   758.569  180.751    0.000  180.751      171.813  634.886    0.000  634.886        0.000 1275.368    0.000 1275.368
288.00   946.641   85.545    0.000   85.545      169.217  800.216    0.000  800.216       40.616 1691.677    0.000 1691.677
289.00   742.380  264.645    0.000  264.645        7.609  964.724    0.000  964.724        0.000 1674.184    0.000 1674.184
290.00   784.383  201.139    0.000  201.139       38.046  920.348    0.000  920.348        0.000 1581.185    0.000 1581.185
291.00   779.264  154.812    0.000  154.812      205.448  660.434    0.000  660.434      121.847 1428.778    0.000 1428.778
292.00   819.755  118.851    0.000  118.851      133.939  667.748    0.000  667.748        9.953 1368.763    0.000 1368.763
293.00   930.201   76.641    0.000   76.641      225.855  644.576    0.000  644.576        0.000 1427.475    0.000 1427.475
294.00   878.612  140.221    0.000  140.221      139.386  761.065    0.000  761.065        0.000 1632.042    0.000 1632.042
295.00   840.975  160.769    0.000  160.769       91.267  697.020    0.000  697.020        0.000 1295.474    0.000 1295.474
296.00   838.910  101.713    0.000  101.713      210.896  604.714    0.000  604.714       10.154 1441.851    0.000 1441.851
297.00   785.050  161.740    0.000  161.740      100.217  707.525    0.000  707.525        0.000 1470.101    0.000 1470.101
298.00   871.428  113.112    0.000  113.112      217.641  670.128    0.000  670.128        0.000 1496.742    0.000 1496.742
299.00   836.115  181.359    0.000  181.359       77.216  778.905    0.000  778.905        0.000 1465.275    0.000 1465.275
300.00   945.748  128.184    0.000  128.184      188.414  606.352    0.000  606.352        0.000 1326.640    0.000 1326.640
301.00   833.870   95.624    0.000   95.624      201.642  585.173    0.000  585.173        0.000 1212.836    0.000 1212.836
302.00   843.233  122.780    0.000  122.780       44.445  648.079    0.000  648.079        0.000 1076.211    0.000 1076.211
303.00   837.148   68.387    0.000   68.387      287.063  281.497    0.000  281.497        0.000  770.989    0.000  770.989
304.00   775.839   52.687    0.000   52.687      218.200  311.542    0.000  311.542        0.000  934.157    0.000  934.157
305.00   785.245   68.060    0.000   68.060       77.128  508.086    0.000  508.086        0.000  741.233    0.000  741.233
306.00   743.931   24.307    0.000   24.307       49.068  444.268    0.000  444.268        0.000  760.634    0.000  760.634
307.00   804.903   14.584    0.000   14.584      105.618  383.657    0.000  383.657        0.000  909.121    0.000  909.121
308.00   625.336   35.647    0.000   35.647       65.802  278.726    0.000  278.726        0.000  487.185    0.000  487.185
309.00   801.112    7.186    0.000    7.186      326.541  146.477    0.000  146.477        0.000  648.539    0.000  648.539
310.00   760.750   26.491    0.000   26.491      115.520  327.706    0.000  327.706        0.000  749.472    0.000  749.472
311.00   782.449    5.918    0.000    5.918      153.869  317.721    0.000  317.721        0.000  709.764    0.000  709.764
312.00   748.472   42.398    0.000   42.398      201.250  271.594    0.000  271.594        0.000  618.883    0.000  618.883
313.00   739.254   10.780    0.000   10.780      213.441  267.619    0.000  267.619        0.000  639.392    0.000  639.392
314.00   766.538   26.942    0.000   26.942      285.691  221.618    0.000  221.618       10.154  669.754    0.000  669.754
315.00   830.277    3.805    0.000    3.805      302.293  165.846    0.000  165.846        0.000  731.079    0.000  731.079
316.00   767.688   25.575    0.000   25.575      253.438  180.545    0.000  180.545        0.000  680.310    0.000  680.310
317.00   864.290    6.764    0.000    6.764      178.989  306.184    0.000  306.184        0.000  901.886    0.000  901.886
318.00   825.745   41.428    0.000   41.428      335.670  203.287    0.000  203.287        0.000  827.793    0.000  827.793
319.00   821.353   46.314    0.000   46.314      265.285  259.405    0.000  259.405        0.000  641.605    0.000  641.605
320.00   800.771   29.380    0.000   29.380      332.124  196.715    0.000  196.715       20.308  791.198    0.000  791.198
321.00   915.510   17.966    0.000   17.966      406.525  166.883    0.000  166.883        0.000  705.745    0.000  705.745
322.00   869.930    5.918    0.000    5.918      314.831  186.339    0.000  186.339        0.000  665.934    0.000  665.934
323.00   854.992    1.057    0.000    1.057      368.441  165.673    0.000  165.673       50.769  941.898    0.000  941.898
324.00   891.419    0.000    0.000    0.000      458.454  195.850    0.000  195.850        0.000 1035.495    0.000 1035.495
325.00   799.632   17.543    0.000   17.543      502.120   55.167    0.000   55.167        0.000  781.849    0.000  781.849
326.00   805.273    9.723    0.000    9.723      305.232  214.009    0.000  214.009       10.154  792.003    0.000  792.003
327.00   781.547   14.161    0.000   14.161      303.200  153.740    0.000  153.740      132.000  680.310    0.000  680.310
328.00   737.788   17.474    0.000   17.474      403.331  108.345    0.000  108.345       20.308  657.187    0.000  657.187
329.00   774.716    8.032    0.000    8.032      364.117  128.924    0.000  128.924       81.231  649.848    0.000  649.848
330.00   794.432   32.762    0.000   32.762      462.864  123.649    0.000  123.649       81.231  558.463    0.000  558.463
331.00   723.826   54.532    0.000   54.532      181.842  349.547    0.000  349.547        0.000  639.694    0.000  639.694
332.00   687.881   98.211    0.000   98.211        9.425  456.465    0.000  456.465        0.000  578.570    0.000  578.570
333.00   767.806   68.264    0.000   68.264       30.437  480.373    0.000  480.373        0.000  558.463    0.000  558.463
334.00   762.476   12.682    0.000   12.682      117.164  350.542    0.000  350.542        0.000  649.848    0.000  649.848
335.00   860.703   12.259    0.000   12.259      519.068   70.385    0.000   70.385        0.000  883.388    0.000  883.388
336.00   804.117   20.052    0.000   20.052      370.689   97.968    0.000   97.968       81.231  639.694    0.000  639.694
337.00   779.746   30.930    0.000   30.930      310.248  153.913    0.000  153.913       91.385  669.955    0.000  669.955
338.00   807.134   17.966    0.000   17.966      363.512  199.568    0.000  199.568        0.000  649.848    0.000  649.848
339.00   734.674   39.568    0.000   39.568      310.766  244.272    0.000  244.272       30.462  771.695    0.000  771.695
340.00   772.259   17.995    0.000   17.995      475.488  114.138    0.000  114.138       40.616  690.062    0.000  690.062
341.00   780.086   15.007    0.000   15.007      410.897  136.620    0.000  136.620      132.000  668.950    0.000  668.950
342.00   816.572   21.771    0.000   21.771      385.907  180.718    0.000  180.718       20.308  710.772    0.000  710.772
343.00   784.626   14.796    0.000   14.796      419.630  113.619    0.000  113.619       30.462  812.310    0.000  812.310
344.00   802.883    6.975    0.000    6.975      456.162  106.356    0.000  106.356       81.231  669.352    0.000  669.352
345.00   784.675   13.105    0.000   13.105      423.131  106.183    0.000  106.183       20.308  731.079    0.000  731.079
346.00   794.224   20.912    0.000   20.912      425.164   89.408    0.000   89.408      162.462  690.464    0.000  690.464
347.00   755.193   16.021    0.000   16.021      469.176   83.615    0.000   83.615       81.231  670.156    0.000  670.156
348.00   760.150   22.025    0.000   22.025      396.456   58.971    0.000   58.971      152.308  477.031    0.000  477.031
349.00   777.295   14.881    0.000   14.881      440.728  123.649    0.000  123.649       40.616  690.464    0.000  690.464
350.00   740.761   11.823    0.000   11.823      437.096   81.799    0.000   81.799      182.770  588.523    0.000  588.523
351.00   753.894   20.193    0.000   20.193      431.476   85.344    0.000   85.344       20.308  710.772    0.000  710.772
352.00   719.003   15.712    0.000   15.712      412.712  127.454    0.000  127.454      101.539  669.955    0.000  669.955
353.00   744.233    0.000    0.000    0.000      402.941  114.138    0.000  114.138       20.308  812.310    0.000  812.310
354.00   696.151   19.587    0.000   19.587      407.351  104.367    0.000  104.367        0.000  751.387    0.000  751.387
355.00   746.306   12.471    0.000   12.471      246.174  248.898    0.000  248.898        0.000  761.541    0.000  761.541
356.00   716.844    7.609    0.000    7.609      367.014   73.671    0.000   73.671        0.000  660.002    0.000  660.002
357.00   735.205   12.259    0.000   12.259      314.485  130.999    0.000  130.999        0.000  619.387    0.000  619.387
358.00   824.152    7.398    0.000    7.398      337.701  129.356    0.000  129.356       71.077  670.156    0.000  670.156
359.00   764.064   24.941    0.000   24.941      334.286  108.085    0.000  108.085        0.000  619.387    0.000  619.387
360.00   805.208   14.162    0.000   14.162      430.611  167.056    0.000  167.056       30.462  873.234    0.000  873.234
361.00   807.539   28.957    0.000   28.957      180.719  353.568    0.000  353.568        0.000  680.310    0.000  680.310
362.00   756.952   23.884    0.000   23.884      307.826  269.089    0.000  269.089        0.000  639.493    0.000  639.493
363.00   686.124   32.973    0.000   32.973      344.316  163.252    0.000  163.252       50.769  599.079    0.000  599.079
364.00   799.564   45.866    0.000   45.866      155.988  426.720    0.000  426.720        0.000  741.233    0.000  741.233
365.00   804.442   66.553    0.000   66.553       36.144  499.094    0.000  499.094        0.000  697.803    0.000  697.803
366.00   835.948    7.398    0.000    7.398      235.885  266.322    0.000  266.322        0.000  761.541    0.000  761.541
367.00   841.218    0.000    0.000    0.000      413.404  133.161    0.000  133.161       10.154  719.317    0.000  719.317
368.00   710.027   15.641    0.000   15.641      424.126   58.971    0.000   58.971      213.231  385.847    0.000  385.847
369.00   756.425   16.698    0.000   16.698      427.153  144.575    0.000  144.575       90.581  740.831    0.000  740.831
370.00   712.631   36.144    0.000   36.144      383.313  139.948    0.000  139.948        0.000  574.951    0.000  574.951
371.00   680.299   13.950    0.000   13.950      235.280  220.666    0.000  220.666        0.000  487.386    0.000  487.386
372.00   890.067    7.186    0.000    7.186      364.722  106.529    0.000  106.529        0.000  731.079    0.000  731.079
373.00   877.054    4.861    0.000    4.861      410.334   91.310    0.000   91.310       10.154  639.694    0.000  639.694
374.00   815.282    7.186    0.000    7.186      422.829   60.874    0.000   60.874       40.616  771.695    0.000  771.695
375.00   711.224   12.048    0.000   12.048      381.584   57.069    0.000   57.069        0.000  720.925    0.000  720.925
376.00   846.401    0.634    0.000    0.634      347.083  144.575    0.000  144.575       20.308  761.541    0.000  761.541
377.00   838.030   11.625    0.000   11.625      305.319  231.734    0.000  231.734        0.000  922.998    0.000  922.998
378.00   818.669   16.417    0.000   16.417      246.348  186.166    0.000  186.166        0.000  792.003    0.000  792.003
379.00   754.019    9.089    0.000    9.089      315.782   63.381    0.000   63.381       30.462  232.936    0.000  232.936
380.00   844.962   14.162    0.000   14.162      372.417   60.787    0.000   60.787        0.000  436.617    0.000  436.617
381.00   891.821   16.487    0.000   16.487      475.056   70.385    0.000   70.385        0.000  679.908    0.000  679.908
382.00   803.792   26.844    0.000   26.844      146.823  392.046    0.000  392.046        0.000  750.985    0.000  750.985
383.00   755.275   21.167    0.000   21.167      126.762  391.355    0.000  391.355        0.000  750.784    0.000  750.784
384.00   715.367   33.607    0.000   33.607      236.577  239.516    0.000  239.516        0.000  741.233    0.000  741.233
385.00   747.819   15.007    0.000   15.007      304.281  156.680    0.000  156.680        0.000  568.617    0.000  568.617
386.00   767.185    4.861    0.000    4.861      266.062  172.504    0.000  172.504        0.000  548.310    0.000  548.310
387.00   743.034   33.184    0.000   33.184      119.240  201.038    0.000  201.038        0.000  282.499    0.000  282.499
388.00   660.827   15.641    0.000   15.641      229.314  158.496    0.000  158.496        0.000  444.559    0.000  444.559
389.00   650.402   14.796    0.000   14.796      246.953  194.813    0.000  194.813        0.000  497.540    0.000  497.540
390.00   757.515   29.157    0.000   29.157      191.613  243.840    0.000  243.840        0.000  436.617    0.000  436.617
391.00   787.804   20.772    0.000   20.772      356.854   68.483    0.000   68.483       20.308  445.765    0.000  445.765
392.00   805.512   27.452    0.000   27.452      202.335  294.856    0.000  294.856        0.000  476.428    0.000  476.428
393.00   680.180   17.966    0.000   17.966      206.399   87.333    0.000   87.333        0.000  152.308    0.000  152.308
394.00   736.281    7.821    0.000    7.821      360.485   60.787    0.000   60.787        0.000  538.156    0.000  538.156
395.00   759.583   14.796    0.000   14.796      329.097  167.316    0.000  167.316        0.000  538.156    0.000  538.156
396.00   790.970    9.934    0.000    9.934      384.438   26.632    0.000   26.632       10.154  536.949    0.000  536.949
397.00   796.919   15.698    0.000   15.698      347.083   96.931    0.000   96.931        0.000  537.955    0.000  537.955
398.00   791.375   15.206    0.000   15.206      319.846  127.281    0.000  127.281        0.000  558.463    0.000  558.463
399.00   763.571    0.000    0.000    0.000      369.219   97.017    0.000   97.017        0.000  748.170    0.000  748.170
400.00   767.910    0.000    0.000    0.000      309.642    0.000    0.000    0.000       10.154  345.232    0.000  345.232
401.00   730.561    0.000    0.000    0.000      439.085   13.316    0.000   13.316       91.385  497.540    0.000  497.540
402.00   569.471    8.456    0.000    8.456      272.029   56.939    0.000   56.939        0.000  253.847    0.000  253.847
403.00   619.364    7.512    0.000    7.512      153.308  117.769    0.000  117.769        0.000  253.847    0.000  253.847
404.00   548.031    0.000    0.000    0.000      173.109  160.787    0.000  160.787        0.000  345.232    0.000  345.232
405.00   622.769    0.000    0.000    0.000      245.223   83.701    0.000   83.701        0.000  426.463    0.000  426.463
406.00   599.817    0.000    0.000    0.000      268.224   86.940    0.000   86.940        0.000  416.309    0.000  416.309
407.00   609.065    0.000    0.000    0.000      185.431  209.253    0.000  209.253        0.000  558.463    0.000  558.463
408.00   743.123    0.000    0.000    0.000      206.356  280.891    0.000  280.891        0.000  558.463    0.000  558.463
409.00   771.903    0.000    0.000    0.000      394.813   68.222    0.000   68.222       10.154  456.925    0.000  456.925
410.00   688.750    0.000    0.000    0.000      340.771    3.805    0.000    3.805        0.000  335.078    0.000  335.078
411.00   632.047    0.000    0.000    0.000      284.480   56.636    0.000   56.636        0.000  375.694    0.000  375.694
412.00   649.367    7.146    0.000    7.146      336.145   39.774    0.000   39.774        0.000  365.540    0.000  365.540
413.00   563.203    8.062    0.000    8.062      271.769   58.710    0.000   58.710        0.000  304.616    0.000  304.616
414.00   736.800    3.298    0.000    3.298      294.424   45.655    0.000   45.655        0.000  426.463    0.000  426.463
415.00   724.892    0.000    0.000    0.000      286.382   91.136    0.000   91.136        0.000  396.001    0.000  396.001
416.00   674.733    9.795    0.000    9.795      340.338   58.406    0.000   58.406        0.000  406.155    0.000  406.155
417.00   743.163    0.000    0.000    0.000      331.000   75.570    0.000   75.570        0.000  588.925    0.000  588.925
418.00   570.025    4.947    0.000    4.947      241.505   34.241    0.000   34.241        0.000  304.616    0.000  304.616
419.00   618.026   17.955    0.000   17.955      167.835  119.064    0.000  119.064        0.000  263.800    0.000  263.800
420.00   571.540    0.000    0.000    0.000      283.269   72.200    0.000   72.200        0.000  355.386    0.000  355.386
421.00   639.807    5.130    0.000    5.130      345.612   28.143    0.000   28.143        0.000  345.232    0.000  345.232
422.00   606.603    0.000    0.000    0.000      250.239   36.144    0.000   36.144        0.000  304.616    0.000  304.616
423.00   594.712   14.037    0.000   14.037      222.395   60.830    0.000   60.830        0.000  335.078    0.000  335.078
424.00   688.565    3.960    0.000    3.960      241.592  168.610    0.000  168.610        0.000  416.309    0.000  416.309
425.00   558.212   76.358    0.000   76.358       13.316  306.096    0.000  306.096        0.000  355.386    0.000  355.386
426.00   573.720    0.000    0.000    0.000       69.520  228.145    0.000  228.145        0.000  314.770    0.000  314.770
427.00   588.422    2.479    0.000    2.479      150.281  208.773    0.000  208.773        0.000  314.770    0.000  314.770
428.00   584.044    0.000    0.000    0.000      216.775   60.395    0.000   60.395        0.000  192.924    0.000  192.924
429.00   679.646    0.000    0.000    0.000      269.521   58.233    0.000   58.233      101.539  233.539    0.000  233.539
430.00   545.048    0.000    0.000    0.000      199.395   22.480    0.000   22.480        0.000  121.847    0.000  121.847
431.00   605.166    0.000    0.000    0.000      321.099    0.000    0.000    0.000      142.154  182.770    0.000  182.770
432.00   590.671    0.000    0.000    0.000      304.195    3.805    0.000    3.805       60.923  324.924    0.000  324.924
433.00   584.763    0.000    0.000    0.000      312.538   17.121    0.000   17.121        0.000  192.924    0.000  192.924
434.00   611.669    0.000    0.000    0.000      302.809   28.230    0.000   28.230        0.000  293.457    0.000  293.457
435.00   682.166    3.298    0.000    3.298      363.252    9.511    0.000    9.511       81.231  436.617    0.000  436.617
436.00   612.110    0.000    0.000    0.000      298.142    9.468    0.000    9.468       50.769  304.616    0.000  304.616
437.00   576.854    0.000    0.000    0.000      272.893    5.707    0.000    5.707      101.539  111.693    0.000  111.693
438.00   582.640    8.611    0.000    8.611      271.769   24.470    0.000   24.470       20.308  264.001    0.000  264.001
439.00   584.616    0.000    0.000    0.000      330.264   13.142    0.000   13.142      121.847  223.385    0.000  223.385
440.00   575.234    6.539    0.000    6.539      334.372   15.132    0.000   15.132      101.539  243.693    0.000  243.693
441.00   661.697    7.512    0.000    7.512      335.929   43.753    0.000   43.753       81.231  415.505    0.000  415.505
442.00   597.902   10.218    0.000   10.218      218.592   49.460    0.000   49.460        0.000  203.078    0.000  203.078
443.00   633.417    0.000    0.000    0.000      321.229   34.068    0.000   34.068      101.539  365.339    0.000  365.339
444.00   713.840   12.276    0.000   12.276      366.020   24.730    0.000   24.730      172.616  344.428    0.000  344.428
445.00   636.070    0.000    0.000    0.000      316.906   32.339    0.000   32.339      243.090  264.001    0.000  264.001
446.00   626.420    3.890    0.000    3.890      246.261   87.419    0.000   87.419        0.000  467.078    0.000  467.078
447.00   573.908   61.839    0.000   61.839       89.322  255.686    0.000  255.686        0.000  375.694    0.000  375.694
448.00   613.813   32.594    0.000   32.594      219.629  157.545    0.000  157.545       20.308  446.771    0.000  446.771
449.00   569.268    6.341    0.000    6.341      254.043  126.330    0.000  126.330       91.385  426.463    0.000  426.463
450.00   638.615   32.464    0.000   32.464      213.014  193.472    0.000  193.472        0.000  477.232    0.000  477.232
451.00   670.657   31.915    0.000   31.915      163.425  287.680    0.000  287.680        0.000  628.535    0.000  628.535
452.00   517.679   86.728    0.000   86.728      155.556  218.029    0.000  218.029        0.000  487.386    0.000  487.386
453.00   590.013   61.174    0.000   61.174      207.091  152.444    0.000  152.444        0.000  416.108    0.000  416.108
454.00   643.760   10.810    0.000   10.810      180.891  200.866    0.000  200.866        0.000  546.902    0.000  546.902
455.00   618.075   12.825    0.000   12.825      184.696  222.050    0.000  222.050        0.000  466.274    0.000  466.274
456.00   574.809   72.413    0.000   72.413      180.286  193.170    0.000  193.170        0.000  436.416    0.000  436.416
457.00   691.042    1.832    0.000    1.832      279.638  181.497    0.000  181.497        0.000  577.565    0.000  577.565
458.00   610.980   10.542    0.000   10.542      256.897  123.044    0.000  123.044        0.000  497.540    0.000  497.540
459.00   664.942    2.015    0.000    2.015      297.796  101.081    0.000  101.081        0.000  547.907    0.000  547.907
460.00   578.962    5.891    0.000    5.891      239.992  101.168    0.000  101.168        0.000  406.155    0.000  406.155
461.00   596.874    8.456    0.000    8.456      235.712  114.484    0.000  114.484        0.000  365.339    0.000  365.339
462.00   632.326   15.657    0.000   15.657      226.114  197.839    0.000  197.839        0.000  497.339    0.000  497.339
463.00   611.822    0.733    0.000    0.733      235.972  139.387    0.000  139.387        0.000  477.232    0.000  477.232
464.00   628.114    0.000    0.000    0.000      333.075   73.671    0.000   73.671        0.000  548.310    0.000  548.310
465.00   585.339    0.000    0.000    0.000      339.128   40.467    0.000   40.467        0.000  375.694    0.000  375.694
466.00   623.417    0.000    0.000    0.000      294.510  120.450    0.000  120.450        0.000  528.002    0.000  528.002
467.00   618.993    0.000    0.000    0.000      279.292   93.818    0.000   93.818        0.000  477.232    0.000  477.232
468.00   662.775    0.000    0.000    0.000      364.809   34.501    0.000   34.501        0.000  566.808    0.000  566.808
469.00   665.649    0.000    0.000    0.000      325.034   21.877    0.000   21.877        0.000  456.925    0.000  456.925
470.00   659.186    0.000    0.000    0.000      348.207   78.859    0.000   78.859       20.308  568.416    0.000  568.416
471.00   604.295    0.000    0.000    0.000      316.560   38.478    0.000   38.478      121.847  395.599    0.000  395.599
472.00   553.342    0.000    0.000    0.000      152.876  229.746    0.000  229.746        0.000  487.386    0.000  487.386
473.00   656.872   24.096    0.000   24.096      308.864  151.924    0.000  151.924        0.000  617.979    0.000  617.979
474.00   614.614    7.666    0.000    7.666      250.325  112.582    0.000  112.582        0.000  416.309    0.000  416.309
475.00   720.875   39.472    0.000   39.472      228.103  252.746    0.000  252.746        0.000  557.458    0.000  557.458
476.00   635.131   15.207    0.000   15.207      116.819  281.973    0.000  281.973        0.000  446.771    0.000  446.771
477.00   684.490    0.000    0.000    0.000      394.554   42.197    0.000   42.197      182.770  294.261    0.000  294.261
478.00   651.137    0.000    0.000    0.000      291.311   85.949    0.000   85.949        0.000  477.232    0.000  477.232
479.00   674.384    0.000    0.000    0.000      378.298   77.908    0.000   77.908        0.000  668.950    0.000  668.950
480.00   601.345    0.000    0.000    0.000      281.670   97.276    0.000   97.276       91.385  304.616    0.000  304.616
481.00   629.845    0.000    0.000    0.000      293.127  191.181    0.000  191.181        0.000  670.156    0.000  670.156
482.00   640.696    0.000    0.000    0.000      286.642   94.164    0.000   94.164       20.308  465.671    0.000  465.671
483.00   638.002    0.000    0.000    0.000      298.661  109.296    0.000  109.296       40.616  436.617    0.000  436.617
484.00   680.001    0.000    0.000    0.000      261.220  139.083    0.000  139.083        0.000  507.694    0.000  507.694
485.00   670.360    0.000    0.000    0.000      332.211  127.800    0.000  127.800        0.000  678.701    0.000  678.701
486.00   702.300    0.000    0.000    0.000      382.102   78.340    0.000   78.340        0.000  649.848    0.000  649.848
487.00   675.598    0.000    0.000    0.000      337.572  124.860    0.000  124.860        0.000  639.694    0.000  639.694
488.00   602.557    0.000    0.000    0.000      364.809   69.693    0.000   69.693        0.000  558.463    0.000  558.463
489.00   604.788    0.000    0.000    0.000      209.772  207.437    0.000  207.437       10.154  639.694    0.000  639.694
490.00   582.368    9.034    0.000    9.034      204.454  213.230    0.000  213.230        0.000  487.386    0.000  487.386
491.00   516.199   88.421    0.000   88.421       28.448  391.787    0.000  391.787        0.000  477.031    0.000  477.031
492.00   564.841   27.634    0.000   27.634        0.000  412.626    0.000  412.626        0.000  567.612    0.000  567.612
493.00   582.958   13.206    0.000   13.206       80.458  282.837    0.000  282.837        0.000  324.924    0.000  324.924
494.00   628.924   33.031    0.000   33.031      156.594  277.044    0.000  277.044        0.000  538.156    0.000  538.156
495.00   590.027   51.674    0.000   51.674      163.252  249.115    0.000  249.115        0.000  477.031    0.000  477.031
496.00   631.844   30.987    0.000   30.987      174.925  226.720    0.000  226.720        0.000  487.386    0.000  487.386
497.00   702.041   16.487    0.000   16.487      237.009  175.012    0.000  175.012        0.000  527.801    0.000  527.801
498.00   699.847   29.001    0.000   29.001      283.961  178.297    0.000  178.297        0.000  588.925    0.000  588.925
499.00   761.356    6.807    0.000    6.807      260.702  182.448    0.000  182.448        0.000  421.637    0.000  421.637
500.00   692.431    0.366    0.000    0.366      128.751  340.858    0.000  340.858        0.000  576.559    0.000  576.559
501.00   674.609    2.015    0.000    2.015      195.764  228.881    0.000  228.881        0.000  568.617    0.000  568.617
502.00   700.841   11.994    0.000   11.994      334.199  117.251    0.000  117.251        0.000  496.937    0.000  496.937
503.00   709.585    0.000    0.000    0.000      315.263   98.055    0.000   98.055        0.000  599.079    0.000  599.079
504.00   655.133    0.000    0.000    0.000      283.789  108.604    0.000  108.604        0.000  454.512    0.000  454.512
505.00   669.988    0.000    0.000    0.000      169.305  178.557    0.000  178.557        0.000  385.244    0.000  385.244
506.00   632.255    0.000    0.000    0.000      223.088  153.827    0.000  153.827        0.000  497.540    0.000  497.540
507.00   727.533    0.000    0.000    0.000      320.624  102.638    0.000  102.638        0.000  474.216    0.000  474.216
508.00   736.777    0.000    0.000    0.000      378.904   43.321    0.000   43.321       10.154  454.311    0.000  454.311
509.00   669.097    0.000    0.000    0.000      342.241   61.047    0.000   61.047        0.000  585.306    0.000  585.306
510.00   619.244    0.000    0.000    0.000      243.924  117.424    0.000  117.424        0.000  334.073    0.000  334.073
511.00   643.624    0.000    0.000    0.000      367.576   48.855    0.000   48.855        0.000  507.493    0.000  507.493
512.00   647.808    0.000    0.000    0.000      420.841   31.302    0.000   31.302        0.000  617.778    0.000  617.778
513.00   693.846    0.000    0.000    0.000      193.775  219.283    0.000  219.283        0.000  507.694    0.000  507.694
514.00   664.151   15.926    0.000   15.926       50.325  310.075    0.000  310.075        0.000  415.304    0.000  415.304
515.00   595.241   45.911    0.000   45.911       26.200  334.199    0.000  334.199        0.000  396.001    0.000  396.001
516.00   633.949    0.000    0.000    0.000      268.224   73.325    0.000   73.325       10.154  396.001    0.000  396.001
517.00   697.494    0.183    0.000    0.183      171.207  184.610    0.000  184.610        0.000  416.309    0.000  416.309
518.00   691.716   10.556    0.000   10.556       98.919  315.263    0.000  315.263        0.000  538.156    0.000  538.156
519.00   706.058    0.000    0.000    0.000      168.008  250.412    0.000  250.412        0.000  596.867    0.000  596.867
520.00   767.256    0.000    0.000    0.000       16.688  427.585    0.000  427.585        0.000  514.028    0.000  514.028
521.00   612.198  106.092    0.000  106.092       20.925  405.751    0.000  405.751        0.000  467.078    0.000  467.078
522.00   531.101   98.935    0.000   98.935       22.395  369.695    0.000  369.695        0.000  464.264    0.000  464.264
523.00   627.499   11.202    0.000   11.202        7.263  347.602    0.000  347.602        0.000  456.120    0.000  456.120
524.00   737.648   16.064    0.000   16.064      189.798  254.130    0.000  254.130        0.000  648.039    0.000  648.039
525.00   640.396    5.707    0.000    5.707      240.208  130.740    0.000  130.740        0.000  487.386    0.000  487.386
526.00   664.416   13.950    0.000   13.950      273.066  105.102    0.000  105.102       50.769  355.386    0.000  355.386
527.00   581.875    6.413    0.000    6.413      239.171  143.407    0.000  143.407        0.000  395.800    0.000  395.800
528.00   622.909    8.243    0.000    8.243      206.226  188.069    0.000  188.069        0.000  476.629    0.000  476.629
529.00   601.258    0.000    0.000    0.000      209.253  147.169    0.000  147.169       10.154  467.078    0.000  467.078
530.00   628.057    0.000    0.000    0.000      340.425   41.072    0.000   41.072        0.000  446.771    0.000  446.771
531.00   575.701    0.183    0.000    0.183      235.712  123.044    0.000  123.044        0.000  416.309    0.000  416.309
532.00   613.141    0.000    0.000    0.000      355.470   58.712    0.000   58.712        0.000  548.310    0.000  548.310
533.00   643.142    0.000    0.000    0.000      374.104   49.025    0.000   49.025        0.000  548.310    0.000  548.310
534.00   677.147    3.298    0.000    3.298      185.341  216.514    0.000  216.514        0.000  456.925    0.000  456.925
535.00   630.258    6.413    0.000    6.413       90.963  315.607    0.000  315.607        0.000  538.156    0.000  538.156
536.00   659.199   12.092    0.000   12.092      138.608  244.791    0.000  244.791        0.000  446.771    0.000  446.771
537.00   669.617    3.115    0.000    3.115      158.366  223.693    0.000  223.693        0.000  467.078    0.000  467.078
538.00   653.765   19.519    0.000   19.519       99.784  287.593    0.000  287.593        0.000  406.155    0.000  406.155
539.00   657.440   11.697    0.000   11.697      169.132  235.280    0.000  235.280        0.000  426.463    0.000  426.463
540.00   719.199   21.365    0.000   21.365       47.990  388.501    0.000  388.501        0.000  537.150    0.000  537.150
541.00   684.476   21.207    0.000   21.207      181.583  243.581    0.000  243.581        0.000  497.540    0.000  497.540
542.00   676.139   31.917    0.000   31.917       98.919  309.037    0.000  309.037        0.000  609.233    0.000  609.233
543.00   742.750   14.474    0.000   14.474      141.721  327.714    0.000  327.714        0.000  669.553    0.000  669.553
544.00   689.709   20.252    0.000   20.252      106.442  297.796    0.000  297.796        0.000  538.156    0.000  538.156
545.00   615.982   23.593    0.000   23.593      233.118  185.042    0.000  185.042        0.000  446.771    0.000  446.771
546.00   635.665    8.978    0.000    8.978      244.791  199.914    0.000  199.914       10.154  467.078    0.000  467.078
547.00   659.445   41.497    0.000   41.497       94.596  329.962    0.000  329.962        0.000  578.771    0.000  578.771
548.00   688.474   38.737    0.000   38.737      202.508  294.684    0.000  294.684        0.000  648.240    0.000  648.240
549.00   626.616   51.674    0.000   51.674      167.316  255.254    0.000  255.254        0.000  486.984    0.000  486.984
550.00   638.412   31.481    0.000   31.481      205.016  242.889    0.000  242.889        0.000  538.156    0.000  538.156
551.00   679.471   21.348    0.000   21.348      180.027  247.299    0.000  247.299        0.000  628.133    0.000  628.133
552.00   685.306    0.000    0.000    0.000      125.465  285.086    0.000  285.086        0.000  506.488    0.000  506.488
553.00   617.781    3.608    0.000    3.608       60.874  378.817    0.000  378.817        0.000  466.073    0.000  466.073
554.00   633.584    0.916    0.000    0.916       22.741  357.978    0.000  357.978        0.000  435.410    0.000  435.410
555.00   699.884    0.000    0.000    0.000      231.994  207.524    0.000  207.524        0.000  516.641    0.000  516.641
556.00   663.565   13.105    0.000   13.105       41.851  344.835    0.000  344.835        0.000  497.540    0.000  497.540
557.00   591.461    0.000    0.000    0.000      151.665  231.735    0.000  231.735        0.000  446.771    0.000  446.771
558.00   574.168   31.071    0.000   31.071       15.218  349.332    0.000  349.332        0.000  496.334    0.000  496.334
559.00   537.734   76.307    0.000   76.307        0.000  365.847    0.000  365.847        0.000  507.694    0.000  507.694
560.00   561.569   63.117    0.000   63.117        0.000  368.527    0.000  368.527        0.000  375.694    0.000  375.694
561.00   577.118   20.714    0.000   20.714       20.925  316.041    0.000  316.041        0.000  426.061    0.000  426.061
562.00   622.953    0.000    0.000    0.000      178.470  187.636    0.000  187.636        0.000  385.847    0.000  385.847
563.00   624.355    0.000    0.000    0.000      119.845  221.964    0.000  221.964        0.000  406.155    0.000  406.155
564.00   627.842    0.000    0.000    0.000       62.776  336.447    0.000  336.447        0.000  436.617    0.000  436.617
565.00   528.734   66.290    0.000   66.290        5.707  380.373    0.000  380.373        0.000  567.210    0.000  567.210
566.00   539.025   55.501    0.000   55.501        0.000  411.243    0.000  411.243        0.000  619.186    0.000  619.186
567.00   571.851   23.462    0.000   23.462        0.000  383.356    0.000  383.356        0.000  517.647    0.000  517.647
568.00   607.982   53.024    0.000   53.024       20.925  428.795    0.000  428.795        0.000  609.233    0.000  609.233
569.00   651.790   63.409    0.000   63.409       24.730  388.847    0.000  388.847        0.000  436.014    0.000  436.014
570.00   627.388   69.683    0.000   69.683       43.753  359.751    0.000  359.751        0.000  586.311    0.000  586.311
571.00   616.605   50.108    0.000   50.108       26.632  364.939    0.000  364.939        0.000  504.678    0.000  504.678
572.00   583.235   62.733    0.000   62.733        0.000  345.786    0.000  345.786        0.000  354.380    0.000  354.380
573.00   608.793   77.443    0.000   77.443       30.437  381.844    0.000  381.844        0.000  423.849    0.000  423.849
574.00   644.495   38.295    0.000   38.295       34.068  328.666    0.000  328.666        0.000  516.843    0.000  516.843
575.00   548.728   59.982    0.000   59.982       76.092  299.353    0.000  299.353        0.000  456.925    0.000  456.925
576.00   633.901   47.771    0.000   47.771        0.000  367.489    0.000  367.489        0.000  477.232    0.000  477.232
577.00   598.960   64.653    0.000   64.653       28.362  346.305    0.000  346.305        0.000  436.617    0.000  436.617
578.00   606.512   23.042    0.000   23.042       39.948  279.984    0.000  279.984        0.000  436.617    0.000  436.617
579.00   569.534    9.612    0.000    9.612      163.252  146.996    0.000  146.996        0.000  406.155    0.000  406.155
580.00   537.503    8.174    0.000    8.174       54.734  274.190    0.000  274.190        0.000  324.924    0.000  324.924
581.00   562.497   10.838    0.000   10.838        1.902  343.279    0.000  343.279        0.000  406.155    0.000  406.155
582.00   569.218   21.364    0.000   21.364       89.408  294.467    0.000  294.467        0.000  497.540    0.000  497.540
583.00   646.784    9.259    0.000    9.259      138.868  261.220    0.000  261.220        0.000  487.386    0.000  487.386
584.00   637.746    8.666    0.000    8.666      155.729  373.975    0.000  373.975        0.000  649.848    0.000  649.848
585.00   575.378   78.940    0.000   78.940      175.011  233.291    0.000  233.291        0.000  436.416    0.000  436.416
586.00   634.993   11.625    0.000   11.625      186.252  231.129    0.000  231.129        0.000  436.416    0.000  436.416
587.00   616.460    0.634    0.000    0.634      256.334  145.608    0.000  145.608       10.154  517.446    0.000  517.446
588.00   672.250    0.000    0.000    0.000      323.304  133.804    0.000  133.804      152.308  548.310    0.000  548.310
589.00   658.305    0.000    0.000    0.000      313.620  103.626    0.000  103.626      121.847  538.156    0.000  538.156
590.00   631.544   12.092    0.000   12.092      304.583  113.271    0.000  113.271       50.769  453.909    0.000  453.909
591.00   604.610   10.993    0.000   10.993      279.811  127.623    0.000  127.623        0.000  556.855    0.000  556.855
592.00   669.139    6.046    0.000    6.046      309.642  107.995    0.000  107.995       71.077  507.694    0.000  507.694
593.00   664.679    0.000    0.000    0.000      320.105  126.457    0.000  126.457       60.923  517.446    0.000  517.446
594.00   619.444    0.000    0.000    0.000      320.537  102.332    0.000  102.332        0.000  586.311    0.000  586.311
595.00   672.353    8.978    0.000    8.978      148.206  277.472    0.000  277.472        0.000  649.848    0.000  649.848
596.00   679.445   36.569    0.000   36.569      110.074  281.836    0.000  281.836        0.000  578.771    0.000  578.771
597.00   586.514   65.581    0.000   65.581      100.735  329.311    0.000  329.311        0.000  568.617    0.000  568.617
598.00   610.280   23.549    0.000   23.549      195.159  203.459    0.000  203.459        0.000  406.155    0.000  406.155
599.00   580.283   14.291    0.000   14.291      201.211  189.797    0.000  189.797        0.000  467.078    0.000  467.078
600.00   582.665   12.276    0.000   12.276      153.913  235.712    0.000  235.712        0.000  487.386    0.000  487.386
601.00   617.710   11.895    0.000   11.895      167.402  175.011    0.000  175.011        0.000  436.617    0.000  436.617
602.00   610.147   13.558    0.000   13.558      133.161  178.729    0.000  178.729        0.000  355.386    0.000  355.386
603.00   515.955   14.291    0.000   14.291      152.919  169.305    0.000  169.305        0.000  355.185    0.000  355.185
604.00   648.649   12.276    0.000   12.276      184.696  155.815    0.000  155.815        0.000  375.694    0.000  375.694
605.00   639.155   18.913    0.000   18.913      170.083  167.402    0.000  167.402        0.000  385.847    0.000  385.847
606.00   608.259   27.790    0.000   27.790       41.851  332.124    0.000  332.124        0.000  375.694    0.000  375.694
607.00   638.687   14.474    0.000   14.474       77.475  279.378    0.000  279.378        0.000  345.232    0.000  345.232
608.00   665.781    5.130    0.000    5.130       86.987  231.302    0.000  231.302        0.000  396.001    0.000  396.001
609.00   545.013   20.464    0.000   20.464      158.496  155.643    0.000  155.643        0.000  375.694    0.000  375.694
610.00   636.615   30.933    0.000   30.933      142.499  197.320    0.000  197.320        0.000  385.847    0.000  385.847
611.00   599.847   20.533    0.000   20.533      189.970  192.175    0.000  192.175        0.000  477.232    0.000  477.232
612.00   591.558   18.067    0.000   18.067      208.734  184.004    0.000  184.004        0.000  446.771    0.000  446.771
613.00   543.757    0.366    0.000    0.366       94.293  230.783    0.000  230.783        0.000  345.232    0.000  345.232
614.00   564.813   10.640    0.000   10.640      222.569   98.574    0.000   98.574        0.000  385.847    0.000  385.847
615.00   536.807    0.000    0.000    0.000      237.441  113.619    0.000  113.619       20.308  385.646    0.000  385.646
616.00   563.321    1.282    0.000    1.282      214.095  160.053    0.000  160.053        0.000  406.155    0.000  406.155
617.00   714.057   18.942    0.000   18.942      171.120  180.546    0.000  180.546        0.000  406.155    0.000  406.155
618.00   723.977   31.721    0.000   31.721      110.160  327.453    0.000  327.453        0.000  487.386    0.000  487.386
619.00   773.597   31.748    0.000   31.748      214.614  167.314    0.000  167.314        0.000  363.931    0.000  363.931
620.00   598.211   34.441    0.000   34.441      148.379  241.592    0.000  241.592        0.000  456.925    0.000  456.925
621.00   740.070   10.118    0.000   10.118       56.291  376.609    0.000  376.609        0.000  445.363    0.000  445.363
622.00   746.105   12.077    0.000   12.077      205.362  247.945    0.000  247.945        0.000  586.512    0.000  586.512
623.00   729.861   44.550    0.000   44.550      215.392  242.625    0.000  242.625        0.000  647.134    0.000  647.134
624.00   642.936   20.490    0.000   20.490      157.718  169.564    0.000  169.564        0.000  273.954    0.000  273.954
625.00   685.992   31.609    0.000   31.609      241.592  148.293    0.000  148.293        0.000  345.232    0.000  345.232
626.00   712.891    3.481    0.000    3.481      218.764  162.905    0.000  162.905        0.000  467.078    0.000  467.078
627.00   722.981   13.600    0.000   13.600      185.993  168.872    0.000  168.872        0.000  365.540    0.000  365.540
628.00   710.041    6.779    0.000    6.779      163.598  190.143    0.000  190.143        0.000  335.078    0.000  335.078
629.00   733.659    5.680    0.000    5.680      199.136  157.458    0.000  157.458        0.000  264.001    0.000  264.001
630.00   708.194   20.858    0.000   20.858      197.752  149.417    0.000  149.417        0.000  274.155    0.000  274.155
631.00   661.412    8.935    0.000    8.935      171.207  135.236    0.000  135.236        0.000  294.463    0.000  294.463
632.00   702.536   13.614    0.000   13.614      200.692  187.980    0.000  187.980        0.000  324.924    0.000  324.924
633.00   825.523   38.696    0.000   38.696      330.046  269.300    0.000  269.300       40.616  769.482    0.000  769.482
634.00   874.714    8.794    0.000    8.794      361.604  328.143    0.000  328.143       10.154  901.982    0.000  901.982
635.00   911.833   12.459    0.000   12.459      199.089  628.535    0.000  628.535        0.000 1278.381    0.000 1278.381
636.00   931.508   18.911    0.000   18.911      456.848  410.160    0.000  410.160      101.539 1265.210    0.000 1265.210
637.00   867.239   40.402    0.000   40.402      367.441  319.195    0.000  319.195       20.308 1030.264    0.000 1030.264
638.00   820.205   10.627    0.000   10.627      535.836  225.898    0.000  225.898       40.616 1125.569    0.000 1125.569
639.00   937.625    5.863    0.000    5.863      486.982  347.125    0.000  347.125       50.769 1095.611    0.000 1095.611
640.00  1130.492   13.741    0.000   13.741      568.593  550.867    0.000  550.867       10.154 1655.763    0.000 1655.763
641.00  1067.608   10.245    0.000   10.245      438.640  619.614    0.000  619.614       40.414 1460.541    0.000 1460.541
642.00  1099.189   10.443    0.000   10.443     1168.380  546.426    0.000  546.426     1613.560 1690.460    0.000 1690.460
643.00   997.586  105.019    0.000  105.019      945.398  765.444    0.000  765.444      264.001 2623.613  707.957 1915.657
644.00   843.596  212.682    0.000  212.682      811.966  621.906    0.000  621.906      121.847 2485.887  476.124 2009.763
645.00   870.459  226.768    0.000  226.768      744.944  558.667    3.718  554.949        0.000 2190.316  434.803 1755.513
646.00   824.636  279.656    0.000  279.656      579.236  833.787   98.789  734.998        0.000 2642.507  345.131 2297.375
647.00   958.959  149.090    0.000  149.090      881.944  727.059    0.000  727.059       40.212 2833.311  617.875 2215.436
648.00   935.296  136.275    0.000  136.275      794.613  789.229    0.000  789.229      970.943 2007.142    0.000 2007.142
649.00   918.881  145.427    0.000  145.427      376.655  970.947    0.000  970.947       10.154 2653.681    0.000 2653.681
650.00  1015.000  138.971    0.000  138.971      233.031 1141.205    0.000 1141.205        0.000 2365.854    0.000 2365.854
651.00  1080.739   39.136    0.000   39.136      631.563  618.502    0.000  618.502      284.108 2025.750    0.000 2025.750
652.00   819.094  154.616    0.000  154.616      272.583  828.998    0.000  828.998        0.000 2076.108    0.000 2076.108
653.00   835.517  168.015    0.000  168.015      411.281  734.844    0.000  734.844       80.829 2041.331    0.000 2041.331
654.00   918.122  141.420    0.000  141.420      469.174  734.910    0.000  734.910      132.000 2155.422  101.539 2053.884
655.00   786.187  205.201    0.000  205.201      446.171  850.593    0.000  850.593        0.000 2633.045    0.000 2633.045
656.00   966.735   43.516    0.000   43.516      276.681 1069.502    0.000 1069.502       40.212 2562.164    0.000 2562.164
657.00   944.466  129.048    0.000  129.048      405.521  977.367    0.000  977.367        0.000 2368.141    0.000 2368.141
658.00  1060.186   92.674    0.000   92.674      458.704 1060.948    0.000 1060.948       59.717 2589.939    0.000 2589.939
659.00  1113.113   15.430    0.000   15.430      795.656  839.032    0.000  839.032      536.342 2622.397    0.000 2622.397
660.00  1101.911    0.000    0.000    0.000      599.915 1001.597    0.000 1001.597      446.771 2574.260    0.000 2574.260
661.00  1023.001   97.916    0.000   97.916      719.969  722.691    0.000  722.691      477.232 1896.564    0.000 1896.564
662.00  1048.919  116.863    0.000  116.863      218.721  992.777    0.000  992.777       60.923 1928.433    0.000 1928.433
663.00  1021.810  121.085    0.000  121.085      332.962 1165.276    0.000 1165.276        0.000 2681.116   10.053 2671.063
664.00   992.830   72.305    0.000   72.305      271.164  790.794    0.000  790.794        0.000 1643.119  111.693 1531.426
665.00   888.370  117.641    0.000  117.641      234.760  832.644    0.000  832.644        0.000 2020.622   71.077 1949.545
666.00   913.495   41.315    0.000   41.315      215.652  751.408    0.000  751.408        0.000 1756.621    0.000 1756.621
667.00   891.474  131.864    0.000  131.864      280.844  767.554    0.000  767.554        0.000 1830.396    0.000 1830.396
668.00   783.457  111.235    0.000  111.235      439.080  566.538    0.000  566.538        0.000 1360.217    0.000 1360.217
669.00   819.142   79.896    0.000   79.896      270.818  810.501    0.000  810.501        0.000 1665.035    0.000 1665.035
670.00  1020.661   36.537    0.000   36.537      264.843  778.730    0.000  778.730        0.000 1724.550    0.000 1724.550
671.00   970.998   38.834    0.000   38.834      438.349  588.403    0.000  588.403        0.000 1694.287   30.462 1663.826
672.00   974.521   81.808    0.000   81.808      570.767  668.120    0.000  668.120        0.000 2127.578   70.472 2057.106
673.00  1049.967    0.000    0.000    0.000      919.304  213.057    0.000  213.057      111.693 1713.889  618.480 1095.410
674.00   933.395   51.472    0.000   51.472      674.186  558.030    0.000  558.030      142.154 1969.223    0.000 1969.223
675.00   915.450   66.416    0.000   66.416      479.379  584.196    0.000  584.196       30.462 1740.219    0.000 1740.219
676.00   800.288  160.582    0.000  160.582      486.882  564.329    0.000  564.329      130.690 1556.048    0.000 1556.048
677.00  1027.731  108.417    0.000  108.417      674.560  743.138   63.808  679.329       30.260 2343.116 1031.564 1311.552
678.00   957.748  106.924    0.000  106.924      731.959  665.152    0.000  665.152       90.077 2463.449  535.535 1927.913
679.00   855.690  233.346    0.000  233.346      227.580  948.830    0.000  948.830        0.000 1805.568  181.462 1624.106
680.00   754.448  177.703    0.000  177.703      287.502  593.507    0.000  593.507       40.616 1492.918    0.000 1492.918
681.00   981.729   99.805    0.000   99.805      761.116  496.277    0.000  496.277      456.925 1691.062  454.405 1236.657
682.00   928.018  146.554    0.000  146.554      537.980  576.522    0.000  576.522      300.994 1665.228    0.000 1665.228
683.00   808.020  102.232    0.000  102.232      616.957  361.219    0.000  361.219      201.062 1390.763    0.000 1390.763
684.00   926.110   96.145    0.000   96.145      962.793  320.356    0.000  320.356     1250.719 1111.287    0.000 1111.287
685.00   815.674  101.399    0.000  101.399      577.625  546.250    0.000  546.250      453.397 1602.584    0.000 1602.584
686.00   955.024  118.467    0.000  118.467      960.026  358.016    0.000  358.016      978.678 1809.691    0.000 1809.691
687.00   902.487  122.617    0.000  122.617      714.819  562.667    0.000  562.667      241.274 2032.565    0.000 2032.565
688.00   919.829  124.198    0.000  124.198      757.401  482.728    0.000  482.728      172.515 2197.832    0.000 2197.832
689.00   898.097  121.248    0.000  121.248      917.704  325.322    0.000  325.322      890.719 1384.228    0.000 1384.228
690.00   916.831  108.990    0.000  108.990      982.761  320.791    0.000  320.791      977.368 1282.190    0.000 1282.190
691.00   926.792  172.821    0.000  172.821      812.418  398.616    0.000  398.616      382.320 1653.955    0.000 1653.955
692.00   908.279  138.331    0.000  138.331      798.513  420.530    0.000  420.530      354.882 2126.975    0.000 2126.975
693.00   919.831  109.886    0.000  109.886      894.367  452.641    0.000  452.641      373.883 2137.016    0.000 2137.016
694.00   904.423  155.354    0.000  155.354      755.221  469.429    0.000  469.429      663.504 1483.456    0.000 1483.456
695.00   941.238  148.788    0.000  148.788      984.327  461.249    0.000  461.249      643.701 1740.319    0.000 1740.319
696.00   824.236  106.550    0.000  106.550      485.086  636.506    0.000  636.506       81.231 1863.679    0.000 1863.679
697.00   868.179  125.092    0.000  125.092      664.013  606.344    0.000  606.344      283.704 2103.441    0.000 2103.441
698.00   789.813  122.978    0.000  122.978      730.027  401.199    0.000  401.199      172.213 1847.987    0.000 1847.987
699.00   829.545  127.823    0.000  127.823      768.209  471.370    0.000  471.370      365.540 1863.277    0.000 1863.277
700.00   799.029  131.168    0.000  131.168      723.672  316.501    0.000  316.501      552.421 1470.988    0.000 1470.988
701.00   885.115   57.143    0.000   57.143      681.614  460.862    0.000  460.862       30.462 1799.340    0.000 1799.340
702.00   894.596  135.238    0.000  135.238      539.294  741.487    0.000  741.487        0.000 2086.663    0.000 2086.663
703.00   940.127  158.435    0.000  158.435      667.044  816.630    0.000  816.630       50.265 2745.655    0.000 2745.655
704.00   924.414  130.073    0.000  130.073      488.111  869.937    0.000  869.937      111.693 2394.199    0.000 2394.199
705.00   906.766  202.314    0.000  202.314      840.027  797.343    0.000  797.343      344.930 2675.688    0.000 2675.688
706.00   882.011  113.291    0.000  113.291      730.049  482.666    0.000  482.666       60.923 2012.077    0.000 2012.077
707.00   900.218  102.334    0.000  102.334      700.102  696.018    0.000  696.018      362.919 2366.337    0.000 2366.337
708.00  1069.737   18.461    0.000   18.461      874.269  514.776    0.000  514.776       70.273 2311.661    0.000 2311.661
709.00   972.665   88.594    0.000   88.594      680.020  514.586    0.000  514.586      415.704 1391.164  221.474 1169.690
710.00   952.093   48.158    0.000   48.158     1058.238  203.330    0.000  203.330      542.566 1983.501    0.000 1983.501
711.00   958.037   85.919    0.000   85.919      941.085  275.831    0.000  275.831      372.375 1724.636    0.000 1724.636
712.00   765.616  176.138    0.000  176.138      455.978  556.416    0.000  556.416       40.414 1835.837  213.231 1622.605
713.00   816.133  158.339    0.000  158.339      537.003  522.996    0.000  522.996      121.847 1724.850  253.847 1471.003
714.00   836.990  172.889    0.000  172.889      331.214  766.057    0.000  766.057        0.000 1848.006    0.000 1848.006
715.00   878.320  162.678    0.000  162.678      634.761  544.952    0.000  544.952        0.000 2100.039  243.693 1856.346
716.00   803.163  145.816    0.000  145.816      582.881  547.330    0.000  547.330        0.000 1745.762   91.385 1654.377
717.00   797.406  167.466    0.000  167.466      590.920  568.943    0.000  568.943       91.385 1926.718  284.309 1642.409
718.00   709.956  165.940    0.000  165.940      223.819  566.443    0.000  566.443        0.000 1136.127    0.000 1136.127
719.00   827.637  170.702    0.000  170.702      423.779  640.887    0.000  640.887        0.000 1941.193    0.000 1941.193
720.00  1029.140   81.474    0.000   81.474      896.977  459.317    0.000  459.317      222.782 2290.756  476.830 1813.925
721.00   972.170  113.661    0.000  113.661      740.080  502.288    0.000  502.288       10.154 2192.635  710.772 1481.863
722.00   789.811  169.276    0.000  169.276      442.620  575.307   15.218  560.089       91.385 1702.124  233.539 1468.585
723.00   799.572  185.180    0.000  185.180      482.405  575.480    0.000  575.480       50.769 1540.472    0.000 1540.472
724.00   801.262  187.225    0.000  187.225      537.479  633.225    0.000  633.225        0.000 1892.829    0.000 1892.829
725.00   818.171  179.962    0.000  179.962      417.508  668.987    0.000  668.987        0.000 1722.935   10.154 1712.781
726.00   754.398  174.266    0.000  174.266      494.338  470.689    0.000  470.689      152.308 1430.290   10.154 1420.136
727.00   805.780  185.327    0.000  185.327      531.676  449.057    0.000  449.057      152.006 1607.011    0.000 1607.011
728.00   884.582  143.604    0.000  143.604      540.203  551.699    0.000  551.699       81.130 1663.322  101.539 1561.783
729.00   875.953  147.992    0.000  147.992      450.887  614.638    0.000  614.638        0.000 1581.385    0.000 1581.385
730.00   751.842  156.792    0.000  156.792      214.180  744.045    0.000  744.045        0.000 1591.843    0.000 1591.843
731.00   770.146  163.906    0.000  163.906      301.943  641.324    0.000  641.324        0.000 1460.448    0.000 1460.448
732.00   866.966  159.480    0.000  159.480      415.693  542.737    0.000  542.737        0.000 1416.605   50.769 1365.835
733.00   813.224  160.008    0.000  160.008      637.484  474.819    0.000  474.819       20.308 1742.335  264.001 1478.334
734.00   761.051  138.574    0.000  138.574      422.647  501.817    0.000  501.817       10.154 1441.449    0.000 1441.449
735.00   793.776  190.198    0.000  190.198      303.631  695.463    0.000  695.463        0.000 1573.851    0.000 1573.851
736.00   680.172  278.239    0.000  278.239      550.314  564.709    0.000  564.709      121.443 1808.180  312.956 1495.224
737.00   701.998  200.326    0.000  200.326      509.411  429.093    0.000  429.093        0.000 1419.027  142.154 1276.872
738.00   818.236  173.725    0.000  173.725      713.297  362.820    0.000  362.820      588.119 1347.946    0.000 1347.946
739.00   748.415  193.297    0.000  193.297      460.640  609.633    0.000  609.633       10.154 1873.329    0.000 1873.329
740.00   743.382  213.947    0.000  213.947      557.547  474.191    0.000  474.191      264.001 1684.740    0.000 1684.740
741.00   726.851  161.278    0.000  161.278      774.927  331.950    0.000  331.950      883.187  903.595   80.025  823.570
742.00   920.998  125.525    0.000  125.525      956.364  629.174    0.000  629.174      781.849 2009.752  192.723 1817.029
743.00   793.959  174.550    0.000  174.550      710.415  402.935    0.000  402.935      629.339 1248.323  294.463  953.861
744.00   774.999  209.060    0.000  209.060      613.721  366.619    0.000  366.619      221.472 1421.930  191.514 1230.417
745.00   714.721  147.576    0.000  147.576      560.721  439.974    0.000  439.974      171.608 1410.568  101.337 1309.231
746.00   715.699  118.014    0.000  118.014      610.157  329.570    0.000  329.570      544.087  899.573   70.675  828.898
747.00   689.893  171.164    0.000  171.164      582.205  392.295    0.000  392.295      462.349 1156.929    0.000 1156.929
748.00   738.767  107.418    0.000  107.418      466.665  439.810    0.000  439.810      111.492 1263.303    0.000 1263.303
749.00   766.033   47.629    0.000   47.629      567.095  321.142    0.000  321.142      223.385 1205.596    0.000 1205.596
750.00   747.695  159.288    0.000  159.288      593.820  361.775    0.000  361.775      160.854 1616.578    0.000 1616.578
751.00   780.488  132.786    0.000  132.786      550.326  382.101    0.000  382.101        0.000 1442.756   80.427 1362.329
752.00   764.606  125.578    0.000  125.578      436.745  529.871    0.000  529.871        9.953 1543.088    0.000 1543.088
753.00   720.327  134.374    0.000  134.374      506.717  447.861    0.000  447.861      210.417 1482.962    0.000 1482.962
754.00   754.604  113.490    0.000  113.490      523.339  412.095    0.000  412.095      199.056 1141.154    9.953 1131.201
755.00   738.655  109.036    0.000  109.036      550.273  384.258    0.000  384.258        0.000 1442.252   70.876 1371.375
756.00   721.173  147.238    0.000  147.238      364.884  499.818    0.000  499.818        0.000 1431.190    0.000 1431.190
757.00   835.617   61.792    0.000   61.792      527.691  529.645    0.000  529.645      290.639 1420.120   59.717 1360.403
758.00   838.605  109.643    0.000  109.643      713.915  462.109    0.000  462.109      243.693 1681.617  132.000 1549.617
759.00   777.892   85.885    0.000   85.885      362.127  531.041    0.000  531.041       10.154 1229.725   40.616 1189.109
760.00   686.278  163.614    0.000  163.614      203.710  694.327    0.000  694.327        0.000 1351.867    0.000 1351.867
761.00   596.417  208.020    0.000  208.020       33.117  847.465    0.000  847.465        0.000 1405.257    0.000 1405.257
762.00   640.764  156.765    0.000  156.765      135.625  691.001    0.000  691.001        0.000 1163.775    0.000 1163.775
763.00   709.825  161.541    0.000  161.541       36.144  836.619    0.000  836.619        0.000 1325.734    0.000 1325.734
764.00   690.949  142.593    0.000  142.593       90.313  657.416    0.000  657.416        0.000 1150.202    0.000 1150.202
765.00   763.128  117.861    0.000  117.861      209.296  629.209    0.000  629.209        0.000 1292.958    0.000 1292.958
766.00   705.952  131.077    0.000  131.077       78.556  786.573    0.000  786.573        0.000 1380.924    0.000 1380.924
767.00   763.882  127.247    0.000  127.247      742.039  326.970    0.000  326.970       20.106 2366.529  552.620 1813.910
768.00   767.298  145.375    0.000  145.375      751.915  469.588   41.720  427.868      172.616 2439.136 1197.150 1241.986
769.00   792.445  106.097    0.000  106.097      358.526  690.470    0.000  690.470      352.768 1411.883    0.000 1411.883
770.00   801.047  139.508    0.000  139.508      364.757  961.805    0.000  961.805       90.881 2578.560  223.385 2355.175
771.00   789.294  205.869    0.000  205.869      526.641  764.722    0.000  764.722      462.442 2225.291  281.789 1943.502
772.00   707.042  262.848    0.000  262.848      468.725  821.600    0.000  821.600       50.769 2451.882  211.115 2240.767
773.00   808.121  207.403    0.000  207.403      614.658  732.193    0.000  732.193       70.474 2589.233    0.000 2589.233
774.00   884.126  166.945    0.000  166.945      798.590  578.291    0.000  578.291      693.367 1802.348    0.000 1802.348
775.00   780.326  227.758    0.000  227.758      620.136  650.266    0.000  650.266      129.788 2136.821  141.953 1994.868
776.00   777.391  220.823    0.000  220.823      622.932  666.526    0.000  666.526      240.875 2086.545    0.000 2086.545
777.00   748.020  255.107    0.000  255.107      552.743  645.333    0.000  645.333      353.777 2005.931    0.000 2005.931
778.00   793.015  221.170    0.000  221.170      452.764  802.982    0.000  802.982      181.359 2094.900    0.000 2094.900
779.00   765.119  213.247    0.000  213.247      400.951  796.179    0.000  796.179        0.000 1997.291    0.000 1997.291
780.00   769.330  199.613    0.000  199.613      510.075  672.830    0.000  672.830       81.231 1976.280    0.000 1976.280
781.00   750.292  251.434    0.000  251.434      475.226  746.202    0.000  746.202       20.107 2035.696    0.000 2035.696
782.00   807.484  199.327    0.000  199.327      557.763  674.822    0.000  674.822       30.462 2094.811    0.000 2094.811
783.00   765.306  226.970    0.000  226.970      507.779  745.038    0.000  745.038        9.953 1973.668    0.000 1973.668
784.00   793.308  232.078    0.000  232.078      362.993  882.637    0.000  882.637        0.000 2132.003    0.000 2132.003
785.00   791.196  273.540    0.000  273.540      433.636  755.021    0.000  755.021      243.693 1709.969    0.000 1709.969
786.00   773.054  209.056    0.000  209.056      386.123  870.022    0.000  870.022        0.000 2175.841    0.000 2175.841
787.00   889.166  183.224    0.000  183.224      399.384  853.073    0.000  853.073      119.935 2218.552    0.000 2218.552
788.00   854.742  206.338    0.000  206.338      518.236  815.248    0.000  815.248      526.794 1795.514    0.000 1795.514
789.00   869.258  161.163    0.000  161.163      608.575  705.144    0.000  705.144      100.531 2153.406    0.000 2153.406
790.00   807.907  194.149    0.000  194.149      356.941  747.559    0.000  747.559        0.000 1888.622    0.000 1888.622
791.00   799.557  202.909    0.000  202.909      528.567  720.865    0.000  720.865      345.030 1973.557    0.000 1973.557
792.00   876.457  138.055    0.000  138.055      675.157  895.755    0.000  895.755       90.478 2788.968   60.319 2728.650
793.00   713.371  282.721    0.000  282.721      252.011 1130.374    0.000 1130.374        0.000 2967.739    0.000 2967.739
794.00   772.127  251.635    0.000  251.635      166.141 1173.006    0.000 1173.006      162.462 2411.889    0.000 2411.889
795.00   889.830  178.815    0.000  178.815      269.435 1074.286    0.000 1074.286       10.154 2360.217    0.000 2360.217
796.00   816.751  143.650    0.000  143.650      168.872  969.379    0.000  969.379        0.000 2139.956    0.000 2139.956
797.00   866.761  216.830    0.000  216.830      473.701  954.081  203.373  750.709        0.000 2445.268  838.346 1606.922
798.00   841.906  126.488    0.000  126.488      648.836  426.763    0.000  426.763      365.237 1569.316  162.462 1406.854
799.00   782.397  154.938    0.000  154.938      490.872  731.847  185.545  546.302        0.000 2189.913  516.034 1673.879
800.00   840.089  149.270    0.000  149.270      440.229  830.295  114.475  715.820        0.000 2527.388  746.248 1781.140
801.00   983.019   84.000    0.000   84.000      253.006  918.147    0.000  918.147        0.000 2101.853   30.462 2071.392
802.00   863.727  181.214    0.000  181.214      561.766  630.080    0.000  630.080       30.462 2079.227  406.155 1673.072
803.00   960.291   69.891    0.000   69.891      375.046  853.325    0.000  853.325       20.207 2246.603    0.000 2246.603
804.00   935.609  106.256    0.000  106.256      741.626  563.452    0.000  563.452       20.308 2192.624   20.308 2172.317
805.00   958.266   71.494    0.000   71.494      457.359  754.282    0.000  754.282       40.414 2333.559  527.095 1806.464
806.00   800.493  318.641    0.000  318.641      328.000  757.748    0.000  757.748        0.000 1879.955  515.328 1364.627
807.00   908.860  187.501    0.000  187.501      414.090  793.374    0.000  793.374       20.308 1996.788  253.847 1742.941
808.00   948.670  190.297    0.000  190.297      365.154  911.539    0.000  911.539      436.617 1806.284    0.000 1806.284
809.00   867.037  220.262    0.000  220.262      568.646  865.007    5.707  859.300       60.923 2558.059  822.464 1735.595
810.00   878.322  168.686    0.000  168.686      328.923  900.651    0.000  900.651      162.462 1848.006   10.154 1837.852
811.00   882.610  176.751    0.000  176.751      770.214  533.724    0.000  533.724      223.385 1980.007    0.000 1980.007
812.00   970.808  165.102    0.000  165.102      285.431 1062.259    0.000 1062.259        0.000 2079.133    0.000 2079.133
813.00  1003.718   85.893    0.000   85.893      507.568  654.952    0.000  654.952        0.000 1748.780    0.000 1748.780
814.00  1098.673   31.776    0.000   31.776      548.986  731.905    0.000  731.905        0.000 2315.085    0.000 2315.085
815.00  1078.941   19.433    0.000   19.433      502.378  687.461    0.000  687.461       20.308 1705.651    0.000 1705.651
816.00  1070.699   23.887    0.000   23.887      703.771  693.560    0.000  693.560      180.956 2020.899    0.000 2020.899
817.00  1100.211   81.434    0.000   81.434      599.958  805.882    0.000  805.882       20.308 2202.789    0.000 2202.789
818.00   907.364   65.896    0.000   65.896      305.146  695.312    0.000  695.312        0.000 1632.259    0.000 1632.259
819.00   868.550   36.075    0.000   36.075      277.641  564.611    0.000  564.611        0.000 1280.977    0.000 1280.977
820.00   996.018   56.676    0.000   56.676      918.038  243.494    0.000  243.494      142.154 1407.560    0.000 1407.560
821.00  1024.660  158.929    0.000  158.929      372.159  904.566   11.327  893.239        0.000 2118.334    0.000 2118.334
822.00   887.954  143.805    0.000  143.805      478.634  797.812    0.000  797.812       50.769 2137.026    0.000 2137.026
823.00   858.567   88.040    0.000   88.040      633.475  338.305    0.000  338.305      161.353 1266.715   10.154 1256.562
824.00   958.676   69.470    0.000   69.470      734.863  567.399    0.000  567.399       60.319 2196.729  180.956 2015.773
825.00   902.405  168.097    0.000  168.097      638.039  555.927    0.000  555.927       10.154 1832.116  111.693 1720.423
826.00   925.540  136.271    0.000  136.271      505.663  561.036  149.369  411.667        0.000 1877.561  670.055 1207.506
827.00   977.268  134.595    0.000  134.595      419.709  778.370    1.902  776.468        0.000 1916.265    0.000 1916.265
828.00   948.511  176.982    0.000  176.982      625.408  742.794    0.000  742.794       10.154 2387.052   70.775 2316.277
829.00   954.029  149.238    0.000  149.238      656.293  808.031    0.000  808.031       30.462 2514.039    0.000 2514.039
830.00   984.310  126.553    0.000  126.553      516.647  889.843    0.000  889.843        0.000 2597.785    0.000 2597.785
831.00   949.494  159.766    0.000  159.766      283.270  956.121    3.805  952.316        0.000 2098.435    0.000 2098.435
832.00   868.456  176.630    0.000  176.630      206.701  951.658    0.000  951.658        0.000 1853.233    0.000 1853.233
833.00   733.470  217.062    0.000  217.062      219.930  831.084    0.000  831.084        0.000 1632.561    0.000 1632.561
834.00   846.139  189.463    0.000  189.463      172.500  802.593    0.000  802.593        0.000 1612.051    0.000 1612.051
835.00   732.002  178.940    0.000  178.940      422.519  563.685    0.000  563.685        0.000 1582.998    0.000 1582.998
836.00   846.492  207.168    0.000  207.168      459.355  601.685    0.000  601.685       40.616 1734.802  132.000 1602.802
837.00   788.799  177.322    0.000  177.322      436.228  529.444    0.000  529.444        0.000 1675.390   50.769 1624.621
838.00   757.223  229.479    0.000  229.479      459.359  551.926    0.000  551.926        0.000 1786.178  152.308 1633.870
839.00   760.601  237.976    0.000  237.976      406.088  571.461    0.000  571.461        0.000 1855.741   10.154 1845.587
840.00   910.405  157.720    0.000  157.720      381.711  712.411    0.000  712.411        0.000 1929.237    0.000 1929.237
841.00   861.121  147.226    0.000  147.226      409.724  713.101    0.000  713.101        0.000 1959.096    0.000 1959.096
842.00   882.465  125.445    0.000  125.445      710.158  483.355    0.000  483.355      111.693 2130.304  375.694 1754.611
843.00   659.668  186.130    0.000  186.130      390.483  495.154    0.000  495.154        0.000 1531.424    0.000 1531.424
844.00   698.954  293.531    0.000  293.531      216.598  736.008    0.000  736.008        0.000 1764.357    0.000 1764.357
845.00   744.436  217.230    0.000  217.230      132.771  926.846    0.000  926.846        0.000 1967.038    0.000 1967.038
846.00   785.793  150.907    0.000  150.907      258.021  653.435    0.000  653.435        0.000 1816.539    0.000 1816.539
847.00   654.098  207.481    0.000  207.481       98.267  662.728    0.000  662.728        0.000 1390.678    0.000 1390.678
848.00   627.743  205.202    0.000  205.202      194.678  643.271    0.000  643.271        0.000 1572.743    0.000 1572.743
849.00   896.908   87.486    0.000   87.486      649.237  482.101    0.000  482.101      152.308 1969.048    0.000 1969.048
850.00   850.144   86.837    0.000   86.837      450.583  445.699    0.000  445.699       81.231 1329.354    0.000 1329.354
851.00   910.714  149.077    0.000  149.077      522.262  528.619    0.000  528.619       40.616 1634.775    0.000 1634.775
852.00   904.021  123.710    0.000  123.710      439.820  764.374    0.000  764.374        0.000 1968.847    0.000 1968.847
853.00   952.607   23.125    0.000   23.125      527.179  335.523    0.000  335.523        0.000 1524.877    0.000 1524.877
854.00   908.319   40.233    0.000   40.233      356.794  401.166    0.000  401.166        0.000 1104.454    0.000 1104.454
855.00   950.302   51.405    0.000   51.405      272.138  438.169    0.000  438.169        0.000 1079.313    0.000 1079.313
856.00   968.471   99.204    0.000   99.204      105.485  912.263    0.000  912.263        0.000 1672.165    0.000 1672.165
857.00   863.206  140.794    0.000  140.794      189.537  797.632    0.000  797.632        0.000 1927.902    0.000 1927.902
858.00   778.162   77.024    0.000   77.024      184.523  413.263    0.000  413.263       10.154  974.773    0.000  974.773
859.00   893.114   91.693    0.000   91.693      263.725  631.723    0.000  631.723        0.000 1334.780    0.000 1334.780
860.00   858.042   46.516    0.000   46.516      261.868  454.190    0.000  454.190       30.462 1122.042    0.000 1122.042
861.00   941.439  104.464    0.000  104.464      248.027  627.210    0.000  627.210        0.000 1555.635    0.000 1555.635
862.00   890.026   44.009    0.000   44.009      431.667  310.539    0.000  310.539        0.000 1027.835    0.000 1027.835
863.00   906.948   35.328    0.000   35.328      399.258  300.284    0.000  300.284      192.621  868.295    0.000  868.295
864.00   851.481   33.848    0.000   33.848      473.021  251.007    0.000  251.007      335.078  791.700    0.000  791.700
865.00   846.400   48.701    0.000   48.701      429.615  292.859    0.000  292.859       40.616 1094.708    0.000 1094.708
866.00   817.521   44.755    0.000   44.755      423.215  266.962    0.000  266.962        0.000 1032.176    0.000 1032.176
867.00   861.219   44.177    0.000   44.177      272.713  394.264    0.000  394.264        0.000 1037.686    0.000 1037.686
868.00   859.542   45.488    0.000   45.488      371.147  304.608    0.000  304.608      221.874  865.070    0.000  865.070
869.00   900.657   39.609    0.000   39.609      340.079  371.498    0.000  371.498      132.000 1023.428    0.000 1023.428
870.00   964.962   41.401    0.000   41.401      388.928  274.992    0.000  274.992       50.669 1050.763    0.000 1050.763
871.00   954.968   40.725    0.000   40.725      597.044  218.200    0.000  218.200       10.154 1054.089    0.000 1054.089
872.00   945.799   56.986    0.000   56.986      384.131  354.648    0.000  354.648        0.000  829.602    0.000  829.602
873.00   928.037   48.334    0.000   48.334      603.094  263.036    0.000  263.036        0.000 1186.795    0.000 1186.795
874.00   963.115   43.008    0.000   43.008      306.010  554.641    0.000  554.641        0.000 1197.755    0.000 1197.755
875.00   924.916   36.723    0.000   36.723      307.476  431.303    0.000  431.303        0.000 1022.928    0.000 1022.928
876.00   910.475   37.131    0.000   37.131      374.318  194.422    0.000  194.422        0.000  822.464    0.000  822.464
877.00   976.701   34.552    0.000   34.552      259.959  434.026    0.000  434.026        0.000  780.642    0.000  780.642
878.00   920.298   22.688    0.000   22.688      228.553  506.604    0.000  506.604       20.106 1138.520    0.000 1138.520
879.00   951.063   40.542    0.000   40.542      356.144  395.678    0.000  395.678       30.159 1084.147    0.000 1084.147
880.00   931.072   69.986    0.000   69.986      343.438  600.803    0.000  600.803       71.077 1607.009    0.000 1607.009
881.00   963.648   86.869    0.000   86.869      484.075  405.146    0.000  405.146        0.000 1644.521    0.000 1644.521
882.00   934.755  106.156    0.000  106.156      116.855  871.059    0.000  871.059        0.000 1617.972    0.000 1617.972
883.00   927.347   56.286    0.000   56.286       33.937  744.332    0.000  744.332        0.000 1300.185    0.000 1300.185
884.00   843.877  114.341    0.000  114.341      224.036  747.872    0.000  747.872       10.154 1668.537    0.000 1668.537
885.00   942.091   15.390    0.000   15.390      362.514  530.893    0.000  530.893        0.000 1431.790    0.000 1431.790
886.00   854.653   77.610    0.000   77.610       77.994  724.948    0.000  724.948        0.000 1157.542    0.000 1157.542
887.00   999.385   63.295    0.000   63.295      170.688  713.352    0.000  713.352        0.000 1665.236    0.000 1665.236
888.00   831.421  101.801    0.000  101.801      229.919  613.491    0.000  613.491        0.000 1248.927    0.000 1248.927
889.00   848.850   78.578    0.000   78.578      201.211  688.891    0.000  688.891        0.000 1391.082    0.000 1391.082
890.00   933.942   79.255    0.000   79.255      231.388  703.188    0.000  703.188        0.000 1590.036    0.000 1590.036
891.00   850.769   72.914    0.000   72.914      288.327  575.184    0.000  575.184        0.000 1279.389    0.000 1279.389
892.00   777.322  118.254    0.000  118.254      117.510  707.352    0.000  707.352        0.000 1127.081    0.000 1127.081
893.00   834.917  163.860    0.000  163.860      229.054  686.426    0.000  686.426        0.000 1187.803    0.000 1187.803
894.00   811.402  128.395    0.000  128.395      271.769  560.659    0.000  560.659        0.000 1236.160    0.000 1236.160
895.00   746.934  137.784    0.000  137.784      182.621  644.143    0.000  644.143        0.000 1116.927    0.000 1116.927
896.00   813.394   75.601    0.000   75.601      185.990  563.578    0.000  563.578        0.000 1205.390    0.000 1205.390
897.00   899.961   45.278    0.000   45.278      214.960  540.897    0.000  540.897        0.000 1177.246    0.000 1177.246
898.00   811.301  113.000    0.000  113.000      144.315  698.392    0.000  698.392        0.000 1289.543    0.000 1289.543
899.00   708.007  138.451    0.000  138.451       82.404  636.574    0.000  636.574        0.000  984.826    0.000  984.826
900.00   743.829  177.560    0.000  177.560        9.511  754.127    0.000  754.127        0.000 1025.441    0.000 1025.441
901.00   737.502  172.317    0.000  172.317        9.511  671.724    0.000  671.724        0.000 1035.494    0.000 1035.494
902.00   796.330   43.907    0.000   43.907      110.333  634.326    0.000  634.326        0.000 1065.654    0.000 1065.654
903.00   764.820   84.338    0.000   84.338       72.287  639.948    0.000  639.948        0.000  924.003    0.000  924.003
904.00   786.455   72.819    0.000   72.819       55.167  688.409    0.000  688.409        0.000 1055.701    0.000 1055.701
905.00   863.645   58.761    0.000   58.761      347.645  398.877    0.000  398.877        0.000  981.910    0.000  981.910
906.00   962.022   15.200    0.000   15.200      373.066  466.681    0.000  466.681        0.000 1481.045    0.000 1481.045
907.00   890.137   15.841    0.000   15.841      252.746  504.109    0.000  504.109        0.000 1086.465    0.000 1086.465
908.00   879.877   44.431    0.000   44.431      225.203  556.097    0.000  556.097        0.000 1152.411    0.000 1152.411
909.00   899.443   24.873    0.000   24.873      188.327  659.046    0.000  659.046        0.000 1360.620    0.000 1360.620
910.00   895.517   50.745    0.000   50.745      237.657  613.812    0.000  613.812        0.000 1396.402    0.000 1396.402
911.00   885.895   46.889    0.000   46.889      103.583  431.676    0.000  431.676        0.000  636.167    0.000  636.167
912.00   757.389   95.895    0.000   95.895       47.557  715.212    0.000  715.212        0.000 1258.880    0.000 1258.880
913.00   848.568   80.846    0.000   80.846       30.437  698.212    0.000  698.212        0.000 1076.009    0.000 1076.009
914.00   790.984   17.927    0.000   17.927        7.435  497.253    0.000  497.253        0.000  655.870    0.000  655.870
915.00   718.947   55.191    0.000   55.191        1.902  518.918    0.000  518.918        0.000  767.865    0.000  767.865
916.00   740.420   24.140    0.000   24.140       13.012  404.536    0.000  404.536        0.000  284.309    0.000  284.309
917.00   770.351   25.381    0.000   25.381        0.000  337.874    0.000  337.874        0.000  385.847    0.000  385.847
918.00   775.485   12.867    0.000   12.867       51.101  373.802    0.000  373.802        0.000  294.463    0.000  294.463
919.00   764.529   92.477    0.000   92.477       55.852  463.411    0.000  463.411        0.000  576.755    0.000  576.755
920.00   795.126   12.909    0.000   12.909       38.046  475.560    0.000  475.560        0.000  871.722    0.000  871.722
921.00   814.594  129.749    0.000  129.749       64.678  635.039    0.000  635.039        0.000 1069.864    0.000 1069.864
922.00   864.421   76.947    0.000   76.947       47.557  586.143    0.000  586.143        0.000  838.136    0.000  838.136
923.00   896.605    5.680    0.000    5.680      128.100  430.352    0.000  430.352        0.000  455.517    0.000  455.517
924.00   850.756   19.406    0.000   19.406      137.311  451.077    0.000  451.077        0.000  898.253    0.000  898.253
925.00   841.495   29.200    0.000   29.200      104.669  498.439    0.000  498.439        0.000  889.419    0.000  889.419
926.00   938.857   29.156    0.000   29.156      358.554  486.470    0.000  486.470       90.478 1563.281    0.000 1563.281
927.00   818.562   17.404    0.000   17.404      105.575  485.901    0.000  485.901        0.000  872.528    0.000  872.528
928.00   833.957    8.428    0.000    8.428      408.290  316.558    0.000  316.558       20.106 1074.396    0.000 1074.396
929.00   741.201   65.449    0.000   65.449      395.254  283.615    0.000  283.615      442.739  584.089    0.000  584.089
930.00   671.601  151.308    0.000  151.308      148.379  533.959    0.000  533.959       30.462  983.213    0.000  983.213
931.00   699.456  143.949    0.000  143.949        1.902  633.022    0.000  633.022        0.000  788.481    0.000  788.481
932.00   847.448  142.945    0.000  142.945       92.943  749.053    0.000  749.053       10.053 1392.972    0.000 1392.972
933.00   881.688   10.819    0.000   10.819       87.678  664.857    0.000  664.857        0.000 1126.855    0.000 1126.855
934.00   856.702   13.586    0.000   13.586      106.355  533.892    0.000  533.892        0.000  771.695    0.000  771.695
935.00   839.781   13.473    0.000   13.473       99.735  483.643    0.000  483.643        0.000  727.753    0.000  727.753
936.00   834.898   84.192    0.000   84.192       74.190  560.140    0.000  560.140        0.000  700.618    0.000  700.618
937.00   888.216   19.378    0.000   19.378       97.230  441.591    0.000  441.591        0.000  557.860    0.000  557.860
938.00   795.420   53.450    0.000   53.450      132.889  631.672    0.000  631.672        0.000  979.585    0.000  979.585
939.00   737.769  117.103    0.000  117.103       90.658  526.496    0.000  526.496        0.000  710.570    0.000  710.570
940.00   732.914  120.865    0.000  120.865       47.079  723.791    0.000  723.791        0.000 1159.634    0.000 1159.634
941.00   905.238   57.226    0.000   57.226       80.587  548.841    0.000  548.841        0.000  737.807    0.000  737.807
942.00   833.821  171.331    0.000  171.331       91.136  777.311    0.000  777.311        0.000 1278.970    0.000 1278.970
943.00   763.032  135.800    0.000  135.800       13.316  502.386    0.000  502.386        0.000  613.541    0.000  613.541
944.00   891.354   22.779    0.000   22.779        7.609  598.823    0.000  598.823        0.000  902.587    0.000  902.587
945.00   792.769   93.353    0.000   93.353       79.896  460.312    0.000  460.312        0.000  720.925    0.000  720.925
946.00   762.895   64.667    0.000   64.667        0.000  414.701    0.000  414.701        0.000  334.073    0.000  334.073
947.00   766.893   63.006    0.000   63.006       45.309  400.255    0.000  400.255        0.000  375.694    0.000  375.694
948.00   737.448   84.591    0.000   84.591       71.896  386.668    0.000  386.668        0.000  454.203    0.000  454.203
949.00   723.473   71.835    0.000   71.835       74.190  413.047    0.000  413.047        0.000  446.569    0.000  446.569
950.00   703.717   54.677    0.000   54.677      130.567  338.592    0.000  338.592        0.000  536.442    0.000  536.442
951.00   699.736   87.786    0.000   87.786      158.842  319.322    0.000  319.322        0.000  355.084    0.000  355.084
952.00   708.746   85.465    0.000   85.465      137.744  344.616    0.000  344.616        0.000  506.085    0.000  506.085
953.00   706.919   72.731    0.000   72.731       13.316  457.113    0.000  457.113        0.000  477.232    0.000  477.232
954.00   715.357   72.103    0.000   72.103       99.611  311.110    0.000  311.110        0.000  284.108    0.000  284.108
955.00   689.973   76.872    0.000   76.872       32.339  386.639    0.000  386.639        0.000  426.262    0.000  426.262
956.00   696.776   23.718    0.000   23.718      200.520  261.736    0.000  261.736        0.000  456.925    0.000  456.925
957.00   898.574   32.947    0.000   32.947       66.017  546.066    0.000  546.066        0.000  777.011    0.000  777.011
958.00   765.577   16.234    0.000   16.234      146.770  350.742    0.000  350.742        0.000  604.899    0.000  604.899
959.00   699.372    8.259    0.000    8.259      140.724  244.395    0.000  244.395        0.000  333.367    0.000  333.367
960.00   666.421   16.812    0.000   16.812      195.931  131.558    0.000  131.558        0.000  211.621    0.000  211.621
961.00   737.236   29.634    0.000   29.634      152.959  314.803    0.000  314.803        0.000  523.366    0.000  523.366
962.00   739.236   43.869    0.000   43.869      217.805  273.662    0.000  273.662        0.000  424.246    0.000  424.246
963.00   690.906   56.439    0.000   56.439       89.062  372.373    0.000  372.373        0.000  375.694    0.000  375.694
964.00   775.832    7.554    0.000    7.554      216.343  184.436    0.000  184.436        0.000  314.770    0.000  314.770
965.00   848.166   16.757    0.000   16.757      260.485  240.424    0.000  240.424        0.000  496.937    0.000  496.937
966.00   768.604   23.449    0.000   23.449      322.390  168.697    0.000  168.697        0.000  456.018    0.000  456.018
967.00   843.218   37.683    0.000   37.683      237.483  308.513    0.000  308.513        0.000  446.771    0.000  446.771
968.00   875.031   29.791    0.000   29.791      358.131  172.416    0.000  172.416        0.000  424.850    0.000  424.850
969.00   865.753   32.933    0.000   32.933      198.738  263.933    0.000  263.933        0.000  403.636    0.000  403.636
970.00   809.610   27.833    0.000   27.833      112.314  343.350    0.000  343.350        0.000  403.434    0.000  403.434
971.00   840.102   22.407    0.000   22.407       35.233  377.860    0.000  377.860        0.000  314.569    0.000  314.569
972.00   635.154  142.186    0.000  142.186      102.628  396.395    0.000  396.395        0.000  523.970    0.000  523.970
973.00   715.870   57.964    0.000   57.964      228.309  330.171    0.000  330.171        0.000  586.809    0.000  586.809
974.00   819.773   53.826    0.000   53.826      268.735  360.045    0.000  360.045        0.000  607.318    0.000  607.318
975.00   766.229   35.131    0.000   35.131      232.635  240.411    0.000  240.411        0.000  454.103    0.000  454.103
976.00   810.145   41.065    0.000   41.065       72.287  508.991    0.000  508.991        0.000  751.387    0.000  751.387
977.00   807.460   79.192    0.000   79.192      172.500  392.517    0.000  392.517        0.000  863.080    0.000  863.080
978.00   757.129   79.924    0.000   79.924       95.115  419.802    0.000  419.802        0.000  568.617    0.000  568.617
979.00   732.719  140.425    0.000  140.425      170.947  561.294    0.000  561.294        0.000 1378.106    0.000 1378.106
980.00   953.987   19.328    0.000   19.328      178.729  632.680    0.000  632.680        0.000  852.724    0.000  852.724
981.00   960.100   30.185    0.000   30.185      273.996  502.243    0.000  502.243        0.000 1394.987    0.000 1394.987
982.00  1031.505   51.435    0.000   51.435       49.460  691.788    0.000  691.788        0.000 1258.880    0.000 1258.880
983.00   864.738   15.757    0.000   15.757       30.176  498.337    0.000  498.337        0.000  789.382    0.000  789.382
984.00   990.941   16.673    0.000   16.673      216.982  542.714    0.000  542.714        0.000 1022.720    0.000 1022.720
985.00   894.323   21.690    0.000   21.690      116.464  505.787    0.000  505.787        0.000 1073.086    0.000 1073.086
986.00   945.458   20.125    0.000   20.125      159.317  507.645    0.000  507.645        0.000 1064.545    0.000 1064.545
987.00   968.000   18.800    0.000   18.800       63.765  639.857    0.000  639.857        0.000  861.467    0.000  861.467
988.00   832.243    0.000    0.000    0.000      101.463  387.764    0.000  387.764        0.000  557.859    0.000  557.859
989.00   898.621   85.525    0.000   85.525       40.894  655.730    0.000  655.730        0.000  924.003    0.000  924.003
990.00   969.475   21.069    0.000   21.069      122.867  572.621    0.000  572.621        0.000  962.301    0.000  962.301
991.00   820.942  119.161    0.000  119.161      169.304  424.378    0.000  424.378        0.000  831.610    0.000  831.610
992.00   873.804   83.563    0.000   83.563       76.092  636.004    0.000  636.004        0.000  952.651    0.000  952.651
993.00   843.699  202.749    0.000  202.749      126.976  556.793    0.000  556.793        0.000 1040.710    0.000 1040.710
994.00   937.338  132.253    0.000  132.253      208.600  623.150    0.000  623.150        0.000 1171.803    0.000 1171.803
995.00   945.010  134.922    0.000  134.922      333.576  662.541    0.000  662.541      150.897 1475.010    0.000 1475.010
996.00   848.765   84.858    0.000   84.858      279.018  480.441    0.000  480.441       30.361 1101.633    0.000 1101.633
997.00   889.495  178.305    0.000  178.305       92.434  630.525    0.000  630.525        0.000 1186.396    0.000 1186.396
998.00   906.843  155.168    0.000  155.168      254.908  577.606    0.000  577.606        0.000 1218.265    0.000 1218.265
999.00   852.336  118.732    0.000  118.732      351.925  496.585    0.000  496.585      182.770 1025.542    0.000 1025.542
1000.00   912.143   53.393    0.000   53.393      332.729  516.558    0.000  516.558      111.693 1208.312    0.000 1208.312
1001.00  1044.991  115.980    0.000  115.980      408.216  606.657    0.000  606.657        0.000 1512.627  223.184 1289.443
1002.00  1061.160   84.492    0.000   84.492       77.863  680.935    0.000  680.935        0.000 1013.476    0.000 1013.476
1003.00   813.555   45.574    0.000   45.574      267.619  321.316    0.000  321.316        0.000  831.814    0.000  831.814
1004.00   815.884   37.047    0.000   37.047      236.491  305.925    0.000  305.925        0.000  747.567    0.000  747.567
1005.00   840.087   35.596    0.000   35.596      312.150  187.117    0.000  187.117        0.000  528.002    0.000  528.002
1006.00   887.954  116.548    0.000  116.548       90.964  756.769    0.000  756.769        0.000 1337.095    0.000 1337.095
1007.00   846.405   48.940    0.000   48.940      147.298  447.862    0.000  447.862        0.000  653.367    0.000  653.367
1008.00   818.318   39.936    0.000   39.936      107.739  441.507    0.000  441.507        0.000  493.921    0.000  493.921
1009.00   868.073   62.903    0.000   62.903      227.368  334.587    0.000  334.587        0.000  469.994    0.000  469.994
1010.00  1057.498   16.490    0.000   16.490      357.806  654.865    0.000  654.865        0.000 1355.895    0.000 1355.895
1011.00  1011.075   19.927    0.000   19.927      212.495  750.628    0.000  750.628        0.000 1472.313    0.000 1472.313
1012.00   973.324   76.497    0.000   76.497      389.149  406.001    0.000  406.001        0.000 1079.627    0.000 1079.627
1013.00   985.741   61.019    0.000   61.019      228.276  552.615    0.000  552.615        0.000 1164.479    0.000 1164.479
1014.00   913.242   20.869    0.000   20.869      288.026  385.812    0.000  385.812        0.000  869.612    0.000  869.612
1015.00   923.964   41.317    0.000   41.317      281.022  364.809    0.000  364.809      172.415  761.139    0.000  761.139
1016.00  1082.592   42.166    0.000   42.166      444.187  534.190    0.000  534.190        0.000 1322.116  110.888 1211.227
1017.00   953.433   14.093    0.000   14.093      193.948  575.185    0.000  575.185        0.000 1053.189    0.000 1053.189
1018.00   834.180   53.485    0.000   53.485      279.811  420.094    0.000  420.094        0.000 1135.019    0.000 1135.019
1019.00   888.691   62.120    0.000   62.120      159.966  496.184    0.000  496.184        0.000  784.158    0.000  784.158
1020.00   902.423  127.264    0.000  127.264      139.341  671.059    0.000  671.059        0.000 1386.549    0.000 1386.549
1021.00   974.182   75.150    0.000   75.150      134.624  648.803    0.000  648.803        0.000 1223.081    0.000 1223.081
1022.00   880.358   76.061    0.000   76.061      271.597  416.038    0.000  416.038        0.000  909.225    0.000  909.225
1023.00  1018.383   19.097    0.000   19.097      209.512  435.841    0.000  435.841        0.000  911.034    0.000  911.034
1024.00   942.910   15.771    0.000   15.771      347.644  369.423    0.000  369.423        0.000 1146.280    0.000 1146.280
1025.00   920.673   21.450    0.000   21.450      257.875  399.343    0.000  399.343        0.000  844.072    0.000  844.072
1026.00  1001.279   23.532    0.000   23.532      278.029  446.175    0.000  446.175        0.000  964.316    0.000  964.316
1027.00   931.386   15.841    0.000   15.841      111.877  569.384    0.000  569.384        0.000 1102.540    0.000 1102.540
1028.00   918.720   37.947    0.000   37.947      150.969  521.316    0.000  521.316        0.000  953.458    0.000  953.458
1029.00   891.014    0.000    0.000    0.000       93.040  467.142    0.000  467.142        0.000  790.394    0.000  790.394
1030.00   872.337    6.779    0.000    6.779      261.561  269.254    0.000  269.254        0.000  678.197    0.000  678.197
1031.00   828.482    5.497    0.000    5.497      202.724  291.607    0.000  291.607        0.000  514.328    0.000  514.328
1032.00   720.770   62.327    0.000   62.327       73.280  400.948    0.000  400.948        0.000  523.375    0.000  523.375
1033.00   832.742   58.409    0.000   58.409      184.436  392.565    0.000  392.565        0.000  576.962    0.000  576.962
1034.00   781.055   45.615    0.000   45.615      137.917  419.450    0.000  419.450        0.000  761.239    0.000  761.239
1035.00   835.016   52.294    0.000   52.294      173.235  407.431    0.000  407.431        0.000  613.855    0.000  613.855
1036.00   785.758   66.522    0.000   66.522      346.819  251.403    0.000  251.403        0.000  746.962    0.000  746.962
1037.00   812.141   68.513    0.000   68.513      349.873  254.384    0.000  254.384        0.000  807.276    0.000  807.276
1038.00   802.668   49.982    0.000   49.982      221.790  318.722    0.000  318.722        0.000  634.065    0.000  634.065
1039.00   831.614   43.825    0.000   43.825      155.210  287.506    0.000  287.506        0.000  538.156    0.000  538.156
1040.00   797.734   10.316    0.000   10.316      216.689  246.261    0.000  246.261        0.000  670.156    0.000  670.156
1041.00   829.987    0.000    0.000    0.000      250.930  203.805    0.000  203.805        0.000  720.925    0.000  720.925
1042.00   801.028    0.000    0.000    0.000      276.827  182.577    0.000  182.577        0.000  720.925    0.000  720.925
1043.00   822.667    0.000    0.000    0.000      381.713   89.105    0.000   89.105        0.000  670.156    0.000  670.156
1044.00   754.491    0.000    0.000    0.000      262.344  202.941    0.000  202.941        0.000  700.618    0.000  700.618
1045.00   848.231    0.000    0.000    0.000      297.104  176.827    0.000  176.827        0.000  760.938    0.000  760.938
1046.00   755.519    0.000    0.000    0.000      349.936   91.310    0.000   91.310        0.000  700.618    0.000  700.618
1047.00   870.825    0.000    0.000    0.000      213.490  310.074    0.000  310.074        0.000  944.311    0.000  944.311
1048.00   883.951    8.062    0.000    8.062       34.241  495.549    0.000  495.549        0.000  903.695    0.000  903.695
1049.00   794.250    1.832    0.000    1.832      118.116  351.925    0.000  351.925        0.000  690.464    0.000  690.464
1050.00   773.294   13.854    0.000   13.854      115.046  315.955    0.000  315.955        0.000  680.310    0.000  680.310
