# Supplementary material for: N-Glycans modulate tilting of HIV-1 envelope glycoprotein
Source: Nat Commun. 2026 Apr 15;17:5206. doi: 10.1038/s41467-026-71874-2 (PMC13254402; doi:10.1038/s41467-026-71874-2)
Supplement: Supplementary file 8 — Source Data [file 41467_2026_71874_MOESM8_ESM.zip › source_data/1_Main_Text_Figures/4_Figure_5/3_Raw_data/GP120_GP41_INTERFACE/GP120_GP41_INTERFACE.B.4.txt]

#ASA ANALYSIS
#SIM_TIME  ASA1.4 TotOccl1.4 ShldMem1.4 ShldGly1.4   ASA7.2 TotOccl7.2 ShldMem7.2 ShldGly7.2   ASA18.6 TotOccl18.6 ShldMem18.6 ShldGly18.6

  0.00  2943.400  242.846    0.000  242.846      682.823  988.075    0.000  988.075      100.130 1358.304  319.594 1038.710
  1.00  3108.986  262.510    0.000  262.510      564.047  970.208    0.000  970.208       29.858 1696.998    0.000 1696.998
  2.00  3070.918  306.223    0.000  306.223      564.481  899.998    0.000  899.998       30.059 1352.960    0.000 1352.960
  3.00  3128.416  270.165    0.000  270.165      732.205  975.762    0.000  975.762      120.437 1699.905    0.000 1699.905
  4.00  3320.297  269.336    0.000  269.336      905.756  920.852    0.000  920.852      422.635 1582.683    0.000 1582.683
  5.00  3221.879  268.406    0.000  268.406      703.327  952.062    0.000  952.062      160.549 1511.100    0.000 1511.100
  6.00  3127.884  333.407    0.000  333.407      633.346 1046.560    0.000 1046.560      149.995 1483.954    0.000 1483.954
  7.00  3266.044  275.284    0.000  275.284      499.118 1258.224    0.000 1258.224      140.443 1634.052    0.000 1634.052
  8.00  3316.434  275.099    0.000  275.099      607.115 1254.402    0.000 1254.402      420.325 1594.839    0.000 1594.839
  9.00  3229.900  273.040    0.000  273.040      879.937 1051.226    0.000 1051.226      261.080 1624.093  100.531 1523.562
 10.00  3169.862  264.861    0.000  264.861      676.430 1209.081    0.000 1209.081      321.599 1547.182    0.000 1547.182
 11.00  3142.157  274.943    0.000  274.943      816.211 1174.105    0.000 1174.105      321.298 1733.477    0.000 1733.477
 12.00  3168.229  212.196    0.000  212.196      923.861  947.337    0.000  947.337      591.429 1516.225    0.000 1516.225
 13.00  3348.579  196.364    0.000  196.364     1084.875  909.056    0.000  909.056      371.162 1694.776  169.298 1525.477
 14.00  3187.881  230.219    0.000  230.219      770.407  930.478    0.000  930.478      119.835 1785.050   80.224 1704.825
 15.00  3262.491  268.672    0.000  268.672      841.091 1143.315    0.000 1143.315      120.337 1945.401  240.372 1705.029
 16.00  3077.319  271.938    0.000  271.938      650.938 1027.595    0.000 1027.595      130.690 1853.013  100.531 1752.482
 17.00  3144.988  243.973    0.000  243.973      714.592  913.895    0.000  913.895       99.528 1531.414  140.743 1390.670
 18.00  3290.235  208.111    0.000  208.111      519.806 1212.240    0.000 1212.240      170.904 1478.121    0.000 1478.121
 19.00  3097.345  395.721    0.000  395.721      498.892 1543.092    0.000 1543.092       30.059 2131.788   89.976 2041.812
 20.00  3129.171  388.168    0.000  388.168      522.930 1348.499    0.000 1348.499       50.265 1976.461  140.342 1836.119
 21.00  3170.092  387.994    0.000  387.994      512.557 1352.400    0.000 1352.400      139.941 1764.545   99.829 1664.716
 22.00  3113.495  396.598    0.000  396.598      542.263 1309.648   32.685 1276.962       10.053 2011.758  240.572 1771.186
 23.00  3217.299  275.044    0.000  275.044      575.232 1125.560    0.000 1125.560       80.425 1671.347  250.726 1420.621
 24.00  3412.770  229.578    0.000  229.578      834.213 1058.549    0.000 1058.549      100.330 2271.839  350.655 1921.184
 25.00  3311.598  160.186    0.000  160.186      747.375 1079.112    0.000 1079.112       60.319 2166.763  441.434 1725.330
 26.00  3450.413  183.580    0.000  183.580      695.641 1146.977    0.000 1146.977       80.124 2208.689  430.478 1778.211
 27.00  3382.776  196.752    0.000  196.752      784.994 1036.102    0.000 1036.102      190.808 1905.687  190.608 1715.079
 28.00  3312.637  174.436    0.000  174.436      707.263 1037.403    0.000 1037.403      100.431 1697.477  311.646 1385.831
 29.00  3322.539  174.622    0.000  174.622      708.518 1045.800    0.000 1045.800       30.159 1735.185  251.328 1483.857
 30.00  3252.917  220.992    0.000  220.992      755.180 1012.723    0.000 1012.723       60.319 1917.060  199.959 1717.101
 31.00  3200.677  170.725    0.000  170.725      750.084 1063.336    0.000 1063.336       70.171 1845.475  200.460 1645.014
 32.00  3220.853  184.264    0.000  184.264      588.759 1121.932    0.000 1121.932      120.136 1711.566   40.212 1671.354
 33.00  3257.447  185.268    0.000  185.268      637.317 1131.161    0.000 1131.161       80.124 1836.425  120.638 1715.787
 34.00  3276.776  195.202    0.000  195.202      553.373 1232.214   29.053 1203.160       40.012 1953.246  170.702 1782.544
 35.00  3168.559  253.716    0.000  253.716      452.671 1142.146   37.873 1104.273      130.490 1648.923   80.425 1568.498
 36.00  3172.473  252.884    0.000  252.884      607.196 1110.949    0.000 1110.949       69.971 1733.278  140.342 1592.936
 37.00  3148.034  295.036    0.000  295.036      551.082 1124.855    0.000 1124.855       40.212 1746.144    0.000 1746.144
 38.00  3168.091  244.106    0.000  244.106      797.505  986.341    0.000  986.341      250.926 1655.466   40.112 1615.354
 39.00  3289.655  266.320    0.000  266.320      890.326 1160.186    0.000 1160.186      339.399 2262.882  228.915 2033.967
 40.00  3091.257  301.944    0.000  301.944      611.303 1091.122    0.000 1091.122       70.372 1829.195   10.053 1819.142
 41.00  3139.482  342.699    0.000  342.699      699.973 1199.836    0.000 1199.836       40.012 2220.564  120.236 2100.328
 42.00  3008.459  319.547    0.000  319.547      554.726 1111.030    0.000 1111.030       70.071 1708.756    9.953 1698.803
 43.00  3184.184  267.165    0.000  267.165      739.047 1060.825    0.000 1060.825       60.319 1892.417  300.089 1592.329
 44.00  3145.561  277.988    0.000  277.988      700.041  989.368    0.000  989.368       59.918 1806.676  258.773 1547.903
 45.00  3141.945  280.955    0.000  280.955      629.427 1147.446    0.000 1147.446      109.481 1817.835   79.623 1738.212
 46.00  3120.467  251.789    0.000  251.789      642.123 1019.428    0.000 1019.428       20.106 1849.698  170.602 1679.097
 47.00  3145.403  342.997    0.000  342.997      775.071 1098.585    0.000 1098.585       50.265 2387.553   79.623 2307.930
 48.00  3234.919  345.219    0.000  345.219      655.530 1199.069    0.000 1199.069        0.000 2214.040  249.623 1964.417
 49.00  3166.767  307.075    0.000  307.075      620.921 1211.583    0.000 1211.583        0.000 2143.244  211.015 1932.229
 50.00  3141.949  280.245    0.000  280.245      661.099 1192.261    9.079 1183.182       79.723 2169.189  150.796 2018.393
 51.00  3162.518  301.849    0.000  301.849      650.671 1093.096    0.000 1093.096       20.006 2323.205  270.331 2052.874
 52.00  3048.075  409.499    0.000  409.499      611.977 1183.423    0.000 1183.423       60.319 2275.136  130.690 2144.446
 53.00  2985.212  417.854    0.000  417.854      590.815 1068.760    0.000 1068.760       20.106 2029.453  140.743 1888.710
 54.00  2972.567  412.198    0.000  412.198      761.141 1072.160    0.000 1072.160       40.212 2206.880  200.661 2006.219
 55.00  3054.361  386.279    0.000  386.279      671.108 1030.704    0.000 1030.704       10.053 1801.242   50.265 1750.977
 56.00  3110.121  275.661    0.000  275.661      777.129  831.796    0.000  831.796      231.222 1711.564   50.265 1661.299
 57.00  3075.414  332.320    0.000  332.320      928.422  908.923   23.606  885.317      249.222 1667.237  100.330 1566.906
 58.00  2930.433  372.266    0.000  372.266      788.130  865.599    0.000  865.599      189.104 1630.237  140.442 1489.794
 59.00  2948.990  296.981    0.000  296.981      876.385  975.360    0.000  975.360      441.736 1612.733  170.903 1441.831
 60.00  3236.427  252.832    0.000  252.832      938.518  880.385    0.000  880.385      200.762 1804.759  181.158 1623.601
 61.00  3113.366  277.251    0.000  277.251      883.418 1047.927    0.000 1047.927      140.142 1796.626  119.434 1677.192
 62.00  3077.827  352.245    0.000  352.245      814.491 1053.499    0.000 1053.499      149.694 2040.110  130.690 1909.420
 63.00  3295.387  249.295    0.000  249.295      901.054 1145.052    0.000 1145.052      409.871 2059.208  159.646 1899.562
 64.00  3198.576  274.782    0.000  274.782      913.187 1074.156    0.000 1074.156      229.617 2244.486  170.002 2074.484
 65.00  3209.821  211.311    0.000  211.311      926.799  992.534   23.779  968.755       90.378 2282.985  380.614 1902.371
 66.00  3163.823  299.450    0.000  299.450      963.313 1037.073    0.000 1037.073      189.805 2217.351  269.729 1947.622
 67.00  3218.428  232.973    0.000  232.973      965.436 1089.718    0.000 1089.718      199.457 2196.340  380.012 1816.328
 68.00  3144.212  344.378    0.000  344.378      995.028 1078.086    0.000 1078.086      150.496 2319.084  529.806 1789.278
 69.00  3142.082  292.341    0.000  292.341      956.059 1244.486   12.711 1231.775      231.221 2161.142  291.239 1869.903
 70.00  2994.130  333.378    0.000  333.378     1059.314 1057.729    0.000 1057.729      221.068 2213.826  379.912 1833.915
 71.00  3057.801  366.521    0.000  366.521      923.298 1251.319    0.000 1251.319      200.661 2184.166  160.850 2023.317
 72.00  3163.123  267.648    0.000  267.648      902.817 1154.435    5.448 1148.987      101.035 2240.569  230.118 2010.451
 73.00  3044.766  328.991    0.000  328.991      806.545 1208.013   53.870 1154.143       79.923 2280.888  271.333 2009.555
 74.00  3313.687  258.256    0.000  258.256      940.685 1245.233    0.000 1245.233       10.053 2432.984  220.366 2212.618
 75.00  3246.531  313.366    0.000  313.366     1056.254 1136.943    0.000 1136.943        0.000 2520.356  360.106 2160.250
 76.00  3172.448  337.247    0.000  337.247      973.496 1143.637   19.974 1123.663       90.378 2376.285  341.504 2034.780
 77.00  3104.050  373.578    0.000  373.578      766.835 1151.116    3.632 1147.484       30.159 2156.117  271.133 1884.984
 78.00  3110.075  406.719    0.000  406.719      944.637 1060.774    0.000 1060.774       80.425 2590.814  402.124 2188.690
 79.00  2940.218  384.735    0.000  384.735      817.175 1010.048    0.000 1010.048       59.717 1941.089  230.420 1710.669
 80.00  2979.871  447.247    0.000  447.247      738.203 1286.893    0.000 1286.893      241.274 1841.660   20.106 1821.554
 81.00  3376.363  271.174    0.000  271.174     1042.854 1032.354    0.000 1032.354      199.658 2021.418  250.224 1771.193
 82.00  3086.103  318.108    0.000  318.108      775.780 1057.085    0.000 1057.085       80.425 2084.637  241.274 1843.363
 83.00  3025.279  382.496    0.000  382.496      626.769 1208.406    0.000 1208.406       20.106 2162.654  211.115 1951.539
 84.00  3083.747  409.063    0.000  409.063      856.885 1198.630    0.000 1198.630       80.124 2180.651  220.466 1960.185
 85.00  3063.091  372.915    0.000  372.915      987.197 1036.848    0.000 1036.848      552.320 1833.710  150.195 1683.516
 86.00  2984.364  429.648    0.000  429.648      863.038 1187.175    0.000 1187.175      500.951 1871.113   49.764 1821.349
 87.00  3026.445  359.475    0.000  359.475      911.816 1037.374    0.000 1037.374      409.670 1787.174   20.106 1767.067
 88.00  3072.911  311.282    0.000  311.282     1121.600  923.526    0.000  923.526      462.342 2051.066  130.089 1920.977
 89.00  3123.616  362.018    0.000  362.018     1050.699 1071.922    0.000 1071.922      361.410 2106.666  240.572 1866.094
 90.00  2974.701  337.818    0.000  337.818      978.649 1185.618    0.000 1185.618      241.174 2422.331  230.118 2192.213
 91.00  2960.435  351.054    0.000  351.054      877.088 1057.217    0.000 1057.217      431.180 1533.921    0.000 1533.921
 92.00  3114.978  287.316    0.000  287.316      986.279 1133.884    0.000 1133.884      190.909 2462.651  140.041 2322.609
 93.00  3083.093  336.407    0.000  336.407      932.886 1181.122    0.000 1181.122      340.903 2223.680   89.876 2133.803
 94.00  3210.900  314.821    0.000  314.821     1184.649  986.432    0.000  986.432      310.043 2283.293  219.764 2063.529
 95.00  3199.740  323.754    0.000  323.754      790.167 1099.578    0.000 1099.578      170.803 1909.926  119.534 1790.392
 96.00  3117.106  318.815    0.000  318.815      866.028  902.862    0.000  902.862      120.537 1911.426  310.543 1600.883
 97.00  3079.098  384.417    0.000  384.417      699.496  968.535    0.000  968.535      241.275 1674.069   20.106 1653.963
 98.00  3225.711  292.181    0.000  292.181      794.558  823.268    0.000  823.268      390.567 1403.934    0.000 1403.934
 99.00  3380.105  272.659    0.000  272.659      841.909 1329.435    0.000 1329.435      419.021 1903.883    0.000 1903.883
100.00  3224.602  332.326    0.000  332.326      860.549 1262.944    0.000 1262.944      441.339 1811.697  100.030 1711.668
101.00  3296.927  212.887    0.000  212.887     1215.722  962.258    0.000  962.258      321.599 1954.546  410.673 1543.873
102.00  3509.118  121.414    0.000  121.414     1060.768 1039.351   29.140 1010.211      180.755 1917.050  280.183 1636.867
103.00  3355.069  171.370    0.000  171.370     1016.758  965.085    0.000  965.085      170.802 2112.795  290.136 1822.659
104.00  3224.165  179.317    0.000  179.317      899.782 1152.370    3.632 1148.739        0.000 2416.093  491.398 1924.694
105.00  3248.032  191.165    0.000  191.165      843.196 1177.074    0.000 1177.074       40.212 2306.912  280.686 2026.225
106.00  3367.358  165.827    0.000  165.827      682.076 1317.060   85.345 1231.716       40.212 2226.697  441.136 1785.561
107.00  3292.404  189.849    0.000  189.849      797.962 1073.500  104.752  968.747       10.053 2176.721  540.361 1636.360
108.00  3432.261  153.052    0.000  153.052      675.689 1104.982   86.935 1018.047        9.953 1712.275  330.851 1381.423
109.00  3280.435  215.448    0.000  215.448      775.106 1110.436    0.000 1110.436       69.971 1952.145  500.450 1451.696
110.00  3358.808  210.755    0.000  210.755      738.163 1043.708    0.000 1043.708       10.053 1929.725  318.490 1611.235
111.00  3360.967  186.740    0.000  186.740      721.149  992.449    0.000  992.449       20.006 1872.015  399.216 1472.800
112.00  3305.968  261.992    0.000  261.992      815.179 1106.324  133.847  972.477       40.212 2111.580  472.395 1639.185
113.00  3534.720  176.156    0.000  176.156      879.175 1077.177   74.578 1002.599      149.895 2120.937  320.395 1800.541
114.00  3232.947  299.657    0.000  299.657      771.341 1049.253   50.757  998.496       20.207 2253.235  431.886 1821.349
115.00  3168.562  313.542    0.000  313.542      994.333  922.060    0.000  922.060      190.207 1941.788  280.484 1661.304
116.00  3353.923  344.523    0.000  344.523      923.731  912.074    0.000  912.074      371.563 1501.855  189.907 1311.947
117.00  3169.351  350.575    0.000  350.575      793.742  966.777    0.000  966.777      380.413 1398.614   39.912 1358.702
118.00  3024.394  355.043    0.000  355.043      798.772  860.813    0.000  860.813      170.301 1646.128  169.298 1476.829
119.00  3150.478  292.052    0.000  292.052      661.470  927.688    0.000  927.688      169.699 1395.504    0.000 1395.504
120.00  3107.650  353.868    0.000  353.868      852.459  807.377    0.000  807.377       60.319 1616.848  170.903 1445.945
121.00  3102.280  391.218    0.000  391.218      943.403  813.422    0.000  813.422       90.277 1542.565   59.717 1482.848
122.00  3289.372  329.984    0.000  329.984      765.208  761.764    0.000  761.764      150.999  999.496  119.836  879.661
123.00  3181.815  318.728    0.000  318.728      738.666  882.133    0.000  882.133      240.675 1211.819  210.714 1001.105
124.00  3183.582  319.216    0.000  319.216      749.989  899.364    0.000  899.364      139.339 1241.777  230.921 1010.856
125.00  3306.382  283.510    0.000  283.510      950.288  857.748    0.000  857.748      170.602 1810.393  309.239 1501.154
126.00  3195.992  316.880    0.000  316.880      762.758  969.837    0.000  969.837      350.354 1489.192   30.159 1459.033
127.00  3012.166  335.301    0.000  335.301      700.488  870.010    0.000  870.010      100.330 1522.260  249.924 1272.336
128.00  3273.747  313.229    0.000  313.229      765.521 1283.124   44.440 1238.684       99.628 2231.226  341.304 1889.921
129.00  3214.801  363.314    0.000  363.314      932.453  871.947    0.000  871.947      129.487 1850.404  250.425 1599.979
130.00  3206.168  305.947    0.000  305.947      801.864 1063.567    0.000 1063.567      200.360 1905.693  161.053 1744.641
131.00  3077.623  394.065    0.000  394.065      836.190 1102.468    0.000 1102.468      240.973 2183.661   90.983 2092.678
132.00  3077.517  329.588    0.000  329.588      733.599 1081.290    0.000 1081.290      100.330 1960.885  299.388 1661.497
133.00  3165.386  314.402    0.000  314.402      854.463 1102.944    3.632 1099.312      271.333 1913.126  280.584 1632.542
134.00  3311.404  323.021    0.000  323.021      837.523 1002.481   20.839  981.643       89.876 1937.356  351.058 1586.298
135.00  3137.874  341.829    0.000  341.829      809.381 1018.288    0.000 1018.288      170.903 1623.092  180.154 1442.938
136.00  3264.103  276.180    0.000  276.180      724.297 1154.044    0.000 1154.044       30.159 1733.174  270.332 1462.842
137.00  3275.311  287.113    0.000  287.113      693.711 1179.504    0.000 1179.504      109.982 2156.931  418.018 1738.913
138.00  3198.223  262.261    0.000  262.261      915.844  901.795    0.000  901.795      130.189 1914.747  230.621 1684.126
139.00  3203.747  290.771    0.000  290.771      904.194  924.450    0.000  924.450      290.236 1650.747  150.497 1500.251
140.00  3060.266  323.731    0.000  323.731      977.239  920.717    0.000  920.717      331.552 1594.037  140.143 1453.893
141.00  3293.949  333.295    0.000  333.295      903.687 1041.942    0.000 1041.942      120.236 1960.290  241.078 1719.213
142.00  3242.266  310.668    0.000  310.668      890.601 1065.162    0.000 1065.162      130.490 1983.095  240.071 1743.024
143.00  3338.339  288.026    0.000  288.026     1028.356  896.095    0.000  896.095      140.443 1958.275  339.399 1618.876
144.00  3473.607  285.343    0.000  285.343     1028.541 1147.909    0.000 1147.909      139.640 2330.450  360.109 1970.341
145.00  3230.493  367.233    0.000  367.233     1016.218 1023.928    0.000 1023.928       30.159 2080.823  408.667 1672.156
146.00  3278.781  348.697    0.000  348.697      867.478 1088.186   13.143 1075.042      110.584 1991.045  360.308 1630.737
147.00  3356.009  274.008    0.000  274.008      864.524 1149.481    5.448 1144.033       10.053 1896.151  388.160 1507.992
148.00  3344.569  255.138    0.000  255.138      868.861 1198.689   24.038 1174.651       80.425 1958.776  420.024 1538.752
149.00  3351.613  246.163    0.000  246.163     1058.189  952.110   29.313  922.797      119.634 2013.258  511.606 1501.653
150.00  3142.505  409.095    0.000  409.095     1078.290  954.087    1.816  952.271       20.106 2061.714  349.352 1712.362
151.00  3186.133  421.301    0.000  421.301      844.977 1053.190    0.000 1053.190       80.425 1843.670  341.610 1502.061
152.00  3156.090  363.542    0.000  363.542      933.641 1021.803    0.000 1021.803      120.537 1962.395  389.163 1573.233
153.00  3204.692  293.925    0.000  293.925     1049.895  936.510    0.000  936.510      221.068 1862.065  389.965 1472.100
154.00  3075.972  292.852    0.000  292.852     1007.461 1087.124    0.000 1087.124      120.236 2160.047  310.042 1850.005
155.00  3186.268  312.023    0.000  312.023     1138.676  982.375    0.000  982.375      180.755 2151.190  330.148 1821.042
156.00  3217.023  293.217    0.000  293.217     1064.635  993.166    0.000  993.166      401.923 2003.209  109.682 1893.528
157.00  3252.482  294.265    0.000  294.265     1234.269  925.424    0.000  925.424       30.159 2314.553  469.788 1844.765
158.00  3247.353  268.548    0.000  268.548     1093.654  941.736    0.000  941.736      462.142 1691.554  109.581 1581.973
159.00  3205.467  303.761    0.000  303.761     1011.016 1089.415    0.000 1089.415      320.395 1951.130  338.596 1612.534
160.00  3264.395  265.944    0.000  265.944     1117.244  916.458    0.000  916.458      109.982 2158.838  361.311 1797.526
161.00  3177.148  343.107    0.000  343.107     1023.810  992.456    0.000  992.456      150.195 2008.442  150.897 1857.545
162.00  3272.207  270.341    0.000  270.341     1106.099  990.820    3.718  987.103       80.425 2066.755  339.900 1726.854
163.00  3336.162  267.167    0.000  267.167      913.839 1069.198    0.000 1069.198        0.000 1897.855  309.941 1587.913
164.00  3400.946  240.837    0.000  240.837     1106.854 1100.206    0.000 1100.206      160.549 2092.476  290.939 1801.538
165.00  3385.663  271.933    0.000  271.933      765.386 1282.448    0.000 1282.448       59.717 2249.717  359.806 1889.911
166.00  3358.883  306.071    0.000  306.071      865.627  970.986    0.000  970.986       20.308 1849.995  310.643 1539.352
167.00  3409.586  325.970    0.000  325.970     1030.118  942.048    0.000  942.048      599.576 1091.276    0.000 1091.276
168.00  3152.981  396.268    0.000  396.268      981.563  838.496    0.000  838.496      440.431 1301.590   50.467 1251.123
169.00  3308.212  362.645    0.000  362.645      879.241  874.301    0.000  874.301      431.882 1130.386   30.159 1100.227
170.00  3345.689  362.809    0.000  362.809      800.525  833.660    0.000  833.660      219.966 1269.927  189.806 1080.121
171.00  3192.110  381.727    0.000  381.727      790.632  965.517    0.000  965.517      190.007 1446.160  111.492 1334.669
172.00  3322.498  325.652    0.000  325.652      783.572 1042.125    0.000 1042.125      231.223 1639.682  121.847 1517.836
173.00  3201.963  402.209    0.000  402.209      778.387  836.979    0.000  836.979      149.995 1287.413  101.539 1185.874
174.00  3379.699  279.541    0.000  279.541      911.758  854.934    0.000  854.934      250.125 1449.580   99.729 1349.851
175.00  3296.065  324.847    0.000  324.847      820.899  901.841    0.000  901.841      249.523 1286.422   69.670 1216.753
176.00  3270.100  353.869    0.000  353.869      854.750  788.625    0.000  788.625      469.188 1118.026    0.000 1118.026
177.00  3346.719  353.608    0.000  353.608      741.341  900.318    0.000  900.318      260.781 1081.926    0.000 1081.926
178.00  3168.136  425.421    0.000  425.421      853.211  921.579    0.000  921.579      527.499 1255.160    0.000 1255.160
179.00  3137.909  368.559    0.000  368.559      892.318  883.665    0.000  883.665      380.515 1199.155    0.000 1199.155
180.00  3183.260  383.946    0.000  383.946      783.416  955.089    0.000  955.089      370.260 1190.204    0.000 1190.204
181.00  3303.490  345.552    0.000  345.552      908.119 1093.199    0.000 1093.199      250.828 1526.301   50.769 1475.532
182.00  3225.040  378.062    0.000  378.062      999.591  904.986    0.000  904.986      461.139 1419.719   49.764 1369.955
183.00  3228.386  406.042    0.000  406.042      871.459  973.605    0.000  973.605      520.755 1173.004    0.000 1173.004
184.00  3272.216  380.361    0.000  380.361      948.284 1033.504    0.000 1033.504      381.016 1459.230    0.000 1459.230
185.00  3161.260  361.504    0.000  361.504      816.250 1215.677    0.000 1215.677      311.145 1830.895   50.367 1780.529
186.00  3256.052  312.562    0.000  312.562      784.962 1170.715    0.000 1170.715      421.027 1488.888    0.000 1488.888
187.00  3078.030  351.063    0.000  351.063      934.230  958.638    0.000  958.638      461.440 1749.970   39.811 1710.159
188.00  3210.515  242.831    0.000  242.831      857.664  906.060    0.000  906.060      380.413 1580.668    0.000 1580.668
189.00  3210.281  324.080    0.000  324.080      987.328 1080.206    0.000 1080.206      300.189 1900.566  140.143 1760.423
190.00  3187.875  304.235    0.000  304.235     1008.561  888.957    0.000  888.957      369.758 1806.576  179.151 1627.426
191.00  3315.865  281.769    0.000  281.769      913.604 1104.338    0.000 1104.338      600.579 1725.251   59.717 1665.534
192.00  3184.155  268.481    0.000  268.481      665.188 1203.280    0.000 1203.280      469.491 1527.495    0.000 1527.495
193.00  3104.244  383.380    0.000  383.380      694.862 1164.542    0.000 1164.542      190.006 1649.537  109.882 1539.655
194.00  3174.193  346.335    0.000  346.335      674.728 1038.094    0.000 1038.094      330.047 1310.947   59.717 1251.230
195.00  3191.392  256.260    0.000  256.260      698.884  947.815    0.000  947.815      371.062 1129.483   29.858 1099.625
196.00  3164.938  314.520    0.000  314.520      807.966  964.863    0.000  964.863      180.655 1418.919   10.154 1408.765
197.00  3442.970  253.998    0.000  253.998      802.668 1098.478    0.000 1098.478      170.703 1670.853   60.320 1610.533
198.00  3205.207  292.493    0.000  292.493      875.310 1199.268    0.000 1199.268      119.836 1951.030   39.811 1911.219
199.00  3417.491  239.052    0.000  239.052     1007.379  963.560    0.000  963.560      240.974 1695.069    0.000 1695.069
200.00  3460.474  208.044    0.000  208.044      874.195 1035.926    0.000 1035.926      231.525 1670.651   60.118 1610.533
201.00  3416.999  271.841    0.000  271.841      903.703 1110.422    0.000 1110.422      271.434 1783.539  120.036 1663.503
202.00  3481.403  179.179    0.000  179.179     1073.261  912.208    0.000  912.208      452.089 1670.446   59.817 1610.629
203.00  3445.879  298.558    0.000  298.558      976.816  839.206    0.000  839.206      189.906 1543.675    0.000 1543.675
204.00  3301.468  305.545    0.000  305.545      719.398 1065.945    0.000 1065.945      309.742 1650.647    0.000 1650.647
205.00  3325.825  308.560    0.000  308.560      863.688  945.102    0.000  945.102      359.906 1573.929    0.000 1573.929
206.00  3325.272  396.896    0.000  396.896      843.807 1021.251    0.000 1021.251      250.124 1590.629    0.000 1590.629
207.00  3510.015  276.383    0.000  276.383      886.412 1155.806    0.000 1155.806      590.726 1692.557    0.000 1692.557
208.00  3358.748  313.916    0.000  313.916      830.653  947.433    0.000  947.433      501.753 1511.905    0.000 1511.905
209.00  3335.803  369.188    0.000  369.188      894.776  939.106    0.000  939.106      499.747 1510.606    0.000 1510.606
210.00  3331.071  412.486    0.000  412.486      785.834 1114.378    0.000 1114.378      299.988 1612.746   19.906 1592.840
211.00  3236.079  451.293    0.000  451.293      919.391 1015.890    0.000 1015.890      490.899 1379.111    0.000 1379.111
212.00  3239.266  336.303    0.000  336.303      889.809  968.490    0.000  968.490      380.112 1520.655    9.953 1510.702
213.00  3152.725  392.837    0.000  392.837      883.529 1034.033    0.000 1034.033      500.649 1281.284   19.906 1261.379
214.00  3141.052  362.476    0.000  362.476      871.462  843.721    0.000  843.721      401.322 1553.726    0.000 1553.726
215.00  3322.529  356.435    0.000  356.435      704.374  878.443    0.000  878.443      401.925 1433.896   39.811 1394.085
216.00  3042.915  484.763    0.000  484.763      705.888  766.188    0.000  766.188      350.755 1132.095    0.000 1132.095
217.00  3017.124  474.232    0.000  474.232      940.351  806.411    0.000  806.411      300.692 1451.193    0.000 1451.193
218.00  3018.769  436.682    0.000  436.682      909.139  803.298    0.000  803.298      391.369 1534.920    9.953 1524.967
219.00  3004.545  412.258    0.000  412.258      995.619  822.633    0.000  822.633      238.968 1577.971    0.000 1577.971
220.00  3115.498  400.058    0.000  400.058     1003.725  854.663    0.000  854.663      380.513 1834.118    0.000 1834.118
221.00  2873.992  478.303    0.000  478.303      922.953  819.448    0.000  819.448      571.927  971.047    0.000  971.047
222.00  3000.273  466.661    0.000  466.661      937.025  835.595    0.000  835.595      360.309 1593.340    0.000 1593.340
223.00  2872.557  474.043    0.000  474.043      842.367  884.621    0.000  884.621      321.198 1460.636    9.953 1450.683
224.00  3016.490  416.146    0.000  416.146      823.830  906.490    0.000  906.490      449.983 1431.077   29.858 1401.218
225.00  3090.619  508.451    0.000  508.451      866.888  989.975    0.000  989.975      561.773 1330.144    0.000 1330.144
226.00  3137.401  417.461    0.000  417.461      889.368  935.374    0.000  935.374      320.396 1500.947    0.000 1500.947
227.00  3196.844  239.127    0.000  239.127      846.002  932.913    0.000  932.913      259.776 1591.929    0.000 1591.929
228.00  3163.516  330.359    0.000  330.359      928.544 1032.171    0.000 1032.171      490.797 1690.356    0.000 1690.356
229.00  3036.089  356.619    0.000  356.619      800.530  939.693    0.000  939.693      300.390 1489.994    0.000 1489.994
230.00  3222.839  320.317    0.000  320.317      644.967 1174.712    0.000 1174.712      150.195 1584.185    0.000 1584.185
231.00  3105.514  347.551    0.000  347.551      872.294  962.400    0.000  962.400      170.401 1619.982    0.000 1619.982
232.00  3134.782  392.404    0.000  392.404      699.369 1236.655    0.000 1236.655      250.224 1801.545    0.000 1801.545
233.00  3016.450  423.342    0.000  423.342      764.339 1161.690    0.000 1161.690      170.301 1751.171    0.000 1751.171
234.00  3063.457  348.648    0.000  348.648      871.819 1170.115    0.000 1170.115      240.974 1670.347    0.000 1670.347
235.00  3242.780  254.436    0.000  254.436      709.668 1007.823    0.000 1007.823      230.018 1319.089    0.000 1319.089
236.00  3239.238  294.505    0.000  294.505      708.773 1023.888    0.000 1023.888      199.458 1395.905    0.000 1395.905
237.00  3129.003  311.414    0.000  311.414      663.288 1184.814    0.000 1184.814      210.216 1552.118    0.000 1552.118
238.00  3234.236  219.638    0.000  219.638      816.062 1135.761    0.000 1135.761      190.109 1701.612    0.000 1701.612
239.00  3060.198  325.361    0.000  325.361      749.760  872.066    0.000  872.066      200.260 1432.681    0.000 1432.681
240.00  3145.095  255.492    0.000  255.492      808.956 1064.332    0.000 1064.332      240.473 1682.206    0.000 1682.206
241.00  3080.526  273.680    0.000  273.680      726.555 1032.460    0.000 1032.460      220.467 1732.770    0.000 1732.770
242.00  2966.279  330.646    0.000  330.646      780.970 1048.287    0.000 1048.287      180.957 1924.685    0.000 1924.685
243.00  3081.496  336.268    0.000  336.268      554.408 1251.112    0.000 1251.112       80.324 1856.742    0.000 1856.742
244.00  3032.312  274.004    0.000  274.004      801.271 1157.540    0.000 1157.540      299.286 1730.968    0.000 1730.968
245.00  3077.540  275.630    0.000  275.630      826.723 1088.452    0.000 1088.452      310.845 1609.026    0.000 1609.026
246.00  3183.901  255.611    0.000  255.611      965.327 1003.640    0.000 1003.640      471.192 1331.049    0.000 1331.049
247.00  3172.585  238.560    0.000  238.560      802.307 1099.054    0.000 1099.054      180.255 1070.269    0.000 1070.269
248.00  3105.554  277.491    0.000  277.491      791.498 1277.246    0.000 1277.246      320.195 1752.075   50.166 1701.909
249.00  3173.232  347.862    0.000  347.862      766.757 1276.220    0.000 1276.220      360.811 1850.601   60.320 1790.281
250.00  3024.687  362.850    0.000  362.850      493.199 1314.229    0.000 1314.229      230.720 1627.130    0.000 1627.130
251.00  3212.246  316.311    0.000  316.311      724.192 1211.365    0.000 1211.365      219.163 1750.175    0.000 1750.175
252.00  3230.312  221.259    0.000  221.259      890.391  946.541    0.000  946.541      268.927 1389.368   19.906 1369.462
253.00  3163.069  360.650    0.000  360.650      899.288 1034.472    0.000 1034.472      329.948 1849.605    0.000 1849.605
254.00  3030.050  359.767    0.000  359.767      618.666 1224.576    0.000 1224.576      309.139 1437.423    0.000 1437.423
255.00  3114.070  289.630    0.000  289.630      705.394 1150.883    0.000 1150.883      270.832 1604.992    0.000 1604.992
256.00  3056.420  327.905    0.000  327.905      704.674 1165.079    0.000 1165.079      400.219 1687.945    0.000 1687.945
257.00  3114.768  339.500    0.000  339.500      707.222 1059.416    0.000 1059.416      361.310 1363.018   40.012 1323.006
258.00  3102.429  341.887    0.000  341.887      719.726 1184.515    0.000 1184.515      280.585 1680.099    0.000 1680.099
259.00  3032.180  319.480    0.000  319.480      745.786 1185.957    0.000 1185.957      270.331 1711.064    0.000 1711.064
260.00  2997.209  315.266    0.000  315.266      689.284  997.241    0.000  997.241      391.671 1309.538    0.000 1309.538
261.00  3062.776  323.525    0.000  323.525      784.968 1192.052    0.000 1192.052      669.346 1299.285    0.000 1299.285
262.00  3258.256  240.426    0.000  240.426      643.574 1257.287    0.000 1257.287      448.779 1769.985  109.481 1660.504
263.00  3179.517  255.920    0.000  255.920      491.415 1354.302    0.000 1354.302      271.034 1153.407    0.000 1153.407
264.00  3013.719  356.835    0.000  356.835      594.231 1116.261    0.000 1116.261      210.012 1648.537    0.000 1648.537
265.00  3132.117  288.935    0.000  288.935      730.719 1233.422    0.000 1233.422      318.992 2167.686    0.000 2167.686
266.00  3058.698  315.674    0.000  315.674      713.865 1238.992    0.000 1238.992      220.366 2088.968    0.000 2088.968
267.00  3003.020  188.771    0.000  188.771      847.542 1040.835    0.000 1040.835      150.396 1885.899   20.308 1865.591
268.00  3078.865  250.383    0.000  250.383      778.933  994.397    0.000  994.397      339.200 1917.166   80.226 1836.940
269.00  3082.612  263.479    0.000  263.479      607.241 1075.631    0.000 1075.631      181.157 1451.292    0.000 1451.292
270.00  3074.549  256.097    0.000  256.097      849.667 1215.540    0.000 1215.540      440.431 1870.607   60.018 1810.589
271.00  3134.452  220.802    0.000  220.802      728.778 1080.905    0.000 1080.905      300.490 1720.524  109.481 1611.043
272.00  3076.126  268.705    0.000  268.705      649.755 1003.618    0.000 1003.618      189.805 1509.908  159.847 1350.061
273.00  3069.251  386.382    0.000  386.382      649.363 1221.202    0.000 1221.202      219.463 1635.978   39.811 1596.167
274.00  3112.590  263.958    0.000  263.958      729.036 1036.832    0.000 1036.832      430.279 1321.703    9.953 1311.750
275.00  2998.661  318.990    0.000  318.990      749.851 1073.075    0.000 1073.075      440.531 1305.107    0.000 1305.107
276.00  3153.936  272.390    0.000  272.390      635.320 1112.315    0.000 1112.315      350.454 1574.734    0.000 1574.734
277.00  3105.068  256.560    0.000  256.560      714.821 1068.241    0.000 1068.241      299.689 1380.320    9.953 1370.367
278.00  3074.678  286.280    0.000  286.280      550.810 1195.210    0.000 1195.210      260.879 1483.456    0.000 1483.456
279.00  2946.441  356.139    0.000  356.139      574.495 1283.589    0.000 1283.589      331.752 1650.745    0.000 1650.745
280.00  3013.721  351.959    0.000  351.959      787.254 1024.979    0.000 1024.979      300.791 1545.797    0.000 1545.797
281.00  3169.632  327.672    0.000  327.672      620.771 1046.543    0.000 1046.543      170.803 1518.850    0.000 1518.850
282.00  3104.610  295.672    0.000  295.672      552.374 1080.233    0.000 1080.233      170.602 1632.239    0.000 1632.239
283.00  3088.901  327.115    0.000  327.115      521.506 1200.387    0.000 1200.387      100.531 1582.178    0.000 1582.178
284.00  2939.564  304.885    0.000  304.885      572.187 1158.099    0.000 1158.099      199.558 1670.752    0.000 1670.752
285.00  3014.254  336.316    0.000  336.316      604.563 1038.357    0.000 1038.357      219.664 1333.465    0.000 1333.465
286.00  3171.166  324.532    0.000  324.532      695.736 1010.802    0.000 1010.802      310.844 1403.232    0.000 1403.232
287.00  3120.103  237.431    0.000  237.431      654.346  957.112    0.000  957.112      100.531 1625.203    0.000 1625.203
288.00  3258.427  228.765    0.000  228.765      683.135 1051.111    0.000 1051.111      180.655 1612.738    0.000 1612.738
289.00  3153.512  228.828    0.000  228.828      796.847  900.956    0.000  900.956      231.121 1671.551    0.000 1671.551
290.00  3224.941  284.094    0.000  284.094      702.885 1006.755    0.000 1006.755      229.216 1651.551    0.000 1651.551
291.00  3268.672  254.472    0.000  254.472      847.174 1111.967    0.000 1111.967      350.755 1556.153    0.000 1556.153
292.00  3158.054  334.550    0.000  334.550      587.777 1119.199    0.000 1119.199      170.903 1502.756    0.000 1502.756
293.00  3117.552  257.053    0.000  257.053      694.344 1027.902    0.000 1027.902      300.791 1602.484    0.000 1602.484
294.00  3021.017  267.529    0.000  267.529      638.233  993.655    0.000  993.655      140.142 1510.197    0.000 1510.197
295.00  3158.562  270.786    0.000  270.786      672.395 1162.025    0.000 1162.025      180.655 1920.882    0.000 1920.882
296.00  3243.432  352.817    0.000  352.817      502.928 1304.929    0.000 1304.929      150.596 1890.618    0.000 1890.618
297.00  3106.819  298.450    0.000  298.450      721.665  874.430    0.000  874.430       90.478 1683.414    0.000 1683.414
298.00  3271.974  316.918    0.000  316.918      945.020  865.993    0.000  865.993      270.631 1699.905    0.000 1699.905
299.00  3045.741  368.547    0.000  368.547      785.258 1056.732    0.000 1056.732       80.425 1743.932    9.953 1733.979
300.00  3097.925  290.958    0.000  290.958      945.659  805.988    0.000  805.988      261.884 1615.350    0.000 1615.350
301.00  3191.731  296.970    0.000  296.970      860.706  926.475    0.000  926.475      241.074 1490.896    0.000 1490.896
302.00  3226.391  297.401    0.000  297.401      878.461 1108.779    0.000 1108.779      160.047 1888.513    0.000 1888.513
303.00  3203.298  277.515    0.000  277.515     1006.674  888.297    0.000  888.297      370.964 1750.469    0.000 1750.469
304.00  3203.943  277.879    0.000  277.879      792.097 1025.706    0.000 1025.706      290.538 1890.318    0.000 1890.318
305.00  3306.244  271.030    0.000  271.030      774.774 1090.892    0.000 1090.892      210.917 1682.313    0.000 1682.313
306.00  3206.406  324.374    0.000  324.374      920.951 1014.412    0.000 1014.412      149.895 1860.961    0.000 1860.961
307.00  3151.847  409.283    0.000  409.283      966.730  873.944    0.000  873.944      320.397 1681.410    0.000 1681.410
308.00  3087.672  306.822    0.000  306.822      628.982 1085.260    0.000 1085.260      139.942 1581.876    0.000 1581.876
309.00  3142.812  355.508    0.000  355.508      769.227 1038.539    0.000 1038.539      200.561 1500.853    0.000 1500.853
310.00  3075.155  370.064    0.000  370.064      848.177  960.976    0.000  960.976      330.750 1711.570   20.106 1691.464
311.00  3090.863  350.479    0.000  350.479      730.247 1074.432    0.000 1074.432      160.348 1657.991    0.000 1657.991
312.00  3240.965  378.929    0.000  378.929      722.963 1196.773    0.000 1196.773      231.021 1874.429    0.000 1874.429
313.00  3142.371  416.448    0.000  416.448      629.789 1327.615    0.000 1327.615      220.968 2065.032    0.000 2065.032
314.00  3362.776  300.541    0.000  300.541      682.507 1087.160    0.000 1087.160      170.903 1730.368    0.000 1730.368
315.00  3121.554  259.630    0.000  259.630      497.519 1125.568    0.000 1125.568       60.319 1821.756   19.906 1801.850
316.00  3162.029  207.583    0.000  207.583      654.968 1036.061    0.000 1036.061      100.733 1593.740   99.528 1494.211
317.00  3219.602  197.923    0.000  197.923      702.695 1113.982    0.000 1113.982      100.431 1868.401  180.254 1688.147
318.00  3319.692  235.088    0.000  235.088      712.831 1206.091    0.000 1206.091      129.788 2101.432    9.953 2091.479
319.00  3418.703  218.251    0.000  218.251      678.191 1187.846    0.000 1187.846      130.590 1881.366   40.212 1841.154
320.00  3316.156  234.667    0.000  234.667      750.642 1005.588    3.632 1001.956       90.478 1763.336   50.265 1713.070
321.00  3229.836  266.496    0.000  266.496      608.542 1086.394    0.000 1086.394      230.420 1620.487   60.319 1560.168
322.00  3278.451  356.376    0.000  356.376      615.574 1099.173    0.000 1099.173      170.702 1533.620    0.000 1533.620
323.00  3287.793  279.848    0.000  279.848      591.122 1210.528    0.000 1210.528      119.434 1683.617    0.000 1683.617
324.00  3279.664  246.887    0.000  246.887      664.881 1024.692    0.000 1024.692      250.024 1438.823   50.165 1388.658
325.00  3047.712  240.517    0.000  240.517      668.638 1154.864    1.816 1153.048       79.823 1731.471  150.496 1580.976
326.00  3089.639  222.562    0.000  222.562      658.248 1020.230    0.000 1020.230      271.434 1719.396   20.106 1699.290
327.00  3200.963  223.007    0.000  223.007      574.273 1175.780    0.000 1175.780       99.628 1884.376    0.000 1884.376
328.00  3083.221  326.615    0.000  326.615      694.059  955.951    0.000  955.951      249.824 1633.249    0.000 1633.249
329.00  3150.417  314.727    0.000  314.727      745.250 1083.484    0.000 1083.484      279.984 1700.506    0.000 1700.506
330.00  3276.500  275.499    0.000  275.499      972.920  815.278    0.000  815.278      200.561 1655.680  100.131 1555.549
331.00  3235.552  236.018    0.000  236.018      895.122  797.159    0.000  797.159      391.271 1363.220    0.000 1363.220
332.00  3201.323  303.814    0.000  303.814      800.867 1004.588    0.000 1004.588       70.372 1720.811  190.006 1530.805
333.00  3210.411  311.817    0.000  311.817      979.032  950.917    0.000  950.917      210.513 1722.226   20.207 1702.019
334.00  3119.014  294.620    0.000  294.620      680.529 1093.214    0.000 1093.214       90.277 1741.930  139.339 1602.591
335.00  3040.560  399.705    0.000  399.705      779.577 1160.615    0.000 1160.615      120.437 2106.766   80.427 2026.339
336.00  3279.375  292.069    0.000  292.069      790.444 1197.651    0.000 1197.651      200.460 1891.213  228.915 1662.298
337.00  3315.496  278.025    0.000  278.025      528.858 1290.521    0.000 1290.521       70.071 1926.496    0.000 1926.496
338.00  3385.646  248.785    0.000  248.785      718.249 1025.816    0.000 1025.816       80.425 1583.277  170.000 1413.277
339.00  3220.022  263.274    0.000  263.274      927.184  888.903    9.511  879.392      442.341 1422.832   30.060 1392.773
340.00  3331.014  255.158    0.000  255.158      686.006 1021.451    0.000 1021.451      411.780 1366.026    0.000 1366.026
341.00  3098.219  297.824    0.000  297.824      590.082 1043.145    0.000 1043.145      431.082 1270.531    0.000 1270.531
342.00  3276.903  347.225    0.000  347.225      885.512  776.239    0.000  776.239      381.215 1251.427  119.434 1131.993
343.00  3179.776  334.553    0.000  334.553      953.500  974.983    0.000  974.983      479.239 1400.716  179.553 1221.163
344.00  3317.079  217.609    0.000  217.609      595.440 1139.856    0.000 1139.856      350.958 1757.606    0.000 1757.606
345.00  3334.038  190.647    0.000  190.647      520.128 1071.623    0.000 1071.623      270.331 1510.204  200.865 1309.339
346.00  3262.555  216.405    0.000  216.405      663.579  949.341    0.000  949.341      219.766 1539.657   29.858 1509.798
347.00  3080.431  255.579    0.000  255.579      411.741 1103.485    0.000 1103.485      240.572 1402.420    0.000 1402.420
348.00  3248.856  284.667    0.000  284.667      501.199 1185.481    0.000 1185.481      140.846 1545.083    0.000 1545.083
349.00  3249.033  247.797    0.000  247.797      643.560 1004.229    0.000 1004.229      219.263 1511.400    0.000 1511.400
350.00  3132.792  293.553    0.000  293.553      679.174 1033.466    0.000 1033.466      430.483 1272.935    0.000 1272.935
351.00  3050.568  308.618    0.000  308.618      583.419 1022.137    0.000 1022.137      241.882 1483.349    0.000 1483.349
352.00  3252.303  224.955    0.000  224.955      670.832 1006.846    0.000 1006.846      320.596 1653.056    0.000 1653.056
353.00  3076.316  250.325    0.000  250.325      604.466 1107.039    0.000 1107.039      351.156 1334.662    0.000 1334.662
354.00  3140.433  193.998    0.000  193.998      462.118 1170.765    0.000 1170.765       49.965 1813.400    0.000 1813.400
355.00  3211.827  190.464    0.000  190.464      687.092 1005.147    0.000 1005.147      179.752 1563.174   30.462 1532.713
356.00  3256.503  268.299    0.000  268.299      692.888 1120.920    0.000 1120.920      281.389 1564.981  159.647 1405.333
357.00  3160.216  274.220    0.000  274.220      629.480 1114.061    0.000 1114.061      200.060 1352.558   10.154 1342.404
358.00  3108.896  180.339    0.000  180.339      659.719  977.738    0.000  977.738      381.218 1152.801   49.764 1103.037
359.00  3293.508  247.637    0.000  247.637      793.733 1034.420    0.000 1034.420      392.578 1701.908   29.858 1672.050
360.00  2994.728  273.628    0.000  273.628      492.361 1077.420    0.000 1077.420      231.021 1712.261    0.000 1712.261
361.00  3139.815  253.684    0.000  253.684      707.329  965.765    0.000  965.765      260.779 1619.884    0.000 1619.884
362.00  3199.909  231.185    0.000  231.185      780.507 1060.402    0.000 1060.402      372.571 1793.095    0.000 1793.095
363.00  3105.298  317.833    0.000  317.833      461.677 1370.066    0.000 1370.066      141.348 1961.287    0.000 1961.287
364.00  3191.462  252.500    0.000  252.500      385.764 1654.750    0.000 1654.750       70.372 2366.431    0.000 2366.431
365.00  3031.477  357.975    0.000  357.975      403.315 1444.834    0.000 1444.834       50.265 2302.701    0.000 2302.701
366.00  3012.096  250.434    0.000  250.434      339.756 1419.509    0.000 1419.509       39.811 1986.011    0.000 1986.011
367.00  3062.531  286.674    0.000  286.674      264.367 1568.187    0.000 1568.187       60.319 2084.333    0.000 2084.333
368.00  2875.872  316.055    0.000  316.055      338.122 1541.750    0.000 1541.750      111.189 2237.149    0.000 2237.149
369.00  3096.241  195.052    0.000  195.052      418.497 1343.935    0.000 1343.935      120.740 1923.680    0.000 1923.680
370.00  3058.280  254.608    0.000  254.608      487.487 1434.384    0.000 1434.384      170.602 2049.164    0.000 2049.164
371.00  2951.524  297.337    0.000  297.337      267.962 1476.885    0.000 1476.885        9.953 2137.115    0.000 2137.115
372.00  3109.293  239.092    0.000  239.092      338.074 1493.761    0.000 1493.761      181.157 1902.175    0.000 1902.175
373.00  3085.997  253.660    0.000  253.660      462.584 1461.981    0.000 1461.981       60.218 2295.754    0.000 2295.754
374.00  3110.221  302.748    0.000  302.748      487.572 1579.391    0.000 1579.391      120.637 2310.023    0.000 2310.023
375.00  3167.081  220.381    0.000  220.381      493.708 1500.553    0.000 1500.553       50.065 2423.534    0.000 2423.534
376.00  3254.367  317.089    0.000  317.089      449.532 1450.050    0.000 1450.050       80.324 2123.443    0.000 2123.443
377.00  3251.039  249.951    0.000  249.951      533.191 1326.590    0.000 1326.590       69.871 2045.837    0.000 2045.837
378.00  3228.321  270.358    0.000  270.358      516.058 1417.434    0.000 1417.434      140.543 2214.333    0.000 2214.333
379.00  3167.586  221.159    0.000  221.159      496.216 1352.921    0.000 1352.921      330.851 2015.578    0.000 2015.578
380.00  2976.142  251.816    0.000  251.816      472.353 1198.463    0.000 1198.463      150.395 1919.575    0.000 1919.575
381.00  2979.214  284.428    0.000  284.428      591.888 1331.279    0.000 1331.279       70.372 2172.516    0.000 2172.516
382.00  3177.268  205.982    0.000  205.982      386.283 1467.003    0.000 1467.003       30.462 2176.326    0.000 2176.326
383.00  3006.961  342.925    0.000  342.925      475.295 1227.353    0.000 1227.353      180.254 1903.894    0.000 1903.894
384.00  2929.009  353.656    0.000  353.656      348.403 1425.026    0.000 1425.026      190.608 1890.113    0.000 1890.113
385.00  2911.631  357.422    0.000  357.422      527.425 1439.496    0.000 1439.496      139.841 2124.348    0.000 2124.348
386.00  2968.655  362.123    0.000  362.123      486.895 1396.489    0.000 1396.489      199.660 2092.084    0.000 2092.084
387.00  3082.982  358.087    0.000  358.087      516.625 1415.144    0.000 1415.144      220.867 2485.460    0.000 2485.460
388.00  2991.254  421.380    0.000  421.380      356.232 1500.128    0.000 1500.128      110.283 2127.256    0.000 2127.256
389.00  3195.236  387.308    0.000  387.308      464.054 1457.259    0.000 1457.259      100.130 2264.487    0.000 2264.487
390.00  3048.125  377.004    0.000  377.004      461.065 1297.484    0.000 1297.484       80.224 1932.635    0.000 1932.635
391.00  3236.213  331.307    0.000  331.307      560.072 1364.469    0.000 1364.469       90.478 2328.139    0.000 2328.139
392.00  3209.597  434.344    0.000  434.344      494.579 1324.126    0.000 1324.126      261.585 1542.069    0.000 1542.069
393.00  3172.162  364.213    0.000  364.213      460.342 1626.823    0.000 1626.823      170.702 2060.318    0.000 2060.318
394.00  3229.310  312.680    0.000  312.680      439.497 1245.868    0.000 1245.868      229.918 1731.766    0.000 1731.766
395.00  3296.941  291.572    0.000  291.572      185.506 1307.054    0.000 1307.054       60.319 1918.563    0.000 1918.563
396.00  3245.982  300.217    0.000  300.217      451.645 1234.103    0.000 1234.103      230.621 1750.876    0.000 1750.876
397.00  2895.211  404.786    0.000  404.786      344.829 1239.831    0.000 1239.831      259.175 1610.237    0.000 1610.237
398.00  3222.138  353.192    0.000  353.192      406.385 1382.116    0.000 1382.116      179.351 1983.797    0.000 1983.797
399.00  3260.903  285.077    0.000  285.077      463.585 1295.766    0.000 1295.766      170.605 1693.571    0.000 1693.571
400.00  3200.407  359.159    0.000  359.159      454.199 1286.419    0.000 1286.419      282.394 1711.367    0.000 1711.367
401.00  3095.752  358.962    0.000  358.962      549.054 1257.946    0.000 1257.946      200.662 2165.983    0.000 2165.983
402.00  3134.959  342.618    0.000  342.618      346.503 1383.299    0.000 1383.299      160.448 2056.596    0.000 2056.596
403.00  2969.777  328.337    0.000  328.337      547.637 1332.409    0.000 1332.409      120.640 2313.252    0.000 2313.252
404.00  3044.073  363.179    0.000  363.179      363.837 1445.333    0.000 1445.333       50.265 2251.119    0.000 2251.119
405.00  3012.800  278.972    0.000  278.972      335.017 1286.445    0.000 1286.445       39.811 2108.564    0.000 2108.564
406.00  2961.270  321.529    0.000  321.529      432.624 1265.848    0.000 1265.848      230.018 1885.891   19.906 1865.985
407.00  2905.698  340.395    0.000  340.395      592.545 1206.072    0.000 1206.072      270.631 1798.136   59.717 1738.419
408.00  3041.777  326.482    0.000  326.482      484.205 1294.396    0.000 1294.396      180.053 2158.626    0.000 2158.626
409.00  2974.392  313.919    0.000  313.919      372.524 1436.711    0.000 1436.711      100.531 2448.460    0.000 2448.460
410.00  3060.497  235.168    0.000  235.168      399.163 1440.614    0.000 1440.614      120.035 2277.666    0.000 2277.666
411.00  3152.742  274.092    0.000  274.092      286.194 1513.971    0.000 1513.971       90.478 2198.354    0.000 2198.354
412.00  3051.550  288.761    0.000  288.761      261.986 1523.316    0.000 1523.316      109.782 1944.795    0.000 1944.795
413.00  2927.618  300.295    0.000  300.295      297.353 1637.918    0.000 1637.918      130.691 2574.831    0.000 2574.831
414.00  3020.936  263.497    0.000  263.497      332.673 1331.997    0.000 1331.997      179.953 1984.909    0.000 1984.909
415.00  3125.701  262.457    0.000  262.457      283.602 1380.733    0.000 1380.733       80.124 2043.122    0.000 2043.122
416.00  3107.857  203.726    0.000  203.726      421.302 1253.443    0.000 1253.443      300.390 1961.599    0.000 1961.599
417.00  3112.917  254.385    0.000  254.385      383.473 1276.526    0.000 1276.526      231.121 1645.810    0.000 1645.810
418.00  3097.456  274.470    0.000  274.470      384.933 1425.464    0.000 1425.464      200.260 2159.845    0.000 2159.845
419.00  3377.802  190.871    0.000  190.871      601.047 1162.066    0.000 1162.066      250.325 1812.291    0.000 1812.291
420.00  3123.256  233.673    0.000  233.673      437.502 1132.250    0.000 1132.250      130.590 1744.838    0.000 1744.838
421.00  3181.790  309.639    0.000  309.639      391.898 1404.356    0.000 1404.356       60.319 2071.173    0.000 2071.173
422.00  3135.437  278.915    0.000  278.915      617.967 1097.947    0.000 1097.947      180.556 2058.494    0.000 2058.494
423.00  3261.143  240.506    0.000  240.506      562.800 1353.954    0.000 1353.954      211.319 2408.155    0.000 2408.155
424.00  3286.579  226.666    0.000  226.666      736.013 1041.452    0.000 1041.452       70.372 2345.716    0.000 2345.716
425.00  3387.585  250.276    0.000  250.276      751.358 1099.821    0.000 1099.821      250.026 2174.824    0.000 2174.824
426.00  3097.475  276.995    0.000  276.995      595.182 1031.874    0.000 1031.874      120.637 1262.689    0.000 1262.689
427.00  3363.814  192.969    0.000  192.969      704.394 1177.302    0.000 1177.302       59.817 2139.733    0.000 2139.733
428.00  3180.914  230.223    0.000  230.223      657.080 1251.447    0.000 1251.447       20.106 2294.143    0.000 2294.143
429.00  3121.533  244.382    0.000  244.382      622.328 1182.090    0.000 1182.090      130.390 2063.522    0.000 2063.522
430.00  3023.443  286.237    0.000  286.237      499.332 1317.517    0.000 1317.517      100.331 2133.191    0.000 2133.191
431.00  3051.907  267.846    0.000  267.846      721.130 1001.897    0.000 1001.897      119.434 1875.834    0.000 1875.834
432.00  3129.360  272.160    0.000  272.160      466.533 1160.371    0.000 1160.371       89.776 1672.070    0.000 1672.070
433.00  3203.654  194.610    0.000  194.610      823.938 1035.972    0.000 1035.972       70.473 2305.615    0.000 2305.615
434.00  3106.323  216.123    0.000  216.123      792.520  851.346    0.000  851.346      100.531 1936.765    0.000 1936.765
435.00  3052.647  196.653    0.000  196.653      821.288  889.737    0.000  889.737      170.301 1797.827    0.000 1797.827
436.00  3101.394  238.662    0.000  238.662      597.907 1010.348    0.000 1010.348       60.319 1617.071    0.000 1617.071
437.00  3268.573  255.596    0.000  255.596      729.596 1182.881    0.000 1182.881      159.245 2119.730    0.000 2119.730
438.00  3188.058  228.537    0.000  228.537      383.518 1471.896    0.000 1471.896        0.000 2419.617    0.000 2419.617
439.00  3202.117  271.787    0.000  271.787      359.300 1469.553    0.000 1469.553       30.159 2350.750    0.000 2350.750
440.00  2982.014  349.708    0.000  349.708      180.100 1485.457    0.000 1485.457        0.000 1902.574    0.000 1902.574
441.00  2978.854  303.295    0.000  303.295      361.861 1309.285    0.000 1309.285      160.148 2032.560    0.000 2032.560
442.00  3072.684  284.546    0.000  284.546      431.510 1257.142    0.000 1257.142       89.776 1632.650    0.000 1632.650
443.00  3160.763  236.177    0.000  236.177      493.492 1249.851    0.000 1249.851       40.212 2092.883    0.000 2092.883
444.00  3176.268  266.279    0.000  266.279      402.584 1503.114    0.000 1503.114       70.775 2350.454    0.000 2350.454
445.00  3256.420  272.961    0.000  272.961      497.214 1408.723    0.000 1408.723       70.675 2144.654    0.000 2144.654
446.00  3065.941  284.542    0.000  284.542      462.461 1473.607    0.000 1473.607       50.367 2257.973    0.000 2257.973
447.00  3055.193  297.167    0.000  297.167      353.504 1320.747    0.000 1320.747       10.053 1808.772    0.000 1808.772
448.00  3016.470  307.612    0.000  307.612      440.203 1404.305    0.000 1404.305       60.320 1744.434    0.000 1744.434
449.00  3104.222  255.605    0.000  255.605      392.812 1494.404    0.000 1494.404       50.366 1950.637    0.000 1950.637
450.00  3024.464  469.048    0.000  469.048      163.808 1810.946    0.000 1810.946        0.000 2404.630    0.000 2404.630
451.00  3112.876  268.669    0.000  268.669      457.270 1513.292    0.000 1513.292       39.811 2548.008    0.000 2548.008
452.00  2948.636  287.786    0.000  287.786      729.238 1221.830    0.000 1221.830      311.248 1832.700    0.000 1832.700
453.00  3155.552  304.485    0.000  304.485      707.152 1119.983    0.000 1119.983      210.517 1913.130    0.000 1913.130
454.00  3137.100  275.094    0.000  275.094      705.841 1404.424    0.000 1404.424      140.945 2300.288    0.000 2300.288
455.00  3110.156  291.201    0.000  291.201      676.378 1292.473    0.000 1292.473       80.124 2213.425    0.000 2213.425
456.00  3131.139  313.144    0.000  313.144      607.461 1261.172    0.000 1261.172      211.117 2036.283    0.000 2036.283
457.00  2940.468  311.860    0.000  311.860      492.997 1294.852    0.000 1294.852      190.310 2088.771    0.000 2088.771
458.00  2908.091  358.015    0.000  358.015      512.637 1189.715    0.000 1189.715      289.635 1815.307    0.000 1815.307
459.00  3056.756  331.298    0.000  331.298      509.242 1256.734    0.000 1256.734      299.387 1951.841   19.906 1931.935
460.00  3024.729  279.680    0.000  279.680      548.263 1046.145    0.000 1046.145      200.464 1369.960    0.000 1369.960
461.00  3042.267  240.969    0.000  240.969      601.094 1119.764    0.000 1119.764      190.307 2005.014    0.000 2005.014
462.00  3075.871  252.709    0.000  252.709      433.188 1228.189    0.000 1228.189       80.225 1771.584    0.000 1771.584
463.00  3243.349  212.978    0.000  212.978      651.220 1285.053    0.000 1285.053       49.764 2204.481    0.000 2204.481
464.00  3076.050  249.158    0.000  249.158      599.471 1212.408    0.000 1212.408      200.464 1875.234    0.000 1875.234
465.00  3061.219  244.940    0.000  244.940      673.465 1335.494    0.000 1335.494      190.909 2153.802    0.000 2153.802
466.00  3144.215  249.472    0.000  249.472      608.809 1272.830    0.000 1272.830       20.106 2069.469    0.000 2069.469
467.00  2867.887  364.616    0.000  364.616      508.548 1246.713    0.000 1246.713       60.218 2191.718    0.000 2191.718
468.00  2893.398  302.871    0.000  302.871      479.866 1250.292    0.000 1250.292       90.478 1904.385    0.000 1904.385
469.00  2951.574  309.285    0.000  309.285      688.166 1122.070    0.000 1122.070      129.988 1894.437    0.000 1894.437
470.00  3110.193  275.932    0.000  275.932      548.884 1154.566    0.000 1154.566       69.670 1753.891    0.000 1753.891
471.00  3217.670  278.368    0.000  278.368      691.471 1335.495    0.000 1335.495       69.670 2171.007    0.000 2171.007
472.00  3168.200  333.361    0.000  333.361      679.522 1189.588    0.000 1189.588       49.764 1812.098    0.000 1812.098
473.00  3077.112  262.007    0.000  262.007      592.756 1313.520    0.000 1313.520      170.904 1899.270    0.000 1899.270
474.00  3001.594  330.147    0.000  330.147      506.854 1404.590    0.000 1404.590      140.544 1878.055    0.000 1878.055
475.00  2918.249  440.387    0.000  440.387      545.456 1439.257    0.000 1439.257      260.378 2060.119    0.000 2060.119
476.00  3096.482  323.141    0.000  323.141      520.649 1341.979    0.000 1341.979      110.384 2288.331    0.000 2288.331
477.00  3096.603  289.928    0.000  289.928      707.940 1189.490    0.000 1189.490      199.759 2263.192    0.000 2263.192
478.00  2974.596  348.047    0.000  348.047      594.009 1271.041    0.000 1271.041      140.743 1974.957    0.000 1974.957
479.00  3062.534  229.240    0.000  229.240      684.852 1099.321    0.000 1099.321      149.493 1836.936    0.000 1836.936
480.00  3341.443  256.848    0.000  256.848      619.578 1314.056    0.000 1314.056       69.870 2015.411    0.000 2015.411
481.00  3167.218  233.741    0.000  233.741      526.434 1366.199    0.000 1366.199       20.106 1952.949    0.000 1952.949
482.00  3239.438  243.123    0.000  243.123      553.034 1204.036    0.000 1204.036       50.065 1491.397    0.000 1491.397
483.00  3210.753  257.514    0.000  257.514      677.850 1185.448    0.000 1185.448      179.151 1633.141    0.000 1633.141
484.00  3221.875  302.549    0.000  302.549      549.884 1298.618    0.000 1298.618       90.178 2088.970    0.000 2088.970
485.00  3267.359  239.748    0.000  239.748      684.030 1005.801    0.000 1005.801      250.625 1639.690    0.000 1639.690
486.00  3178.776  328.875    0.000  328.875      447.795 1554.539    0.000 1554.539      181.258 2363.416    0.000 2363.416
487.00  3057.604  302.991    0.000  302.991      319.783 1624.621    0.000 1624.621       30.159 2239.971    0.000 2239.971
488.00  2872.932  346.691    0.000  346.691      386.313 1302.915    0.000 1302.915      191.009 1940.783    0.000 1940.783
489.00  3160.842  368.304    0.000  368.304      580.995 1318.435    0.000 1318.435      230.920 1830.402    0.000 1830.402
490.00  3070.812  330.213    0.000  330.213      483.079 1463.180    0.000 1463.180      150.195 2000.402    0.000 2000.402
491.00  2893.889  419.438    0.000  419.438      531.317 1270.432    0.000 1270.432      340.101 1692.161    0.000 1692.161
492.00  3159.642  365.725    0.000  365.725      701.915 1338.012    0.000 1338.012      210.413 1959.679    0.000 1959.679
493.00  3022.691  401.921    0.000  401.921      560.990 1226.876    0.000 1226.876      260.279 2039.010    0.000 2039.010
494.00  3074.780  344.903    0.000  344.903      492.588 1460.771    0.000 1460.771      140.844 2305.204    0.000 2305.204
495.00  2779.328  402.275    0.000  402.275      553.883 1186.138    0.000 1186.138      171.104 1781.033    0.000 1781.033
496.00  2992.725  346.860    0.000  346.860      724.507 1166.965    0.000 1166.965      311.345 1735.684    0.000 1735.684
497.00  3217.910  306.358    0.000  306.358      866.455  989.078    0.000  989.078      240.673 1781.836    0.000 1781.836
498.00  3069.706  367.216    0.000  367.216      610.128 1187.202    0.000 1187.202      261.582 1872.718    0.000 1872.718
499.00  3090.258  385.806    0.000  385.806      761.622 1167.391    0.000 1167.391      410.975 1944.895    0.000 1944.895
500.00  3050.667  416.291    0.000  416.291      706.709 1219.744    0.000 1219.744      321.298 1835.511    0.000 1835.511
501.00  3213.632  344.101    0.000  344.101      500.506 1389.278    0.000 1389.278      189.706 1934.245    0.000 1934.245
502.00  3197.225  338.868    0.000  338.868      451.122 1288.501    0.000 1288.501       80.526 2021.507    0.000 2021.507
503.00  3059.342  332.999    0.000  332.999      630.766 1077.095    0.000 1077.095      299.988 1573.538    0.000 1573.538
504.00  3228.925  381.283    0.000  381.283      539.754 1229.092    0.000 1229.092      251.127 1612.439    0.000 1612.439
505.00  3165.911  433.551    0.000  433.551      472.364 1249.122    0.000 1249.122      200.360 1394.381    0.000 1394.381
506.00  3181.784  435.964    0.000  435.964      504.146 1351.443    0.000 1351.443      159.345 1728.358    0.000 1728.358
507.00  3022.864  517.416    0.000  517.416      433.491 1237.993    0.000 1237.993      100.130 1554.726    0.000 1554.726
508.00  3128.643  398.507    0.000  398.507      576.677 1314.355    0.000 1314.355       89.676 2041.616    0.000 2041.616
509.00  3170.611  351.795    0.000  351.795      501.909 1247.991    0.000 1247.991      150.796 1653.253    0.000 1653.253
510.00  3271.917  360.448    0.000  360.448      511.732 1382.453    0.000 1382.453       90.378 1903.890    0.000 1903.890
511.00  3407.097  235.037    0.000  235.037      686.919 1163.671    0.000 1163.671      110.484 1742.232    0.000 1742.232
512.00  3207.814  258.214    0.000  258.214      747.281 1003.320    0.000 1003.320      221.471 1700.217    0.000 1700.217
513.00  3287.748  227.685    0.000  227.685      583.932 1105.563    0.000 1105.563      130.690 1859.358    0.000 1859.358
514.00  3197.178  241.162    0.000  241.162      709.520  918.698    0.000  918.698      120.839 1842.362    0.000 1842.362
515.00  3279.721  198.962    0.000  198.962      772.556 1052.070    0.000 1052.070      360.909 2171.698    0.000 2171.698
516.00  3199.492  202.687    0.000  202.687      766.413 1052.058    0.000 1052.058      150.796 2387.241    0.000 2387.241
517.00  3212.206  213.176    0.000  213.176      770.644 1059.096    0.000 1059.096      291.643 2308.039    0.000 2308.039
518.00  3037.719  225.867    0.000  225.867      690.103  985.145    0.000  985.145      311.349 1891.620    0.000 1891.620
519.00  3115.172  236.471    0.000  236.471      703.250 1002.156    0.000 1002.156      200.962 1987.944    0.000 1987.944
520.00  3173.248  261.451    0.000  261.451      712.027 1070.761    0.000 1070.761      230.720 1952.649    0.000 1952.649
521.00  3048.020  262.500    0.000  262.500      563.353 1059.880    0.000 1059.880       70.372 1603.693    0.000 1603.693
522.00  3226.663  322.724    0.000  322.724      686.299 1124.869    0.000 1124.869      281.388 1801.340    0.000 1801.340
523.00  3065.612  416.561    0.000  416.561      678.653 1276.474    0.000 1276.474      301.694 1956.563    0.000 1956.563
524.00  3278.084  313.939    0.000  313.939      816.322 1092.423    0.000 1092.423      381.320 1758.428    0.000 1758.428
525.00  3007.924  326.128    0.000  326.128      567.257 1036.640    0.000 1036.640      190.006 1834.518    0.000 1834.518
526.00  3040.081  344.630    0.000  344.630      744.150  988.743    0.000  988.743      291.742 1685.730    0.000 1685.730
527.00  3183.154  409.363    0.000  409.363      687.517 1055.613    0.000 1055.613      190.708 1820.036    0.000 1820.036
528.00  3278.566  432.501    0.000  432.501      810.741 1181.565    0.000 1181.565      410.071 2198.351    0.000 2198.351
529.00  3100.989  388.552    0.000  388.552      635.101 1062.145    0.000 1062.145      281.487 1543.374    0.000 1543.374
530.00  2984.632  382.498    0.000  382.498      666.799  959.418    0.000  959.418       70.372 1652.649    0.000 1652.649
531.00  3027.755  330.187    0.000  330.187      775.496  973.388    0.000  973.388      130.090 1992.957    0.000 1992.957
532.00  2915.998  296.222    0.000  296.222      708.311  962.232    0.000  962.232      161.254 1785.652    0.000 1785.652
533.00  2931.765  368.982    0.000  368.982      634.774 1107.422    0.000 1107.422       80.526 1816.009    0.000 1816.009
534.00  3114.065  260.229    0.000  260.229      721.420  967.897    0.000  967.897      271.233 1595.554    0.000 1595.554
535.00  3018.608  303.137    0.000  303.137      787.915  876.537    0.000  876.537      261.785 1647.026    0.000 1647.026
536.00  3102.450  314.197    0.000  314.197      956.052 1024.181    0.000 1024.181      398.113 1921.077    0.000 1921.077
537.00  2991.072  401.163    0.000  401.163      643.829 1060.660    0.000 1060.660      269.528 1819.741    0.000 1819.741
538.00  3051.800  327.599    0.000  327.599      839.528 1010.612    0.000 1010.612      341.405 1630.235    0.000 1630.235
539.00  3073.397  374.607    0.000  374.607      784.282 1173.933    0.000 1173.933      219.564 1971.144    0.000 1971.144
540.00  3041.596  326.178    0.000  326.178      892.921  892.964    0.000  892.964      461.139 1422.033    0.000 1422.033
541.00  3068.411  270.246    0.000  270.246      880.980 1059.832    0.000 1059.832      180.756 1813.200    0.000 1813.200
542.00  2991.510  299.961    0.000  299.961      759.387  930.093    0.000  930.093      340.803 1460.535    0.000 1460.535
543.00  3078.517  273.121    0.000  273.121      732.967 1016.098    0.000 1016.098      250.325 1673.166    0.000 1673.166
544.00  3286.696  265.634    0.000  265.634      674.873 1109.434    0.000 1109.434      209.611 1713.976    0.000 1713.976
545.00  3144.686  216.674    0.000  216.674      686.799 1017.476    0.000 1017.476      109.481 1719.915    0.000 1719.915
546.00  3175.831  262.918    0.000  262.918      675.410 1132.129    0.000 1132.129       80.124 1731.272    0.000 1731.272
547.00  3087.792  262.913    0.000  262.913      860.520  939.178    0.000  939.178      321.098 1581.674    0.000 1581.674
548.00  3248.632  221.924    0.000  221.924      818.777 1083.453    0.000 1083.453      301.897 1683.118    0.000 1683.118
549.00  3095.996  171.196    0.000  171.196      898.944  921.925    0.000  921.925      240.472 1590.925    0.000 1590.925
550.00  3108.416  249.050    0.000  249.050      648.911 1052.004    0.000 1052.004      170.101 1649.247    0.000 1649.247
551.00  3146.749  189.769    0.000  189.769      802.915 1077.027    0.000 1077.027      140.443 1754.584    0.000 1754.584
552.00  3092.938  284.008    0.000  284.008      794.734 1091.103    0.000 1091.103      140.443 1997.275    0.000 1997.275
553.00  3262.487  281.374    0.000  281.374      624.292 1055.925    0.000 1055.925      200.861 1451.688    0.000 1451.688
554.00  3070.763  285.610    0.000  285.610      654.198 1151.454    0.000 1151.454      240.973 1640.795    0.000 1640.795
555.00  3185.329  251.814    0.000  251.814      708.590 1116.534    0.000 1116.534      259.677 1832.811    0.000 1832.811
556.00  3056.716  220.747    0.000  220.747      933.107  944.708    0.000  944.708      460.337 1585.083    0.000 1585.083
557.00  3237.863  272.399    0.000  272.399      755.139 1066.504    0.000 1066.504      330.148 1808.986    0.000 1808.986
558.00  3185.579  258.704    0.000  258.704      756.137 1369.573    0.000 1369.573      159.746 2570.824    0.000 2570.824
559.00  3108.162  317.623    0.000  317.623      824.706 1104.859    0.000 1104.859      100.330 1940.786    0.000 1940.786
560.00  3296.751  259.979    0.000  259.979      915.702 1115.882    0.000 1115.882      150.496 2418.511    0.000 2418.511
561.00  3337.942  226.898    0.000  226.898      791.805 1229.055    0.000 1229.055      251.330 2339.186    0.000 2339.186
562.00  3277.276  289.385    0.000  289.385      680.672 1328.484    0.000 1328.484       90.478 2340.989    0.000 2340.989
563.00  3311.238  255.665    0.000  255.665      772.901 1075.618    0.000 1075.618       70.171 1916.947    0.000 1916.947
564.00  3224.961  268.845    0.000  268.845      606.320 1232.530    0.000 1232.530      100.531 2016.179    0.000 2016.179
565.00  3236.994  265.830    0.000  265.830      590.285 1207.884    0.000 1207.884      130.690 1958.378    0.000 1958.378
566.00  3245.962  230.838    0.000  230.838      709.224  936.334    0.000  936.334      140.543 1928.822    0.000 1928.822
567.00  3433.435  214.112    0.000  214.112      893.913 1046.128    0.000 1046.128      240.572 1901.671    0.000 1901.671
568.00  3341.199  235.679    0.000  235.679      808.056 1141.014    0.000 1141.014      120.236 2102.943   80.526 2022.418
569.00  3069.238  285.074    0.000  285.074      561.979 1185.133    0.000 1185.133      150.295 1918.668    0.000 1918.668
570.00  3044.702  305.069    0.000  305.069      553.470 1168.327    0.000 1168.327      149.994 1817.335    0.000 1817.335
571.00  3075.925  278.064    0.000  278.064      488.486 1234.135    0.000 1234.135       19.906 1786.873   19.906 1766.967
572.00  3049.159  313.717    0.000  313.717      546.195 1096.770    0.000 1096.770       90.177 1663.510    0.000 1663.510
573.00  2997.867  233.548    0.000  233.548      552.059 1241.073    0.000 1241.073       40.212 1850.399    0.000 1850.399
574.00  3031.166  307.031    0.000  307.031      571.828 1210.885    0.000 1210.885       40.313 1896.257   19.906 1876.351
575.00  3157.656  334.078    0.000  334.078      516.234 1206.355    0.000 1206.355       80.124 1813.197    0.000 1813.197
576.00  3055.846  307.755    0.000  307.755      552.424 1054.059    0.000 1054.059      239.469 1701.815    0.000 1701.815
577.00  3057.305  353.796    0.000  353.796      524.708 1056.688    0.000 1056.688       30.059 1470.587    0.000 1470.587
578.00  3147.473  339.716    0.000  339.716      736.117  995.909    0.000  995.909      179.553 1526.893    0.000 1526.893
579.00  3080.674  300.637    0.000  300.637      775.850  957.430    0.000  957.430      280.386 1493.808   19.906 1473.902
580.00  3213.512  281.703    0.000  281.703      736.972 1073.999    0.000 1073.999      279.983 1596.868    0.000 1596.868
581.00  3075.574  336.343    0.000  336.343      878.403  970.465    0.000  970.465      320.296 1521.561    0.000 1521.561
582.00  3017.852  337.446    0.000  337.446      881.543  895.050    0.000  895.050      339.500 1351.860    0.000 1351.860
583.00  2963.177  371.797    0.000  371.797      604.684 1005.902    0.000 1005.902       70.372 1650.946    0.000 1650.946
584.00  2894.366  339.763    0.000  339.763      568.850 1057.127    0.000 1057.127      160.649 1580.674    0.000 1580.674
585.00  3093.858  270.655    0.000  270.655      694.362  986.579    0.000  986.579      130.491 1479.839    0.000 1479.839
586.00  3371.885  269.454    0.000  269.454      571.966 1182.313    0.000 1182.313      150.797 1879.557    0.000 1879.557
587.00  3090.659  312.829    0.000  312.829      783.746  988.848    0.000  988.848      231.221 1661.504  110.486 1551.018
588.00  3170.411  384.860    0.000  384.860      815.619 1185.435    0.000 1185.435      331.954 1997.188    0.000 1997.188
589.00  3170.044  367.906    0.000  367.906      747.659 1098.371    0.000 1098.371      221.672 1901.070    0.000 1901.070
590.00  3186.376  339.643    0.000  339.643      685.519 1121.910    0.000 1121.910      140.643 1952.133    0.000 1952.133
591.00  3099.471  406.374    0.000  406.374      592.137 1272.681    0.000 1272.681      100.531 1919.768    0.000 1919.768
592.00  2938.920  394.153    0.000  394.153      512.638 1308.561    0.000 1308.561      110.183 1989.642    0.000 1989.642
593.00  3099.603  385.395    0.000  385.395      388.771 1227.761    0.000 1227.761      110.484 1699.301    0.000 1699.301
594.00  2905.001  415.873    0.000  415.873      506.232 1220.755    2.081 1218.673      221.168 1502.854    0.000 1502.854
595.00  3091.451  443.185    0.000  443.185      354.887 1337.535    0.000 1337.535      140.443 1942.184    0.000 1942.184
596.00  2988.931  467.578    0.000  467.578      326.825 1348.199    0.000 1348.199      130.590 1973.244    0.000 1973.244
597.00  3275.404  452.900    0.000  452.900      340.491 1512.283    0.000 1512.283      160.850 2000.501    0.000 2000.501
598.00  3158.175  379.641    0.000  379.641      352.390 1454.288    0.000 1454.288      139.841 1906.512    0.000 1906.512
599.00  3179.625  391.887    0.000  391.887      441.348 1396.531    0.000 1396.531      110.584 2085.542    0.000 2085.542
600.00  3054.470  402.961    0.000  402.961      592.696 1268.355    0.000 1268.355      150.596 2162.753    0.000 2162.753
601.00  3041.015  392.104    0.000  392.104      519.466 1314.098    0.000 1314.098       70.372 2064.331    0.000 2064.331
602.00  3080.666  368.836    0.000  368.836      618.894 1209.794    0.000 1209.794      120.637 1905.192    0.000 1905.192
603.00  3074.086  372.817    0.000  372.817      639.168 1219.655    0.000 1219.655      160.749 2131.695    0.000 2131.695
604.00  3199.249  386.220    0.000  386.220      769.573 1114.757    0.000 1114.757      261.884 1944.600    0.000 1944.600
605.00  3208.024  315.955    0.000  315.955     1033.509  969.575    0.000  969.575      191.311 1848.799    0.000 1848.799
606.00  3171.403  309.258    0.000  309.258      912.123  839.015    0.000  839.015      321.802 1689.454    0.000 1689.454
607.00  3203.416  294.895    0.000  294.895     1052.779  903.096    0.000  903.096      370.862 1649.740    0.000 1649.740
608.00  3246.840  361.795    0.000  361.795     1080.644  877.498    0.000  877.498      299.889 1687.448    0.000 1687.448
609.00  3255.323  243.639    0.000  243.639      709.778 1051.909    0.000 1051.909      190.608 1767.773    0.000 1767.773
610.00  3205.440  256.456    0.000  256.456      659.669 1051.838    0.000 1051.838      120.336 2004.029    0.000 2004.029
611.00  3382.290  207.161    0.000  207.161      889.018  991.291    0.000  991.291      349.552 1835.430    0.000 1835.430
612.00  3292.909  253.291    0.000  253.291      604.482 1293.337    0.000 1293.337       90.077 2372.169    0.000 2372.169
613.00  3335.559  245.220    0.000  245.220      732.885 1293.301    0.000 1293.301      110.384 2380.416    0.000 2380.416
614.00  3134.984  271.505    0.000  271.505      640.003 1223.088    0.000 1223.088       60.420 2294.045    0.000 2294.045
615.00  3183.549  248.169    0.000  248.169      574.007 1327.379    0.000 1327.379        0.000 2154.834    0.000 2154.834
616.00  3365.958  244.503    0.000  244.503      745.058 1175.064    0.000 1175.064      180.455 2015.672    0.000 2015.672
617.00  3453.627  217.928    0.000  217.928      843.488 1184.329    0.000 1184.329      200.761 1856.948    0.000 1856.948
618.00  3379.878  254.293    0.000  254.293      616.780 1418.337    0.000 1418.337       30.159 2181.662    0.000 2181.662
619.00  3227.100  281.770    0.000  281.770      742.795 1292.255    0.000 1292.255      110.586 2373.569    0.000 2373.569
620.00  3020.946  382.282    0.000  382.282      464.531 1304.649    0.000 1304.649      100.733 1901.378    0.000 1901.378
621.00  3265.708  273.407    0.000  273.407      437.474 1311.046    0.000 1311.046      121.041 1527.798    0.000 1527.798
622.00  3387.853  241.505    0.000  241.505      560.842 1351.433    0.000 1351.433      160.850 1964.700    0.000 1964.700
623.00  3102.626  290.012    0.000  290.012      641.758 1190.294    0.000 1190.294      372.267 1572.932    0.000 1572.932
624.00  3169.886  297.244    0.000  297.244      818.255  988.742    0.000  988.742      100.431 1818.636    0.000 1818.636
625.00  3096.536  304.258    0.000  304.258      591.196 1206.475    0.000 1206.475      161.353 2015.371    0.000 2015.371
626.00  3275.318  246.219    0.000  246.219      601.658 1291.369    0.000 1291.369       80.425 2125.160    0.000 2125.160
627.00  3187.577  251.393    0.000  251.393      462.420 1320.080    0.000 1320.080       40.212 1815.928    0.000 1815.928
628.00  3011.464  238.100    0.000  238.100      535.162 1170.269    0.000 1170.269      211.418 1680.500    0.000 1680.500
629.00  3236.135  286.892    0.000  286.892      578.687 1204.945    0.000 1204.945      179.151 1729.070    0.000 1729.070
630.00  3143.741  290.121    0.000  290.121      612.178 1183.999    0.000 1183.999      210.012 1812.098    0.000 1812.098
631.00  3103.870  278.373    0.000  278.373      644.696 1104.661    0.000 1104.661      190.207 1463.945    0.000 1463.945
632.00  3101.287  371.412    0.000  371.412      601.762 1369.560    0.000 1369.560      319.995 1803.856    0.000 1803.856
633.00  2961.318  292.594    0.000  292.594      701.832 1121.132    0.000 1121.132      300.892 1622.489    0.000 1622.489
634.00  2994.829  318.254    0.000  318.254      688.684 1141.191    0.000 1141.191      351.759 1591.328    0.000 1591.328
635.00  2976.865  308.460    0.000  308.460      648.089 1371.888    0.000 1371.888      291.038 2073.274    0.000 2073.274
636.00  3012.128  392.494    0.000  392.494      667.164 1200.942    0.000 1200.942      490.195 1480.641    0.000 1480.641
637.00  3045.339  366.271    0.000  366.271      696.298 1290.943    0.000 1290.943      399.717 1596.954    0.000 1596.954
638.00  3021.224  307.519    0.000  307.519      691.312 1131.966    0.000 1131.966      441.233 1819.946    0.000 1819.946
639.00  3103.844  272.718    0.000  272.718      764.952 1071.695    0.000 1071.695      471.192 1498.042    0.000 1498.042
640.00  3123.517  325.831    0.000  325.831      680.181 1157.580    0.000 1157.580      160.448 1544.076    0.000 1544.076
641.00  3131.067  297.328    0.000  297.328      650.909 1178.355    0.000 1178.355      130.490 1881.576    0.000 1881.576
642.00  2907.954  330.408    0.000  330.408      469.186 1103.221    0.000 1103.221      150.497 1706.529    0.000 1706.529
643.00  3049.038  269.529    0.000  269.529      463.928 1235.637    0.000 1235.637       80.526 1731.574    0.000 1731.574
644.00  3128.926  332.129    0.000  332.129      538.899 1182.274    0.000 1182.274      289.033 1654.462    0.000 1654.462
645.00  3038.638  381.310    0.000  381.310      509.143 1229.714    0.000 1229.714      199.758 1593.745    0.000 1593.745
646.00  2976.970  445.672    0.000  445.672      450.640 1291.036    0.000 1291.036       80.425 1709.345    0.000 1709.345
647.00  3001.242  419.092    0.000  419.092      619.787 1237.377    0.000 1237.377      289.435 1581.588    0.000 1581.588
648.00  3035.301  425.388    0.000  425.388      576.127 1245.903    0.000 1245.903      379.511 1664.216    0.000 1664.216
649.00  3244.659  324.882    0.000  324.882      700.482 1157.243    0.000 1157.243      361.913 1512.415    0.000 1512.415
650.00  2999.012  371.055    0.000  371.055      470.108 1191.462    0.000 1191.462      170.100 1682.215    0.000 1682.215
651.00  2996.339  298.867    0.000  298.867      685.843 1160.890    0.000 1160.890      409.972 1861.067    0.000 1861.067
652.00  3172.422  342.845    0.000  342.845      620.885 1207.094    0.000 1207.094      391.168 1758.717    0.000 1758.717
653.00  2916.554  353.990    0.000  353.990      553.521 1165.378    0.000 1165.378      321.699 1955.051    0.000 1955.051
654.00  2935.490  344.103    0.000  344.103      640.923 1152.921    0.000 1152.921      330.549 1867.903    0.000 1867.903
655.00  3083.530  362.048    0.000  362.048      514.721 1162.037    0.000 1162.037      199.859 1531.712    0.000 1531.712
656.00  3036.824  397.278    0.000  397.278      620.887 1121.275    0.000 1121.275      190.507 1924.184    0.000 1924.184
657.00  3023.542  385.644    0.000  385.644      629.674 1244.435    0.000 1244.435      191.009 2002.706    0.000 2002.706
658.00  2879.834  455.945    0.000  455.945      568.103 1228.908    0.000 1228.908      120.537 2065.433    0.000 2065.433
659.00  2980.928  359.579    0.000  359.579      588.170 1076.452    0.000 1076.452      381.215 1621.391    0.000 1621.391
660.00  3034.749  300.392    0.000  300.392      515.492 1279.156    0.000 1279.156      139.941 2133.093    0.000 2133.093
661.00  2891.757  388.577    0.000  388.577      534.479 1233.458    0.000 1233.458      331.854 1801.346    0.000 1801.346
662.00  2860.674  511.232    0.000  511.232      546.333 1365.107    0.000 1365.107      209.812 2431.888    0.000 2431.888
663.00  2871.027  344.132    0.000  344.132      383.375 1248.981    0.000 1248.981      291.741 1691.258    0.000 1691.258
664.00  3029.000  310.631    0.000  310.631      492.841 1261.264    0.000 1261.264      170.702 2050.963    0.000 2050.963
665.00  2971.230  363.711    0.000  363.711      584.340 1281.951    0.000 1281.951      149.493 1827.377    0.000 1827.377
666.00  3038.800  381.785    0.000  381.785      622.455 1231.420    0.000 1231.420      340.702 1919.859    0.000 1919.859
667.00  3134.077  314.701    0.000  314.701      695.684 1284.363    0.000 1284.363      522.864 1925.504    0.000 1925.504
668.00  2919.914  344.066    0.000  344.066      524.134 1179.635    0.000 1179.635      221.168 1623.795    0.000 1623.795
669.00  2995.601  347.607    0.000  347.607      597.383 1216.564    0.000 1216.564      110.183 1873.220    0.000 1873.220
670.00  2975.607  312.304    0.000  312.304      597.957 1150.645    0.000 1150.645      378.408 1620.892    0.000 1620.892
671.00  3031.175  324.674    0.000  324.674      696.340 1243.928    0.000 1243.928      170.303 2042.619    0.000 2042.619
672.00  3116.880  239.335    0.000  239.335      631.583 1211.125    0.000 1211.125      281.691 1849.605    0.000 1849.605
673.00  2932.250  296.153    0.000  296.153      700.393  954.709    0.000  954.709      200.962 1793.903    0.000 1793.903
674.00  3056.313  322.868    0.000  322.868      700.353 1143.460    0.000 1143.460      251.228 2015.879    0.000 2015.879
675.00  3029.696  284.537    0.000  284.537      737.912 1079.184    0.000 1079.184      270.133 1948.231    0.000 1948.231
676.00  3056.455  241.549    0.000  241.549      548.919 1279.443    0.000 1279.443      230.419 1919.172    0.000 1919.172
677.00  3038.711  271.443    0.000  271.443      564.607 1220.351    0.000 1220.351      210.313 2089.256    0.000 2089.256
678.00  3033.242  268.369    0.000  268.369      523.233 1340.043    0.000 1340.043      160.248 2083.440    0.000 2083.440
679.00  3016.254  272.977    0.000  272.977      671.467 1089.263    0.000 1089.263      290.537 1904.590    0.000 1904.590
680.00  3183.698  338.392    0.000  338.392      700.343 1202.277    0.000 1202.277      231.021 2144.750    0.000 2144.750
681.00  3012.942  238.568    0.000  238.568      779.598 1011.607    0.000 1011.607      231.022 1889.812    0.000 1889.812
682.00  3104.755  269.008    0.000  269.008      813.614 1122.009    0.000 1122.009      340.302 1856.927    0.000 1856.927
683.00  3217.451  291.576    0.000  291.576      554.745 1324.776    0.000 1324.776      110.484 1954.555    0.000 1954.555
684.00  3130.039  189.479    0.000  189.479      598.794 1181.275    0.000 1181.275      250.326 1738.600    0.000 1738.600
685.00  3114.577  243.957    0.000  243.957      572.351 1187.095    0.000 1187.095      240.472 1753.290    0.000 1753.290
686.00  3090.644  223.401    0.000  223.401      421.115 1205.402    0.000 1205.402      161.555 1715.378    0.000 1715.378
687.00  3099.285  229.279    0.000  229.279      450.612 1255.081    0.000 1255.081      230.820 1682.714    0.000 1682.714
688.00  3139.539  258.828    0.000  258.828      590.078 1257.278    0.000 1257.278      200.561 1854.826    0.000 1854.826
689.00  3192.381  211.437    0.000  211.437      475.690 1300.415    0.000 1300.415       89.776 2003.003    0.000 2003.003
690.00  3101.567  255.457    0.000  255.457      697.581  970.712    0.000  970.712      180.354 1492.904    0.000 1492.904
691.00  3116.522  239.919    0.000  239.919      629.206 1216.223    0.000 1216.223       80.024 2031.363    0.000 2031.363
692.00  2945.713  439.409    0.000  439.409      627.676 1163.944    0.000 1163.944      230.520 1853.313    0.000 1853.313
693.00  3083.042  333.300    0.000  333.300      491.766 1232.642    0.000 1232.642      160.649 1678.795    0.000 1678.795
694.00  3158.135  397.556    0.000  397.556      737.354 1225.319    0.000 1225.319      381.516 2073.174    0.000 2073.174
695.00  2993.178  378.901    0.000  378.901      516.189 1179.971    0.000 1179.971      159.446 1900.865    0.000 1900.865
696.00  3083.703  410.903    0.000  410.903      703.411 1170.224    0.000 1170.224      139.540 1806.781    0.000 1806.781
697.00  3063.733  403.060    0.000  403.060      596.045 1243.246    0.000 1243.246      220.968 1780.631    0.000 1780.631
698.00  3053.926  341.257    0.000  341.257      814.701 1155.164    0.000 1155.164      682.106 1890.008    0.000 1890.008
699.00  3081.481  357.951    0.000  357.951      502.004 1237.092    0.000 1237.092      250.926 1701.908    0.000 1701.908
700.00  3184.142  362.792    0.000  362.792      448.961 1420.515    0.000 1420.515      120.637 1863.463    0.000 1863.463
701.00  3175.159  350.666    0.000  350.666      577.353 1221.521    0.000 1221.521      160.549 1804.852    0.000 1804.852
702.00  3083.244  483.578    0.000  483.578      547.255 1462.801    0.000 1462.801      321.901 2024.614    0.000 2024.614
703.00  3096.025  401.370    0.000  401.370      632.725 1192.314    0.000 1192.314       80.727 2001.903    0.000 2001.903
704.00  3156.873  415.174    0.000  415.174      509.489 1295.145    0.000 1295.145      210.215 1810.892    0.000 1810.892
705.00  3181.485  435.015    0.000  435.015      390.467 1390.346    0.000 1390.346        0.000 1991.046    0.000 1991.046
706.00  3021.104  435.424    0.000  435.424      652.878 1240.260    0.000 1240.260       90.478 2027.338    0.000 2027.338
707.00  2903.811  376.999    0.000  376.999      735.515 1128.149    0.000 1128.149      120.537 1980.388    0.000 1980.388
708.00  3100.293  430.571    0.000  430.571      553.140 1358.928    0.000 1358.928       49.764 2266.999    0.000 2266.999
709.00  3237.053  347.139    0.000  347.139      485.532 1601.285    0.000 1601.285       20.106 2532.513    0.000 2532.513
710.00  3314.986  361.980    0.000  361.980      681.450 1359.873    0.000 1359.873       10.053 2176.816    0.000 2176.816
711.00  3034.852  385.369    0.000  385.369      546.416 1382.091    0.000 1382.091       80.425 1712.072    0.000 1712.072
712.00  3091.522  371.812    0.000  371.812      404.171 1384.291    0.000 1384.291       70.372 1723.221    0.000 1723.221
713.00  3193.463  311.267    0.000  311.267      408.075 1438.441    0.000 1438.441       40.414 1844.271    0.000 1844.271
714.00  3031.252  416.012    0.000  416.012      480.530 1269.514    0.000 1269.514      140.443 1868.906    0.000 1868.906
715.00  3027.137  388.711    0.000  388.711      515.614 1223.349    0.000 1223.349      220.667 1672.256    0.000 1672.256
716.00  3006.214  473.459    0.000  473.459      589.239 1235.972    0.000 1235.972      301.091 1583.987    0.000 1583.987
717.00  2969.793  463.975    0.000  463.975      682.460 1068.611    0.000 1068.611      309.340 1675.572    0.000 1675.572
718.00  2942.061  444.651    0.000  444.651      958.060  856.456    0.000  856.456      339.800 1611.337    0.000 1611.337
719.00  2893.992  429.973    0.000  429.973      834.508  947.354    0.000  947.354      579.670 1347.834    0.000 1347.834
720.00  3033.773  395.959    0.000  395.959      634.862 1140.515    0.000 1140.515      240.171 1687.438    0.000 1687.438
721.00  3004.472  459.814    0.000  459.814      704.231 1180.892    0.000 1180.892      239.870 1775.298    0.000 1775.298
722.00  2959.019  425.585    0.000  425.585      654.496 1115.911    0.000 1115.911      359.906 1403.435    0.000 1403.435
723.00  2872.459  426.526    0.000  426.526      554.050 1180.762    0.000 1180.762      150.395 1482.749    0.000 1482.749
724.00  3088.011  332.364    0.000  332.364      714.009 1106.649    0.000 1106.649      230.319 1745.239    0.000 1745.239
725.00  3073.045  285.810    0.000  285.810      860.346  976.191    0.000  976.191      519.953 1213.621    0.000 1213.621
726.00  3077.857  305.506    0.000  305.506      921.578 1067.195    0.000 1067.195      469.688 1711.769    0.000 1711.769
727.00  2892.309  368.396    0.000  368.396      627.390 1028.825    0.000 1028.825      169.198 1291.241    0.000 1291.241
728.00  3121.332  321.054    0.000  321.054      701.174 1019.838    0.000 1019.838      300.791 1481.544    0.000 1481.544
729.00  3102.084  313.887    0.000  313.887      616.782 1140.540    0.000 1140.540      120.637 1315.761    0.000 1315.761
730.00  2988.242  291.364    0.000  291.364      855.569  797.505    0.000  797.505      359.404 1039.807    0.000 1039.807
731.00  3056.461  266.222    0.000  266.222      980.066  836.593    0.000  836.593      250.726 1422.328    0.000 1422.328
732.00  3101.882  264.612    0.000  264.612      793.565  975.982    0.000  975.982      300.992 1479.540    0.000 1479.540
733.00  3206.218  283.495    0.000  283.495      721.715 1121.626    0.000 1121.626      291.540 1401.923    0.000 1401.923
734.00  3108.496  308.006    0.000  308.006      809.730 1204.803    0.000 1204.803      201.062 1603.389    0.000 1603.389
735.00  3102.663  307.049    0.000  307.049      677.652 1033.900    0.000 1033.900      200.661 1224.477    0.000 1224.477
736.00  3166.953  284.796    0.000  284.796      555.561 1092.816    0.000 1092.816      240.973 1364.215    0.000 1364.215
737.00  3128.511  325.305    0.000  325.305      532.627 1229.387    0.000 1229.387      120.236 1413.685    0.000 1413.685
738.00  3260.876  250.852    0.000  250.852      528.952 1187.125    0.000 1187.125      100.833 1419.725    0.000 1419.725
739.00  3276.176  327.904    0.000  327.904      769.258  942.119    0.000  942.119      482.047  942.787    0.000  942.787
740.00  3270.895  307.023    0.000  307.023      783.277  945.132    0.000  945.132      380.112 1273.237    0.000 1273.237
741.00  3109.418  319.464    0.000  319.464      992.343  849.391    0.000  849.391      340.802 1301.891   99.528 1202.362
742.00  2941.441  395.676    0.000  395.676      503.001 1117.051    0.000 1117.051      249.723 1302.090    0.000 1302.090
743.00  2958.280  352.593    0.000  352.593      516.712 1141.193    0.000 1141.193      260.578 1274.240    0.000 1274.240
744.00  2838.446  399.466    0.000  399.466      658.444 1036.551    0.000 1036.551      199.056 1408.969    0.000 1408.969
745.00  2825.506  372.865    0.000  372.865      841.596  889.387    0.000  889.387      299.988 1420.425   99.729 1320.696
746.00  2907.395  326.238    0.000  326.238      718.688 1007.184    0.000 1007.184      210.413 1464.446    0.000 1464.446
747.00  3216.494  291.240    0.000  291.240      769.965 1131.900    0.000 1131.900      180.956 1863.870    0.000 1863.870
748.00  2986.677  351.076    0.000  351.076      965.392  933.737    0.000  933.737      330.453 1658.086    0.000 1658.086
749.00  3041.021  323.918    0.000  323.918      852.885  944.803    0.000  944.803      259.575 1698.402    0.000 1698.402
750.00  3014.080  289.364    0.000  289.364      695.684 1051.759    0.000 1051.759      471.192 1399.916    0.000 1399.916
751.00  3011.665  297.658    0.000  297.658      693.520 1098.280    0.000 1098.280      251.328 1800.136    0.000 1800.136
752.00  3057.747  252.950    0.000  252.950      538.580 1158.465    0.000 1158.465      270.832 1842.863    0.000 1842.863
753.00  3061.704  317.400    0.000  317.400      755.478 1103.688    0.000 1103.688      291.240 1917.968    0.000 1917.968
754.00  3206.812  233.155    0.000  233.155      742.643 1112.786    0.000 1112.786      260.479 1581.382  139.943 1441.440
755.00  3110.534  252.663    0.000  252.663      717.183 1107.751    0.000 1107.751      509.298 1428.171    0.000 1428.171
756.00  3063.565  366.340    0.000  366.340      622.072 1269.699    0.000 1269.699      180.455 1748.067    0.000 1748.067
757.00  3098.579  285.497    0.000  285.497      769.628 1082.338    0.000 1082.338      281.386 1780.137    0.000 1780.137
758.00  3024.275  378.064    0.000  378.064      677.713 1157.906    0.000 1157.906       89.876 1999.295    0.000 1999.295
759.00  2945.480  333.350    0.000  333.350      578.914 1085.815    0.000 1085.815      120.236 1763.332    0.000 1763.332
760.00  3032.181  261.878    0.000  261.878      646.024 1156.023    0.000 1156.023      140.242 1710.861    0.000 1710.861
761.00  3012.428  336.351    0.000  336.351      393.937 1401.429    0.000 1401.429      130.289 2088.666    0.000 2088.666
762.00  3079.430  267.357    0.000  267.357      536.511 1378.213    0.000 1378.213      299.788 1930.929    0.000 1930.929
763.00  3087.811  273.692    0.000  273.692      519.477 1210.177    0.000 1210.177      320.195 1468.884    0.000 1468.884
764.00  3080.812  365.708    0.000  365.708      550.182 1265.460    0.000 1265.460      440.935 1746.860    0.000 1746.860
765.00  3009.965  359.999    0.000  359.999      538.921 1178.256    0.000 1178.256      260.879 1791.692    0.000 1791.692
766.00  3039.492  307.614    0.000  307.614      635.268  959.318    0.000  959.318      488.089 1360.310    0.000 1360.310
767.00  2990.547  398.636    0.000  398.636      466.300 1242.328    0.000 1242.328      220.668 1889.411    0.000 1889.411
768.00  3174.958  217.593    0.000  217.593      583.491 1174.126    0.000 1174.126      370.561 1520.053    0.000 1520.053
769.00  3176.262  214.608    0.000  214.608      583.516 1181.053    0.000 1181.053      269.729 1489.091    0.000 1489.091
770.00  3042.548  318.767    0.000  318.767      712.045 1192.079    0.000 1192.079      289.935 1548.004    0.000 1548.004
771.00  2845.192  293.303    0.000  293.303      618.031 1100.414    0.000 1100.414      160.349 1454.192    0.000 1454.192
772.00  3097.366  215.403    0.000  215.403      543.055 1082.801    0.000 1082.801      189.506 1390.572    0.000 1390.572
773.00  2974.498  314.157    0.000  314.157      501.879 1135.158    0.000 1135.158      149.493 1350.853    0.000 1350.853
774.00  3009.466  313.801    0.000  313.801      768.839  928.413    0.000  928.413      439.328 1320.696    0.000 1320.696
775.00  2967.615  347.001    0.000  347.001      528.913 1144.543    0.000 1144.543      139.640 1626.823    0.000 1626.823
776.00  2942.828  360.032    0.000  360.032      327.396 1009.846    0.000 1009.846       80.425  921.176    0.000  921.176
777.00  2946.999  411.517    0.000  411.517      343.873 1195.733    0.000 1195.733       70.674 1317.886    0.000 1317.886
778.00  3090.009  344.629    0.000  344.629      494.011 1176.582    0.000 1176.582      160.852 1290.036    0.000 1290.036
779.00  3036.806  380.918    0.000  380.918      573.633 1073.822    0.000 1073.822      301.193 1330.549    0.000 1330.549
780.00  2853.635  493.742    0.000  493.742      622.885 1142.949    0.000 1142.949      341.506 1458.430    0.000 1458.430
781.00  2907.490  428.327    0.000  428.327      515.542 1184.977    0.000 1184.977      240.974 1636.677    0.000 1636.677
782.00  2902.072  485.853    0.000  485.853      496.775 1165.295    0.000 1165.295      100.531 1570.216    0.000 1570.216
783.00  2986.653  280.339    0.000  280.339      429.335 1236.115    0.000 1236.115      189.204 1459.835    0.000 1459.835
784.00  2845.623  382.782    0.000  382.782      368.505 1275.067    0.000 1275.067       60.018 1490.195    0.000 1490.195
785.00  2836.953  521.929    0.000  521.929      444.295 1213.098    0.000 1213.098      211.418 1301.090    0.000 1301.090
786.00  2967.867  335.656    0.000  335.656      308.417 1349.942    0.000 1349.942        0.000 1480.943    0.000 1480.943
787.00  2987.341  403.840    0.000  403.840      433.928 1317.663    0.000 1317.663       99.830 1695.293    0.000 1695.293
788.00  3048.718  381.581    0.000  381.581      494.270 1254.507    0.000 1254.507       40.212 1526.497    0.000 1526.497
789.00  2989.976  406.002    0.000  406.002      622.532 1285.436    0.000 1285.436       90.177 2010.949    0.000 2010.949
790.00  2841.837  467.170    0.000  467.170      508.867 1374.332    0.000 1374.332      211.115 1861.259    0.000 1861.259
791.00  2836.638  396.675    0.000  396.675      454.070 1212.769    0.000 1212.769       59.717 1429.575    0.000 1429.575
792.00  3014.961  414.769    0.000  414.769      814.531 1113.760    0.000 1113.760      401.723 1661.507    0.000 1661.507
793.00  2831.190  408.038    0.000  408.038      638.064 1066.036    0.000 1066.036      240.973 1309.640    0.000 1309.640
794.00  3039.454  385.796    0.000  385.796      403.263 1388.833    0.000 1388.833      130.690 1703.415    0.000 1703.415
795.00  3016.458  363.100    0.000  363.100      715.982 1084.694    0.000 1084.694      180.956 1800.849    0.000 1800.849
796.00  2942.393  352.610    0.000  352.610      775.288 1078.495    0.000 1078.495      170.301 1816.936    0.000 1816.936
797.00  3120.266  264.720    0.000  264.720      708.984 1106.846    0.000 1106.846      319.092 1756.921    0.000 1756.921
798.00  3132.219  212.937    0.000  212.937      571.661 1256.936    0.000 1256.936      200.863 1921.680    0.000 1921.680
799.00  3115.565  212.336    0.000  212.336      719.906 1191.944    0.000 1191.944      300.794 2256.148    0.000 2256.148
800.00  3217.700  156.082    0.000  156.082      508.716 1017.110    0.000 1017.110       30.159 1411.675    0.000 1411.675
801.00  3102.096  262.554    0.000  262.554      515.141 1176.577    0.000 1176.577      251.630 1506.767    0.000 1506.767
802.00  3077.001  287.296    0.000  287.296      595.855 1274.122    0.000 1274.122      271.134 1748.970    0.000 1748.970
803.00  3071.175  287.670    0.000  287.670      543.364 1468.239    0.000 1468.239      161.656 2047.128    0.000 2047.128
804.00  3042.590  217.385    0.000  217.385      646.924 1116.316    0.000 1116.316      241.479 1603.284    0.000 1603.284
805.00  3173.028  191.896    0.000  191.896      616.905 1243.381    0.000 1243.381      121.040 1794.995    0.000 1794.995
806.00  3041.266  266.431    0.000  266.431      586.214 1145.878    0.000 1145.878      320.596 1462.544    0.000 1462.544
807.00  3050.310  326.770    0.000  326.770      385.974 1428.100    0.000 1428.100      160.348 1739.215    0.000 1739.215
808.00  3022.903  316.671    0.000  316.671      345.298 1269.071    0.000 1269.071       59.717 1572.421    0.000 1572.421
809.00  2971.785  308.192    0.000  308.192      697.500 1022.036    0.000 1022.036      191.614 1524.364    0.000 1524.364
810.00  3197.669  282.201    0.000  282.201      532.416 1267.480    0.000 1267.480      130.793 1781.635    0.000 1781.635
811.00  3034.997  310.690    0.000  310.690      540.300 1279.156    0.000 1279.156      302.198 1742.728    0.000 1742.728
812.00  3151.914  274.891    0.000  274.891      674.375 1184.351    0.000 1184.351      310.543 1919.368    0.000 1919.368
813.00  2889.143  315.688    0.000  315.688      487.926 1140.764    0.000 1140.764      220.066 1528.702    0.000 1528.702
814.00  2854.062  359.649    0.000  359.649      576.853 1074.933    0.000 1074.933      229.216 1399.519    0.000 1399.519
815.00  3138.214  371.065    0.000  371.065      738.164 1191.136    0.000 1191.136      218.962 1908.318    0.000 1908.318
816.00  3037.243  397.996    0.000  397.996      648.345 1206.347    0.000 1206.347      251.227 1770.976    0.000 1770.976
817.00  2888.238  384.025    0.000  384.025      669.057 1090.690    0.000 1090.690      219.263 1496.117    0.000 1496.117
818.00  2892.931  387.636    0.000  387.636      857.150 1088.884    0.000 1088.884      459.835 1513.610    0.000 1513.610
819.00  2904.709  430.529    0.000  430.529      668.244 1160.522    0.000 1160.522      391.770 1701.715    0.000 1701.715
820.00  2948.101  392.190    0.000  392.190      722.792 1191.783    0.000 1191.783      240.974 1769.675    0.000 1769.675
821.00  3062.591  453.850    0.000  453.850      670.086 1386.874    0.000 1386.874      281.487 1964.399    0.000 1964.399
822.00  2990.057  311.511    0.000  311.511      689.670 1174.871    0.000 1174.871      251.227 1644.203    0.000 1644.203
823.00  3028.479  290.745    0.000  290.745      707.015 1290.876    0.000 1290.876      360.307 1710.863    0.000 1710.863
824.00  2902.280  329.104    0.000  329.104      771.350 1105.310    0.000 1105.310      211.016 1784.347    0.000 1784.347
825.00  2876.953  331.573    0.000  331.573      662.927 1128.703    0.000 1128.703      240.273 1522.566    0.000 1522.566
826.00  2986.006  317.748    0.000  317.748      779.060 1168.347    0.000 1168.347      231.021 1812.695    0.000 1812.695
827.00  2949.106  314.000    0.000  314.000      550.920 1319.963    0.000 1319.963      209.711 1759.828    0.000 1759.828
828.00  3117.593  272.634    0.000  272.634      719.470 1253.948    0.000 1253.948      311.445 2191.811    0.000 2191.811
829.00  3036.039  332.702    0.000  332.702      582.652 1265.045    0.000 1265.045       49.864 2020.201    0.000 2020.201
830.00  3012.457  368.863    0.000  368.863      591.547 1150.988    0.000 1150.988      109.682 1889.712    0.000 1889.712
831.00  3067.738  389.249    0.000  389.249      896.594 1122.348    0.000 1122.348      209.912 2073.881    0.000 2073.881
832.00  3071.798  402.226    0.000  402.226      701.249 1076.903    0.000 1076.903      140.342 1904.779    0.000 1904.779
833.00  2927.333  359.635    0.000  359.635      883.793  903.571    0.000  903.571      291.043 1558.961    0.000 1558.961
834.00  2935.292  428.750    0.000  428.750      911.636  848.801    0.000  848.801      420.826 1438.528    0.000 1438.528
835.00  3008.028  447.014    0.000  447.014      834.838  919.200    0.000  919.200      260.779 1396.182    0.000 1396.182
836.00  2817.554  487.536    0.000  487.536      844.554  992.258    0.000  992.258      130.794 1555.031    0.000 1555.031
837.00  3080.363  346.344    0.000  346.344      785.322 1100.989    0.000 1100.989      120.637 1652.646    0.000 1652.646
838.00  3083.705  429.084    0.000  429.084      826.196  987.908    0.000  987.908      301.997 1451.182    0.000 1451.182
839.00  3033.377  364.471    0.000  364.471      685.479 1229.864    0.000 1229.864      180.956 1992.249    0.000 1992.249
840.00  3031.498  291.873    0.000  291.873      690.335 1155.331    0.000 1155.331      229.718 1601.580    0.000 1601.580
841.00  3072.145  417.062    0.000  417.062      642.910 1295.619    0.000 1295.619      160.751 1750.468    0.000 1750.468
842.00  3003.699  313.778    0.000  313.778      610.403 1123.768    0.000 1123.768       49.965 1841.653    0.000 1841.653
843.00  3087.922  287.481    0.000  287.481      781.846  937.868    0.000  937.868      120.637 1561.765    0.000 1561.765
844.00  2976.447  338.049    0.000  338.049      772.768 1006.966    0.000 1006.966      221.673 1829.693    0.000 1829.693
845.00  2972.546  325.723    0.000  325.723      789.584  908.642    0.000  908.642      260.381 1403.930    0.000 1403.930
846.00  2880.261  354.213    0.000  354.213      894.577  781.686    0.000  781.686      420.226 1567.010    0.000 1567.010
847.00  2775.197  400.326    0.000  400.326      891.650  823.627    0.000  823.627      151.201 1681.206    0.000 1681.206
848.00  2952.185  338.833    0.000  338.833      970.081  744.415    0.000  744.415      400.620 1713.574    0.000 1713.574
849.00  2915.349  280.646    0.000  280.646      746.698  994.641    0.000  994.641      170.502 1733.379    0.000 1733.379
850.00  2998.037  360.774    0.000  360.774      803.627 1078.944    0.000 1078.944       50.265 2075.184    0.000 2075.184
851.00  2900.131  401.577    0.000  401.577      655.122 1107.169    0.000 1107.169       50.366 1874.317    0.000 1874.317
852.00  2817.496  408.380    0.000  408.380      580.434 1251.594    0.000 1251.594      240.372 2066.858    0.000 2066.858
853.00  2825.366  362.036    0.000  362.036      691.833 1076.017    0.000 1076.017       90.177 1950.031    0.000 1950.031
854.00  3075.593  332.517    0.000  332.517      649.626 1130.618    0.000 1130.618       50.165 1771.384    0.000 1771.384
855.00  2883.143  350.560    0.000  350.560      654.522 1056.733    0.000 1056.733       80.324 1932.436    0.000 1932.436
856.00  3161.243  294.498    0.000  294.498      680.341 1183.665    0.000 1183.665      149.393 1714.076    0.000 1714.076
857.00  2996.489  423.935    0.000  423.935      587.327 1366.488    0.000 1366.488      139.941 2090.483    0.000 2090.483
858.00  3036.473  412.546    0.000  412.546      753.749 1077.056    0.000 1077.056      271.333 1635.663    0.000 1635.663
859.00  2987.871  484.530    0.000  484.530      590.496 1128.364    0.000 1128.364       70.372 1828.078    0.000 1828.078
860.00  3012.059  406.610    0.000  406.610      623.122 1185.040    0.000 1185.040      170.903 2195.119    0.000 2195.119
861.00  3105.972  401.200    0.000  401.200      713.104 1056.883    0.000 1056.883      140.743 1963.101    0.000 1963.101
862.00  3074.300  386.408    0.000  386.408      908.973 1001.345    0.000 1001.345      301.493 2114.692    0.000 2114.692
863.00  2968.473  374.648    0.000  374.648      774.048  953.628    0.000  953.628      160.448 2115.296    0.000 2115.296
864.00  3073.909  371.490    0.000  371.490      711.612 1214.694    0.000 1214.694       99.528 2121.340    0.000 2121.340
865.00  3146.692  363.189    0.000  363.189      717.253 1050.979    0.000 1050.979      241.277 1773.091    0.000 1773.091
866.00  2984.226  392.111    0.000  392.111      500.237 1293.273    0.000 1293.273      200.761 1837.020    0.000 1837.020
867.00  3082.990  371.817    0.000  371.817      560.270 1151.383    0.000 1151.383       29.959 1888.389    0.000 1888.389
868.00  3177.299  414.172    0.000  414.172      415.763 1483.462    0.000 1483.462       60.218 1993.959    0.000 1993.959
869.00  3165.874  315.632    0.000  315.632      535.165 1323.819    0.000 1323.819      240.974 2161.652    0.000 2161.652
870.00  3222.533  340.143    0.000  340.143      569.372 1252.297    0.000 1252.297      200.263 1824.762    0.000 1824.762
871.00  3024.074  382.962    0.000  382.962      672.645 1063.121    0.000 1063.121       89.976 1833.912    0.000 1833.912
872.00  2999.448  398.972    0.000  398.972      695.290 1236.272    0.000 1236.272      120.237 1945.604    0.000 1945.604
873.00  2968.827  361.062    0.000  361.062      616.477 1112.487    0.000 1112.487      200.962 1823.449    0.000 1823.449
874.00  3284.415  315.457    0.000  315.457      781.327 1103.924    0.000 1103.924      391.875 1831.395    0.000 1831.395
875.00  3088.631  329.070    0.000  329.070      847.342 1130.880    0.000 1130.880      290.640 2121.133    0.000 2121.133
876.00  3158.461  302.827    0.000  302.827      712.139 1061.580    0.000 1061.580      160.850 1744.731    0.000 1744.731
877.00  3143.666  303.353    0.000  303.353      721.706 1194.438    0.000 1194.438      240.272 2112.289    0.000 2112.289
878.00  2936.326  361.108    0.000  361.108      743.937 1178.120    0.000 1178.120      160.750 1984.808    0.000 1984.808
879.00  2980.905  414.618    0.000  414.618      927.161 1049.159    0.000 1049.159      291.441 2229.314    0.000 2229.314
880.00  2898.629  441.553    0.000  441.553      847.793 1272.112    0.000 1272.112      261.381 2347.640    0.000 2347.640
881.00  3030.683  357.047    0.000  357.047      700.965 1126.335    0.000 1126.335      271.938 1975.364    0.000 1975.364
882.00  2853.709  455.407    0.000  455.407      585.311 1085.778    0.000 1085.778      101.035 1777.514    0.000 1777.514
883.00  2893.747  430.856    0.000  430.856      598.056 1171.413    0.000 1171.413       60.218 1929.529    0.000 1929.529
884.00  2943.926  435.425    0.000  435.425      651.843 1140.555    0.000 1140.555      200.360 1822.047    0.000 1822.047
885.00  2979.304  378.581    0.000  378.581      940.304  933.353    0.000  933.353      368.756 1743.942    0.000 1743.942
886.00  2921.325  432.616    0.000  432.616      777.131 1040.909    0.000 1040.909      140.743 1842.253    0.000 1842.253
887.00  2824.230  397.665    0.000  397.665      801.454  916.385    0.000  916.385      130.591 1885.488    0.000 1885.488
888.00  2906.135  408.966    0.000  408.966      661.503  945.100    0.000  945.100      240.473 1482.555    0.000 1482.555
889.00  2930.049  387.593    0.000  387.593      690.433 1016.470    0.000 1016.470      131.093 1695.177    0.000 1695.177
890.00  2944.492  408.184    0.000  408.184      695.920 1098.021    0.000 1098.021      129.788 1914.442    0.000 1914.442
891.00  2902.790  403.052    0.000  403.052      693.331 1029.297    0.000 1029.297       69.870 1479.148    0.000 1479.148
892.00  2925.324  385.758    0.000  385.758      838.558  993.394    0.000  993.394      221.168 1927.907    0.000 1927.907
893.00  2895.214  333.331    0.000  333.331      862.005 1012.159    0.000 1012.159      150.596 1888.600    0.000 1888.600
894.00  2872.105  355.626    0.000  355.626      784.154 1212.320    0.000 1212.320      160.248 2069.057    0.000 2069.057
895.00  2899.789  340.953    0.000  340.953      851.251 1036.277    0.000 1036.277      110.384 2015.369    0.000 2015.369
896.00  2842.383  363.519    0.000  363.519      853.958  945.187    0.000  945.187      271.434 1825.367    0.000 1825.367
897.00  2858.981  418.195    0.000  418.195      747.582 1117.038    0.000 1117.038      149.493 2054.485    0.000 2054.485
898.00  2923.312  359.332    0.000  359.332      649.012 1106.753    0.000 1106.753      190.507 1933.145    0.000 1933.145
899.00  2905.766  364.916    0.000  364.916      861.546 1085.468    0.000 1085.468      180.555 2188.888    0.000 2188.888
900.00  2922.876  370.947    0.000  370.947      903.654 1034.908    0.000 1034.908      399.015 1813.512    0.000 1813.512
901.00  3048.808  422.687    0.000  422.687      805.411  979.744    0.000  979.744      361.511 1603.393    0.000 1603.393
902.00  2972.993  354.740    0.000  354.740      781.266  952.319    0.000  952.319      251.131 1445.052    0.000 1445.052
903.00  2915.795  381.197    0.000  381.197      816.135 1080.251    0.000 1080.251      442.438 1918.769    0.000 1918.769
904.00  3096.996  360.088    0.000  360.088      814.363 1192.453    0.000 1192.453      110.685 2365.944    0.000 2365.944
905.00  3005.532  383.425    0.000  383.425      971.461 1123.830    0.000 1123.830      572.326 1890.919    0.000 1890.919
906.00  3083.213  371.396    0.000  371.396      758.310 1121.599    0.000 1121.599      362.214 1904.879    0.000 1904.879
907.00  3207.510  354.315    0.000  354.315      733.205 1108.709    0.000 1108.709      352.060 1698.601    0.000 1698.601
908.00  3209.163  329.786    0.000  329.786      806.889 1064.634    0.000 1064.634      361.911 1604.795    0.000 1604.795
909.00  3268.338  342.712    0.000  342.712      849.371 1095.891    0.000 1095.891      390.670 1873.616    0.000 1873.616
910.00  3226.040  337.481    0.000  337.481      945.472  910.041    0.000  910.041      441.434 1722.325    0.000 1722.325
911.00  3196.504  343.017    0.000  343.017      787.177 1068.586    0.000 1068.586      191.009 1869.105    0.000 1869.105
912.00  3310.439  298.170    0.000  298.170      859.906 1111.396    0.000 1111.396      281.587 2029.156    0.000 2029.156
913.00  3291.160  452.009    0.000  452.009      942.401 1016.509    0.000 1016.509      341.505 1775.598    0.000 1775.598
914.00  3293.504  420.953    0.000  420.953      767.885 1171.406    0.000 1171.406      230.820 1877.758    0.000 1877.758
915.00  3207.205  344.660    0.000  344.660      759.457 1117.704    0.000 1117.704      221.070 2082.440    0.000 2082.440
916.00  3148.734  353.280    0.000  353.280      733.690 1003.746    0.000 1003.746      250.730 1662.212    0.000 1662.212
917.00  3166.077  379.079    0.000  379.079      794.214  820.030    0.000  820.030      570.223 1353.869    0.000 1353.869
918.00  3091.063  429.151    0.000  429.151      771.183 1015.007    0.000 1015.007      251.733 1791.194    0.000 1791.194
919.00  3271.420  429.508    0.000  429.508      704.057 1294.217    0.000 1294.217      239.770 2196.750    0.000 2196.750
920.00  3272.149  463.342    0.000  463.342      799.288 1216.322    0.000 1216.322      329.646 2091.389    0.000 2091.389
921.00  3215.321  389.956    0.000  389.956      769.326 1158.590    0.000 1158.590      169.800 1971.349    0.000 1971.349
922.00  3235.822  471.565    0.000  471.565      745.236 1089.063    0.000 1089.063      288.832 2019.502    0.000 2019.502
923.00  3085.793  418.835    0.000  418.835      570.103 1177.051    0.000 1177.051       39.912 2023.014    0.000 2023.014
924.00  3025.966  452.083    0.000  452.083      483.380 1289.097    0.000 1289.097      139.440 1941.284    0.000 1941.284
925.00  3017.353  402.826    0.000  402.826      643.747 1115.349    0.000 1115.349       80.324 1885.081    0.000 1885.081
926.00  3138.209  456.658    0.000  456.658      630.809 1253.782    0.000 1253.782      289.535 1885.081    0.000 1885.081
927.00  3238.422  469.748    0.000  469.748      657.737 1321.213    0.000 1321.213      150.395 1709.355    0.000 1709.355
928.00  3278.314  466.467    0.000  466.467      872.814 1037.662    0.000 1037.662      140.142 1666.622    0.000 1666.622
929.00  3253.734  463.628    0.000  463.628      839.010 1090.107    0.000 1090.107      440.733 1853.523    0.000 1853.523
930.00  3229.846  461.925    0.000  461.925      813.813 1092.218    0.000 1092.218      218.962 1951.140    0.000 1951.140
931.00  2996.141  498.776    0.000  498.776      808.061 1155.482    0.000 1155.482      420.726 2031.159    0.000 2031.159
932.00  3236.319  433.089    0.000  433.089      875.851 1024.585    0.000 1024.585      380.013 1872.628    0.000 1872.628
933.00  3088.449  466.521    0.000  466.521      831.348 1171.214    0.000 1171.214      492.603 1930.330    0.000 1930.330
934.00  3014.936  483.713    0.000  483.713      900.000 1177.785    0.000 1177.785      411.676 2160.953    0.000 2160.953
935.00  3222.704  470.879    0.000  470.879      757.025 1153.579    0.000 1153.579      270.331 2009.445    0.000 2009.445
936.00  3177.154  488.681    0.000  488.681      901.503 1058.244    0.000 1058.244      431.682 1750.673    0.000 1750.673
937.00  3155.303  399.784    0.000  399.784      858.324 1119.494    0.000 1119.494      441.335 2061.213    0.000 2061.213
938.00  3310.948  438.697    0.000  438.697      856.358 1114.242    0.000 1114.242      540.260 1733.396    0.000 1733.396
939.00  3167.607  540.128    0.000  540.128      823.263 1071.149    0.000 1071.149      291.743 1957.073    0.000 1957.073
940.00  3129.304  368.459    0.000  368.459      851.409  996.953    0.000  996.953      348.850 1718.206    0.000 1718.206
941.00  3221.161  413.053    0.000  413.053      865.686 1034.518    0.000 1034.518      429.776 1370.358    0.000 1370.358
942.00  3125.270  372.008    0.000  372.008      920.453  854.976    0.000  854.976      402.431 1374.782    0.000 1374.782
943.00  3070.135  436.990    0.000  436.990      838.061 1034.630    0.000 1034.630      210.414 1884.581    0.000 1884.581
944.00  3055.850  420.209    0.000  420.209      943.149  936.553    0.000  936.553      352.365 1818.836    0.000 1818.836
945.00  3050.585  305.888    0.000  305.888      772.660  770.718    0.000  770.718      331.257 1090.680    0.000 1090.680
946.00  3168.832  383.399    0.000  383.399      907.301  815.413    0.000  815.413      361.110 1462.439    0.000 1462.439
947.00  3228.454  260.931    0.000  260.931      756.326  779.605    0.000  779.605      281.092 1149.893    0.000 1149.893
948.00  3320.321  297.153    0.000  297.153      849.056  897.850    0.000  897.850       80.425 1854.110    0.000 1854.110
949.00  3227.271  263.141    0.000  263.141      940.855  719.997    0.000  719.997      290.842 1256.347    0.000 1256.347
950.00  3239.242  308.943    0.000  308.943      772.850  930.354    0.000  930.354      100.330 1497.322    0.000 1497.322
951.00  3318.658  261.431    0.000  261.431      993.963  810.706    0.000  810.706      390.067 1311.251    0.000 1311.251
952.00  3189.322  287.587    0.000  287.587      969.085  719.178    0.000  719.178      391.973 1162.052    0.000 1162.052
953.00  3167.808  303.231    0.000  303.231      878.513  901.235    0.000  901.235      240.973 1322.401    0.000 1322.401
954.00  3271.627  303.007    0.000  303.007     1130.689 1008.617    0.000 1008.617      559.163 1832.505    0.000 1832.505
955.00  3260.982  337.981    0.000  337.981      998.197  880.310    0.000  880.310      482.050 1491.508    0.000 1491.508
956.00  3101.846  339.175    0.000  339.175      865.209  995.942    0.000  995.942      412.583 1602.989    0.000 1602.989
957.00  3378.135  286.411    0.000  286.411     1038.092  898.375    0.000  898.375      551.320 1549.910    0.000 1549.910
958.00  3135.359  336.791    0.000  336.791      880.302  869.063    0.000  869.063      349.955 1333.869    0.000 1333.869
959.00  3126.236  339.078    0.000  339.078      892.600  885.785    0.000  885.785      211.017 1673.454    0.000 1673.454
960.00  3128.638  296.767    0.000  296.767      987.894  759.980    0.000  759.980      589.724 1171.604    0.000 1171.604
961.00  3239.246  279.508    0.000  279.508      989.241  855.496    0.000  855.496      472.300 1363.822    0.000 1363.822
962.00  3161.097  272.045    0.000  272.045      952.942  842.226    0.000  842.226      360.311 1350.762    0.000 1350.762
963.00  3204.517  259.829    0.000  259.829     1056.354  771.052    0.000  771.052      791.188 1150.194    0.000 1150.194
964.00  3182.310  277.950    0.000  277.950     1015.272  834.380    0.000  834.380      420.726 1172.707    0.000 1172.707
965.00  3221.208  262.770    0.000  262.770      896.909  878.103    0.000  878.103      432.993 1311.849    0.000 1311.849
966.00  3317.587  250.670    0.000  250.670     1018.255  746.411    0.000  746.411      743.834  982.609    0.000  982.609
967.00  3146.228  288.293    0.000  288.293      975.556  752.981    0.000  752.981      581.883 1280.088    0.000 1280.088
968.00  3230.147  277.158    0.000  277.158      878.063  846.748    0.000  846.748      399.817 1255.048    0.000 1255.048
969.00  3129.334  294.098    0.000  294.098      814.110  864.056    0.000  864.056      321.603 1292.147    0.000 1292.147
970.00  3068.372  310.230    0.000  310.230      886.413  889.374    0.000  889.374      380.619 1284.204    0.000 1284.204
971.00  3405.462  227.067    0.000  227.067      921.377  893.273    0.000  893.273      483.158 1334.872    0.000 1334.872
972.00  3241.237  338.834    0.000  338.834      962.803  916.370    0.000  916.370      389.667 1274.660    0.000 1274.660
973.00  3293.556  319.927    0.000  319.927      797.334 1003.031    0.000 1003.031      301.293 1285.203    0.000 1285.203
974.00  3264.726  294.899    0.000  294.899      689.091 1069.308    0.000 1069.308       59.917 1487.474    0.000 1487.474
975.00  3158.506  362.068    0.000  362.068      936.489  808.053    0.000  808.053      251.027 1479.534    0.000 1479.534
976.00  3215.131  346.762    0.000  346.762      989.436  989.848    0.000  989.848      388.662 1399.418    0.000 1399.418
977.00  3174.532  330.661    0.000  330.661      957.799  844.114    0.000  844.114      448.780 1401.129    0.000 1401.129
978.00  3147.609  338.295    0.000  338.295      783.501  958.240    0.000  958.240      250.826 1134.102    0.000 1134.102
979.00  3031.444  341.484    0.000  341.484      903.320  765.948    0.000  765.948      418.018 1242.987    0.000 1242.987
980.00  3054.517  390.850    0.000  390.850      768.145  821.761    0.000  821.761      331.351 1104.047    0.000 1104.047
981.00  3004.999  425.172    0.000  425.172      680.346  808.839    0.000  808.839      251.127  875.634    0.000  875.634
982.00  2865.148  495.173    0.000  495.173      708.937  790.285    0.000  790.285      311.050 1242.385    0.000 1242.385
983.00  2964.632  488.737    0.000  488.737      758.030  743.719    0.000  743.719      221.168  934.143    0.000  934.143
984.00  2966.356  434.020    0.000  434.020      750.827  961.837    0.000  961.837      280.385 1349.454    0.000 1349.454
985.00  2837.764  479.641    0.000  479.641      665.733  940.343    0.000  940.343      332.358 1313.454    0.000 1313.454
986.00  2911.331  387.004    0.000  387.004      674.116  782.495    0.000  782.495      421.730 1013.765    0.000 1013.765
987.00  3089.305  423.323    0.000  423.323      759.084  894.595    0.000  894.595      280.283 1385.436    0.000 1385.436
988.00  3043.167  328.344    0.000  328.344      945.612  903.984    0.000  903.984      631.443 1405.343    0.000 1405.343
989.00  3205.838  336.663    0.000  336.663      928.157  979.999    0.000  979.999      420.024 1523.571    0.000 1523.571
990.00  2963.071  402.297    0.000  402.297      954.307  922.358    0.000  922.358      641.193 1193.522    0.000 1193.522
991.00  2991.977  390.100    0.000  390.100      913.053 1006.900    0.000 1006.900      558.865 1320.701    0.000 1320.701
992.00  2901.076  393.816    0.000  393.816      720.432  906.779    0.000  906.779      300.995 1222.279    0.000 1222.279
993.00  3065.126  385.449    0.000  385.449      647.157 1201.410    0.000 1201.410      240.978 1645.813    0.000 1645.813
994.00  3009.491  488.782    0.000  488.782      686.333  887.002    0.000  887.002       90.478 1116.410    0.000 1116.410
995.00  3129.159  434.785    0.000  434.785      710.394 1046.793    0.000 1046.793      250.626 1753.486    0.000 1753.486
996.00  2894.212  434.683    0.000  434.683      633.109 1014.616    0.000 1014.616      310.143 1472.001    0.000 1472.001
997.00  2884.297  381.274    0.000  381.274      783.272 1034.033    0.000 1034.033      412.985 1544.777    0.000 1544.777
998.00  2933.271  374.661    0.000  374.661      668.970 1015.825    0.000 1015.825      210.915 1465.658    0.000 1465.658
999.00  3019.935  443.889    0.000  443.889      673.221 1105.461    0.000 1105.461      130.491 1412.382    0.000 1412.382
1000.00  3113.953  378.742    0.000  378.742      616.516 1025.430    0.000 1025.430      110.584 1362.213    0.000 1362.213
1001.00  3113.173  324.313    0.000  324.313      802.443 1026.956    0.000 1026.956      279.782 1507.494    0.000 1507.494
1002.00  3256.628  263.841    0.000  263.841      942.698  850.083    0.000  850.083      300.690 1453.595    0.000 1453.595
1003.00  3374.279  290.458    0.000  290.458     1036.358  866.986    0.000  866.986      410.674 1474.306    0.000 1474.306
1004.00  3189.271  241.813    0.000  241.813      948.418  898.207    0.000  898.207      309.842 1343.612    0.000 1343.612
1005.00  3247.596  329.637    0.000  329.637      880.461  747.498    0.000  747.498      449.683 1051.972    0.000 1051.972
1006.00  3175.869  376.437    0.000  376.437      902.975  830.537    0.000  830.537      311.145 1383.325    0.000 1383.325
1007.00  3045.632  424.980    0.000  424.980      788.843  838.621    0.000  838.621      371.764 1213.825    0.000 1213.825
1008.00  3086.803  388.356    0.000  388.356      750.198  811.683    0.000  811.683      130.690 1214.730    0.000 1214.730
1009.00  3208.177  315.538    0.000  315.538      877.212  789.467    0.000  789.467      371.063 1403.025    0.000 1403.025
1010.00  3129.882  360.042    0.000  360.042      811.429  873.467    0.000  873.467      130.591 1350.655    0.000 1350.655
1011.00  3313.208  311.417    0.000  311.417      830.419  864.687    0.000  864.687      331.552 1314.757    0.000 1314.757
1012.00  3209.171  267.541    0.000  267.541      746.809  877.531    0.000  877.531      149.794 1329.751    0.000 1329.751
1013.00  3299.207  244.908    0.000  244.908      863.476  831.618    0.000  831.618      321.302 1499.950    0.000 1499.950
1014.00  3323.331  256.819    0.000  256.819      830.614 1036.680    0.000 1036.680      311.446 1479.442    0.000 1479.442
1015.00  3221.163  239.191    0.000  239.191      808.401  979.811    0.000  979.811      260.980 1430.681    0.000 1430.681
1016.00  3387.396  214.325    0.000  214.325      824.314  818.562    0.000  818.562      209.009 1149.490    0.000 1149.490
1017.00  3309.484  228.768    0.000  228.768      812.857  910.473    0.000  910.473      149.593 1403.128    0.000 1403.128
1018.00  3353.385  231.690    0.000  231.690      972.842  908.049    0.000  908.049      220.667 1353.764    0.000 1353.764
1019.00  3288.257  249.400    0.000  249.400      750.817  837.071    0.000  837.071      230.722 1050.069    0.000 1050.069
1020.00  3160.234  238.405    0.000  238.405      770.715  879.220    0.000  879.220      240.773 1312.849    0.000 1312.849
1021.00  3445.873  186.326    0.000  186.326      923.862  762.108    0.000  762.108      330.148 1443.342    0.000 1443.342
1022.00  3305.384  263.573    0.000  263.573      984.882  921.030    0.000  921.030      280.385 1390.872    0.000 1390.872
1023.00  3299.301  268.929    0.000  268.929      932.401  970.271    0.000  970.271      240.273 1522.562    0.000 1522.562
1024.00  3187.951  256.001    0.000  256.001      841.204  807.449    0.000  807.449      131.194 1163.459    0.000 1163.459
1025.00  3224.667  343.919    0.000  343.919      930.942  847.321    0.000  847.321      512.006 1301.696    0.000 1301.696
1026.00  3380.968  281.900    0.000  281.900      884.836  912.669    0.000  912.669      331.151 1402.824    0.000 1402.824
1027.00  3227.060  324.875    0.000  324.875      720.707  906.245    0.000  906.245      159.947 1353.062    0.000 1353.062
1028.00  3256.420  284.640    0.000  284.640      886.939  920.749    0.000  920.749      170.602 1462.142    0.000 1462.142
1029.00  3187.368  334.423    0.000  334.423      837.876  946.271    0.000  946.271      130.590 1733.377    0.000 1733.377
1030.00  3246.858  262.593    0.000  262.593      692.269 1059.936    0.000 1059.936      160.749 1542.064    0.000 1542.064
1031.00  3237.867  275.219    0.000  275.219      836.751  965.556    0.000  965.556      140.242 1441.536    0.000 1441.536
1032.00  3242.111  283.302    0.000  283.302      717.348 1019.175    0.000 1019.175       70.271 1389.665    0.000 1389.665
1033.00  3431.468  313.075    0.000  313.075     1038.768  985.009    0.000  985.009      289.935 1885.781    0.000 1885.781
1034.00  3081.262  303.839    0.000  303.839      862.173 1010.090    0.000 1010.090      290.538 1691.865    0.000 1691.865
1035.00  3141.501  328.903    0.000  328.903      700.315 1090.356    0.000 1090.356      179.854 1885.077    0.000 1885.077
1036.00  3359.487  336.148    0.000  336.148      808.166 1100.521    0.000 1100.521      251.127 1742.226    0.000 1742.226
1037.00  3274.459  345.301    0.000  345.301      878.949 1084.140    0.000 1084.140      251.327 1852.609    0.000 1852.609
1038.00  3199.038  297.878    0.000  297.878      975.583 1075.362    0.000 1075.362      439.127 1970.745    0.000 1970.745
1039.00  3159.979  370.406    0.000  370.406      692.125 1236.630    0.000 1236.630      231.121 1863.568    0.000 1863.568
1040.00  3275.444  339.805    0.000  339.805      711.894 1222.855    0.000 1222.855      160.851 1941.380    0.000 1941.380
1041.00  3119.561  362.133    0.000  362.133      686.433 1214.956    0.000 1214.956      179.752 1723.625    0.000 1723.625
1042.00  3129.744  378.418    0.000  378.418      747.362 1101.961    0.000 1101.961      150.095 1668.443    0.000 1668.443
1043.00  3177.477  408.035    0.000  408.035      790.700 1174.589    0.000 1174.589      190.207 2071.972    0.000 2071.972
1044.00  3270.259  363.657    0.000  363.657      813.279 1080.509    0.000 1080.509      360.407 1763.436    0.000 1763.436
1045.00  3245.993  364.168    0.000  364.168      761.485 1138.930    0.000 1138.930      200.962 1939.476    0.000 1939.476
1046.00  3032.964  483.017    0.000  483.017      972.199 1125.861    0.000 1125.861      360.106 1831.800    0.000 1831.800
1047.00  2896.854  519.100    0.000  519.100      744.147 1042.516    0.000 1042.516      200.460 1741.423    0.000 1741.423
1048.00  2918.806  456.788    0.000  456.788      677.278 1056.777    0.000 1056.777      130.590 1502.153    0.000 1502.153
1049.00  2985.031  393.259    0.000  393.259      713.624  813.856    0.000  813.856      230.419  933.034    0.000  933.034
1050.00  3062.535  409.520    0.000  409.520      788.609  932.151    0.000  932.151      240.171 1150.897    0.000 1150.897
