# Supplementary material for: N-Glycans modulate tilting of HIV-1 envelope glycoprotein
Source: Nat Commun. 2026 Apr 15;17:5206. doi: 10.1038/s41467-026-71874-2 (PMC13254402; doi:10.1038/s41467-026-71874-2)
Supplement: Supplementary file 8 — Source Data [file 41467_2026_71874_MOESM8_ESM.zip › source_data/1_Main_Text_Figures/4_Figure_5/3_Raw_data/GP120_GP41_INTERFACE/GP120_GP41_INTERFACE.B.5.txt]

#ASA ANALYSIS
#SIM_TIME  ASA1.4 TotOccl1.4 ShldMem1.4 ShldGly1.4   ASA7.2 TotOccl7.2 ShldMem7.2 ShldGly7.2   ASA18.6 TotOccl18.6 ShldMem18.6 ShldGly18.6

  0.00  2943.400  242.846    0.000  242.846      682.823  988.075    0.000  988.075      100.130 1358.304  319.594 1038.710
  1.00  3403.960  320.629    0.000  320.629      883.376 1243.431    0.000 1243.431      458.532 2078.923    0.000 2078.923
  2.00  3553.613  340.357    0.000  340.357      900.051 1324.388    0.000 1324.388        0.000 2921.979  299.487 2622.492
  3.00  3292.502  323.296    0.000  323.296      648.661 1338.879    0.000 1338.879      130.189 1940.283    0.000 1940.283
  4.00  3323.333  240.222    0.000  240.222      582.422 1453.513    0.000 1453.513      110.987 2225.991    0.000 2225.991
  5.00  3387.099  282.626    0.000  282.626      638.568 1265.984    0.000 1265.984       30.159 2321.192   50.265 2270.927
  6.00  3460.681  260.082    0.000  260.082      849.139 1329.056    0.000 1329.056      301.593 2291.533    0.000 2291.533
  7.00  3254.552  370.165    0.000  370.165      782.679 1289.410    0.000 1289.410      191.110 1995.766    0.000 1995.766
  8.00  3405.296  311.304    0.000  311.304      770.011 1275.391    0.000 1275.391      129.487 2223.174    0.000 2223.174
  9.00  3328.719  335.168    0.000  335.168      750.503 1280.241    0.000 1280.241      300.891 1904.880    9.953 1894.927
 10.00  3312.625  330.344    0.000  330.344      677.763 1094.474    0.000 1094.474       19.906 1924.798  228.915 1695.883
 11.00  3396.771  330.483    0.000  330.483      666.089 1361.054    0.000 1361.054       19.906 1926.203  200.763 1725.439
 12.00  3147.536  352.366    0.000  352.366      638.156 1104.185    0.000 1104.185        9.953 1836.417  209.912 1626.506
 13.00  3354.693  282.300    0.000  282.300      834.588 1010.438    0.000 1010.438      110.484 2025.625  110.484 1915.141
 14.00  3119.314  447.804    0.000  447.804      668.258 1274.811    0.000 1274.811       79.623 2275.462   29.858 2245.603
 15.00  3201.867  416.746    0.000  416.746      609.575 1188.455    0.000 1188.455       90.478 2171.000    0.000 2171.000
 16.00  3456.287  338.460    0.000  338.460      686.293 1174.409    0.000 1174.409       60.319 2333.456  150.796 2182.660
 17.00  3237.238  387.196    0.000  387.196      628.470 1152.105    0.000 1152.105       60.319 2198.849   80.325 2118.525
 18.00  3315.801  274.677    0.000  274.677      537.046 1242.086    0.000 1242.086       20.106 2253.838  120.637 2133.201
 19.00  3162.139  366.512    0.000  366.512      663.252 1205.581    0.000 1205.581      189.906 1962.893  110.383 1852.509
 20.00  3107.903  371.127    0.000  371.127      662.755 1176.885    0.000 1176.885      229.918 1921.478    0.000 1921.478
 21.00  3095.849  309.558    0.000  309.558      841.339 1002.694    0.000 1002.694      300.490 1980.993    0.000 1980.993
 22.00  3098.699  362.991    0.000  362.991     1018.791  960.470    0.000  960.470      191.009 1902.475    0.000 1902.475
 23.00  3265.604  333.301    0.000  333.301      775.316 1309.586    0.000 1309.586      149.393 2523.262    0.000 2523.262
 24.00  3209.634  357.905    0.000  357.905     1072.511 1167.186    0.000 1167.186      199.859 2644.903   20.106 2624.797
 25.00  3269.463  259.731    0.000  259.731     1057.177  989.199    0.000  989.199      269.128 2093.392    0.000 2093.392
 26.00  3006.462  397.465    0.000  397.465      772.069 1165.134    0.000 1165.134      180.254 2255.244  100.531 2154.713
 27.00  3225.928  340.507    0.000  340.507      943.264 1310.111    0.000 1310.111      180.154 2516.518    9.953 2506.565
 28.00  3232.332  360.583    0.000  360.583      744.798 1340.034    0.000 1340.034        0.000 2402.118  140.643 2261.475
 29.00  3162.636  343.165    0.000  343.165      948.441 1259.978    0.000 1259.978      150.998 2502.652  100.531 2402.121
 30.00  3127.826  332.357    0.000  332.357      942.705 1300.009    0.000 1300.009      241.274 2442.038    0.000 2442.038
 31.00  3043.353  383.314    0.000  383.314      855.649 1239.868    0.000 1239.868      230.218 2111.890    0.000 2111.890
 32.00  3039.285  381.318    0.000  381.318      632.316 1260.452    0.000 1260.452      151.099 2027.436    0.000 2027.436
 33.00  3274.635  339.061    0.000  339.061      881.612 1208.134    0.000 1208.134      470.891 1951.434    0.000 1951.434
 34.00  3113.786  339.762    0.000  339.762      775.224 1241.990    0.000 1241.990       70.271 2317.769   90.378 2227.391
 35.00  3071.281  263.634    0.000  263.634      769.174 1162.557    0.000 1162.557      411.676 1994.664   40.212 1954.451
 36.00  3142.078  354.535    0.000  354.535      734.865 1237.361    0.000 1237.361      249.723 2153.807   30.059 2123.748
 37.00  3085.638  328.439    0.000  328.439      647.426 1253.522    0.000 1253.522      170.802 2069.246    0.000 2069.246
 38.00  3123.900  260.050    0.000  260.050      817.723 1233.868    0.000 1233.868       80.425 2351.053  140.743 2210.309
 39.00  3114.268  282.739    0.000  282.739      733.686 1236.027    0.000 1236.027      201.062 2191.513    0.000 2191.513
 40.00  3116.703  316.601    0.000  316.601      730.574 1395.335    0.000 1395.335       90.478 2523.969    0.000 2523.969
 41.00  3240.077  357.019    0.000  357.019      586.446 1356.898    0.000 1356.898      149.393 2152.500    0.000 2152.500
 42.00  3324.711  223.069    0.000  223.069      691.318 1345.476    0.000 1345.476      150.395 2291.837    0.000 2291.837
 43.00  3199.490  325.819    0.000  325.819      826.129 1240.347    0.000 1240.347      280.384 2332.458    0.000 2332.458
 44.00  3206.660  247.811    0.000  247.811      764.431 1219.068    0.000 1219.068      260.277 2334.366    0.000 2334.366
 45.00  3100.227  358.910    0.000  358.910      689.638 1266.445    0.000 1266.445      330.248 2076.186    0.000 2076.186
 46.00  2996.889  380.534    0.000  380.534      875.321  890.283    0.000  890.283      390.873 1777.204    0.000 1777.204
 47.00  3210.091  348.335    0.000  348.335      924.559  960.063    0.000  960.063      271.333 1961.693   59.717 1901.976
 48.00  3180.607  305.938    0.000  305.938      801.753 1042.995    0.000 1042.995      369.257 2068.662    0.000 2068.662
 49.00  3143.335  285.421    0.000  285.421      781.813  968.121    0.000  968.121      180.555 2164.069   60.018 2104.051
 50.00  3102.499  263.100    0.000  263.100      773.856 1042.073    0.000 1042.073       30.159 2398.198  200.059 2198.139
 51.00  2963.961  387.190    0.000  387.190      631.140 1150.288    0.000 1150.288       10.053 2195.728  139.640 2056.087
 52.00  3217.783  343.660    0.000  343.660      664.621 1147.250    0.000 1147.250       59.917 2069.960    9.953 2060.008
 53.00  2846.188  403.939    0.000  403.939      733.747 1065.881    0.000 1065.881      230.821 2003.320    0.000 2003.320
 54.00  3097.046  309.320    0.000  309.320      708.319 1183.941    0.000 1183.941      140.041 2108.975    0.000 2108.975
 55.00  3060.925  366.235    0.000  366.235      726.055 1169.985    0.000 1169.985       99.729 1918.471   59.717 1858.754
 56.00  3062.146  322.841    0.000  322.841      662.394 1196.023    0.000 1196.023       40.212 2340.290   90.478 2249.812
 57.00  3136.230  306.868    0.000  306.868      631.009 1149.975    0.000 1149.975      150.796 2139.119   20.006 2119.113
 58.00  3044.685  284.270    0.000  284.270      597.093 1183.665    0.000 1183.665       50.467 1896.042  160.652 1735.390
 59.00  3088.530  371.562    0.000  371.562      470.327 1291.592    0.000 1291.592      140.543 1692.072   10.053 1682.019
 60.00  3046.415  346.426    0.000  346.426      610.220 1223.218    0.000 1223.218      170.802 1636.060    0.000 1636.060
 61.00  3032.261  346.212    0.000  346.212      515.038 1240.419    0.000 1240.419       10.154 1966.827  121.041 1845.786
 62.00  2997.320  381.020    0.000  381.020      589.348 1129.076    0.000 1129.076      140.743 1614.960    0.000 1614.960
 63.00  3143.116  314.135    0.000  314.135      614.585 1338.748    0.000 1338.748       50.366 2478.126   10.053 2468.073
 64.00  3100.977  340.912    0.000  340.912      655.056 1174.582    0.000 1174.582      120.637 2023.223   10.053 2013.170
 65.00  3172.914  284.931    0.000  284.931      744.976 1104.542    0.000 1104.542      150.796 2194.519    0.000 2194.519
 66.00  2977.743  380.179    0.000  380.179      739.256 1117.640    0.000 1117.640       10.053 2405.631  160.950 2244.681
 67.00  3091.148  315.508    0.000  315.508      659.887 1165.972    0.000 1165.972       10.053 2208.893   70.372 2138.521
 68.00  3060.267  425.675    0.000  425.675      473.092 1243.064    0.000 1243.064       50.265 1859.448    0.000 1859.448
 69.00  2938.933  344.245    0.000  344.245      568.892 1159.937    0.000 1159.937       70.372 1829.191    0.000 1829.191
 70.00  3036.228  309.613    0.000  309.613      536.904 1199.668    0.000 1199.668      109.782 1900.873    0.000 1900.873
 71.00  3014.741  308.827    0.000  308.827      721.198 1119.392    0.000 1119.392      170.903 2051.077    0.000 2051.077
 72.00  3075.795  266.554    0.000  266.554      733.826 1064.307    0.000 1064.307       80.124 1893.431   60.319 1833.112
 73.00  2959.700  325.064    0.000  325.064      654.446 1044.275    0.000 1044.275      219.263 1875.726    0.000 1875.726
 74.00  3182.606  311.502    0.000  311.502      606.041 1229.183    0.000 1229.183      199.056 2234.438   90.380 2144.058
 75.00  3211.389  313.532    0.000  313.532      750.161 1234.889    0.000 1234.889       69.870 2357.683  140.144 2217.540
 76.00  3243.221  343.531    0.000  343.531      756.967 1136.990    0.000 1136.990      250.429 1864.688   10.154 1854.534
 77.00  3068.901  321.274    0.000  321.274      751.812  936.164    0.000  936.164      130.289 1848.191  109.782 1738.409
 78.00  3050.692  401.400    0.000  401.400      808.610 1029.631    0.000 1029.631      179.151 2081.429   70.072 2011.357
 79.00  3210.454  302.587    0.000  302.587      874.162 1059.169    0.000 1059.169      120.136 2326.933  232.030 2094.904
 80.00  3195.886  288.256    0.000  288.256      732.831 1102.474    0.000 1102.474      120.637 2080.222   90.580 1989.643
 81.00  3075.875  302.548    0.000  302.548      743.739 1018.745    0.000 1018.745      180.354 1982.610   60.420 1922.190
 82.00  3111.055  328.509    0.000  328.509      849.906 1094.695    0.000 1094.695      169.298 2362.612  109.481 2253.131
 83.00  3169.959  352.013    0.000  352.013      826.802 1062.833    0.000 1062.833      120.637 2291.233  220.066 2071.167
 84.00  2899.772  396.156    0.000  396.156      710.045 1085.099    0.000 1085.099      249.222 1970.538    0.000 1970.538
 85.00  3103.106  321.976    0.000  321.976      721.642 1098.761    0.000 1098.761      159.345 1900.972   39.811 1861.161
 86.00  3323.092  282.851    0.000  282.851      873.073 1125.517    0.000 1125.517      100.230 2052.972  149.995 1902.977
 87.00  3253.351  420.720    0.000  420.720      919.118 1077.330    0.000 1077.330      329.245 2151.902    0.000 2151.902
 88.00  3290.456  359.333    0.000  359.333      992.938 1240.723    0.000 1240.723      290.838 2344.908   49.764 2295.144
 89.00  3144.293  391.792    0.000  391.792      907.838 1107.736    0.000 1107.736       80.425 2593.152  189.304 2403.848
 90.00  3186.876  413.053    0.000  413.053      919.770 1214.064    0.000 1214.064      109.481 2401.425   89.575 2311.849
 91.00  3162.388  385.062    0.000  385.062      881.016 1225.979    0.000 1225.979      170.101 2265.597  101.539 2164.059
 92.00  3224.688  345.476    0.000  345.476      991.349 1171.528    0.000 1171.528      160.749 2347.438   60.722 2286.716
 93.00  3035.795  282.639    0.000  282.639      798.061 1072.417    0.000 1072.417       20.106 2134.114  221.070 1913.044
 94.00  3086.925  255.095    0.000  255.095      767.855 1047.638    0.000 1047.638       69.770 2485.162  288.933 2196.229
 95.00  3127.948  239.201    0.000  239.201      964.946  990.846    0.000  990.846      320.098 2118.919    0.000 2118.919
 96.00  3184.263  276.719    0.000  276.719      868.508 1137.575    0.000 1137.575      130.189 2475.219  149.292 2325.927
 97.00  3203.765  300.614    0.000  300.614      771.056 1199.196    0.000 1199.196      101.236 2226.603    0.000 2226.603
 98.00  3205.106  316.394    0.000  316.394      849.199 1175.065    0.000 1175.065       30.159 2423.934  259.776 2164.158
 99.00  3089.685  378.013    0.000  378.013      812.813 1050.122    0.000 1050.122      130.690 2391.774   79.823 2311.951
100.00  3049.933  301.108    0.000  301.108      802.275 1192.548   55.080 1137.468       49.764 2249.825  160.950 2088.875
101.00  3093.851  269.438    0.000  269.438      773.337  959.726    0.000  959.726       70.271 2233.631  249.925 1983.707
102.00  3018.544  311.201    0.000  311.201      902.881  978.546    0.000  978.546       60.319 2266.098  140.643 2125.455
103.00  3161.766  221.646    0.000  221.646      882.714  928.043    0.000  928.043       99.829 2074.289  249.022 1825.267
104.00  3235.514  187.150    0.000  187.150      915.426 1014.455    5.448 1009.008        0.000 2225.381  330.950 1894.431
105.00  2959.308  319.485    0.000  319.485      908.285 1092.190    0.000 1092.190       80.224 2432.480  200.561 2231.919
106.00  3108.679  327.631    0.000  327.631      875.463 1161.372    0.000 1161.372       49.965 2419.125  219.664 2199.461
107.00  2981.952  239.202    0.000  239.202      767.104 1138.971    0.000 1138.971       40.212 2182.357  100.531 2081.826
108.00  3071.124  324.014    0.000  324.014      759.127 1185.580    0.000 1185.580       29.858 2059.318  129.387 1929.932
109.00  3015.575  299.395    0.000  299.395      605.430 1249.159    0.000 1249.159        0.000 2027.942   40.112 1987.830
110.00  2919.741  277.543    0.000  277.543      714.058 1054.237    5.707 1048.531       80.425 1762.837  100.531 1662.306
111.00  3065.848  306.220    0.000  306.220      813.069 1065.718    0.000 1065.718       10.053 2142.443  140.342 2002.100
112.00  3098.080  269.713    0.000  269.713      884.522  953.140    0.000  953.140      110.283 2024.322  139.640 1884.682
113.00  2975.909  269.742    0.000  269.742      810.548 1020.716    0.000 1020.716       20.106 2267.907  150.696 2117.211
114.00  3075.210  278.143    0.000  278.143      743.445 1097.154    0.000 1097.154       50.265 2329.227   80.425 2248.803
115.00  3091.902  257.281    0.000  257.281      796.111 1004.590    0.000 1004.590        9.953 2176.318  119.434 2056.884
116.00  2897.135  385.482    0.000  385.482      514.588 1229.754    5.707 1224.047        0.000 2022.111  180.956 1841.155
117.00  3030.727  301.689    0.000  301.689      568.926 1356.967   23.606 1333.361       10.053 2338.475  170.802 2167.672
118.00  2891.453  357.408    0.000  357.408      829.974 1116.349    0.000 1116.349        0.000 2481.646  260.278 2221.368
119.00  2861.756  315.044    0.000  315.044      691.751 1108.264    0.000 1108.264       49.965 2117.813  189.505 1928.308
120.00  2990.182  338.602    0.000  338.602      641.696 1130.114    0.000 1130.114        0.000 1999.797  150.496 1849.301
121.00  2963.805  353.598    0.000  353.598      897.876  930.503   16.948  913.555       49.965 2235.334  269.329 1966.005
122.00  3089.690  377.473    0.000  377.473      873.761  990.289    0.000  990.289      139.741 2222.168  249.925 1972.243
123.00  3051.411  303.235    0.000  303.235      742.210 1132.836   16.775 1116.061        0.000 2170.604  170.100 2000.503
124.00  2913.950  337.808    0.000  337.808      907.357  988.863    0.000  988.863       90.277 2436.406  309.340 2127.067
125.00  2916.492  336.886    0.000  336.886      933.429 1002.389   11.241  991.148       30.159 2297.067  250.625 2046.442
126.00  3201.807  309.888    0.000  309.888      914.114 1056.907    0.000 1056.907       10.053 2475.514  239.469 2236.045
127.00  3018.794  256.874    0.000  256.874      851.794 1048.773    7.263 1041.510        0.000 2059.302  201.062 1858.240
128.00  2955.989  236.478    0.000  236.478      833.027 1106.535   31.907 1074.628       10.053 2346.622  159.847 2186.775
129.00  3187.321  272.086    0.000  272.086      779.679 1268.580   96.326 1172.254        0.000 2254.539  260.378 1994.161
130.00  3130.940  267.257    0.000  267.257      794.174 1003.004   39.949  963.055       10.154 2033.775  190.407 1843.368
131.00  3039.782  262.800    0.000  262.800      852.182  988.392  114.484  873.908        0.000 2127.964  310.844 1817.121
132.00  2922.747  297.070    0.000  297.070      688.553 1108.843   98.055 1010.788        0.000 2089.372  189.104 1900.269
133.00  3055.382  292.717    0.000  292.717      627.126 1157.437   96.931 1060.506       49.764 2288.527  199.558 2088.969
134.00  3050.939  268.138    0.000  268.138      588.992 1214.723  139.387 1075.336        0.000 1891.828  219.163 1672.666
135.00  3048.048  312.116    0.000  312.116      694.860 1130.815   16.688 1114.126       20.106 2189.703  190.307 1999.396
136.00  3136.439  285.906    0.000  285.906      637.409 1264.635    3.632 1261.003       20.106 2131.285  119.434 2011.851
137.00  2971.022  290.445    0.000  290.445      824.264  970.911   10.895  960.016        0.000 2135.708  230.218 1905.490
138.00  3021.388  302.059    0.000  302.059      803.021 1032.794   12.711 1020.083        0.000 2083.129  170.602 1912.527
139.00  3084.271  261.402    0.000  261.402      843.235 1155.440   53.092 1102.348       10.053 2455.805  240.472 2215.333
140.00  2883.003  280.959    0.000  280.959     1017.941  939.967   30.869  909.097       30.159 2333.862  380.213 1953.649
141.00  2970.468  314.305    0.000  314.305      948.689 1151.841    0.000 1151.841        0.000 2516.829  271.234 2245.595
142.00  2973.834  306.961    0.000  306.961      749.388 1059.410    1.902 1057.507        0.000 2214.631  110.083 2104.548
143.00  2893.114  233.056    0.000  233.056      740.490 1140.515    3.718 1136.798        0.000 2174.014  170.903 2003.112
144.00  2959.952  349.558    0.000  349.558      766.380 1223.835    0.000 1223.835       20.308 2162.054  130.389 2031.665
145.00  3045.787  249.751    0.000  249.751      735.523 1054.584   52.659 1001.925        0.000 2000.004  249.121 1750.883
146.00  3149.637  201.719    0.000  201.719      742.024 1103.697   81.713 1021.984       10.053 2028.549  350.354 1678.194
147.00  3067.369  251.787    0.000  251.787      678.032 1280.720  145.435 1135.285        0.000 2472.089  321.399 2150.690
148.00  3124.552  204.484    0.000  204.484      659.156 1186.008  130.135 1055.874        0.000 2170.098  309.039 1861.059
149.00  3227.626  231.985    0.000  231.985      822.346 1146.735  115.172 1031.563        9.953 2382.512  361.210 2021.303
150.00  3039.357  209.871    0.000  209.871      789.536 1178.398  125.332 1053.066        0.000 2334.361  331.251 2003.110
151.00  3200.118  273.486    0.000  273.486      857.947 1044.298   94.510  949.789        0.000 2061.831  309.941 1751.890
152.00  3173.059  253.874    0.000  253.874      777.312 1217.135  140.422 1076.713        0.000 2392.073  260.880 2131.192
153.00  3156.675  241.835    0.000  241.835      748.655 1074.395   48.249 1026.145        0.000 2240.878  209.210 2031.668
154.00  3275.108  196.964    0.000  196.964      755.521 1116.564   99.006 1017.557       10.053 2315.862  390.466 1925.396
155.00  3183.108  293.581    0.000  293.581      635.195 1186.300  129.874 1056.426        0.000 2268.203  279.682 1988.521
156.00  3194.810  299.071    0.000  299.071      630.404 1328.378  165.194 1163.184        0.000 2447.669  191.010 2256.659
157.00  3063.200  308.396    0.000  308.396      774.430 1118.224   84.348 1033.876       10.154 2214.035  210.213 2003.822
158.00  3301.375  318.414    0.000  318.414      828.924 1179.099  109.812 1069.287        0.000 2362.512  190.808 2171.703
159.00  3095.245  273.509    0.000  273.509      770.898 1283.805   86.555 1197.250        0.000 2472.494  261.180 2211.314
160.00  3229.776  268.148    0.000  268.148      946.954 1105.071  108.691  996.380        0.000 2478.524  301.091 2177.433
161.00  3246.431  253.502    0.000  253.502      968.526  975.331   14.613  960.718       30.361 2347.630  298.785 2048.845
162.00  3361.669  267.515    0.000  267.515      725.823 1133.983   27.238 1106.745        0.000 2299.876  250.225 2049.651
163.00  3171.545  243.783    0.000  243.783      868.348 1062.914   20.061 1042.853       10.053 2352.151  211.317 2140.834
164.00  3099.450  312.185    0.000  312.185      807.676  989.135   27.583  961.552        0.000 2009.555  199.458 1810.096
165.00  3318.057  270.720    0.000  270.720      697.626 1219.947   61.739 1158.209       10.053 2267.307  160.749 2106.558
166.00  3045.031  240.941    0.000  240.941      791.316  972.303   25.422  946.882       70.472 2009.846  220.566 1789.280
167.00  3267.200  187.437    0.000  187.437      773.634 1179.609  136.403 1043.207       20.106 2701.917  319.593 2382.324
168.00  3232.199  260.449    0.000  260.449      810.300 1166.288   56.291 1109.997       19.906 2227.496  169.700 2057.796
169.00  3155.634  297.351    0.000  297.351      640.306 1200.429   10.895 1189.534       10.053 2185.870  190.307 1995.563
170.00  3034.536  285.240    0.000  285.240      619.683 1162.979   63.554 1099.425        0.000 2309.541  220.266 2089.275
171.00  3132.696  311.335    0.000  311.335      778.368 1027.627   51.230  976.397        0.000 2296.549  231.121 2065.428
172.00  3025.398  328.449    0.000  328.449      781.891 1076.687   57.415 1019.272        0.000 2133.712  140.543 1993.169
173.00  3209.643  248.596    0.000  248.596      586.791 1301.316  164.416 1136.900        0.000 2196.038  270.832 1925.206
174.00  3182.806  276.931    0.000  276.931      633.021 1391.869  222.992 1168.877        0.000 2562.963  211.317 2351.646
175.00  2916.294  309.455    0.000  309.455      469.492 1467.524  168.479 1299.045        0.000 2300.076  240.875 2059.201
176.00  3001.951  432.077    0.000  432.077      669.756 1515.384  167.446 1347.938        0.000 2480.741  261.285 2219.456
177.00  2863.628  391.583    0.000  391.583      735.996 1054.710   88.803  965.907       50.265 2127.862  200.460 1927.402
178.00  2997.520  281.252    0.000  281.252      761.234 1197.067  162.301 1034.766       20.106 2319.572  300.390 2019.183
179.00  3149.067  225.289    0.000  225.289      752.538 1215.053  141.375 1073.678        0.000 2115.506  261.684 1853.822
180.00  3058.015  323.916    0.000  323.916      856.536 1174.850   64.851 1109.999        0.000 2457.808  321.298 2136.510
181.00  3137.174  290.067    0.000  290.067      732.073 1300.344  103.803 1196.540       40.212 2207.076  201.164 2005.912
182.00  3138.986  222.488    0.000  222.488      724.376 1099.235   12.711 1086.525       20.106 2177.529  161.153 2016.376
183.00  3090.473  308.068    0.000  308.068      796.007 1059.723    0.000 1059.723       10.053 2241.482  249.422 1992.059
184.00  3102.215  253.241    0.000  253.241      881.559 1098.389   65.802 1032.587        0.000 2173.424  259.877 1913.547
185.00  3108.299  344.378    0.000  344.378     1106.964 1002.920   88.111  914.808      100.230 2222.880  308.938 1913.941
186.00  2980.141  283.804    0.000  283.804      808.180 1000.241   31.215  969.026       40.212 1895.547  130.491 1765.056
187.00  2880.178  345.960    0.000  345.960      708.885 1230.672  103.976 1126.696        0.000 2150.904  300.590 1850.313
188.00  3041.709  286.622    0.000  286.622      834.646 1041.126    0.000 1041.126        0.000 2125.659  160.749 1964.910
189.00  2973.804  311.087    0.000  311.087      850.726 1054.262    0.000 1054.262        9.953 2112.387  120.537 1991.850
190.00  3088.920  305.467    0.000  305.467      809.860 1066.741   80.070  986.671        0.000 1877.339  129.988 1747.351
191.00  3082.818  339.277    0.000  339.277      912.034 1049.735   93.385  956.349       10.053 2125.258  189.705 1935.553
192.00  3137.130  309.259    0.000  309.259      741.262 1102.136   79.897 1022.239       20.106 1871.119  298.585 1572.534
193.00  3025.575  356.967    0.000  356.967      607.890 1137.023   81.799 1055.223       80.225 1937.263  279.984 1657.279
194.00  3052.622  293.115    0.000  293.115      712.552 1105.124   42.542 1062.581       40.113 1901.171  200.059 1701.112
195.00  2978.035  328.335    0.000  328.335      962.978  912.522   48.509  864.014      150.796 1885.981  199.658 1686.323
196.00  3117.119  277.745    0.000  277.745      876.407 1093.177   61.739 1031.438       89.676 2213.323  418.621 1794.702
197.00  2895.278  385.215    0.000  385.215      963.683 1003.864   80.675  923.189      160.449 2257.761  310.744 1947.017
198.00  2974.176  359.765    0.000  359.765      899.961  983.072   70.385  912.687        0.000 2070.373  320.897 1749.476
199.00  2867.092  459.689    0.000  459.689      822.213  861.637   97.104  764.534       49.965 1831.919  218.962 1612.957
200.00  2925.511  471.328    0.000  471.328      818.024 1093.529   68.224 1025.306       40.212 2368.641  360.208 2008.433
201.00  2844.651  460.039    0.000  460.039      851.727  963.365  119.281  844.084        9.953 2231.529  310.243 1921.286
202.00  2867.258  398.609    0.000  398.609      783.993 1033.907   78.510  955.397       10.053 2227.186  251.228 1975.958
203.00  2780.082  381.386    0.000  381.386      725.560 1004.474   42.802  961.672       20.106 2174.521  259.575 1914.945
204.00  3001.882  371.848    0.000  371.848      737.921 1163.543  129.098 1034.445       10.053 2325.720  248.921 2076.799
205.00  2786.930  414.730    0.000  414.730      799.708 1075.862   94.856  981.006       79.623 2130.090  301.596 1828.494
206.00  2860.385  395.814    0.000  395.814      641.595 1137.926  143.840  994.086       60.319 2197.228  170.704 2026.524
207.00  2901.857  375.374    0.000  375.374      588.851 1106.183  125.465  980.718       20.106 1735.385  250.728 1484.657
208.00  2825.784  378.547    0.000  378.547      607.726 1064.698  118.677  946.021        0.000 2021.818  259.778 1762.040
209.00  3071.227  399.986    0.000  399.986      818.064 1254.234  125.898 1128.336       10.053 2466.156  340.903 2125.253
210.00  3173.383  277.611    0.000  277.611      547.604 1307.507  139.387 1168.121        0.000 2519.246  299.988 2219.258
211.00  3051.411  292.047    0.000  292.047      725.526 1152.847   87.760 1065.087       29.858 2240.576  260.779 1979.797
212.00  2965.442  259.272    0.000  259.272      786.615 1091.101  161.999  929.103       29.858 2187.086  270.030 1917.056
213.00  2881.782  226.354    0.000  226.354      601.961 1207.478  154.691 1052.787       10.053 2207.286  349.753 1857.534
214.00  2963.615  298.826    0.000  298.826      627.522 1111.942  130.740  981.202      110.386 2234.542  359.407 1875.136
215.00  2887.626  273.665    0.000  273.665      689.245 1202.683   67.445 1135.238       90.478 2015.976  321.098 1694.878
216.00  3046.498  249.222    0.000  249.222      701.542 1077.832   16.429 1061.403       10.053 2034.682  130.090 1904.593
217.00  3015.068  206.690    0.000  206.690      694.135 1060.142   69.261  990.881       49.764 2163.653  199.861 1963.792
218.00  3114.562  205.175    0.000  205.175      708.877 1220.375  117.770 1102.605       10.053 2344.421  199.759 2144.661
219.00  3096.655  237.948    0.000  237.948      787.167 1229.661   79.292 1150.370       10.053 2673.960  281.189 2392.771
220.00  3093.632  302.130    0.000  302.130      692.235 1117.734   24.125 1093.609        0.000 2421.525  209.009 2212.516
221.00  2980.871  300.120    0.000  300.120      711.784 1032.667   84.393  948.274        0.000 2527.697  279.081 2248.617
222.00  2924.501  391.126    0.000  391.126      704.565 1046.103    3.632 1042.471        0.000 2032.371  250.228 1782.143
223.00  2737.636  399.369    0.000  399.369      912.655  985.853  127.973  857.880      120.537 2223.270  338.897 1884.373
224.00  2850.512  344.224    0.000  344.224      713.548 1092.243   49.028 1043.215       10.053 2360.513  130.792 2229.721
225.00  2894.815  302.315    0.000  302.315      861.619  846.588    0.000  846.588       20.106 2273.147  150.496 2122.651
226.00  2836.218  411.253    0.000  411.253      863.683  991.943    0.000  991.943       70.272 2349.951  310.042 2039.909
227.00  2873.794  298.001    0.000  298.001      723.485 1059.342    0.000 1059.342       39.811 2123.350  209.009 1914.341
228.00  3014.798  268.450    0.000  268.450      851.556 1012.172    0.000 1012.172       39.811 2372.271  279.883 2092.388
229.00  2808.024  278.325    0.000  278.325      775.592 1032.229    0.000 1032.229        0.000 2310.747  230.621 2080.127
230.00  3006.157  263.931    0.000  263.931      632.232 1154.424    0.000 1154.424       50.265 2063.338  240.573 1822.765
231.00  2978.032  316.163    0.000  316.163      825.840 1008.082   72.201  935.881       30.159 2134.412  300.390 1834.022
232.00  2897.288  315.530    0.000  315.530      726.319  911.903    0.000  911.903        9.953 1851.914  199.056 1652.857
233.00  2856.121  364.470    0.000  364.470      535.216 1128.594   82.750 1045.845        0.000 2130.492  210.113 1920.379
234.00  2752.516  349.759    0.000  349.759      752.805  967.597   45.655  921.942       30.059 2062.026  251.127 1810.899
235.00  2831.358  331.209    0.000  331.209      564.648 1100.879   65.284 1035.596       40.212 1971.043  170.903 1800.140
236.00  2721.207  281.021    0.000  281.021      581.211 1053.878    1.816 1052.062        0.000 1981.893  199.959 1781.934
237.00  2849.645  294.013    0.000  294.013      770.664 1030.251   25.941 1004.310        9.953 2046.953  249.925 1797.028
238.00  2852.981  276.038    0.000  276.038      740.431  892.678   34.501  858.177       40.212 1714.279  149.794 1564.486
239.00  2867.805  227.429    0.000  227.429      780.661  912.999   36.663  876.336        9.953 1769.381  159.746 1609.635
240.00  2726.491  402.908    0.000  402.908      850.179  881.179    0.000  881.179       29.959 2003.318  330.047 1673.270
241.00  2700.534  503.504    0.000  503.504      754.908 1009.759   87.247  922.512       10.053 2156.121  239.770 1916.351
242.00  2847.851  488.426    0.000  488.426      760.239 1010.998    3.632 1007.366       19.906 2237.150  230.118 2007.031
243.00  2777.933  447.574    0.000  447.574      545.842 1189.296   63.554 1125.742       50.265 1993.455  299.989 1693.466
244.00  2633.679  478.695    0.000  478.695      692.473 1097.731    9.079 1088.651       40.212 2314.861  329.446 1985.415
245.00  2706.956  398.589    0.000  398.589      714.077 1102.601   16.343 1086.259        0.000 2331.939  341.204 1990.735
246.00  2534.811  527.694    0.000  527.694      811.273  982.778    7.609  975.169        0.000 2176.426  311.044 1865.382
247.00  2724.767  468.970    0.000  468.970      937.356 1036.371    0.000 1036.371      110.585 2474.404  259.977 2214.428
248.00  2742.258  444.216    0.000  444.216      753.134 1099.415   29.226 1070.189       10.053 2233.532  360.307 1873.225
249.00  2641.017  463.728    0.000  463.728      894.976  964.260   38.133  926.127       60.218 2333.353  229.918 2103.435
250.00  2694.134  434.078    0.000  434.078      766.983 1063.018   30.869 1032.149      180.254 2068.066   59.817 2008.248
251.00  2590.289  507.266    0.000  507.266      755.386 1122.016   20.925 1101.091       99.929 2302.997   59.817 2243.180
252.00  2906.157  460.843    0.000  460.843      739.958 1196.430    0.000 1196.430        9.953 2654.163   49.864 2604.299
253.00  2614.399  520.131    0.000  520.131      746.066 1053.644    0.000 1053.644       30.159 2256.360  160.650 2095.710
254.00  2761.151  459.175    0.000  459.175      637.285 1149.997   42.802 1107.195       30.159 1972.553  120.236 1852.317
255.00  2717.274  504.194    0.000  504.194      646.269 1188.207   34.501 1153.706       30.159 2483.153  100.431 2382.723
256.00  2803.578  451.678    0.000  451.678      764.966 1245.796   25.422 1220.374       30.159 2508.580  150.796 2357.784
257.00  2782.752  505.077    0.000  505.077      606.241 1341.547   41.764 1299.782       20.106 2525.171   70.372 2454.799
258.00  2880.584  477.578    0.000  477.578      673.105 1180.556    0.000 1180.556        0.000 2197.833   60.319 2137.515
259.00  2829.289  436.027    0.000  436.027      679.004 1053.888   21.790 1032.098       90.277 1959.383  119.434 1839.949
260.00  2824.864  419.982    0.000  419.982      556.513 1186.482    0.000 1186.482        0.000 2163.762  120.437 2043.326
261.00  2844.862  400.560    0.000  400.560      456.903 1344.438   17.121 1327.318        0.000 2176.722   40.012 2136.710
262.00  2736.979  421.556    0.000  421.556      583.886 1116.748   50.238 1066.510        0.000 2071.977   50.265 2021.711
263.00  2943.960  384.051    0.000  384.051      719.063 1000.575    0.000 1000.575       19.906 2163.755   49.764 2113.991
264.00  2811.382  461.316    0.000  461.316      604.973 1137.018   21.790 1115.228        0.000 2261.979  260.478 2001.501
265.00  2773.745  470.075    0.000  470.075      586.611 1269.802    0.000 1269.802        0.000 2441.240   49.764 2391.476
266.00  2965.029  429.930    0.000  429.930      616.619 1323.429   16.343 1307.087       10.053 2497.825   89.776 2408.049
267.00  2685.007  470.420    0.000  470.420      818.856 1061.095   57.588 1003.508        9.953 2316.059  301.192 2014.867
268.00  2674.078  485.041    0.000  485.041      748.720 1200.609   78.080 1122.529      140.643 2418.505  180.454 2238.051
269.00  2692.837  475.871    0.000  475.871      734.965 1027.393   86.123  941.270       60.319 2116.610  420.728 1695.882
270.00  2765.615  497.884    0.000  497.884      693.387 1213.287  131.343 1081.944       20.106 2226.789  200.661 2026.128
271.00  2863.733  444.755    0.000  444.755      680.689 1196.737    0.000 1196.737        0.000 2239.161  150.596 2088.565
272.00  2665.030  483.296    0.000  483.296      722.337 1128.043    9.425 1118.617        0.000 2150.605  270.737 1879.869
273.00  2685.231  529.266    0.000  529.266      694.228 1093.520   35.797 1057.723        0.000 2122.443  359.204 1763.239
274.00  2698.729  517.936    0.000  517.936      686.343 1068.079   62.082 1005.997        0.000 2076.300  291.240 1785.060
275.00  2876.634  516.665    0.000  516.665      782.185 1074.855   47.990 1026.865        0.000 2044.129  250.826 1793.303
276.00  2754.830  520.719    0.000  520.719      816.167  897.434    5.707  891.727       50.165 2333.367  279.481 2053.885
277.00  2673.176  501.582    0.000  501.582      809.209  956.132   67.878  888.254       30.159 2146.968  239.770 1907.198
278.00  2658.976  468.323    0.000  468.323      710.026  993.573   55.513  938.061       70.372 1737.598  289.736 1447.863
279.00  2574.000  479.945    0.000  479.945      582.807  961.718   27.843  933.875        0.000 1816.722  239.770 1576.952
280.00  2773.798  430.013    0.000  430.013      633.808 1104.421  139.248  965.173        0.000 2359.592  241.376 2118.216
281.00  2710.058  464.535    0.000  464.535      648.212 1177.108   91.137 1085.971        0.000 2200.965  240.171 1960.794
282.00  2758.598  449.305    0.000  449.305      749.800 1073.419  104.886  968.533        0.000 2388.841  160.649 2228.192
283.00  2550.219  483.083    0.000  483.083      740.557 1108.707   81.150 1027.557        0.000 2138.424  130.690 2007.734
284.00  2818.580  450.045    0.000  450.045      748.240 1147.523  133.248 1014.275        0.000 2290.324  280.685 2009.639
285.00  2790.410  461.386    0.000  461.386      844.992 1072.606  153.395  919.210       20.106 2096.896  390.968 1705.929
286.00  2710.199  557.332    0.000  557.332      751.541 1176.587  153.741 1022.846        0.000 2325.522  329.648 1995.874
287.00  2828.183  463.078    0.000  463.078      605.763 1278.091  163.857 1114.233        0.000 2341.095  350.555 1990.540
288.00  2776.397  479.181    0.000  479.181      839.595 1108.400  151.875  956.525        0.000 2086.042  251.127 1834.916
289.00  2795.118  479.053    0.000  479.053      693.482 1044.264   48.422  995.842       30.159 2276.465  241.578 2034.887
290.00  2791.713  432.148    0.000  432.148      622.279 1085.543  125.985  959.559        0.000 1920.078  169.800 1750.278
291.00  2733.584  492.012    0.000  492.012      725.296 1121.512   77.171 1044.340        0.000 2203.676  140.743 2062.933
292.00  2624.369  509.886    0.000  509.886      677.135 1146.633  129.269 1017.363        0.000 2273.339  190.708 2082.631
293.00  2736.387  457.264    0.000  457.264      674.684 1073.701   23.993 1049.709       40.212 2109.479  160.850 1948.629
294.00  2672.529  443.441    0.000  443.441      646.891  967.154    0.000  967.154       19.906 2153.911   59.917 2093.994
295.00  2713.810  436.211    0.000  436.211      704.288 1020.159   70.990  949.170        0.000 1777.009  160.549 1616.460
296.00  2623.632  527.068    0.000  527.068      675.784  945.546   31.643  913.903       10.053 2054.479  220.466 1834.013
297.00  2600.355  556.538    0.000  556.538      585.916 1131.790   53.390 1078.400        0.000 2164.163  210.915 1953.248
298.00  2715.586  481.301    0.000  481.301      690.573 1001.977    5.576  996.400        0.000 1955.755   90.177 1865.578
299.00  2752.699  405.219    0.000  405.219      715.136 1122.281   36.964 1085.318        0.000 2031.362  110.484 1920.879
300.00  2765.499  413.555    0.000  413.555      802.021 1008.577   52.659  955.917       29.959 2128.967  250.425 1878.542
301.00  2849.688  385.592    0.000  385.592      714.014 1129.451   47.212 1082.240        0.000 2128.167  150.496 1977.672
302.00  2740.137  445.189    0.000  445.189      698.028 1005.342   55.599  949.743       29.858 2002.609  120.136 1882.473
303.00  2757.743  474.932    0.000  474.932      749.906 1071.369   13.316 1058.053        0.000 2071.181  139.741 1931.440
304.00  2796.381  432.512    0.000  432.512      745.972 1021.846   52.140  969.706        0.000 2072.074  139.741 1932.333
305.00  2817.038  414.359    0.000  414.359      608.542 1047.911  129.011  918.900        0.000 2151.496  240.372 1911.124
306.00  2811.281  466.674    0.000  466.674      678.705 1136.968   83.788 1053.181        0.000 2051.065  129.988 1921.077
307.00  2738.069  466.790    0.000  466.790      559.292 1262.774    7.263 1255.511        0.000 1914.133   29.858 1884.274
308.00  2806.781  423.120    0.000  423.120      887.289 1054.522   29.053 1025.468        9.953 2348.832  259.677 2089.155
309.00  2800.146  353.837    0.000  353.837      806.501  889.050    1.816  887.234       10.053 2094.699  231.023 1863.676
310.00  2687.032  316.781    0.000  316.781      875.254  816.709   46.088  770.621       29.858 2004.923  250.227 1754.696
311.00  2996.995  337.735    0.000  337.735      982.203 1036.422   29.053 1007.369       70.071 2513.324  279.382 2233.941
312.00  2912.824  382.147    0.000  382.147      874.549 1061.186    0.000 1061.186       50.265 2351.256  261.383 2089.873
313.00  2662.540  428.465    0.000  428.465      697.723 1130.501   13.316 1117.185       20.106 2084.041  170.602 1913.439
314.00  2793.634  416.625    0.000  416.625     1018.315  891.392    9.079  882.313       10.053 2382.420  391.069 1991.351
315.00  2831.938  473.291    0.000  473.291      930.070 1028.897   25.768 1003.129       80.324 2476.810  190.608 2286.203
316.00  2857.751  458.129    0.000  458.129      803.373 1126.975    0.000 1126.975      100.431 2057.185  150.395 1906.790
317.00  2892.836  432.234    0.000  432.234      953.136  997.199   14.527  982.672       19.906 2305.809  169.600 2136.209
318.00  2869.213  459.156    0.000  459.156      901.004  992.272   21.790  970.482       30.159 2311.443  250.525 2060.918
319.00  2876.401  500.469    0.000  500.469      694.517 1253.097    0.000 1253.097       49.965 2497.122  140.443 2356.679
320.00  2842.047  411.259    0.000  411.259      797.459 1062.716    0.000 1062.716       49.965 2332.262   59.817 2272.444
321.00  2860.145  387.107    0.000  387.107      760.897 1217.923    3.718 1214.205      109.782 2190.009  119.434 2070.576
322.00  2910.547  377.499    0.000  377.499      816.239 1158.846   14.527 1144.319       30.059 2223.279  180.354 2042.925
323.00  2863.180  497.229    0.000  497.229      722.575 1280.797    9.511 1271.286       50.265 2465.751   40.212 2425.539
324.00  2882.812  460.369    0.000  460.369      827.741 1108.143   33.204 1074.939      140.743 2230.305  100.531 2129.774
325.00  2856.417  414.880    0.000  414.880      905.574 1056.507    0.000 1056.507      150.796 2301.481  280.688 2020.793
326.00  2758.396  433.097    0.000  433.097     1129.969  766.514    0.000  766.514      270.832 2063.027  180.053 1882.974
327.00  2850.451  460.135    0.000  460.135      953.779 1016.887    7.263 1009.623       60.319 2593.739  230.820 2362.919
328.00  2909.448  481.691    0.000  481.691      870.366 1151.634   40.208 1111.426      110.584 2576.437  220.566 2355.870
329.00  2984.384  393.451    0.000  393.451      748.921 1274.799   18.158 1256.640       10.053 2812.199  210.614 2601.585
330.00  2976.990  408.022    0.000  408.022      837.184 1071.179   10.895 1060.284       60.118 2396.789  249.924 2146.866
331.00  3045.001  427.599    0.000  427.599      903.947 1209.771   14.527 1195.245       39.912 2775.802  169.198 2606.604
332.00  2978.826  427.382    0.000  427.382      997.547 1106.208   12.970 1093.237       59.717 2521.970  259.174 2262.796
333.00  2916.395  472.075    0.000  472.075      975.875 1087.137   46.261 1040.877       10.053 2527.485  220.867 2306.618
334.00  2832.088  490.767    0.000  490.767      850.646 1227.826   72.893 1154.933       60.319 2512.519  180.855 2331.664
335.00  2877.194  452.632    0.000  452.632      925.118 1068.561    0.000 1068.561       90.177 2168.692  139.339 2029.352
336.00  2922.025  433.055    0.000  433.055      677.311 1256.021    5.448 1250.573       39.912 2337.895   20.106 2317.789
337.00  2998.154  377.746    0.000  377.746      837.095 1243.797    0.000 1243.797       49.864 2500.836  200.861 2299.975
338.00  3100.418  372.831    0.000  372.831      821.104 1300.179   12.711 1287.468       20.106 2353.964  120.637 2233.327
339.00  2902.816  380.590    0.000  380.590      744.932 1176.910   40.467 1136.443        0.000 2490.693  210.714 2279.979
340.00  2863.761  374.394    0.000  374.394      680.431 1265.640   48.246 1217.394        0.000 2441.234  249.222 2192.013
341.00  2964.556  371.372    0.000  371.372      841.846 1022.812   61.998  960.814       20.106 2321.896  140.743 2181.152
342.00  2999.758  321.339    0.000  321.339      935.575 1003.185   78.081  925.104       30.159 2269.220  400.419 1868.801
343.00  2938.007  386.823    0.000  386.823      770.123 1151.089   25.508 1125.580        0.000 2292.648  201.062 2091.586
344.00  2882.536  470.644    0.000  470.644      961.994 1043.390    7.263 1036.127       50.265 2409.865  230.218 2179.647
345.00  2833.349  429.535    0.000  429.535      828.975 1061.342    0.000 1061.342       10.053 2121.237   60.018 2061.219
346.00  2861.524  469.884    0.000  469.884      891.349 1151.472   29.226 1122.246       60.018 2439.121  200.159 2238.962
347.00  2754.802  551.050    0.000  551.050      791.349 1231.756   16.816 1214.939      220.968 2469.582  230.218 2239.364
348.00  2757.450  521.806    0.000  521.806      699.286 1131.076   33.377 1097.699        0.000 2237.161  100.031 2137.130
349.00  2909.454  392.716    0.000  392.716     1042.513  978.176    0.000  978.176      210.112 2426.961  190.407 2236.554
350.00  2967.695  425.642    0.000  425.642      992.715 1030.012   18.764 1011.248       69.670 2782.638  229.719 2552.919
351.00  2871.813  436.369    0.000  436.369      937.968  909.808    3.632  906.176       79.923 2326.736  220.366 2106.370
352.00  2831.248  480.276    0.000  480.276      803.535 1104.649    5.707 1098.942      261.080 2312.246   80.425 2231.821
353.00  2876.103  427.852    0.000  427.852      926.885 1001.272   10.895  990.377      180.755 2406.038  239.570 2166.469
354.00  2902.634  479.197    0.000  479.197      806.112 1198.720    0.000 1198.720      129.587 2559.566   29.959 2529.607
355.00  2790.119  422.824    0.000  422.824      851.585 1157.302    0.000 1157.302      219.363 2101.530   40.112 2061.418
356.00  2969.725  404.551    0.000  404.551      882.733 1134.609    3.632 1130.977       60.319 2243.678   99.929 2143.748
357.00  2838.202  450.763    0.000  450.763      836.577 1062.361    0.000 1062.361      170.904 2193.919  190.608 2003.311
358.00  2997.604  431.275    0.000  431.275      969.171 1129.969    0.000 1129.969       70.171 2438.910  189.104 2249.807
359.00  2841.986  404.795    0.000  404.795      851.237 1184.886    0.000 1184.886       40.012 2491.700  170.702 2320.998
360.00  2868.402  389.316    0.000  389.316      675.498 1190.870   45.134 1145.737       40.212 2316.664  201.062 2115.602
361.00  2898.158  423.144    0.000  423.144      749.544 1099.267   98.055 1001.212       10.053 2228.087  370.763 1857.324
362.00  2990.121  392.394    0.000  392.394      897.012 1133.903    0.000 1133.903      100.330 2551.812  180.855 2370.957
363.00  2937.763  455.721    0.000  455.721      798.364 1163.393   75.225 1088.168       89.976 2191.204  190.808 2000.396
364.00  2981.664  386.270    0.000  386.270      809.838 1106.029   52.832 1053.196       60.218 2084.531  170.802 1913.729
365.00  2880.366  422.888    0.000  422.888      758.999  989.261   29.053  960.208       29.858 2194.538  220.466 1974.072
366.00  2855.882  364.415    0.000  364.415      773.318 1123.410   71.509 1051.901      130.690 2162.247  190.507 1971.740
367.00  2747.390  426.013    0.000  426.013      824.270  854.232   42.110  812.122       79.723 2123.648  219.865 1903.783
368.00  2865.887  504.584    0.000  504.584      725.245 1043.768   62.690  981.079      160.248 2252.028   90.478 2161.550
369.00  2811.960  464.023    0.000  464.023      809.373  875.938   31.215  844.723      298.585 2060.426  169.399 1891.028
370.00  2674.322  505.474    0.000  505.474      761.022  850.349   16.602  833.747      130.591 1964.712  159.646 1805.066
371.00  2784.582  407.420    0.000  407.420      781.554  917.058    1.902  915.156       79.623 1881.570  119.434 1762.137
372.00  2735.526  449.960    0.000  449.960      915.407  859.382   48.163  811.219      210.313 2382.427  379.611 2002.816
373.00  2671.601  389.931    0.000  389.931      760.162  985.101   45.569  939.532      240.172 2103.038  210.112 1892.926
374.00  2784.966  402.792    0.000  402.792      714.174 1051.348    0.000 1051.348      201.062 1953.245   50.265 1902.980
375.00  2821.522  446.565    0.000  446.565      802.611 1042.259   23.692 1018.566      171.508 2290.741  270.832 2019.909
376.00  2845.525  511.965    0.000  511.965      644.634 1154.090    0.000 1154.090      179.452 2351.655   39.811 2311.844
377.00  2930.185  337.141    0.000  337.141      723.671 1013.711   73.325  940.386      170.101 2257.163  249.121 2008.042
378.00  2864.888  468.676    0.000  468.676      810.865 1036.502   29.053 1007.448      110.486 2069.864  290.637 1779.227
379.00  2914.638  378.120    0.000  378.120      801.473  979.419   39.948  939.471      130.089 2285.016  170.602 2114.414
380.00  2840.085  381.256    0.000  381.256      906.389  822.243   72.807  749.437      189.104 2017.694  189.104 1828.591
381.00  2775.079  442.198    0.000  442.198      866.339  967.165   34.933  932.232      190.106 2296.174  170.602 2125.572
382.00  2827.930  441.205    0.000  441.205      648.066 1072.769   10.895 1061.874       79.923 2250.624   29.858 2220.765
383.00  2786.748  445.297    0.000  445.297      828.943 1004.342   15.045  989.297       59.817 2518.345  239.871 2278.474
384.00  2824.245  448.920    0.000  448.920      821.079  921.602   18.418  903.184      119.835 2229.112   70.271 2158.841
385.00  2916.439  437.914    0.000  437.914      925.384  840.446   36.403  804.043      110.183 2210.215  220.165 1990.050
386.00  2823.149  380.844    0.000  380.844      856.019  891.524    0.000  891.524       89.575 2430.170  338.396 2091.774
387.00  2841.586  423.653    0.000  423.653      947.487 1008.012   32.772  975.240      229.416 2586.810  238.868 2347.942
388.00  2965.221  393.028    0.000  393.028     1003.703  858.459    5.448  853.012      348.950 2240.170  179.955 2060.215
389.00  2916.136  400.806    0.000  400.806      894.146  923.716    3.632  920.084      169.198 2016.796   79.623 1937.173
390.00  2903.039  396.899    0.000  396.899     1007.184  848.056    7.609  840.446      360.610 2198.349  250.626 1947.723
391.00  2888.476  394.559    0.000  394.559      935.615  904.802    1.816  902.987      140.443 2212.511  140.643 2071.868
392.00  2743.797  441.047    0.000  441.047      928.840 1032.491    3.632 1028.860      169.599 2244.692  100.330 2144.361
393.00  2875.120  437.540    0.000  437.540      786.082  886.599   41.764  844.834      130.590 1774.695  140.743 1633.951
394.00  2719.598  448.588    0.000  448.588      924.742  917.873    5.448  912.425      281.187 1953.348   90.478 1862.870
395.00  2760.515  456.064    0.000  456.064      725.514 1085.232    0.000 1085.232        0.000 2071.377  180.956 1890.421
396.00  2884.956  430.572    0.000  430.572      655.640 1124.513    0.000 1124.513       20.106 2340.888   30.159 2310.729
397.00  2906.047  382.852    0.000  382.852      828.742  906.587   14.527  892.060       90.378 2104.742  119.935 1984.807
398.00  2802.732  431.032    0.000  431.032      689.675  998.715   23.606  975.109       90.077 1943.395   79.823 1863.572
399.00  2890.065  395.376    0.000  395.376      736.183 1073.502   12.711 1060.791       50.165 2334.053  130.289 2203.764
400.00  2902.291  362.403    0.000  362.403      715.012  981.940    5.448  976.492      110.385 2002.000  130.490 1871.511
401.00  2791.288  391.231    0.000  391.231      859.880  943.943   46.088  897.855      240.573 1993.964  180.755 1813.209
402.00  2848.229  386.316    0.000  386.316      817.487  996.272   31.647  964.625      200.561 2088.070   89.876 1998.194
403.00  2877.478  470.012    0.000  470.012      691.033 1039.655   20.061 1019.594       60.018 2070.871   80.425 1990.446
404.00  2909.975  430.875    0.000  430.875      906.559 1095.650   73.281 1022.368       10.053 2234.123  240.472 1993.651
405.00  2838.355  415.001    0.000  415.001      891.594  957.293   20.666  936.628       80.124 2319.992  299.086 2020.906
406.00  2931.247  391.857    0.000  391.857      725.266 1064.697    0.000 1064.697       10.053 2158.339   89.575 2068.763
407.00  2802.776  491.502    0.000  491.502      872.102  983.331    0.000  983.331       89.676 2108.780   69.670 2039.110
408.00  2736.559  541.583    0.000  541.583      840.391  975.115   54.475  920.640      239.870 2100.122  200.360 1899.762
409.00  2684.763  521.356    0.000  521.356      878.225  798.347   63.641  734.706      159.546 2153.922  169.800 1984.123
410.00  2772.133  553.711    0.000  553.711      861.123 1013.275   72.634  940.641       99.929 2352.854  290.738 2062.116
411.00  2732.914  532.687    0.000  532.687      921.011  842.857   29.053  813.804      189.104 2192.710  290.338 1902.372
412.00  2729.487  494.125    0.000  494.125      887.702  818.099   63.554  754.545      170.301 2060.311  329.947 1730.364
413.00  2659.054  518.898    0.000  518.898      761.945  979.856   53.092  926.764       19.906 2270.833  398.614 1872.219
414.00  2749.526  514.976    0.000  514.976      817.430 1047.736   60.009  987.727      129.587 2202.963  199.257 2003.705
415.00  2709.481  492.503    0.000  492.503      681.897 1059.053   69.261  989.792        0.000 2283.912  120.637 2163.275
416.00  2761.094  499.252    0.000  499.252      660.638 1046.614   54.735  991.880      109.682 2287.823  199.056 2088.766
417.00  2839.816  461.502    0.000  461.502      626.476 1174.666  129.357 1045.309       79.623 2331.043  230.419 2100.625
418.00  2825.290  434.124    0.000  434.124      684.916 1073.015   59.923 1013.092      129.587 2442.831  150.496 2292.335
419.00  2825.691  487.084    0.000  487.084      799.613  977.485  109.556  867.930      109.882 2339.392  290.136 2049.256
420.00  2707.784  489.334    0.000  489.334      682.339 1003.000  110.853  892.147       79.723 2219.858  270.832 1949.026
421.00  2744.540  501.800    0.000  501.800      760.933 1013.935   65.543  948.392      169.900 2151.695  211.115 1940.580
422.00  2652.309  498.272    0.000  498.272      860.400  982.161  129.703  852.459       79.623 2320.190  288.632 2031.559
423.00  2690.923  464.081    0.000  464.081      917.282  895.648   88.283  807.365       49.864 2303.896  281.690 2022.206
424.00  2717.930  513.359    0.000  513.359      908.268  954.224  119.499  834.725       60.320 2491.996  370.763 2121.233
425.00  2761.919  500.430    0.000  500.430      699.502  868.944    0.000  868.944       39.912 2016.793  199.157 1817.636
426.00  2753.086  511.324    0.000  511.324      927.505  854.967   45.136  809.831       40.112 2138.109  301.493 1836.616
427.00  2837.511  442.302    0.000  442.302      875.059  885.578    5.448  880.131      149.493 2054.983  159.947 1895.036
428.00  2843.750  404.674    0.000  404.674      746.267  921.208    0.000  921.208      110.685 1724.032   90.478 1633.554
429.00  2794.709  433.701    0.000  433.701      751.599  987.814   67.272  920.542       10.053 2443.348  160.348 2282.999
430.00  2954.058  427.270    0.000  427.270      788.850  900.536   20.579  879.956       80.224 1986.317   90.077 1896.240
431.00  2898.450  471.902    0.000  471.902      973.223  913.951  149.936  764.014       30.159 2552.017  390.969 2161.048
432.00  2800.923  462.947    0.000  462.947      834.072  949.514  142.413  807.101       20.106 2273.738  340.602 1933.136
433.00  2899.729  446.451    0.000  446.451      986.363  865.568    0.000  865.568       90.378 2236.443   40.212 2196.230
434.00  2947.514  527.189    0.000  527.189      871.080  985.924   63.727  922.197        0.000 2531.815  180.855 2350.960
435.00  2892.948  556.532    0.000  556.532      903.238  958.131   70.645  887.486       30.159 2584.187  291.742 2292.445
436.00  2930.006  483.060    0.000  483.060      867.586  994.601   29.918  964.683      120.035 2263.788  120.035 2143.753
437.00  2917.922  410.124    0.000  410.124      842.026  951.455   63.555  887.901      140.745 2156.114  229.216 1926.898
438.00  2782.586  449.158    0.000  449.158      810.192  980.092    7.263  972.829       90.680 2248.922  200.563 2048.359
439.00  2818.874  469.052    0.000  469.052      914.892  867.929    0.000  867.929      109.883 2174.817  239.672 1935.145
440.00  2901.523  415.949    0.000  415.949      932.524  943.308  111.372  831.936       60.018 2477.733  371.266 2106.467
441.00  2824.222  443.793    0.000  443.793      866.147  896.355   60.960  835.395      110.183 2317.985  230.419 2087.566
442.00  2764.348  432.745    0.000  432.745      798.773  975.473   65.370  910.103       70.271 2381.014  210.914 2170.100
443.00  2849.867  459.260    0.000  459.260      803.373  901.493   36.749  864.744        0.000 2400.114  180.555 2219.559
444.00  2821.430  422.698    0.000  422.698      995.419  836.945   36.618  800.327       10.053 2421.530  381.516 2040.014
445.00  2909.973  466.306    0.000  466.306      765.363 1165.909   54.475 1111.434       20.106 2710.354  150.796 2559.558
446.00  2854.657  470.511    0.000  470.511      866.405  939.564   20.147  919.417        0.000 2504.357  280.484 2223.873
447.00  2804.223  474.156    0.000  474.156      798.207  991.749   43.061  948.688        0.000 2249.016  218.962 2030.054
448.00  2935.631  350.699    0.000  350.699      858.470  955.832   74.449  881.383       39.912 2250.925  350.555 1900.371
449.00  2788.027  437.995    0.000  437.995      867.319 1044.468   25.422 1019.046      400.419 2009.048  250.926 1758.122
450.00  2961.272  384.226    0.000  384.226      911.476  911.086   30.956  880.131      160.249 2370.467  210.113 2160.354
451.00  2856.659  415.194    0.000  415.194      872.819 1068.678    0.000 1068.678      140.142 2177.744   60.319 2117.426
452.00  2862.297  457.874    0.000  457.874      815.190 1059.077   10.895 1048.182      140.242 2318.185   19.906 2298.280
453.00  2862.845  457.228    0.000  457.228     1073.274  837.197    0.000  837.197      381.115 2300.183  228.915 2071.268
454.00  2846.814  406.766    0.000  406.766      909.198 1012.202   82.661  929.541      301.091 2353.058  200.861 2152.196
455.00  2879.229  386.114    0.000  386.114      772.955 1078.269   24.557 1053.712      219.764 2322.503  159.245 2163.258
456.00  2763.140  472.235    0.000  472.235      784.706  996.466    9.511  986.955      190.909 2452.994  290.136 2162.858
457.00  2826.743  485.286    0.000  485.286      865.595 1062.780   14.527 1048.253       89.575 2640.986  310.844 2330.142
458.00  2807.317  455.707    0.000  455.707      883.438 1089.719   17.121 1072.598      169.398 2544.472  130.590 2413.882
459.00  2785.478  471.010    0.000  471.010      731.787 1156.303   40.640 1115.663       60.520 2303.500  100.531 2202.969
460.00  2651.613  410.345    0.000  410.345      709.495 1029.849   38.133  991.716       99.528 2417.917   79.623 2338.295
461.00  2788.034  466.866    0.000  466.866      849.947 1003.736   38.477  965.259       60.521 2659.597  259.677 2399.920
462.00  2752.048  422.213    0.000  422.213      823.123 1086.221   20.709 1065.512      100.733 2603.284  160.749 2442.535
463.00  2964.979  404.333    0.000  404.333      664.351 1181.738   70.904 1110.834      139.741 2466.475   70.271 2396.204
464.00  2893.127  379.042    0.000  379.042      704.182 1193.128   82.745 1110.383       50.165 2487.967  160.749 2327.218
465.00  2927.930  376.378    0.000  376.378      791.188 1057.950   12.711 1045.240       30.059 2307.925   80.425 2227.500
466.00  2986.653  366.142    0.000  366.142      780.498 1082.709   19.974 1062.735       60.319 2431.262   90.478 2340.784
467.00  2925.452  394.190    0.000  394.190      802.258 1060.979   73.584  987.395       20.106 2355.077  180.956 2174.122
468.00  2889.212  423.196    0.000  423.196      843.838 1074.729   51.103 1023.626       30.059 2591.227  190.708 2400.519
469.00  2892.707  413.062    0.000  413.062      851.350 1110.821   99.823 1010.998       60.319 2344.510  201.062 2143.448
470.00  2948.682  385.124    0.000  385.124      872.474 1114.706  127.451  987.256       29.858 2642.197  349.754 2292.444
471.00  3039.829  410.090    0.000  410.090      896.676 1003.473   79.724  923.750       40.112 2395.084  378.910 2016.174
472.00  2917.559  428.999    0.000  428.999      798.310 1061.157   74.795  986.362      120.637 2332.356  191.009 2141.347
473.00  2915.143  449.774    0.000  449.774      741.733 1097.600  127.627  969.972      230.821 2196.742  250.826 1945.916
474.00  2994.096  399.217    0.000  399.217      868.220  969.622   83.269  886.353      180.957 2222.370  110.083 2112.287
475.00  2945.499  395.591    0.000  395.591      823.658 1067.890  103.849  964.042      120.336 2494.612  171.003 2323.609
476.00  2970.774  389.963    0.000  389.963      964.591  908.714   18.158  890.555       20.106 2559.158  231.022 2328.136
477.00  2998.883  430.933    0.000  430.933      923.997 1012.776   27.238  985.538       50.265 2429.471  200.260 2229.211
478.00  2970.043  378.448    0.000  378.448      881.595  906.157   52.659  853.498       89.776 2190.301  291.140 1899.162
479.00  3023.081  434.785    0.000  434.785      849.078 1135.691  118.677 1017.013       90.378 2480.447  400.018 2080.429
480.00  2948.410  409.973    0.000  409.973      851.610  915.068   13.230  901.838      110.183 2365.121  230.118 2135.003
481.00  2954.096  351.711    0.000  351.711      917.645  946.354   74.622  871.732       29.959 2405.636  329.947 2075.689
482.00  2905.407  364.704    0.000  364.704      874.025 1069.451   52.227 1017.224      120.136 2359.602  288.832 2070.770
483.00  2809.061  325.412    0.000  325.412      565.481 1235.724   78.254 1157.470       29.959 1991.453  210.413 1781.040
484.00  2905.398  344.104    0.000  344.104      602.175 1123.969   24.644 1099.325      120.637 1872.517  309.941 1562.575
485.00  2831.097  395.120    0.000  395.120      474.424 1507.404   76.698 1430.706        0.000 2344.319  160.850 2183.469
486.00  3041.062  235.278    0.000  235.278      559.865 1265.107   82.836 1182.270       39.811 2451.886  260.578 2191.308
487.00  2923.192  242.172    0.000  242.172      496.436 1351.784   11.153 1340.631        0.000 2494.412  100.230 2394.181
488.00  3005.633  263.804    0.000  263.804      325.490 1551.299   69.002 1482.297        0.000 2489.576  170.904 2318.672
489.00  2833.988  356.463    0.000  356.463      534.312 1272.086   39.948 1232.137        0.000 2161.555  120.437 2041.118
490.00  2825.382  422.496    0.000  422.496      688.587 1281.928   72.027 1209.901       50.265 2451.775  261.483 2190.292
491.00  2818.626  285.832    0.000  285.832      535.445 1252.650   26.113 1226.536        0.000 2284.901  269.027 2015.874
492.00  2924.846  272.095    0.000  272.095      439.888 1333.169  121.661 1211.507        0.000 2244.492  219.062 2025.430
493.00  2837.884  386.909    0.000  386.909      404.952 1351.968   70.385 1281.582        0.000 2215.937  190.408 2025.529
494.00  2873.816  449.692    0.000  449.692      520.348 1308.106   25.422 1282.684        0.000 2687.027  279.080 2407.947
495.00  2777.167  515.147    0.000  515.147      456.796 1411.385  100.130 1311.254        0.000 2687.227  200.059 2487.168
496.00  2848.768  431.927    0.000  431.927      450.780 1340.503   34.933 1305.570        0.000 2546.083  180.956 2365.127
497.00  2768.031  524.831    0.000  524.831      391.944 1517.389  115.645 1401.744        0.000 2811.781  180.956 2630.825
498.00  2686.645  599.092    0.000  599.092      410.624 1360.313   63.727 1296.585        0.000 2442.442  259.576 2182.866
499.00  2600.245  578.460    0.000  578.460      457.275 1336.317   27.756 1308.561        9.953 2520.659  129.487 2391.172
500.00  2660.004  579.900    0.000  579.900      448.835 1455.341    7.609 1447.731        0.000 2752.385   90.478 2661.907
501.00  2659.032  537.261    0.000  537.261      516.219 1343.191   60.439 1282.752        0.000 2434.493  261.381 2173.112
502.00  2846.957  551.227    0.000  551.227      532.978 1376.307   42.888 1333.418        0.000 2467.672   69.670 2398.002
503.00  2771.796  532.659    0.000  532.659      591.084 1382.632   44.877 1337.755        0.000 2735.703  388.962 2346.741
504.00  2904.060  443.077    0.000  443.077      453.880 1411.199   68.913 1342.286        0.000 2425.841  170.702 2255.139
505.00  2754.303  528.208    0.000  528.208      465.293 1459.345  112.495 1346.850        0.000 2813.693  229.918 2583.775
506.00  2566.685  526.123    0.000  526.123      400.621 1423.031    7.263 1415.768        0.000 2715.171  100.130 2615.041
507.00  2641.701  536.720    0.000  536.720      486.322 1431.291   34.847 1396.445       19.906 2552.619  120.637 2431.982
508.00  2766.120  492.880    0.000  492.880      529.724 1419.630  111.625 1308.005       19.906 2531.207  171.104 2360.102
509.00  2798.563  486.729    0.000  486.729      484.535 1267.535   49.503 1218.032       60.521 2333.654  100.531 2233.123
510.00  2759.115  515.493    0.000  515.493      502.318 1285.549   29.745 1255.804       40.314 2572.119  269.629 2302.490
511.00  2827.768  553.056    0.000  553.056      395.778 1446.636   51.189 1395.447       60.218 2434.284  100.531 2333.753
512.00  2779.786  466.217    0.000  466.217      588.065 1344.369   84.653 1259.716      110.584 2442.942  442.037 2000.905
513.00  2484.399  516.975    0.000  516.975      548.731 1139.661   90.965 1048.696       90.277 2164.962  351.156 1813.806
514.00  2747.434  514.700    0.000  514.700      522.967 1499.505  110.675 1388.830       99.829 2353.155  230.920 2122.234
515.00  2623.348  475.899    0.000  475.899      503.216 1348.897   78.297 1270.600      149.894 2284.392  180.555 2103.838
516.00  2625.981  453.447    0.000  453.447      572.514 1224.556   89.968 1134.588      150.596 2161.244  250.224 1911.019
517.00  2779.204  498.114    0.000  498.114      509.707 1280.541   89.794 1190.747      179.854 2130.485  200.661 1929.824
518.00  2613.890  494.980    0.000  494.980      533.047 1329.665   81.886 1247.780       90.177 2452.886  230.419 2222.467
519.00  2725.782  505.391    0.000  505.391      443.896 1417.023   29.226 1387.797       50.265 2503.153  140.543 2362.610
520.00  2846.970  487.362    0.000  487.362      592.961 1448.689   21.790 1426.899       40.012 2919.968  191.009 2728.959
521.00  2657.046  488.642    0.000  488.642      442.052 1360.862   22.655 1338.208      109.883 2242.274  199.658 2042.616
522.00  2761.021  549.203    0.000  549.203      346.383 1326.552   15.045 1311.506       19.906 2180.656  121.041 2059.615
523.00  2667.512  517.788    0.000  517.788      382.517 1386.133   31.646 1354.487        0.000 2415.098   30.059 2385.039
524.00  2664.742  513.692    0.000  513.692      502.231 1386.578   17.121 1369.457       20.006 2397.514  229.015 2168.499
525.00  2760.382  497.418    0.000  497.418      538.409 1321.363    7.609 1313.754       40.012 2427.151   79.823 2347.328
526.00  2837.308  470.807    0.000  470.807      646.711 1128.550   65.802 1062.748       89.575 2353.571  278.980 2074.590
527.00  2678.656  549.034    0.000  549.034      512.481 1259.226    7.436 1251.790       20.106 2606.507  189.706 2416.801
528.00  2709.964  518.933    0.000  518.933      543.329 1357.085    9.511 1347.574      120.637 2430.570   40.212 2390.358
529.00  2763.349  510.743    0.000  510.743      584.780 1248.458   14.959 1233.500      170.903 2249.101   80.425 2168.676
530.00  2695.512  504.608    0.000  504.608      529.800 1377.647   58.927 1318.721      160.749 2496.214  110.183 2386.031
531.00  2828.550  467.654    0.000  467.654      602.052 1200.789   20.234 1180.555      219.263 2093.791  130.690 1963.100
532.00  2912.714  458.425    0.000  458.425      541.742 1294.829    0.000 1294.829      150.797 1985.217  180.855 1804.362
533.00  2750.612  464.047    0.000  464.047      616.106 1443.923   14.786 1429.136        0.000 2708.243  298.685 2409.558
534.00  2893.908  469.762    0.000  469.762      610.623 1351.088    0.000 1351.088       29.858 2408.453  179.652 2228.801
535.00  2709.244  434.000    0.000  434.000      455.827 1303.915   24.643 1279.272       30.260 2112.171  160.749 1951.422
536.00  2822.740  511.404    0.000  511.404      562.832 1374.568   78.599 1295.969       60.319 2500.230  321.298 2178.933
537.00  2805.797  572.491    0.000  572.491      540.011 1409.910    9.079 1400.831       80.124 2584.890  160.749 2424.140
538.00  2862.301  430.651    0.000  430.651      528.719 1570.849    0.000 1570.849      100.230 2678.578  100.330 2578.248
539.00  2793.233  465.486    0.000  465.486      434.359 1453.975    0.000 1453.975        0.000 2339.702  159.746 2179.955
540.00  2840.355  426.656    0.000  426.656      437.801 1558.843    0.000 1558.843       10.053 2298.067  190.708 2107.359
541.00  2826.627  466.691    0.000  466.691      365.013 1498.552    7.263 1491.288       29.858 2159.045   59.817 2099.228
542.00  3036.921  383.210    0.000  383.210      459.853 1496.325   44.185 1452.140        0.000 2557.436  160.549 2396.888
543.00  2921.355  441.371    0.000  441.371      412.441 1527.519    0.000 1527.519        0.000 2347.531  210.313 2137.219
544.00  2894.062  505.820    0.000  505.820      292.387 1425.897   57.328 1368.569        0.000 2092.690  159.245 1933.445
545.00  3022.569  421.647    0.000  421.647      340.072 1519.623   72.849 1446.774        0.000 2092.787  258.773 1834.013
546.00  2919.148  414.454    0.000  414.454      291.692 1567.431  137.524 1429.907        0.000 2276.955  189.605 2087.350
547.00  2873.547  469.977    0.000  469.977      370.353 1557.085  121.049 1436.036        0.000 2326.115  231.121 2094.994
548.00  2864.728  510.387    0.000  510.387      380.137 1668.559  142.270 1526.289       40.012 2547.891  271.534 2276.357
549.00  2827.856  415.884    0.000  415.884      366.356 1522.262  155.243 1367.019        0.000 2257.658  250.625 2007.033
550.00  2793.984  512.797    0.000  512.797      373.576 1488.715   86.247 1402.468        0.000 2222.077  150.496 2071.581
551.00  2845.305  546.215    0.000  546.215      432.523 1430.385  108.468 1321.918       20.106 2338.376  200.761 2137.615
552.00  2678.943  612.198    0.000  612.198      415.374 1265.214   63.381 1201.833        0.000 2073.692   80.324 1993.367
553.00  2714.718  435.584    0.000  435.584      249.877 1574.561   55.163 1519.398        0.000 2186.270   20.106 2166.164
554.00  2673.224  524.581    0.000  524.581      357.170 1534.063   22.263 1511.800       10.053 2686.118   50.065 2636.053
555.00  2721.042  503.782    0.000  503.782      282.595 1612.564    3.632 1608.933        0.000 2184.160   70.372 2113.789
556.00  2776.106  488.733    0.000  488.733      335.011 1602.875   22.222 1580.653        0.000 2481.147  100.431 2380.716
557.00  2776.790  476.917    0.000  476.917      294.483 1536.800   53.911 1482.889       10.053 2310.638  170.401 2140.237
558.00  2812.325  500.349    0.000  500.349      361.854 1548.903   50.408 1498.494       20.107 2253.440  130.590 2122.850
559.00  2817.974  465.968    0.000  465.968      561.364 1439.078   29.183 1409.895       10.053 2573.023  201.062 2371.961
560.00  2956.378  476.484    0.000  476.484      504.383 1402.000   27.411 1374.590       19.906 2642.399  229.216 2413.184
561.00  2826.093  442.709    0.000  442.709      446.720 1458.980   12.711 1446.269       50.165 2553.829  150.295 2403.534
562.00  2973.593  420.199    0.000  420.199      400.201 1557.598    1.902 1555.696       30.159 2563.387   30.159 2533.227
563.00  2888.064  545.358    0.000  545.358      448.841 1437.116    0.000 1437.116        0.000 2982.512   30.159 2952.353
564.00  2888.907  459.415    0.000  459.415      397.857 1452.350    0.000 1452.350       30.059 2454.694  120.437 2334.258
565.00  3149.754  492.183    0.000  492.183      752.483 1444.479   10.895 1433.584      171.003 2613.750  221.269 2392.481
566.00  2865.870  463.137    0.000  463.137      384.684 1344.734   23.606 1321.128       60.118 2163.470   30.059 2133.411
567.00  3001.955  416.230    0.000  416.230      536.125 1402.207    0.000 1402.207      139.941 2224.388   70.372 2154.016
568.00  2853.996  491.022    0.000  491.022      519.987 1319.558    0.000 1319.558      100.431 2304.306   89.575 2214.731
569.00  2805.776  481.799    0.000  481.799      473.593 1381.574    0.000 1381.574       60.218 2257.355  210.313 2047.042
570.00  2954.110  529.721    0.000  529.721      551.764 1354.767    0.000 1354.767       69.971 2442.642  130.089 2312.554
571.00  2944.387  510.246    0.000  510.246      318.063 1593.125    3.805 1589.320       30.159 2546.791   30.159 2516.631
572.00  2968.273  563.994    0.000  563.994      473.315 1401.131    0.000 1401.131       50.265 2271.738   20.308 2251.430
573.00  3071.096  433.157    0.000  433.157      396.302 1517.027    0.000 1517.027       90.277 2332.876    0.000 2332.876
574.00  2968.637  511.795    0.000  511.795      455.493 1487.494   14.873 1472.622       69.670 2605.410   39.811 2565.599
575.00  2812.218  672.927    0.000  672.927      367.871 1604.154    0.000 1604.154       89.676 2497.234   19.906 2477.328
576.00  2843.079  627.434    0.000  627.434      419.045 1491.182    0.000 1491.182       40.212 2763.541   70.372 2693.169
577.00  3142.331  390.298    0.000  390.298      501.289 1371.667    0.000 1371.667       60.018 2215.454   80.226 2135.228
578.00  2989.856  548.762    0.000  548.762      643.811 1485.703    0.000 1485.703      140.743 2633.357  110.484 2522.873
579.00  3177.371  490.550    0.000  490.550      508.891 1637.166    9.079 1628.087       99.929 2802.349  139.339 2663.010
580.00  3034.257  462.879    0.000  462.879      623.852 1382.317    0.000 1382.317      169.900 2502.159  159.245 2342.914
581.00  3033.205  408.662    0.000  408.662      532.543 1372.507    0.000 1372.507      120.237 2482.455  119.836 2362.619
582.00  2958.182  455.317    0.000  455.317      600.461 1218.566    0.000 1218.566      129.788 2445.961  119.835 2326.126
583.00  2903.856  425.817    0.000  425.817      498.814 1319.677    0.000 1319.677      150.094 2367.941   20.006 2347.935
584.00  2931.605  441.494    0.000  441.494      512.642 1274.931    0.000 1274.931      191.110 2156.120   60.018 2096.102
585.00  2983.383  369.564    0.000  369.564      472.917 1358.650   27.238 1331.412      120.537 2506.282  130.490 2375.792
586.00  2873.763  468.571    0.000  468.571      583.380 1397.816   39.948 1357.868      189.705 2395.694  189.405 2206.289
587.00  2747.514  459.857    0.000  459.857      435.460 1299.677   65.370 1234.307       80.425 2219.442  220.065 1999.377
588.00  2728.268  472.500    0.000  472.500      373.904 1263.811   12.884 1250.927       60.319 2098.307   50.366 2047.941
589.00  2750.614  457.485    0.000  457.485      360.507 1275.390    0.000 1275.390        0.000 2107.452  120.537 1986.915
590.00  2759.324  575.033    0.000  575.033      334.513 1430.197    5.448 1424.749        0.000 2290.215   50.265 2239.949
591.00  2882.585  551.226    0.000  551.226      502.186 1351.864   36.490 1315.374       60.319 2574.652  220.466 2354.186
592.00  2862.198  493.405    0.000  493.405      361.370 1505.652   10.895 1494.756        0.000 2542.666   40.212 2502.453
593.00  2853.739  551.977    0.000  551.977      474.255 1343.326   24.384 1318.942        0.000 2600.679  240.374 2360.305
594.00  2826.104  585.645    0.000  585.645      259.743 1778.302   45.396 1732.906        0.000 2419.725   29.959 2389.766
595.00  2736.748  664.033    0.000  664.033      455.003 1529.779    5.707 1524.072       10.053 2503.552  180.755 2322.797
596.00  2834.403  536.979    0.000  536.979      478.191 1577.926   15.218 1562.707        0.000 2527.678  211.317 2316.361
597.00  2946.460  486.753    0.000  486.753      582.849 1483.225   93.645 1389.580        0.000 2574.030  210.112 2363.918
598.00  2757.224  612.728    0.000  612.728      391.853 1490.898   30.091 1460.807       80.124 2505.964  130.490 2375.475
599.00  2801.145  583.688    0.000  583.688      447.664 1474.362   80.934 1393.427       70.071 2430.168  220.165 2210.003
600.00  2672.543  609.227    0.000  609.227      407.715 1409.572  114.052 1295.521      100.531 2344.124  200.059 2144.065
601.00  2828.029  505.437    0.000  505.437      429.199 1326.220  119.154 1207.066       60.319 2282.692  199.959 2082.733
602.00  2756.320  671.303    0.000  671.303      373.305 1540.110   95.548 1444.562       30.159 2512.203  240.071 2272.132
603.00  2988.062  580.890    0.000  580.890      540.328 1504.448   94.510 1409.938        9.953 2723.224  298.585 2424.640
604.00  2850.843  536.163    0.000  536.163      391.758 1608.961   70.818 1538.144        0.000 2857.323  250.625 2606.697
605.00  2761.002  559.400    0.000  559.400      341.922 1547.411  150.321 1397.090        0.000 2281.693  250.526 2031.167
606.00  2821.203  567.732    0.000  567.732      505.429 1359.677   21.790 1337.887        0.000 2275.958  210.313 2065.645
607.00  2829.107  457.276    0.000  457.276      477.015 1397.636   92.694 1304.942       20.106 2596.354  350.254 2246.100
608.00  2896.028  545.654    0.000  545.654      617.704 1376.707    9.079 1367.628       40.213 2353.974  260.779 2093.195
609.00  2800.004  526.872    0.000  526.872      627.077 1328.507    3.632 1324.876       50.265 2399.613  320.696 2078.916
610.00  2967.959  422.987    0.000  422.987      565.470 1320.376   20.752 1299.624       20.006 2487.577  220.767 2266.810
611.00  2878.368  345.386    0.000  345.386      491.350 1324.877   12.711 1312.166        0.000 2260.182  199.056 2061.126
612.00  2982.961  444.352    0.000  444.352      592.412 1523.172   65.284 1457.889       30.159 2802.241  241.274 2560.966
613.00  2853.586  500.322    0.000  500.322      477.366 1558.344   60.787 1497.557        0.000 2681.694  140.743 2540.950
614.00  2903.845  454.917    0.000  454.917      377.450 1538.904  100.995 1437.909       40.212 2490.485  231.726 2258.759
615.00  2713.598  569.886    0.000  569.886      382.648 1517.767   61.825 1455.942        0.000 2620.986   99.628 2521.357
616.00  2913.463  511.031    0.000  511.031      471.405 1502.380   39.775 1462.605        0.000 2623.595  260.077 2363.518
617.00  2913.428  470.929    0.000  470.929      414.435 1538.898   13.057 1525.842        0.000 2521.559   89.575 2431.984
618.00  2864.522  500.232    0.000  500.232      447.592 1613.300   26.113 1587.186        0.000 2700.302  190.106 2510.195
619.00  2935.110  440.666    0.000  440.666      496.421 1351.934   49.201 1302.734       50.265 2407.553  170.802 2236.750
620.00  2707.369  562.588    0.000  562.588      334.914 1574.316   17.121 1557.196        0.000 2484.759   20.106 2464.652
621.00  2815.483  500.021    0.000  500.021      448.747 1533.102   32.080 1501.022        0.000 2952.022  200.460 2751.562
622.00  2817.431  613.861    0.000  613.861      387.055 1620.380   43.407 1576.973       10.053 2818.619  200.360 2618.259
623.00  2818.658  657.879    0.000  657.879      283.516 1613.207    0.000 1613.207        0.000 2570.107  100.431 2469.676
624.00  2911.651  546.479    0.000  546.479      267.441 1781.830    0.000 1781.830        0.000 2625.909   10.053 2615.856
625.00  2936.054  605.134    0.000  605.134      339.925 1579.676   32.253 1547.423       40.212 2540.344   70.372 2469.972
626.00  2734.373  687.846    0.000  687.846      341.581 1692.811   26.632 1666.179        0.000 2551.916  140.945 2410.971
627.00  3005.055  463.506    0.000  463.506      329.392 1493.067    0.000 1493.067        0.000 2475.004  130.893 2344.112
628.00  3021.194  498.736    0.000  498.736      421.476 1516.282   26.027 1490.255       20.106 2249.709  131.396 2118.313
629.00  3010.541  542.292    0.000  542.292      383.299 1785.718    0.000 1785.718      100.531 2713.880    0.000 2713.880
630.00  3011.593  479.684    0.000  479.684      215.688 1561.904    3.805 1558.100        0.000 2138.929   20.006 2118.923
631.00  2917.679  604.631    0.000  604.631      235.533 1714.066    0.000 1714.066       20.106 2640.480   40.212 2600.268
632.00  2908.431  548.546    0.000  548.546      267.651 1749.931   29.182 1720.748        9.953 2608.616   90.478 2518.138
633.00  2904.853  556.867    0.000  556.867      237.905 1569.887    0.000 1569.887       30.159 2467.375   80.425 2386.950
634.00  2989.545  556.949    0.000  556.949      525.275 1402.806    3.632 1399.174       50.265 2560.061  130.289 2429.772
635.00  3011.419  502.570    0.000  502.570      712.735 1279.079    9.511 1269.568       40.112 2438.414  169.499 2268.915
636.00  2894.188  504.142    0.000  504.142      548.523 1392.284   10.895 1381.389       20.106 2279.862  110.584 2169.278
637.00  2884.358  523.589    0.000  523.589      569.737 1420.864    0.000 1420.864      110.584 2460.521  110.584 2349.937
638.00  2857.686  499.282    0.000  499.282      475.408 1368.839    9.079 1359.760       50.165 2197.435   70.171 2127.264
639.00  3048.470  406.844    0.000  406.844      486.186 1444.309    5.620 1438.689       10.053 2404.130   30.159 2373.971
640.00  2989.166  340.165    0.000  340.165      648.607 1396.564    5.448 1391.116       10.053 2452.900   99.729 2353.171
641.00  3129.793  368.715    0.000  368.715      365.534 1687.482   41.807 1645.675       49.764 2263.496  109.481 2154.015
642.00  2993.363  395.144    0.000  395.144      394.143 1536.170   60.954 1475.216       10.053 2329.128  210.714 2118.414
643.00  2937.728  437.302    0.000  437.302      305.166 1379.092   11.414 1367.679       30.159 1965.006   20.106 1944.900
644.00  3009.552  395.758    0.000  395.758      473.955 1443.190    0.000 1443.190      140.041 2124.357   90.478 2033.879
645.00  3006.213  457.759    0.000  457.759      486.066 1479.310    0.000 1479.310      180.054 2329.055   79.623 2249.433
646.00  2949.152  480.776    0.000  480.776      363.326 1593.835    7.263 1586.572       89.676 2377.691   49.764 2327.927
647.00  3050.653  450.154    0.000  450.154      475.453 1539.483    7.350 1532.133      110.584 2172.411  120.637 2051.774
648.00  3065.052  465.186    0.000  465.186      482.906 1456.935    0.000 1456.935      100.030 2263.592  130.189 2133.403
649.00  2946.216  452.701    0.000  452.701      558.603 1522.281    0.000 1522.281      200.159 2127.078  130.289 1996.789
650.00  3002.307  419.990    0.000  419.990      420.167 1513.405    0.000 1513.405       90.478 2423.142   40.212 2382.929
651.00  3030.154  417.460    0.000  417.460      344.348 1649.973    0.000 1649.973       40.212 2533.922   59.717 2474.205
652.00  3185.442  381.878    0.000  381.878      409.760 1597.023    0.000 1597.023      100.330 2563.382   40.212 2523.169
653.00  3053.463  416.583    0.000  416.583      412.182 1608.163    0.000 1608.163       70.071 2301.393   40.112 2261.280
654.00  3089.426  408.645    0.000  408.645      450.300 1480.068    0.000 1480.068      130.490 2247.403   70.271 2177.132
655.00  3238.258  315.590    0.000  315.590      479.561 1369.990   15.218 1354.772       49.965 2156.915   99.528 2057.387
656.00  3095.310  446.330    0.000  446.330      531.056 1478.130    7.263 1470.866      250.827 1983.909  180.956 1802.953
657.00  3078.614  406.907    0.000  406.907      503.595 1298.054    0.000 1298.054      170.702 1807.869  120.537 1687.332
658.00  3025.690  523.975    0.000  523.975      501.674 1362.864    0.000 1362.864      180.457 1735.696   20.106 1715.590
659.00  3189.191  364.802    0.000  364.802      487.470 1515.355    0.000 1515.355      160.850 1978.378   40.212 1938.166
660.00  2857.208  556.509    0.000  556.509      480.989 1443.887    7.263 1436.623      210.914 1983.406   70.171 1913.234
661.00  2948.063  598.115    0.000  598.115      597.975 1565.249    0.000 1565.249      140.744 2063.032   60.319 2002.712
662.00  2778.260  581.526    0.000  581.526      393.883 1614.015    0.000 1614.015       20.106 2584.794   30.159 2554.635
663.00  2954.209  559.735    0.000  559.735      414.861 1460.976    0.000 1460.976       30.059 2414.299   69.770 2344.529
664.00  3076.151  443.219    0.000  443.219      447.889 1579.666    0.000 1579.666       90.077 2206.278   99.729 2106.549
665.00  2963.880  549.726    0.000  549.726      328.432 1556.280    0.000 1556.280       40.212 2443.944   80.425 2363.519
666.00  3021.963  601.449    0.000  601.449      474.216 1468.784    0.000 1468.784       89.976 2331.457  180.154 2151.304
667.00  3008.476  520.620    0.000  520.620      357.142 1453.913    0.000 1453.913       80.025 2201.063   60.118 2140.945
668.00  2914.153  627.189    0.000  627.189      232.368 1580.855    0.000 1580.855       40.212 2115.008   50.265 2064.743
669.00  2848.215  630.366    0.000  630.366      352.000 1507.884    3.632 1504.252       20.106 2271.542   99.628 2171.913
670.00  2986.725  444.722    0.000  444.722      482.220 1494.615    0.000 1494.615       10.053 2471.903  159.847 2312.056
671.00  2814.982  545.165    0.000  545.165      429.075 1441.015    0.000 1441.015       80.425 2243.374   80.425 2162.950
672.00  2948.304  508.836    0.000  508.836      495.437 1450.540    0.000 1450.540       80.024 2531.811  140.643 2391.168
673.00  3007.886  389.585    0.000  389.585      331.146 1390.889    0.000 1390.889       70.372 2022.214   80.425 1941.789
674.00  3024.397  472.694    0.000  472.694      352.465 1467.589    0.000 1467.589       20.106 1933.645   90.478 1843.167
675.00  3109.311  371.011    0.000  371.011      451.340 1525.393    0.000 1525.393       30.159 2123.852   30.159 2093.693
676.00  3045.909  375.882    0.000  375.882      199.896 1459.479    0.000 1459.479        0.000 1853.612   50.265 1803.347
677.00  3197.277  381.975    0.000  381.975      329.848 1496.937   10.895 1486.042        0.000 1921.983   80.425 1841.558
678.00  3019.466  381.773    0.000  381.773      500.327 1339.345    0.000 1339.345      170.702 1833.313   20.106 1813.206
679.00  3006.201  401.454    0.000  401.454      345.855 1427.529    0.000 1427.529        0.000 2183.159   39.811 2143.348
680.00  3070.838  427.900    0.000  427.900      534.822 1350.631    0.000 1350.631      200.561 2185.978  120.238 2065.740
681.00  3247.891  290.190    0.000  290.190      419.087 1455.896    9.339 1446.558       59.717 2115.597   49.764 2065.833
682.00  3306.117  206.941    0.000  206.941      630.700 1308.313    0.000 1308.313      160.850 2136.209   80.324 2055.885
683.00  3179.762  185.599    0.000  185.599      483.471 1386.576    0.000 1386.576      119.935 1841.261    0.000 1841.261
684.00  3319.764  167.839    0.000  167.839      797.283 1377.096   10.895 1366.201      210.513 2040.813   20.106 2020.706
685.00  3160.421  339.758    0.000  339.758      499.069 1520.441    0.000 1520.441      120.136 2064.833   39.912 2024.921
686.00  3258.709  343.979    0.000  343.979      489.917 1360.292    5.707 1354.585      110.183 1963.899   90.478 1873.421
687.00  3114.273  345.373    0.000  345.373      613.365 1259.552    0.000 1259.552      211.015 2101.933  120.537 1981.396
688.00  3040.884  444.940    0.000  444.940      516.140 1478.982    1.902 1477.079      160.448 2295.452  100.230 2195.222
689.00  2984.793  466.643    0.000  466.643      559.602 1219.458    0.000 1219.458      139.841 2012.964   50.265 1962.698
690.00  3342.509  303.485    0.000  303.485      588.650 1364.758    0.000 1364.758      230.821 2124.361   80.324 2044.036
691.00  3271.424  285.825    0.000  285.825      689.739 1309.914    0.000 1309.914      129.888 2132.506   89.676 2042.830
692.00  3146.402  275.688    0.000  275.688      548.946 1228.748    0.000 1228.748      210.714 1918.957  140.543 1778.414
693.00  3146.069  394.038    0.000  394.038      452.297 1364.322    0.000 1364.322      199.257 1886.795   89.575 1797.220
694.00  3222.394  356.925    0.000  356.925      548.581 1160.568    0.000 1160.568      199.056 1305.716   49.965 1255.752
695.00  3048.045  365.740    0.000  365.740      544.803 1284.655    0.000 1284.655      370.962 1823.560   90.478 1733.082
696.00  3331.359  213.611    0.000  213.611      593.023 1318.536    0.000 1318.536      269.127 1997.698  139.339 1858.359
697.00  3082.345  322.966    0.000  322.966      519.026 1250.856    0.000 1250.856      340.201 1577.254   80.425 1496.829
698.00  3214.227  240.825    0.000  240.825      774.008 1082.891    0.000 1082.891      391.168 1754.487  150.696 1603.791
699.00  3123.632  324.841    0.000  324.841      582.623 1096.100    0.000 1096.100      290.537 1566.585  140.342 1426.243
700.00  3140.892  390.252    0.000  390.252      625.302 1204.781    0.000 1204.781      550.815 1251.836  199.759 1052.077
701.00  3069.879  299.819    0.000  299.819      790.490 1036.908    0.000 1036.908      610.331 1284.607  170.502 1114.106
702.00  3255.328  253.150    0.000  253.150      570.497 1166.418    0.000 1166.418      229.617 1917.761  160.248 1757.513
703.00  3252.288  223.369    0.000  223.369      680.743 1021.384    0.000 1021.384      440.031 1718.606  120.537 1598.069
704.00  3110.503  285.067    0.000  285.067      420.837 1212.744    0.000 1212.744      159.546 1641.611   19.906 1621.706
705.00  3233.431  312.913    0.000  312.913      733.652 1171.355    0.000 1171.355      309.239 2043.229  170.802 1872.427
706.00  3100.486  276.095    0.000  276.095      875.709 1100.959    0.000 1100.959      459.935 1815.309  170.000 1645.309
707.00  3154.587  243.295    0.000  243.295      687.898 1083.972    0.000 1083.972      370.562 1554.934  120.637 1434.297
708.00  3332.867  216.136    0.000  216.136      893.241 1046.013    0.000 1046.013      270.633 2009.331  170.702 1838.629
709.00  3130.513  240.017    0.000  240.017      531.365 1293.708    0.000 1293.708      199.859 2071.180  130.690 1940.489
710.00  3288.545  223.439    0.000  223.439      703.051 1169.408    0.000 1169.408      199.758 2131.496  169.298 1962.198
711.00  3075.836  404.488    0.000  404.488      318.790 1462.295    0.000 1462.295       19.906 2303.300   80.425 2222.875
712.00  3051.373  403.075    0.000  403.075      372.800 1442.602   11.110 1431.492       29.858 2079.125   69.670 2009.456
713.00  2965.322  463.176    0.000  463.176      180.541 1410.648    0.000 1410.648        0.000 1620.287    0.000 1620.287
714.00  3098.121  353.629    0.000  353.629      346.684 1406.328    0.000 1406.328       99.729 1934.150  160.248 1773.902
715.00  3141.972  317.196    0.000  317.196      467.418 1427.755    7.263 1420.492       60.018 2146.568  130.690 2015.878
716.00  3285.818  221.636    0.000  221.636      481.912 1393.038    0.000 1393.038      170.401 1912.631  170.301 1742.331
717.00  3293.951  350.333    0.000  350.333      380.741 1516.973    0.000 1516.973      119.634 1895.434  150.195 1745.239
718.00  3270.042  338.285    0.000  338.285      498.990 1248.947    0.000 1248.947      130.089 1816.424  180.354 1636.070
719.00  3219.570  339.884    0.000  339.884      418.585 1311.900    3.632 1308.268        0.000 1669.352  139.440 1529.912
720.00  3299.682  390.624    0.000  390.624      542.675 1455.937    0.000 1455.937       70.372 2137.307  170.903 1966.404
721.00  3330.577  313.168    0.000  313.168      452.506 1424.278    0.000 1424.278       30.059 2046.434  110.484 1935.951
722.00  3448.838  271.332    0.000  271.332      495.786 1407.384   34.068 1373.316       89.575 1974.859  170.602 1804.258
723.00  3157.551  352.259    0.000  352.259      448.711 1312.608    3.718 1308.890       60.018 1815.415  190.507 1624.907
724.00  3370.579  224.516    0.000  224.516      448.416 1335.418   62.690 1272.728       49.864 1734.593  199.056 1535.536
725.00  3348.718  314.439    0.000  314.439      580.378 1210.343   61.388 1148.955      129.988 1854.622  350.454 1504.167
726.00  3265.837  367.405    0.000  367.405      469.714 1417.199   61.562 1355.637       90.378 1943.189  240.472 1702.717
727.00  3286.148  269.112    0.000  269.112      419.906 1271.722   51.015 1220.707       20.106 1473.102  140.643 1332.459
728.00  3214.821  310.996    0.000  310.996      392.977 1328.853   38.478 1290.374       10.053 1694.175  169.800 1524.376
729.00  3386.113  265.989    0.000  265.989      628.246 1247.848   65.370 1182.478       19.906 2173.105  319.292 1853.812
730.00  3365.297  254.102    0.000  254.102      545.108 1381.381   18.460 1362.921        9.953 2198.635  130.690 2067.944
731.00  3398.690  260.684    0.000  260.684      455.537 1439.898    7.263 1432.635       79.823 2051.468  110.584 1940.884
732.00  3375.125  270.969    0.000  270.969      596.047 1217.257    0.000 1217.257      209.410 2020.003  140.543 1879.460
733.00  3436.964  189.450    0.000  189.450      674.240 1312.967   24.557 1288.410      130.089 2341.907  180.956 2160.952
734.00  3206.661  337.131    0.000  337.131      449.525 1270.046   31.129 1238.918      180.454 1756.304  169.198 1587.106
735.00  3039.701  377.866    0.000  377.866      435.338 1300.229   13.316 1286.913        0.000 1991.245  110.485 1880.761
736.00  3112.936  409.035    0.000  409.035      514.199 1202.714    5.707 1197.007      170.401 1786.355  149.894 1636.461
737.00  3178.543  357.737    0.000  357.737      667.261 1231.171    1.816 1229.355      219.263 2034.276  249.422 1784.854
738.00  3172.936  372.940    0.000  372.940      507.037 1256.267    0.000 1256.267        0.000 2041.419  109.481 1931.938
739.00  3125.658  368.126    0.000  368.126      564.767 1293.874   20.447 1273.426      129.988 2187.586  140.743 2046.843
740.00  2982.470  473.887    0.000  473.887      457.986 1535.410    7.263 1528.147       60.118 2320.693   30.159 2290.533
741.00  3183.652  384.465    0.000  384.465      644.935 1324.999   42.495 1282.504      190.708 2241.479  310.142 1931.337
742.00  3102.902  440.063    0.000  440.063      650.346 1290.450   38.477 1251.973       50.265 2169.394  329.045 1840.350
743.00  3014.479  491.056    0.000  491.056      508.101 1427.506   33.115 1394.390        0.000 2360.706  299.889 2060.817
744.00  3180.856  400.823    0.000  400.823      611.907 1413.561   58.712 1354.849       19.906 2263.183  280.885 1982.298
745.00  3102.768  479.876    0.000  479.876      583.084 1384.515   31.215 1353.300      149.593 2211.012  260.077 1950.935
746.00  3175.357  410.946    0.000  410.946      560.639 1236.507   65.063 1171.444      129.888 1812.106  259.977 1552.129
747.00  3133.440  513.417    0.000  513.417      421.086 1209.345   45.655 1163.690       29.858 1771.286   69.670 1701.616
748.00  2934.860  475.411    0.000  475.411      374.440 1281.508   61.129 1220.379        0.000 1887.507  220.566 1666.941
749.00  2974.467  457.356    0.000  457.356      416.805 1338.783   51.188 1287.595        9.953 1799.134  239.168 1559.965
750.00  3088.981  404.854    0.000  404.854      422.848 1367.668   47.731 1319.937       30.159 1663.714  240.372 1423.342
751.00  3155.348  341.886    0.000  341.886      280.185 1359.241    3.632 1355.609        0.000 1452.294   89.977 1362.317
752.00  3180.406  336.900    0.000  336.900      469.365 1107.206   35.668 1071.539       20.106 1429.978  251.027 1178.951
753.00  3080.475  334.220    0.000  334.220      463.222 1314.659   42.110 1272.549       50.265 1543.875  269.829 1274.046
754.00  3268.787  340.090    0.000  340.090      603.558 1195.920   33.420 1162.500      120.236 1709.261  149.994 1559.267
755.00  3090.255  386.901    0.000  386.901      619.768 1276.962   31.129 1245.833      150.395 2011.049  219.163 1791.887
756.00  3094.689  349.387    0.000  349.387      434.914 1201.872    5.620 1196.252        9.953 1790.487  159.546 1630.942
757.00  3129.376  333.220    0.000  333.220      518.442 1321.395   14.742 1306.653      179.752 2020.202  190.708 1829.494
758.00  3094.778  384.623    0.000  384.623      649.464 1164.989   18.201 1146.787      161.455 1727.345  280.985 1446.360
759.00  3064.817  392.635    0.000  392.635      545.641 1582.733   86.806 1495.927      121.142 2389.151  340.000 2049.150
760.00  3259.136  341.642    0.000  341.642      552.425 1409.216   51.535 1357.680       80.024 2133.402  310.142 1823.260
761.00  3039.211  384.413    0.000  384.413      496.173 1430.145   12.711 1417.434       39.912 2162.257  310.042 1852.216
762.00  3055.484  381.919    0.000  381.919      546.551 1325.412   25.508 1299.904       99.528 2041.819  339.900 1701.919
763.00  3119.068  388.439    0.000  388.439      424.835 1437.574   24.168 1413.406       39.811 2054.076  260.879 1793.197
764.00  3010.786  367.525    0.000  367.525      402.753 1286.097   16.343 1269.755       79.723 1583.392  189.705 1393.686
765.00  3130.357  318.937    0.000  318.937      513.856 1348.899   34.501 1314.398       10.053 2021.408  439.729 1581.679
766.00  3222.471  331.375    0.000  331.375      443.598 1469.142   91.696 1377.446        0.000 1944.197  320.596 1623.601
767.00  3168.183  308.142    0.000  308.142      538.334 1427.287   63.419 1363.868      109.481 2050.468  340.101 1710.368
768.00  3163.008  330.695    0.000  330.695      511.181 1373.376   53.133 1320.243      119.434 2034.580  320.095 1714.485
769.00  3223.000  293.427    0.000  293.427      492.982 1510.204   40.986 1469.218       39.912 2161.555  279.482 1882.073
770.00  3106.031  408.515    0.000  408.515      386.202 1404.765   99.734 1305.031      129.387 1480.851  190.708 1290.143
771.00  3121.047  423.606    0.000  423.606      617.968 1407.482  103.064 1304.418      139.339 2167.992  489.694 1678.298
772.00  3320.199  374.290    0.000  374.290      644.462 1409.506   62.297 1347.208       20.106 2324.009  428.874 1895.136
773.00  3243.109  344.841    0.000  344.841      623.990 1526.894   97.873 1429.022       99.628 1948.731  368.555 1580.176
774.00  3210.889  330.437    0.000  330.437      600.334 1303.290   71.937 1231.353       79.623 2030.463  409.169 1621.294
775.00  3169.661  264.661    0.000  264.661      436.254 1558.149  114.909 1443.240        0.000 2082.431  290.437 1791.994
776.00  3326.599  229.845    0.000  229.845      424.755 1586.688   90.528 1496.160        0.000 2037.794  270.431 1767.364
777.00  3267.260  197.097    0.000  197.097      561.549 1377.950  102.676 1275.274        0.000 2062.227  299.387 1762.840
778.00  3349.030  232.148    0.000  232.148      559.144 1553.999  151.523 1402.476       10.053 2356.776  270.932 2085.843
779.00  3301.983  224.418    0.000  224.418      676.023 1341.241   85.250 1255.991        0.000 2362.710  380.915 1981.795
780.00  3192.923  342.275    0.000  342.275      509.369 1506.825  110.756 1396.069        0.000 1939.882  150.395 1789.487
781.00  3336.961  308.615    0.000  308.615      588.775 1296.359   88.664 1207.695        0.000 1992.755  190.407 1802.347
782.00  3218.460  285.738    0.000  285.738      544.439 1427.976   86.337 1341.639        0.000 2001.004  199.758 1801.245
783.00  3350.452  200.380    0.000  200.380      412.997 1479.061   83.348 1395.712        0.000 1843.565   50.265 1793.299
784.00  3128.022  339.327    0.000  339.327      338.909 1748.926  124.547 1624.379        0.000 2021.513  130.089 1891.424
785.00  3239.372  329.464    0.000  329.464      357.566 1631.021  130.255 1500.766        0.000 2180.236   70.372 2109.865
786.00  3245.596  277.464    0.000  277.464      331.031 1597.403  137.696 1459.707        0.000 2085.951  179.752 1906.199
787.00  3262.328  327.227    0.000  327.227      374.874 1642.617  136.915 1505.702        0.000 2082.836  250.826 1832.010
788.00  2985.854  447.496    0.000  447.496      205.356 1797.840  115.247 1682.594        0.000 2059.499   70.372 1989.127
789.00  2899.041  478.826    0.000  478.826      193.679 1677.449  160.647 1516.802        0.000 1777.716   80.425 1697.291
790.00  3054.431  398.263    0.000  398.263      238.737 1807.079  189.705 1617.373        0.000 1825.575  159.245 1666.330
791.00  3110.415  359.765    0.000  359.765       82.144 1743.334  255.411 1487.923        0.000 1867.389  170.903 1696.487
792.00  3239.628  346.503    1.282  345.221      295.661 1729.124  188.743 1540.380        0.000 2027.838  220.968 1806.871
793.00  3154.369  451.545    0.000  451.545      235.451 1793.290  139.680 1653.609        0.000 2136.625  180.454 1956.171
794.00  3274.321  441.872    0.000  441.872      348.494 1922.343  155.339 1767.004        0.000 2488.181  239.770 2248.411
795.00  3057.542  447.663    0.000  447.663      280.156 1735.549  227.228 1508.322        0.000 2234.752  249.422 1985.330
796.00  3026.610  396.742   11.274  385.468      208.732 1781.880  205.781 1576.099        0.000 2037.196  230.118 1807.078
797.00  2983.507  576.408    0.000  576.408      289.616 1898.729  245.735 1652.994        0.000 2365.830  348.850 2016.980
798.00  2816.958  659.284    0.000  659.284       91.524 1953.985  301.247 1652.738        0.000 1988.938  230.620 1758.319
799.00  2905.516  619.937   40.362  579.574       66.834 2053.084  222.131 1830.953        0.000 2206.090  169.699 2036.391
800.00  3093.435  456.509   30.259  426.250      234.624 1897.413  264.070 1633.343        0.000 2348.534  229.416 2119.118
801.00  3034.023  525.522   68.843  456.679      175.652 1645.778  258.186 1387.592        0.000 1856.237  199.157 1657.081
802.00  2856.964  610.693   34.712  575.980      270.506 1534.103  181.266 1352.838        0.000 1744.841  190.708 1554.133
803.00  2879.848  614.720   29.949  584.771      267.260 1646.331  203.142 1443.190        0.000 1885.584  230.419 1655.165
804.00  2837.558  550.109   26.565  523.544      203.362 1665.833  179.151 1486.682        0.000 1940.284  170.201 1770.084
805.00  2741.218  515.776    0.000  515.776      314.082 1531.774  219.613 1312.162        0.000 1742.830  231.021 1511.810
806.00  2816.671  498.843    3.115  495.728      193.722 1629.216  177.812 1451.404        0.000 1988.228  150.696 1837.532
807.00  2863.273  529.091    0.000  529.091      138.519 1677.799  164.150 1513.649        0.000 1882.978  200.059 1682.918
808.00  2836.178  531.224    0.000  531.224      190.341 1636.876  174.229 1462.646        0.000 1737.300  170.502 1566.798
809.00  2802.848  502.526    0.000  502.526      246.892 1718.605  159.747 1558.857        0.000 2090.677  210.213 1880.464
810.00  3048.425  385.860    0.000  385.860      410.974 1464.171  159.271 1304.900        0.000 2132.301  258.773 1873.528
811.00  2905.297  526.449    0.000  526.449      206.091 1569.971  231.904 1338.068        0.000 1801.049  229.115 1571.934
812.00  2850.246  529.482    0.000  529.482      176.815 1735.764  218.492 1517.272        0.000 1903.286  290.136 1613.150
813.00  3064.478  520.081    0.000  520.081      221.473 1564.581  125.111 1439.470        0.000 1764.747  120.537 1644.210
814.00  2867.208  581.956    0.000  581.956      231.247 1702.230  166.667 1535.564        0.000 2032.465  119.634 1912.830
815.00  2989.202  409.124    0.000  409.124      378.454 1484.587  113.915 1370.672        0.000 2122.841  319.593 1803.247
816.00  2864.252  479.322    0.000  479.322      518.140 1276.088  102.117 1173.971        0.000 1952.437  269.930 1682.507
817.00  2913.407  388.258    0.000  388.258      402.325 1443.011   93.469 1349.542        0.000 2053.877  319.192 1734.685
818.00  2831.773  452.907    0.000  452.907      538.021 1332.387  113.871 1218.516       10.053 1885.189  360.307 1524.882
819.00  3013.476  440.769    0.000  440.769      584.196 1278.520   73.709 1204.811       69.670 1735.498  340.201 1395.297
820.00  2877.025  491.848    0.000  491.848      501.955 1389.204   95.842 1293.362       10.053 1949.319  210.914 1738.405
821.00  2853.584  531.469    0.000  531.469      453.244 1415.359  107.038 1308.321        9.953 1793.199  120.136 1673.063
822.00  2921.200  510.829    0.000  510.829      416.200 1617.033  117.164 1499.869        0.000 1935.149  339.499 1595.650
823.00  2950.236  520.303    0.000  520.303      399.259 1627.169  193.558 1433.611       19.906 1968.643  378.207 1590.436
824.00  3002.832  427.146    0.000  427.146      341.265 1492.941  196.752 1296.189       30.159 1853.413  319.593 1533.820
825.00  2964.441  501.171    0.000  501.171      429.166 1624.079  253.173 1370.906       10.053 2253.735  380.113 1873.621
826.00  2925.739  520.512    0.000  520.512      446.556 1414.433  148.250 1266.183        9.953 2048.856  309.340 1739.517
827.00  2998.032  488.293    0.000  488.293      253.557 1555.968  193.808 1362.160        0.000 1772.285  149.994 1622.291
828.00  2984.091  387.117    0.000  387.117      366.388 1522.087  164.289 1357.798        0.000 2165.666  230.118 1935.548
829.00  3098.399  284.978    0.000  284.978      255.636 1576.725  192.723 1384.001        0.000 1972.746   90.478 1882.268
830.00  3147.191  245.044    0.197  244.847      400.781 1569.621  249.971 1319.650        0.000 2114.518  318.992 1795.527
831.00  3218.603  238.165    0.000  238.165      312.449 1618.755  235.877 1382.879        0.000 2148.587  239.670 1908.917
832.00  3328.815  246.339    0.000  246.339      449.331 1611.221  273.827 1337.393        0.000 2386.150  160.448 2225.701
833.00  3374.797  225.107    0.000  225.107      493.401 1465.589  159.820 1305.768        0.000 2104.143  241.074 1863.069
834.00  3032.261  309.948    0.000  309.948      268.907 1731.834  256.285 1475.550        0.000 2504.162  268.726 2235.436
835.00  2965.750  250.728    0.000  250.728      264.411 1536.011  234.925 1301.086        0.000 1975.360  109.682 1865.678
836.00  3063.941  291.449    0.000  291.449      280.534 1619.523  210.454 1409.069        0.000 2266.399  140.743 2125.656
837.00  2955.680  318.259    0.000  318.259      371.661 1548.857  227.315 1321.542        0.000 1903.275  190.608 1712.668
838.00  2969.202  235.169    0.000  235.169      387.434 1560.307  148.547 1411.760        0.000 2085.437  280.885 1804.552
839.00  3286.196  124.607    0.000  124.607      460.081 1741.260  164.031 1577.229        0.000 2389.270  368.956 2020.314
840.00  3304.174  169.471    0.000  169.471      512.960 1518.689  155.722 1362.967        9.953 2017.899  329.045 1688.855
841.00  3277.408  201.119    0.000  201.119      348.830 1797.490  261.860 1535.630        0.000 2220.961  259.776 1961.185
842.00  3190.107  250.140    0.000  250.140      328.605 1904.701  249.713 1654.988        0.000 2180.350  159.847 2020.504
843.00  3232.970  233.205    0.000  233.205      490.886 1694.280  240.113 1454.167        0.000 2163.352  189.705 1973.647
844.00  3261.922  203.557    0.000  203.557      467.931 1656.020  152.437 1503.583        0.000 2246.587  211.115 2035.472
845.00  3315.232  203.526    0.000  203.526      362.237 1743.905  146.428 1597.478        0.000 2182.054  249.823 1932.231
846.00  3277.677  208.354    0.000  208.354      350.448 1866.193  163.286 1702.907        0.000 2419.723  179.953 2239.770
847.00  3355.091  184.296   14.854  169.443      463.798 1635.401  244.386 1391.015        0.000 1990.746  240.673 1750.074
848.00  3351.780  127.168    0.000  127.168      475.200 1650.442  168.382 1482.060        0.000 1976.362  150.696 1825.666
849.00  3374.733  121.539    5.680  115.859      681.889 1445.686  186.107 1259.578        0.000 1895.829  260.879 1634.950
850.00  3425.330  107.710    0.000  107.710      326.579 1869.772  281.139 1588.633        0.000 2353.667  210.213 2143.454
851.00  3359.368  160.798    0.000  160.798      530.715 1676.536  196.618 1479.918        0.000 2298.177  249.121 2049.056
852.00  3212.198  128.150    0.000  128.150      449.385 1719.197  161.603 1557.595        0.000 2239.965  350.454 1889.510
853.00  3244.683  147.623    0.000  147.623      834.207 1442.342  233.890 1208.453       20.106 2441.233  420.224 2021.008
854.00  3288.636  182.316    0.000  182.316      593.471 1594.607  205.952 1388.655       69.670 2307.134  370.059 1937.075
855.00  3229.707  157.506    0.000  157.506      467.767 1728.311  233.549 1494.763       20.106 2507.092  389.865 2117.227
856.00  3472.203  168.366    0.000  168.366      647.850 1710.849  204.051 1506.798      139.339 2470.392  331.051 2139.341
857.00  3312.544  161.377    0.000  161.377      757.084 1570.251  197.791 1372.460       70.171 2511.203  299.388 2211.815
858.00  3097.122  262.256    0.000  262.256      890.702 1367.102  194.505 1172.597       20.106 2643.295  369.758 2273.537
859.00  3526.290  160.232    8.062  152.170      767.202 1527.102  272.226 1254.876       20.106 2431.077  320.295 2110.782
860.00  3393.101  157.190    0.000  157.190      813.545 1390.798  272.667 1118.132        0.000 2332.553  361.210 1971.343
861.00  3290.404  166.122    0.000  166.122      497.338 1596.767  251.706 1345.061       40.212 2031.861  410.072 1621.790
862.00  3422.831  171.139    0.000  171.139      818.703 1376.234  237.996 1138.238      140.242 2062.931  489.696 1573.235
863.00  3455.002  159.242    0.000  159.242      644.092 1542.867  214.738 1328.129      109.481 2209.714  418.621 1791.093
864.00  3485.149  107.064    0.000  107.064      496.352 1634.244  236.180 1398.064       50.265 2101.637  298.785 1802.852
865.00  3406.401  167.276   26.073  141.203      542.272 1746.090  254.898 1491.192       70.171 2210.816  370.762 1840.054
866.00  3450.583  153.963   25.468  128.496      497.051 1666.486  250.447 1416.039       40.112 2252.837  470.390 1782.447
867.00  3399.391  131.898    1.282  130.615      523.018 1518.960  251.948 1267.012       70.372 2054.174  321.699 1732.475
868.00  3520.157   92.136    0.000   92.136      665.146 1520.802  216.766 1304.036       90.078 2281.593  420.526 1861.066
869.00  3322.594  135.686   14.556  121.131      712.964 1587.175  213.872 1373.303        9.953 2619.392  418.219 2201.173
870.00  3422.709  158.456   21.070  137.386      503.405 1707.470  227.316 1480.154        0.000 2353.070  379.110 1973.960
871.00  3499.752   94.940    8.794   86.146      531.025 1652.323  158.356 1493.968       60.118 2088.871  320.497 1768.373
872.00  3329.600  114.044    0.000  114.044      815.112 1506.503  202.680 1303.823        0.000 2216.543  400.118 1816.425
873.00  3473.706   94.264    0.000   94.264      791.360 1555.497  161.990 1393.507       60.319 2468.271  300.289 2167.982
874.00  3480.831  117.880    0.000  117.880      478.705 1696.879  189.838 1507.042       50.265 2120.429  279.882 1840.546
875.00  3404.122  204.232    0.000  204.232      451.770 1823.673  218.967 1604.706       60.319 2187.387  420.325 1767.062
876.00  3309.748  222.777    0.000  222.777      586.917 1572.579  194.935 1377.644      140.743 2019.394  240.272 1779.122
877.00  3500.575  150.044    0.000  150.044      707.719 1580.327  206.084 1374.243       19.906 2143.056  259.776 1883.280
878.00  3324.306  266.674    0.000  266.674      827.933 1419.014  221.212 1197.802       10.053 2512.001  281.086 2230.915
879.00  3436.165  198.870    0.000  198.870      576.468 1616.425  222.556 1393.869       69.670 2244.492  280.885 1963.607
880.00  3620.658  174.296    0.000  174.296      629.117 1593.624  168.991 1424.633       10.053 2358.193  429.676 1928.517
881.00  3524.736  168.511    0.000  168.511      562.366 1725.595  187.757 1537.838       80.324 2531.917  520.455 2011.462
882.00  3562.098  197.691    0.000  197.691      682.748 1424.941  224.766 1200.174       80.425 2007.630  440.431 1567.199
883.00  3280.400  274.567    0.000  274.567      592.803 1390.285  153.209 1237.076      120.637 1574.746  240.572 1334.173
884.00  3274.870  290.567    3.410  287.156      422.496 1577.248  157.490 1419.758       40.212 1869.803  370.962 1498.841
885.00  3230.308  296.123    0.000  296.123      404.652 1481.934  131.897 1350.037        0.000 1845.478  270.631 1574.847
886.00  3271.167  343.331    0.000  343.331      491.560 1367.942  101.639 1266.303        9.953 1752.793  149.393 1603.400
887.00  3306.151  324.945    0.000  324.945      376.328 1574.154  175.305 1398.849        0.000 1658.178  210.714 1447.464
888.00  3137.776  363.294    0.000  363.294      383.789 1580.003  122.352 1457.651        0.000 1702.427  159.245 1543.182
889.00  3412.358  182.470    0.000  182.470      199.993 1786.301  265.275 1521.026        0.000 1894.138  179.853 1714.286
890.00  3320.112  160.148    0.000  160.148      287.372 1776.978  225.628 1551.349        0.000 2102.547  149.994 1952.552
891.00  3235.412  267.816    0.000  267.816      370.811 1586.822  212.448 1374.374        0.000 2083.942  288.632 1795.310
892.00  3263.823  245.674    0.000  245.674      315.125 1809.652  266.040 1543.612        9.953 2202.661  211.015 1991.646
893.00  3188.741  275.975    0.000  275.975      265.328 1598.734  204.655 1394.079        0.000 1882.374  240.071 1642.303
894.00  3235.518  333.259    0.000  333.259      337.818 1802.102  137.308 1664.794        0.000 2306.113  220.566 2085.546
895.00  3127.746  318.701    0.000  318.701      382.690 1562.729  141.713 1421.016        0.000 2056.188  240.673 1815.516
896.00  2941.794  422.638    0.000  422.638      363.248 1617.472  147.638 1469.834        0.000 2213.232  299.087 1914.146
897.00  3098.427  378.199    0.000  378.199      366.310 1566.977  110.026 1456.951        0.000 1967.424  260.379 1707.045
898.00  3067.750  315.808    0.000  315.808      359.993 1742.016  166.922 1575.095        0.000 2000.694  230.319 1770.375
899.00  3256.783  332.729    0.000  332.729      355.448 1833.141  311.184 1521.956       10.053 2112.883  371.263 1741.621
900.00  3050.975  388.346    0.000  388.346      375.386 1792.117  256.319 1535.798        0.000 2152.498  351.558 1800.940
901.00  3026.163  304.029    0.000  304.029      317.445 1683.912  238.727 1445.185       10.053 2009.741  280.785 1728.956
902.00  3081.166  197.757    0.000  197.757      414.651 1447.212  163.549 1283.663        9.953 1936.059  300.490 1635.569
903.00  3089.521  243.573    0.000  243.573      479.465 1515.689  131.593 1384.096        0.000 2075.902   79.923 1995.978
904.00  3242.674  243.392    0.000  243.392      592.420 1647.803  174.794 1473.009        9.953 2563.585  209.711 2353.874
905.00  3102.145  346.615    0.000  346.615      541.764 1686.012  103.923 1582.089        0.000 2593.638  179.452 2414.187
906.00  3280.345  256.673    0.000  256.673      741.936 1581.177  230.078 1351.099      110.584 2696.973  370.561 2326.412
907.00  3302.080  206.780    0.000  206.780      372.974 1659.937  164.192 1495.745        0.000 2241.578  179.853 2061.725
908.00  3153.747  277.709    0.000  277.709      403.535 1744.398  138.038 1606.360        0.000 2370.965  230.620 2140.345
909.00  3256.500  138.315    0.000  138.315      493.839 1564.213  148.114 1416.099       10.053 2303.810  159.646 2144.164
910.00  3347.224  144.228    0.000  144.228      461.879 1494.725  151.574 1343.151        0.000 2208.089  271.233 1936.856
911.00  3198.577  136.911    0.000  136.911      424.246 1685.153  225.925 1459.228        0.000 2144.660  251.228 1893.433
912.00  3283.858  168.841    0.000  168.841      543.520 1698.300  225.807 1472.493       29.959 2661.605  437.924 2223.681
913.00  3257.275  232.632    2.198  230.433      680.825 1428.970  178.247 1250.723        0.000 2463.354  360.207 2103.147
914.00  3242.855  188.352   22.648  165.704      809.651 1400.022  277.558 1122.464       20.106 2591.731  519.051 2072.681
915.00  3300.675  138.421   19.830  118.592      609.476 1562.951  456.614 1106.337       20.106 2124.352  570.720 1553.632
916.00  3271.582  161.223    0.000  161.223      496.691 1703.420  298.866 1404.554        0.000 2583.184  511.405 2071.779
917.00  3281.066  153.706    0.000  153.706      731.749 1466.077  309.765 1156.312        0.000 2582.784  420.426 2162.359
918.00  3274.049  196.793    0.000  196.793      444.818 1758.024  298.431 1459.593        0.000 2593.040  440.230 2152.810
919.00  3152.502  283.927   28.652  255.275      573.071 1445.080  229.735 1215.346       40.212 2543.869  420.626 2123.243
920.00  3328.575  125.959    0.000  125.959      423.721 1624.538  274.301 1350.237        0.000 2184.066  409.770 1774.296
921.00  3301.357  176.597    0.000  176.597      493.329 1616.987  339.814 1277.172       40.012 2311.647  389.564 1922.083
922.00  3336.374  147.672    0.000  147.672      423.036 1515.476  227.926 1287.550        0.000 2000.801  298.885 1701.916
923.00  3486.379  168.218    0.000  168.218      403.491 1614.049  149.501 1464.547        0.000 2258.471  289.334 1969.137
924.00  3490.316  203.166    2.565  200.600      484.853 1657.271  159.794 1497.477        0.000 2377.093  249.825 2127.269
925.00  3539.694  178.622    0.000  178.622      457.312 1752.366  217.466 1534.900        0.000 2305.614  340.000 1965.614
926.00  3585.115  129.268    0.000  129.268      644.841 1588.004  227.754 1360.251        0.000 2381.708  430.780 1950.928
927.00  3666.450   91.261    0.000   91.261      790.097 1527.289  178.298 1348.992       90.478 2331.749  320.395 2011.354
928.00  3520.105  132.790    0.000  132.790      640.961 1383.626  187.764 1195.862       80.626 2208.401  489.995 1718.406
929.00  3598.564  197.578    0.000  197.578      659.556 1612.276  178.599 1433.676        0.000 2421.732  378.909 2042.823
930.00  3375.654  170.868    0.000  170.868      568.723 1446.232  154.822 1291.410        0.000 2249.011  330.150 1918.862
931.00  3501.860  133.933    0.000  133.933      642.686 1548.937  200.908 1348.029        0.000 2332.757  290.337 2042.419
932.00  3576.770   90.148    0.000   90.148      615.198 1610.229  211.154 1399.075        0.000 2599.564  361.012 2238.552
933.00  3569.944  207.283    0.000  207.283      530.689 1620.438  278.632 1341.806        0.000 2237.852  300.289 1937.562
934.00  3496.806  108.618    0.000  108.618      503.569 1547.815  216.904 1330.911        0.000 2250.824  179.652 2071.172
935.00  3560.912  154.732    0.000  154.732      591.865 1453.528  208.421 1245.107        0.000 2188.001  279.180 1908.821
936.00  3584.398  119.985    0.000  119.985      594.369 1568.737  165.275 1403.462       69.670 2171.107  350.455 1820.651
937.00  3584.444  158.295    0.000  158.295      588.183 1511.882  189.314 1322.568      130.189 1901.473  369.459 1532.014
938.00  3585.909  224.878    0.000  224.878      622.024 1593.133  177.388 1415.745       70.372 2272.343  378.910 1893.433
939.00  3575.758  172.512    0.000  172.512      547.930 1582.457  211.706 1370.751       10.154 2189.996  289.837 1900.159
940.00  3431.912  194.157    0.000  194.157      555.757 1581.326  173.579 1407.747        0.000 2136.824  259.778 1877.047
941.00  3471.214  235.446    2.382  233.064      430.248 1689.683  228.742 1460.941        0.000 2258.254  249.222 2009.033
942.00  3310.689  343.464    0.000  343.464      558.867 1627.369  155.295 1472.074        0.000 2164.766  309.841 1854.925
943.00  3340.005  168.018    0.000  168.018      644.175 1434.975  209.114 1225.861        0.000 2399.814  359.705 2040.109
944.00  3419.751  126.778    0.000  126.778      572.788 1610.582  190.226 1420.355        0.000 2324.712  319.894 2004.818
945.00  3439.851  158.146    0.000  158.146      669.833 1443.465  188.539 1254.926        0.000 2229.513  310.342 1919.170
946.00  3312.177  256.669    0.000  256.669      648.712 1602.658  107.738 1494.920        0.000 2356.971  231.123 2125.848
947.00  3441.658  113.052    0.000  113.052      722.161 1421.277  120.274 1301.003       99.528 2550.216  411.376 2138.841
948.00  3493.816  136.963    0.000  136.963      617.264 1461.955  155.328 1306.628        0.000 2247.186  200.962 2046.224
949.00  3359.205  191.129    0.000  191.129      635.991 1590.231  168.435 1421.796       80.426 2100.426  411.375 1689.051
950.00  3411.589  232.974    0.000  232.974      374.310 1716.063  190.702 1525.361        0.000 2057.194  240.473 1816.721
951.00  3480.379  171.393    0.000  171.393      571.526 1355.266  114.263 1241.003       90.177 1940.678  330.650 1610.028
952.00  3277.979  243.426    0.000  243.426      509.355 1433.133  135.663 1297.470       30.159 2129.376  360.307 1769.069
953.00  3403.751  208.501    0.000  208.501      481.686 1368.655  122.003 1246.652        0.000 1847.481  190.808 1656.673
954.00  3541.610  180.040    0.000  180.040      548.805 1498.809  141.116 1357.693        0.000 2283.812  109.581 2174.230
955.00  3184.247  261.360    0.000  261.360      706.952 1166.673  143.059 1023.613        0.000 2051.970  119.935 1932.035
956.00  3194.768  167.062    0.000  167.062      613.335 1257.502  134.537 1122.965        0.000 2040.110  129.687 1910.423
957.00  3494.419  132.326    0.000  132.326      724.528 1429.393  213.134 1216.259       20.107 2437.509  610.131 1827.379
958.00  3416.489  183.681    0.000  183.681      662.756 1410.011  290.304 1119.707       80.425 2086.245  430.378 1655.867
959.00  3301.602  151.135    0.000  151.135      644.176 1308.702  203.806 1104.897       40.012 1960.895  378.809 1582.086
960.00  3394.312  180.385    0.000  180.385      854.740 1227.434  186.592 1040.842       70.372 2156.816  410.171 1746.644
961.00  3400.201  166.915    0.000  166.915      851.590 1112.861  108.344 1004.517      149.894 2025.630  520.154 1505.476
962.00  3368.420  154.156    0.000  154.156     1040.461 1001.953  127.839  874.113        9.953 2075.285  439.128 1636.157
963.00  3403.324  132.665    0.000  132.665      856.102 1190.711  165.233 1025.478        0.000 2207.186  150.696 2056.490
964.00  3305.560  178.550    0.000  178.550      738.125 1162.319  161.730 1000.589        0.000 2061.730  239.469 1822.260
965.00  3397.001  184.182    0.000  184.182     1008.322  969.311   90.612  878.700       19.906 2111.492  379.913 1731.579
966.00  3283.301  149.032    0.000  149.032      963.196 1064.613  125.240  939.373        0.000 1929.934  379.310 1550.624
967.00  3409.754  193.604    6.003  187.601      696.169 1535.654  197.390 1338.264        0.000 2089.259  160.549 1928.710
968.00  3396.934  175.367    0.000  175.367      777.493 1220.384  177.684 1042.700       19.906 1834.122  288.933 1545.189
969.00  3527.247  192.315    0.000  192.315      793.442 1301.400  197.350 1104.050        0.000 2148.872  180.956 1967.916
970.00  3399.954  231.072    0.000  231.072      846.615 1261.884  212.279 1049.605       30.159 1924.495  418.219 1506.276
971.00  3548.483  188.923    0.000  188.923      753.090 1493.854   96.881 1396.973       50.266 2124.647  291.742 1832.905
972.00  3524.902  202.293    0.000  202.293      496.951 1690.467   84.733 1605.734        0.000 2325.312  120.637 2204.675
973.00  3549.225  186.263    0.000  186.263      648.966 1591.316   64.938 1526.378       40.212 2456.408  119.634 2336.774
974.00  3551.211  219.791    0.000  219.791      597.556 1630.178   66.489 1563.690        0.000 2595.537  120.336 2475.201
975.00  3633.104  180.645    0.000  180.645      635.780 1549.398  142.059 1407.339        0.000 2494.409  239.771 2254.638
976.00  3557.961  224.455    0.000  224.455      683.471 1598.192  102.594 1495.598        0.000 2698.099  349.753 2348.347
977.00  3358.724  162.392    0.000  162.392      623.853 1588.552  143.882 1444.670        0.000 2747.462  478.939 2268.524
978.00  3449.971  213.201    0.000  213.201      681.999 1826.203  111.025 1715.178        0.000 2940.380  369.759 2570.621
979.00  3321.114  322.326    0.000  322.326      509.832 1737.743  125.379 1612.364        0.000 2531.812  329.948 2201.864
980.00  3537.678  337.048    0.000  337.048      574.471 1812.077  152.617 1659.460       80.326 2941.688  260.278 2681.410
981.00  3461.580  278.704    0.000  278.704      544.421 1602.927  170.028 1432.899        0.000 2584.882  280.484 2304.398
982.00  3494.535  242.307    0.000  242.307      699.762 1458.719  186.122 1272.597        0.000 2712.975  279.281 2433.694
983.00  3533.082  199.577    0.000  199.577      723.116 1353.080  139.557 1213.523        0.000 2561.873  219.664 2342.209
984.00  3403.161  196.954    0.000  196.954      733.183 1431.658  132.028 1299.629       29.858 2578.446  381.318 2197.128
985.00  3546.199  168.844    0.000  168.844      947.530 1165.586  165.882  999.704        0.000 2574.833  410.172 2164.661
986.00  3486.515  198.314    0.000  198.314      765.602 1400.152  110.755 1289.397        0.000 2584.782  329.646 2255.136
987.00  3474.045  208.865    0.000  208.865      545.777 1676.369  107.040 1569.329        0.000 2633.943  220.667 2413.277
988.00  3638.975  197.728    0.000  197.728      623.572 1719.324  153.683 1565.640       70.372 2812.202  330.850 2481.352
989.00  3512.135  168.298    0.000  168.298      656.874 1437.488   89.879 1347.609        0.000 2416.998  271.033 2145.966
990.00  3411.683  230.481    0.000  230.481      486.925 1628.662   94.245 1534.417        0.000 2357.282  241.174 2116.108
991.00  3479.548  187.342    0.000  187.342      682.768 1433.834  139.646 1294.188       70.071 2351.461  530.207 1821.254
992.00  3355.514  306.196    0.000  306.196      607.964 1627.420  177.333 1450.087        0.000 2582.374  280.985 2301.389
993.00  3468.338  268.032    0.000  268.032      627.398 1667.420  156.066 1511.354        9.953 2547.709  250.926 2296.782
994.00  3437.001  271.484    0.000  271.484      495.506 1590.012  124.636 1465.376       20.106 2338.278  281.487 2056.791
995.00  3446.347  278.656    0.000  278.656      623.618 1703.950  105.405 1598.545       40.212 2720.414  269.729 2450.685
996.00  3488.685  174.945    0.000  174.945      458.085 1745.352  118.847 1626.505        0.000 2188.002  180.855 2007.146
997.00  3419.478  220.608    0.000  220.608      570.185 1695.176   71.164 1624.012       20.106 2647.221   90.077 2557.145
998.00  3493.693  175.605    0.000  175.605      701.373 1429.642   82.444 1347.198        9.953 2526.591  169.900 2356.691
999.00  3393.455  299.283    0.000  299.283      827.539 1392.743  101.335 1291.408        9.953 2445.854  250.926 2194.928
1000.00  3338.738  179.517    0.000  179.517      586.454 1454.365  175.269 1279.097        0.000 2300.598  299.186 2001.412
1001.00  3351.036  324.287    0.000  324.287      756.646 1547.211  171.151 1376.060       30.060 2521.156  290.938 2230.218
1002.00  3239.067  304.782    0.000  304.782      778.789 1374.887  138.769 1236.118      239.772 2346.943  180.855 2166.088
1003.00  3331.172  301.981    0.000  301.981      627.758 1453.157   64.759 1388.398      120.637 2473.097   70.271 2402.826
1004.00  3254.340  407.546    0.000  407.546      825.463 1546.609  142.227 1404.383       10.053 2701.116  240.572 2460.543
1005.00  3241.543  398.558    0.000  398.558      627.214 1749.959   98.432 1651.526       20.106 2591.429   70.071 2521.358
1006.00  3261.306  346.089    0.000  346.089      627.141 1678.688   48.292 1630.396        0.000 2788.081  190.207 2597.874
1007.00  3285.993  352.465    0.000  352.465      442.965 1820.657  140.457 1680.201        0.000 2610.939  220.366 2390.573
1008.00  3150.925  435.346    0.000  435.346      309.456 1949.966   70.680 1879.286        0.000 3069.566   80.526 2989.041
1009.00  3288.832  390.183    0.000  390.183      761.646 1556.984   63.596 1493.388       10.053 3105.139   49.965 3055.174
1010.00  3106.675  399.828    0.000  399.828      450.693 1838.978   85.034 1753.944        0.000 2709.366   90.378 2618.989
1011.00  3322.996  476.198    0.000  476.198      159.394 2307.530  133.072 2174.459        0.000 2958.480    0.000 2958.480
1012.00  3348.453  304.754    0.000  304.754      461.256 1878.183  109.295 1768.888        0.000 2687.853   39.811 2648.042
1013.00  3383.171  320.414    0.000  320.414      548.607 1790.719  134.664 1656.055        0.000 2522.767  110.584 2412.183
1014.00  3240.722  336.007    0.000  336.007      581.215 1778.116  135.927 1642.189       40.212 2469.193  299.788 2169.405
1015.00  3393.569  263.892    0.000  263.892      878.714 1559.025  138.469 1420.556      109.481 2886.400  430.177 2456.223
1016.00  3411.807  238.476    0.000  238.476      738.184 1645.182   58.150 1587.032       20.106 2814.715  400.121 2414.594
1017.00  3304.514  316.014    0.000  316.014      986.278 1371.716   38.911 1332.806      280.584 2451.292  210.413 2240.879
1018.00  3328.520  230.056    0.000  230.056      857.428 1489.466  112.190 1377.276      120.537 2335.574  130.490 2205.085
1019.00  3485.004  167.843    0.000  167.843     1053.346 1329.616   93.515 1236.101      190.909 2673.658  300.490 2373.168
1020.00  3476.323  315.306    0.000  315.306     1006.654 1494.236   20.447 1473.789       90.478 2706.534   70.372 2636.162
1021.00  3498.410  241.456    0.000  241.456      772.938 1574.004   81.015 1492.989        0.000 2738.900  130.590 2608.310
1022.00  3540.826  243.303    0.000  243.303      648.886 1813.930  182.225 1631.705        0.000 3193.714  389.564 2804.150
1023.00  3483.550  251.899    0.000  251.899      870.642 1733.671  101.722 1631.948      200.861 3046.129  279.581 2766.548
1024.00  3486.419  330.003    0.000  330.003      734.298 1776.534    0.000 1776.534        0.000 3053.477   69.670 2983.807
1025.00  3474.075  336.562    0.000  336.562      628.248 1696.165   56.377 1639.788       10.053 2923.281   39.811 2883.470
1026.00  3382.738  307.466    0.000  307.466      547.061 1801.175   89.923 1711.252        0.000 2659.897  259.977 2399.921
1027.00  3328.271  267.104    0.000  267.104      770.536 1538.424   79.244 1459.180       50.669 2556.044  360.307 2195.737
1028.00  3317.158  309.404    0.000  309.404      814.738 1587.958   82.531 1505.427      160.850 2695.080  389.865 2305.215
1029.00  3345.617  276.985    0.000  276.985      860.507 1383.035  107.696 1275.339        0.000 2806.676  249.422 2557.253
1030.00  3368.851  239.029    0.000  239.029     1008.212 1234.003   55.599 1178.404       10.053 2542.670  431.181 2111.488
1031.00  3461.075  282.643    0.000  282.643      898.223 1398.640   46.174 1352.466      130.590 2843.570  270.632 2572.938
1032.00  3496.379  209.114    0.000  209.114     1174.280 1336.803   15.045 1321.758      321.399 2555.542  399.318 2156.225
1033.00  3331.896  259.887    0.000  259.887      977.353 1326.246   43.407 1282.839      241.074 2635.462  170.000 2465.462
1034.00  3375.012  236.225    0.000  236.225     1165.837 1094.558   27.411 1067.148      421.729 2702.018  349.452 2352.566
1035.00  3510.175  230.611    0.000  230.611     1031.220 1366.754   84.220 1282.534      310.643 2768.062  368.756 2399.307
1036.00  3395.800  198.742    0.000  198.742      909.164 1501.341   35.060 1466.281      389.664 2809.377  391.971 2417.406
1037.00  3468.625  311.090    0.000  311.090      853.366 1650.062   53.610 1596.452      230.620 2800.235  369.157 2431.078
1038.00  3451.470  274.120    0.000  274.120      711.862 1549.196   84.134 1465.062      219.965 2660.088  459.735 2200.352
1039.00  3444.125  213.567    0.000  213.567      902.724 1459.151  129.265 1329.886      150.496 2627.413  440.531 2186.882
1040.00  3512.540  244.924    0.000  244.924      662.114 1577.480   36.922 1540.558        0.000 2539.965  388.862 2151.103
1041.00  3536.593  289.011    0.000  289.011      979.188 1525.451   22.309 1503.142      170.301 2620.777  331.151 2289.626
1042.00  3537.311  305.394    0.000  305.394      770.572 1718.539   79.030 1639.508       70.071 2754.894  230.419 2524.475
1043.00  3392.947  259.449    0.000  259.449     1022.096 1404.840   73.151 1331.690      149.994 2945.900  310.142 2635.759
1044.00  3463.489  202.557    0.000  202.557     1036.096 1566.710   88.281 1478.429      250.726 3115.097  361.611 2753.486
1045.00  3514.878  246.770    0.000  246.770      788.623 1785.808   16.729 1769.079      119.735 2893.833  180.555 2713.279
1046.00  3530.470  277.941    0.000  277.941      687.656 1837.482  116.595 1720.887        0.000 3154.016  240.572 2913.444
1047.00  3395.378  236.568    0.000  236.568      843.810 1659.506  152.440 1507.065        0.000 2938.580  449.381 2489.199
1048.00  3534.437  240.087    0.000  240.087      941.506 1500.394   90.273 1410.121       40.212 3007.329  369.859 2637.470
1049.00  3386.196  318.617    0.000  318.617      738.254 1582.504   38.824 1543.680        9.953 2841.669  368.856 2472.813
1050.00  3255.229  263.372    0.000  263.372      529.505 1778.315   50.238 1728.077        0.000 2660.989  200.861 2460.127
