# Supplementary material for: N-Glycans modulate tilting of HIV-1 envelope glycoprotein
Source: Nat Commun. 2026 Apr 15;17:5206. doi: 10.1038/s41467-026-71874-2 (PMC13254402; doi:10.1038/s41467-026-71874-2)
Supplement: Supplementary file 8 — Source Data [file 41467_2026_71874_MOESM8_ESM.zip › source_data/1_Main_Text_Figures/4_Figure_5/3_Raw_data/GP120_GP41_INTERFACE/GP120_GP41_INTERFACE.B.1.txt]

#ASA ANALYSIS
#SIM_TIME  ASA1.4 TotOccl1.4 ShldMem1.4 ShldGly1.4   ASA7.2 TotOccl7.2 ShldMem7.2 ShldGly7.2   ASA18.6 TotOccl18.6 ShldMem18.6 ShldGly18.6

  0.00  2943.400  242.846    0.000  242.846      682.823  988.075    0.000  988.075      100.130 1358.304  319.594 1038.710
  1.00  2972.249  237.826    0.000  237.826      724.781  935.550    0.000  935.550        0.000 1819.840  619.983 1199.857
  2.00  3105.545  187.079    0.000  187.079      783.186  965.208    0.000  965.208       70.271 1970.940  650.844 1320.096
  3.00  3114.868  164.501    0.000  164.501      857.464 1016.531    0.000 1016.531       40.212 2100.433  819.240 1281.193
  4.00  3060.681  237.684    0.000  237.684      790.185 1022.411    0.000 1022.411       10.053 2017.078  631.139 1385.940
  5.00  3113.682  176.191    0.000  176.191      747.354  966.891    0.000  966.891      441.535 1371.467  150.295 1221.172
  6.00  3191.399  197.038    0.000  197.038      702.077 1027.171    0.000 1027.171        0.000 1997.876  612.637 1385.239
  7.00  3082.771  186.983    0.000  186.983      679.673  943.236    0.000  943.236        0.000 1675.279  478.539 1196.741
  8.00  3082.892  248.425    0.000  248.425      646.697  987.683    0.000  987.683        0.000 1803.948  522.260 1281.689
  9.00  3030.787  222.311    0.000  222.311      749.692  902.802    0.000  902.802      249.522 1802.653  329.145 1473.508
 10.00  3134.650  257.301    0.000  257.301      815.514  975.166    0.000  975.166      149.493 1835.737  648.438 1187.299
 11.00  3172.081  174.090    0.000  174.090      920.094  867.840    0.000  867.840      379.511 1982.496  231.323 1751.173
 12.00  3067.556  215.285    0.000  215.285      635.042  903.041    0.000  903.041      218.962 1606.821  130.089 1476.732
 13.00  3191.742  231.086    0.000  231.086      651.470 1118.573    0.000 1118.573      169.699 1751.684  201.062 1550.621
 14.00  2994.144  264.204    0.000  264.204      588.552 1020.083    0.000 1020.083      270.631 1532.517   90.478 1442.039
 15.00  2969.297  235.558    0.000  235.558      588.170  901.703    0.000  901.703       49.764 1562.072  341.404 1220.668
 16.00  3176.793  217.723    0.000  217.723      587.093 1088.164    0.000 1088.164        0.000 1861.662  380.915 1480.747
 17.00  2939.999  263.405    0.000  263.405      715.219  926.830    0.000  926.830        0.000 1602.085  459.334 1142.751
 18.00  2958.737  270.941    0.000  270.941      574.976  987.522    0.000  987.522        0.000 1914.537  340.602 1573.935
 19.00  2952.354  272.878    0.000  272.878      600.370  996.743    0.000  996.743        0.000 1816.334  269.127 1547.207
 20.00  3063.733  225.030    0.000  225.030      618.134  982.457    0.000  982.457        0.000 1701.314  190.608 1510.706
 21.00  3071.534  245.083    0.000  245.083      611.889  993.568    0.000  993.568        0.000 1869.309  459.036 1410.273
 22.00  2992.655  222.363    0.000  222.363      623.554  912.279    0.000  912.279       40.012 1870.608  250.024 1620.584
 23.00  3094.969  176.199    0.000  176.199      712.011 1115.389    0.000 1115.389        0.000 1879.861  418.018 1461.843
 24.00  3075.495  165.990    0.000  165.990      650.478  984.670    0.000  984.670      209.310 1739.620  210.213 1529.407
 25.00  3196.358  190.403    0.000  190.403      725.690  889.236    0.000  889.236       29.858 1835.315  321.702 1513.613
 26.00  3121.030  195.830    0.000  195.830      711.004 1034.891    0.000 1034.891        0.000 2222.472  402.127 1820.346
 27.00  3138.468  190.652    0.000  190.652      564.530  966.625    0.000  966.625      130.191 1471.596  260.480 1211.116
 28.00  2987.549  223.409    0.000  223.409      540.046  888.139    0.000  888.139       10.053 1362.118  190.808 1171.309
 29.00  3051.955  253.765    0.000  253.765      485.332 1136.133   31.600 1104.533        0.000 1601.783   90.478 1511.305
 30.00  2997.144  177.076    0.000  177.076      779.717  900.568   23.606  876.962       20.106 1726.536  551.918 1174.618
 31.00  2996.673  213.664    0.000  213.664      551.638 1000.984   20.577  980.407        0.000 1584.090  451.487 1132.603
 32.00  3025.498  231.503    0.000  231.503      659.422  937.235   52.659  884.575        0.000 1841.955  609.529 1232.427
 33.00  2970.562  255.740    0.000  255.740      881.362  917.648    0.000  917.648        0.000 1944.793  521.959 1422.835
 34.00  3038.430  182.244    0.000  182.244      993.613  845.411    0.000  845.411        0.000 2084.039  750.676 1333.364
 35.00  3022.781  202.809    0.000  202.809      666.343 1052.426    0.000 1052.426        0.000 1884.678  400.319 1484.359
 36.00  2982.162  171.359    0.000  171.359      649.446  829.813    0.000  829.813        9.953 1408.569  539.559  869.010
 37.00  2958.493  160.846    0.000  160.846      569.739  966.981    0.000  966.981        0.000 1544.377  361.109 1183.267
 38.00  3109.000  166.488    0.000  166.488      656.081 1030.585   31.514  999.071        0.000 2002.701  501.652 1501.049
 39.00  2979.529  162.065    0.000  162.065      666.769 1073.768   61.341 1012.427        0.000 1841.956  531.012 1310.944
 40.00  2822.195  201.874    0.000  201.874      582.722 1025.881    0.000 1025.881        0.000 1709.861  371.162 1338.698
 41.00  2947.942  147.566    0.000  147.566      831.969 1121.926   16.729 1105.196        9.953 2220.566  629.534 1591.032
 42.00  2889.432  142.645    0.000  142.645      764.587  983.507    0.000  983.507        0.000 2013.563  581.276 1432.287
 43.00  2967.886  137.044    0.000  137.044      769.844 1041.601    0.000 1041.601        0.000 2217.653  499.847 1717.806
 44.00  2936.544  139.178    0.000  139.178      625.692 1134.477   27.882 1106.595        0.000 2299.179  481.546 1817.634
 45.00  2987.831  158.487    0.000  158.487      538.667 1030.631    9.294 1021.337        0.000 1893.935  381.717 1512.218
 46.00  2973.047  145.171    0.000  145.171      459.580 1311.101    0.000 1311.101        0.000 1901.863  191.009 1710.854
 47.00  3026.203  137.154    0.000  137.154      582.970 1231.600    0.000 1231.600        0.000 2060.709  341.504 1719.205
 48.00  2873.034  182.561    0.000  182.561      561.812 1288.899   40.077 1248.821        0.000 2296.874  358.301 1938.573
 49.00  3123.354  124.742    0.000  124.742      783.183 1159.158    0.000 1159.158        0.000 2288.219  459.935 1828.283
 50.00  3093.930  151.132    0.000  151.132      580.509 1393.741    0.000 1393.741        0.000 2138.420  371.664 1766.756
 51.00  3043.034  170.240    0.000  170.240      429.825 1218.700    0.000 1218.700        9.953 1830.507  209.611 1620.896
 52.00  3179.179  142.108    0.000  142.108      597.115 1124.733    0.000 1124.733       29.858 2167.079  360.307 1806.772
 53.00  3196.896  169.033    0.000  169.033      603.344 1267.802    0.000 1267.802        9.953 2123.452  372.066 1751.386
 54.00  3111.840  204.194    0.000  204.194      667.037 1147.556    0.000 1147.556        0.000 2174.315  209.009 1965.306
 55.00  3057.407  199.428    0.000  199.428      545.075 1417.416    0.000 1417.416        0.000 2403.935  170.903 2233.032
 56.00  3184.121  140.754    0.000  140.754      716.047 1295.133    0.000 1295.133       40.212 2464.556  421.027 2043.529
 57.00  3304.038  159.626    0.000  159.626      684.821 1288.421   14.873 1273.548       29.858 2093.388  290.938 1802.450
 58.00  3178.187  211.500    0.000  211.500      891.085 1163.306   21.790 1141.516       40.212 2421.324  489.493 1931.831
 59.00  3232.651  157.550    0.000  157.550      810.516 1291.062    0.000 1291.062       10.053 2493.403  481.345 2012.057
 60.00  3079.541  262.246    0.000  262.246      639.525 1393.591    0.000 1393.591        0.000 2634.946  241.274 2393.671
 61.00  3141.568  237.527    0.000  237.527      792.948 1419.309   12.797 1406.512        0.000 2866.871  281.086 2585.785
 62.00  3248.506  217.802    0.000  217.802      916.263 1178.254    0.000 1178.254        0.000 2701.907  451.687 2250.220
 63.00  3081.145  282.587    0.000  282.587      840.569 1184.225    0.000 1184.225       69.870 2641.290  401.825 2239.465
 64.00  3135.113  256.158    0.000  256.158      711.625 1417.559    0.000 1417.559        0.000 2635.372  398.515 2236.857
 65.00  3094.251  201.520    0.000  201.520      792.374 1316.482    0.000 1316.482        0.000 2568.514  400.322 2168.192
 66.00  3229.542  170.185    0.000  170.185      729.007 1398.315   10.895 1387.420        0.000 2648.942  228.915 2420.027
 67.00  3073.197  156.692    0.000  156.692      670.203 1249.986    0.000 1249.986        0.000 2023.830  299.791 1724.039
 68.00  3185.278  228.431    0.000  228.431      810.656 1279.119    0.000 1279.119        9.953 2659.993  559.665 2100.329
 69.00  3044.192  224.551    0.000  224.551      725.776 1223.343    0.000 1223.343        0.000 2518.032  500.751 2017.281
 70.00  3211.725  256.339    0.000  256.339      694.320 1433.639    0.000 1433.639        0.000 2672.461  449.784 2222.678
 71.00  3167.180  161.764    0.000  161.764      836.558 1226.081    0.000 1226.081      469.290 1992.357    0.000 1992.357
 72.00  3100.831  268.190    0.000  268.190     1000.282 1230.123    0.000 1230.123        0.000 2509.702  758.720 1750.982
 73.00  3177.058  190.095    0.000  190.095      809.566 1183.156   29.741 1153.415        0.000 2413.989  442.640 1971.349
 74.00  3101.753  271.017    0.000  271.017      875.748 1275.253    0.000 1275.253       10.053 2673.364  612.142 2061.222
 75.00  3312.483  235.817    0.000  235.817      778.786 1317.028    0.000 1317.028       89.676 2611.432  418.319 2193.113
 76.00  3223.442  202.659    0.000  202.659      777.540 1221.688    0.000 1221.688      130.291 2350.862  150.596 2200.266
 77.00  3192.664  273.067    0.000  273.067      781.530 1210.565    0.000 1210.565        0.000 2480.450  518.449 1962.001
 78.00  3256.193  186.852    0.000  186.852      902.646 1087.557    0.000 1087.557      498.243 2030.256    0.000 2030.256
 79.00  3255.121  201.034    0.000  201.034      875.909 1194.681    0.000 1194.681      189.305 2241.075  140.144 2100.931
 80.00  3186.214  265.267    0.000  265.267      846.969 1135.163    0.000 1135.163      179.151 2042.122  261.586 1780.536
 81.00  3159.335  242.042    0.000  242.042      697.565 1165.251    0.000 1165.251      229.617 2081.123   90.077 1991.047
 82.00  3227.274  205.325    0.000  205.325      735.735 1308.794   31.084 1277.710        0.000 2688.350  279.481 2408.869
 83.00  3287.280  209.807    0.000  209.807      598.155 1319.799    0.000 1319.799       29.959 2199.354  170.903 2028.452
 84.00  3220.428  208.593    0.000  208.593      597.634 1526.733    0.000 1526.733       50.265 2643.810   60.319 2583.492
 85.00  3232.089  215.740    0.000  215.740      730.483 1337.054    0.000 1337.054      109.982 2281.385  110.383 2171.001
 86.00  3244.435  177.141    0.000  177.141      904.454 1193.869    0.000 1193.869       19.906 2448.373  490.396 1957.978
 87.00  3255.331  276.473    0.000  276.473      793.204 1003.770   29.874  973.896      129.387 2067.462  319.394 1748.068
 88.00  3123.652  319.076    0.000  319.076      926.796  992.142    0.000  992.142       10.053 2122.841  451.588 1671.254
 89.00  3210.880  336.351    0.000  336.351      651.132 1259.966   27.882 1232.084        0.000 2430.178  379.814 2050.364
 90.00  3335.266  219.741    0.000  219.741      830.273 1217.020    0.000 1217.020        0.000 2596.943  331.853 2265.090
 91.00  3289.495  274.377    0.000  274.377      636.815 1474.982   51.535 1423.447        0.000 2498.944  210.915 2288.029
 92.00  3267.312  277.790    0.000  277.790      496.534 1553.826    0.000 1553.826        0.000 2169.501    0.000 2169.501
 93.00  3073.364  284.157    0.000  284.157      568.856 1360.060    0.000 1360.060        0.000 2322.406  120.336 2202.069
 94.00  3274.378  162.647    0.000  162.647      805.581 1334.351    0.000 1334.351        0.000 2628.632  281.487 2347.145
 95.00  3262.232  224.313    0.000  224.313      739.375 1151.132    0.000 1151.132        0.000 2191.909  291.540 1900.369
 96.00  3133.889  188.849    0.000  188.849      677.020 1291.874   31.172 1260.703        0.000 2372.667  371.263 2001.404
 97.00  3125.783  264.630    0.000  264.630      938.169 1085.218   16.686 1068.531        0.000 2252.528  410.974 1841.555
 98.00  3429.481  224.028    0.000  224.028      941.405 1226.412    3.718 1222.694        0.000 2473.298  541.466 1931.832
 99.00  3149.573  278.977    0.000  278.977      736.035 1184.047    0.000 1184.047        0.000 2660.601  618.683 2041.918
100.00  3133.392  309.720    0.000  309.720      750.077 1177.670    0.000 1177.670        0.000 2467.878  561.870 1906.008
101.00  3283.046  206.514    0.000  206.514      724.251 1196.909    0.000 1196.909        0.000 2375.097  408.065 1967.031
102.00  3307.386  250.325    0.000  250.325      805.049 1215.822   21.790 1194.032        0.000 2523.259  601.381 1921.878
103.00  3188.097  220.574    0.000  220.574      712.208 1095.223    0.000 1095.223        0.000 2699.003  639.788 2059.215
104.00  3280.075  205.944    0.000  205.944      761.582 1169.533    0.000 1169.533        0.000 2511.105  549.512 1961.593
105.00  3314.152  218.373    0.000  218.373      939.347 1126.298    0.000 1126.298        0.000 2653.256  632.245 2021.011
106.00  3027.843  298.991    0.000  298.991      810.050 1167.850    0.000 1167.850       50.166 2422.735  259.876 2162.858
107.00  3319.669  250.300    0.000  250.300      600.104 1278.541    0.000 1278.541        0.000 2303.006  330.449 1972.557
108.00  3271.380  239.167    0.000  239.167      705.444 1513.616    0.000 1513.616        0.000 2714.876  329.847 2385.030
109.00  3124.280  308.098    0.000  308.098      902.598 1090.813    0.000 1090.813       59.717 2389.963  460.939 1929.024
110.00  3271.651  202.643    0.000  202.643      956.122  999.558    0.000  999.558        0.000 2261.580  592.533 1669.047
111.00  3322.339  221.139    0.000  221.139      780.740 1121.851    0.000 1121.851        9.953 2292.446  460.840 1831.605
112.00  3270.427  220.075    0.000  220.075      739.604 1094.119    0.000 1094.119       20.107 2376.299  270.331 2105.968
113.00  3271.521  299.661    0.000  299.661      638.800 1195.364    0.000 1195.364       20.106 2259.274  230.820 2028.454
114.00  3147.621  277.100    0.000  277.100      765.250 1085.729    0.000 1085.729      391.972 1913.745  100.230 1813.515
115.00  3337.252  279.361    0.000  279.361      779.165  996.300    0.000  996.300      130.690 2560.561  600.278 1960.283
116.00  3254.993  236.325    0.000  236.325      793.560 1246.868    0.000 1246.868      120.637 2612.637  420.826 2191.811
117.00  3297.171  245.523    0.000  245.523      805.658 1216.090   12.711 1203.379      100.531 2374.168  180.956 2193.213
118.00  3216.889  228.522    0.000  228.522      823.443 1328.434    0.000 1328.434       60.018 2419.217  100.531 2318.686
119.00  3198.109  248.976    0.000  248.976      824.281 1360.106    0.000 1360.106       60.319 2556.734  110.584 2446.150
120.00  3170.390  169.251    0.000  169.251      538.323 1464.203  112.829 1351.374        0.000 2602.481   90.478 2512.004
121.00  3041.823  268.934    0.000  268.934      689.684 1319.817    0.000 1319.817        0.000 2611.535  110.384 2501.151
122.00  3036.855  347.862    0.000  347.862      765.723 1329.004   13.143 1315.861        0.000 2560.269  220.165 2340.104
123.00  3063.255  315.822    0.000  315.822      745.343 1098.062    9.079 1088.983        0.000 2303.188  291.440 2011.748
124.00  2925.910  347.485    0.000  347.485      682.118 1260.993    0.000 1260.993        0.000 2409.663  170.903 2238.760
125.00  2999.196  298.010    0.000  298.010      811.849 1014.548    0.000 1014.548        0.000 2237.646  331.353 1906.294
126.00  2958.732  446.731    0.000  446.731      662.525 1217.871    0.000 1217.871       20.106 2449.875  341.606 2108.269
127.00  3147.110  350.375    0.000  350.375      713.852 1218.638    0.000 1218.638        0.000 2271.534  400.219 1871.315
128.00  2955.431  360.555    0.000  360.555      755.477 1106.028    0.000 1106.028       40.212 2289.530  451.591 1837.939
129.00  2761.125  418.909    0.000  418.909      644.248 1163.401    0.000 1163.401       20.106 2459.832  381.416 2078.416
130.00  2928.882  355.376    0.000  355.376      464.789 1083.986    0.000 1083.986       19.906 1929.021  170.803 1758.218
131.00  3132.632  297.789    0.000  297.789      551.832 1294.358   35.535 1258.824        0.000 2419.917  311.646 2108.271
132.00  2974.357  340.740    0.000  340.740      608.836 1157.986    0.000 1157.986        9.953 1969.132  211.619 1757.513
133.00  3038.172  302.122    0.000  302.122      721.031 1144.540    0.000 1144.540        0.000 2112.493  241.076 1871.416
134.00  3102.921  402.481    0.000  402.481      631.825 1187.118    0.000 1187.118       49.965 2009.448  281.790 1727.658
135.00  3149.111  406.442    0.000  406.442      693.008 1190.545    0.000 1190.545       40.313 2123.142  341.705 1781.437
136.00  3005.238  379.753    0.000  379.753      793.944 1096.910    5.576 1091.333      120.337 2301.996  371.965 1930.031
137.00  3076.201  359.239    0.000  359.239      662.091 1227.552    0.000 1227.552       30.059 1893.023  291.540 1601.483
138.00  3047.489  362.456    0.000  362.456      658.239 1372.508    0.000 1372.508      180.956 1988.537   30.159 1958.378
139.00  3015.907  399.149    0.000  399.149      688.189 1413.801    0.000 1413.801      120.637 1941.087   40.212 1900.875
140.00  3008.837  387.266    0.000  387.266      664.034 1337.134    0.000 1337.134       90.478 2415.285  100.531 2314.754
141.00  2917.484  390.377    0.000  390.377      748.831 1412.654    0.000 1412.654        0.000 2667.539  289.134 2378.405
142.00  3026.834  353.646    0.000  353.646      917.124 1204.377    0.000 1204.377        0.000 2216.739  301.192 1915.546
143.00  3022.728  411.111    0.000  411.111      727.246 1312.161    0.000 1312.161       60.018 2489.286  341.304 2147.982
144.00  2952.179  342.092    0.000  342.092      990.234 1116.353    0.000 1116.353       10.053 2207.186  582.278 1624.908
145.00  3153.334  373.231    0.000  373.231      996.065 1246.351    0.000 1246.351      250.525 2130.589  191.009 1939.580
146.00  3293.044  228.445    0.000  228.445      918.369 1254.107    0.000 1254.107      130.490 2337.283  331.552 2005.731
147.00  3351.306  217.483    0.000  217.483      892.474 1311.807    1.859 1309.948       60.319 2490.986  411.275 2079.711
148.00  3266.136  314.887    0.000  314.887      974.225 1282.811    0.000 1282.811      170.100 2402.423  250.024 2152.399
149.00  3144.406  308.332    0.000  308.332      741.175 1061.756    0.000 1061.756        0.000 2152.307  249.823 1902.484
150.00  3228.385  295.940    0.000  295.940      944.396 1223.776    0.000 1223.776        0.000 2892.837  280.785 2612.052
151.00  3218.592  313.829    0.000  313.829      689.164 1434.865    0.000 1434.865        0.000 2743.837  149.292 2594.544
152.00  3081.748  291.464    0.000  291.464      877.409 1323.635    0.000 1323.635        0.000 2406.240   69.770 2336.470
153.00  3201.423  180.136    0.000  180.136      898.876 1227.259    0.000 1227.259        0.000 2232.327  210.914 2021.413
154.00  3073.768  231.409    0.000  231.409      700.467 1151.857    0.000 1151.857        0.000 2133.500  160.749 1972.751
155.00  2949.552  331.957    0.000  331.957      673.139 1350.520    0.000 1350.520        0.000 1961.595   69.670 1891.926
156.00  3132.399  241.167    0.000  241.167      617.405 1292.277    5.576 1286.700        0.000 2124.454  120.637 2003.817
157.00  3192.454  185.328    0.000  185.328      626.890 1307.827    0.000 1307.827        0.000 2031.463  200.159 1831.304
158.00  3035.922  217.302    0.000  217.302      821.085 1333.418   54.036 1279.382        0.000 2376.188  330.749 2045.438
159.00  3236.281  208.623    0.000  208.623      956.561 1181.296   16.729 1164.567        0.000 2285.713  631.344 1654.369
160.00  3183.688  220.843    0.000  220.843     1018.321 1172.167    0.000 1172.167       49.764 2529.416  479.139 2050.276
161.00  3172.611  192.237    0.000  192.237      875.104 1218.040   21.790 1196.250        0.000 2393.686  211.115 2182.571
162.00  3124.067  293.514    0.000  293.514      885.208 1232.663    5.576 1227.086        0.000 2464.155  241.174 2222.981
163.00  3139.211  193.312    0.000  193.312      917.746 1115.269    0.000 1115.269       30.159 2256.548  261.280 1995.268
164.00  3051.454  258.435    0.000  258.435      789.688 1396.270   11.153 1385.117       90.478 2275.458  170.702 2104.756
165.00  3223.229  193.599    0.000  193.599      990.754 1232.779    0.000 1232.779        0.000 2409.154  481.746 1927.408
166.00  3075.178  227.980    0.000  227.980      803.979 1391.317    0.000 1391.317       10.053 2450.272  452.592 1997.680
167.00  3217.160  258.301    0.000  258.301      560.332 1388.164   10.895 1377.269        0.000 1784.058  151.100 1632.957
168.00  3176.559  337.711    0.000  337.711      680.277 1540.336    1.816 1538.521        0.000 2640.580  381.917 2258.663
169.00  3106.705  449.205    0.000  449.205      430.971 1488.419    0.000 1488.419        0.000 2042.321  221.068 1821.253
170.00  3131.384  300.803    0.000  300.803      484.234 1436.018    1.816 1434.203        0.000 2173.003   70.372 2102.632
171.00  3107.573  340.765    0.000  340.765      579.604 1592.555   18.158 1574.396        0.000 2144.953  140.743 2004.210
172.00  3108.846  322.976    0.000  322.976      618.125 1385.406   13.012 1372.394        0.000 2085.841  321.599 1764.242
173.00  3239.393  303.351    0.000  303.351      683.531 1190.085    0.000 1190.085        0.000 2101.229  281.487 1819.743
174.00  3119.212  306.302    0.000  306.302      595.468 1409.674    9.338 1400.337        0.000 2523.070  110.585 2412.485
175.00  3119.459  339.420    0.000  339.420      644.410 1372.963    0.000 1372.963        0.000 2064.536  222.075 1842.461
176.00  3133.583  403.420    0.000  403.420      500.233 1528.662   13.012 1515.651        0.000 2310.042  179.452 2130.591
177.00  3174.310  410.803    0.000  410.803      533.319 1520.189   13.012 1507.177        0.000 2516.221  291.039 2225.182
178.00  3052.124  455.328    0.000  455.328      792.676 1422.061   58.107 1363.954        0.000 2632.254  370.862 2261.392
179.00  2931.660  508.326    0.000  508.326      633.169 1472.582   25.422 1447.160        0.000 2159.353  170.403 1988.950
180.00  3006.841  516.236    0.000  516.236      636.568 1538.250    0.000 1538.250        0.000 1932.043   50.065 1881.978
181.00  3067.802  464.187    0.000  464.187      780.566 1629.287    0.000 1629.287        0.000 2709.765   40.012 2669.753
182.00  2942.075  468.092    0.000  468.092      635.003 1477.258   18.158 1459.099        0.000 2290.941   90.478 2200.463
183.00  3011.699  459.602    0.000  459.602      621.422 1454.148    0.000 1454.148        0.000 2560.371  170.803 2389.568
184.00  3030.406  402.853    0.000  402.853      546.974 1430.801    3.805 1426.996        0.000 2080.326   10.053 2070.273
185.00  3093.281  408.792    0.000  408.792      489.784 1560.558    0.000 1560.558        0.000 2187.299   70.271 2117.027
186.00  2991.607  435.209    0.000  435.209      496.122 1612.851    0.000 1612.851       10.053 2250.021   30.159 2219.862
187.00  3079.356  434.782    0.000  434.782      456.494 1700.889    0.000 1700.889       10.053 2207.100    0.000 2207.100
188.00  3106.321  379.881    0.000  379.881      582.477 1608.750   27.238 1581.512        0.000 2460.643   79.623 2381.020
189.00  3127.747  363.498    0.000  363.498      616.663 1453.653   40.550 1413.103        0.000 2240.262  150.596 2089.666
190.00  3046.947  381.271    0.000  381.271      542.511 1422.301   20.103 1402.197        0.000 2165.874  120.637 2045.237
191.00  2939.768  417.121    0.000  417.121      441.919 1572.186   61.083 1511.103        0.000 2059.318    0.000 2059.318
192.00  3124.646  292.401    0.000  292.401      467.788 1593.990   67.874 1526.117        0.000 2111.392   81.029 2030.363
193.00  3238.974  354.086    0.000  354.086      699.446 1487.095   74.450 1412.646        0.000 2503.164  220.165 2282.999
194.00  3158.593  312.976    0.000  312.976      549.425 1549.984    1.816 1548.168        0.000 2147.477   80.425 2067.052
195.00  3135.088  276.040    0.000  276.040      396.528 1683.747    5.448 1678.300        0.000 2130.495    0.000 2130.495
196.00  3001.541  336.137    0.000  336.137      486.577 1639.753   10.895 1628.858        0.000 2120.843  190.708 1930.135
197.00  2982.778  352.892    0.000  352.892      580.988 1349.225    5.448 1343.777       10.053 2094.499   40.112 2054.387
198.00  3069.773  387.048    0.000  387.048      569.973 1606.132    9.511 1596.620        0.000 2168.583    0.000 2168.583
199.00  2965.476  343.436    0.000  343.436      500.244 1573.618    1.816 1571.802        0.000 1968.625    0.000 1968.625
200.00  3056.271  372.411    0.000  372.411      514.562 1638.209    0.000 1638.209        0.000 2247.812    0.000 2247.812
201.00  2933.554  380.422    0.000  380.422      398.815 1722.984    0.000 1722.984        0.000 2192.607   50.265 2142.342
202.00  3023.768  341.757    0.000  341.757      463.003 1604.935    0.000 1604.935        0.000 2048.958   10.053 2038.904
203.00  3008.772  375.211    0.000  375.211      453.883 1647.194    1.902 1645.291        0.000 2274.239    0.000 2274.239
204.00  3113.803  282.269    0.000  282.269      654.672 1358.124    3.718 1354.406        0.000 1905.401  120.437 1784.964
205.00  3057.175  338.309    0.000  338.309      485.900 1599.305   38.650 1560.655        0.000 1935.259    0.000 1935.259
206.00  3039.736  353.571    0.000  353.571      427.099 1633.064    0.000 1633.064        0.000 2097.212    0.000 2097.212
207.00  2962.339  406.590    0.000  406.590      639.345 1581.266    0.000 1581.266        0.000 2307.039   20.308 2286.731
208.00  2980.011  393.018    0.000  393.018      414.674 1735.192   24.254 1710.938        0.000 2234.442    0.000 2234.442
209.00  2890.406  392.013    0.000  392.013      495.582 1562.481   25.938 1536.543        0.000 2253.747    0.000 2253.747
210.00  2928.185  456.381    0.000  456.381      531.959 1522.615   64.887 1457.728        0.000 2036.892   30.159 2006.733
211.00  2913.215  426.532    0.000  426.532      631.486 1527.069   19.974 1507.095        0.000 2575.446    0.000 2575.446
212.00  2918.901  386.929    0.000  386.929      537.032 1806.710   63.288 1743.422        0.000 2311.251   10.053 2301.198
213.00  3130.514  268.862    0.000  268.862      575.352 1583.954   34.802 1549.152        9.953 2601.792    0.000 2601.792
214.00  3021.244  380.636    0.000  380.636      486.009 1776.071   20.275 1755.796        0.000 2506.971   20.106 2486.865
215.00  3046.619  281.282    0.000  281.282      278.196 2013.597  179.197 1834.400        0.000 2420.722  109.682 2311.041
216.00  2947.902  270.856    0.000  270.856      567.607 1650.953  159.348 1491.605        0.000 2491.993  160.850 2331.144
217.00  3109.143  201.765    0.000  201.765      448.068 1768.565   77.904 1690.661        0.000 2250.831    0.000 2250.831
218.00  3130.128  173.489    0.000  173.489      270.206 1742.053  222.339 1519.715        0.000 2508.382  311.345 2197.037
219.00  3128.288  214.335    0.000  214.335      704.477 1541.733  261.600 1280.133        0.000 2557.047  411.475 2145.572
220.00  2953.002  248.977    0.000  248.977      553.066 1404.509   43.752 1360.756        0.000 2037.594  160.850 1876.745
221.00  3073.595  234.467    0.000  234.467      700.786 1393.042   93.553 1299.489        0.000 2337.176  190.207 2146.969
222.00  3062.435  210.886    0.000  210.886      750.103 1408.059  128.093 1279.966       30.462 2580.280  160.649 2419.631
223.00  2921.236  301.688    0.000  301.688      523.685 1521.727  162.201 1359.527        0.000 2247.503  180.956 2066.547
224.00  2905.972  390.701    0.000  390.701      455.410 1589.631   55.809 1533.822        0.000 2226.299  170.802 2055.497
225.00  2985.285  356.149    0.000  356.149      863.219 1320.216   79.764 1240.452       10.154 2387.453  191.009 2196.444
226.00  3013.684  334.868    0.000  334.868      799.958 1283.323    0.000 1283.323        0.000 2238.755  200.962 2037.793
227.00  2941.437  404.841    0.000  404.841      835.310 1276.597    7.523 1269.074        0.000 2312.664  310.245 2002.420
228.00  2873.748  440.637    0.000  440.637      820.115 1269.016   40.683 1228.333        0.000 2196.743  169.398 2027.345
229.00  3109.625  343.811    0.000  343.811      786.268 1285.061   36.919 1248.143        0.000 2106.266  190.106 1916.160
230.00  3011.900  336.352    0.000  336.352      810.425 1247.266    0.000 1247.266       30.462 1994.858  140.743 1854.115
231.00  3160.340  350.729    0.000  350.729      697.171 1358.616   52.659 1305.957        0.000 2064.842  159.245 1905.597
232.00  3021.867  384.103    0.000  384.103      647.382 1503.192  207.599 1295.593        0.000 2352.146  160.549 2191.598
233.00  3049.924  323.284    0.000  323.284      506.882 1473.107  255.705 1217.402        0.000 1978.473  291.540 1686.933
234.00  3032.541  311.233    0.000  311.233      526.643 1347.440  205.950 1141.489        0.000 2056.391  331.652 1724.739
235.00  3013.372  355.368    0.000  355.368      546.162 1490.927  198.484 1292.443        0.000 1744.644  258.974 1485.669
236.00  3173.616  343.202    0.000  343.202      688.537 1423.686  239.763 1183.923      151.504 2208.306  270.030 1938.276
237.00  3166.480  322.662    0.000  322.662      661.011 1412.711  230.120 1182.591       60.923 2249.614  270.932 1978.682
238.00  3114.624  391.882    0.000  391.882      682.683 1445.769  148.409 1297.359       91.385 2401.919  120.637 2281.282
239.00  3065.051  371.419    0.000  371.419      561.923 1448.319  175.471 1272.848      181.964 2230.511  130.189 2100.322
240.00  3050.875  336.467    0.000  336.467      562.621 1342.593  101.591 1241.002       50.669 2220.162   10.053 2210.109
241.00  3077.822  273.015    0.000  273.015      528.776 1373.557  228.862 1144.695        0.000 2290.526  241.274 2049.252
242.00  3063.406  310.510    0.000  310.510      382.343 1529.100  229.906 1299.195        0.000 2139.040  180.254 1958.786
243.00  3081.492  389.387    0.000  389.387      541.476 1566.817  230.640 1336.178       60.923 2536.023  150.796 2385.227
244.00  2956.724  404.833    0.000  404.833      439.456 1624.328  215.413 1408.914       81.231 2635.860  201.263 2434.596
245.00  2948.328  425.890    0.000  425.890      503.652 1644.889   77.730 1567.160       30.260 2429.671   10.053 2419.618
246.00  3055.676  334.000    0.000  334.000      531.966 1488.778   44.959 1443.819        0.000 2369.136    0.000 2369.136
247.00  3037.322  333.760    0.000  333.760      663.388 1393.347  179.282 1214.064       50.669 2375.984  109.882 2266.102
248.00  3057.690  300.900    0.000  300.900      480.493 1639.367  260.635 1378.732        0.000 2406.343  110.584 2295.759
249.00  3169.932  276.727    0.000  276.727      572.387 1365.768  215.979 1149.789        0.000 2169.087  241.174 1927.913
250.00  3142.301  259.853    0.000  259.853      590.906 1571.006  251.014 1319.992       60.923 2259.381  139.841 2119.540
251.00  3075.519  285.194    0.000  285.194      504.001 1467.519  229.806 1237.713        0.000 2051.760  231.221 1820.538
252.00  2963.360  397.672    0.000  397.672      580.908 1431.734  164.974 1266.760       10.154 2274.846  231.121 2043.725
253.00  3082.582  457.417    0.000  457.417      370.246 1609.135  206.288 1402.848        0.000 1979.380   60.319 1919.062
254.00  3147.046  328.962    0.000  328.962      381.561 1581.569  218.782 1362.787        0.000 2460.333   40.212 2420.120
255.00  3106.018  316.662    0.000  316.662      378.374 1607.288  301.526 1305.762       20.308 2119.024  150.796 1968.228
256.00  3076.016  378.934    0.000  378.934      313.826 1657.702  138.939 1518.763        0.000 2165.876   50.265 2115.610
257.00  3044.166  326.653    0.000  326.653      287.582 1578.880  246.369 1332.511        0.000 2228.707   50.265 2178.442
258.00  2982.652  287.074    0.000  287.074      397.044 1312.801  189.041 1123.760        0.000 1723.231  290.437 1432.794
259.00  3047.244  353.009    0.000  353.009      294.624 1548.409  247.449 1300.959        0.000 1906.698  140.743 1765.955
260.00  2936.208  414.805    0.000  414.805      364.448 1556.016  267.512 1288.504        0.000 2446.158  180.154 2266.004
261.00  3166.009  281.759    0.000  281.759      296.324 1420.508  275.181 1145.327        0.000 1954.967   90.078 1864.890
262.00  3048.651  288.296    0.000  288.296      331.552 1423.982  202.267 1221.715        0.000 1945.709   20.106 1925.603
263.00  2899.133  344.634    0.000  344.634      346.027 1519.791  223.499 1296.292        0.000 2027.136   70.372 1956.765
264.00  2870.547  423.029    0.000  423.029      296.924 1501.450  261.640 1239.811        0.000 1919.063   60.218 1858.845
265.00  2975.954  319.195    0.000  319.195      404.299 1345.503  142.489 1203.014        0.000 2162.344   10.053 2152.291
266.00  3006.756  264.621    0.000  264.621      358.652 1479.481  230.805 1248.676        0.000 1949.516   60.319 1889.197
267.00  2942.979  298.410    0.000  298.410      357.958 1435.016  240.803 1194.213       10.154 2207.800    0.000 2207.800
268.00  2986.826  282.553    0.000  282.553      324.810 1638.178  314.683 1323.495        0.000 2148.269   30.159 2118.109
269.00  3046.494  282.263    0.000  282.263      357.451 1513.901  328.856 1185.046       40.616 1952.136  231.525 1720.611
270.00  3117.946  236.069    0.000  236.069      297.093 1564.030  307.642 1256.389        0.000 2180.158   50.165 2129.993
271.00  2921.489  350.825    9.261  341.564      212.876 1454.234  207.080 1247.154        0.000 1960.375   20.106 1940.269
272.00  3038.332  253.362    0.000  253.362      324.115 1525.561  221.005 1304.557        0.000 1899.169  100.330 1798.839
273.00  3006.341  274.576    0.000  274.576      358.786 1370.170  239.331 1130.839       10.154 1871.717   20.106 1851.611
274.00  3097.394  245.520    0.000  245.520      517.764 1344.383  169.421 1174.962        0.000 2022.011  139.941 1882.070
275.00  3078.247  228.437    0.000  228.437      278.725 1429.180  189.869 1239.311        0.000 1845.783   80.425 1765.358
276.00  3005.436  278.427    0.000  278.427      406.076 1351.720  204.391 1147.329        0.000 2072.166  140.743 1931.422
277.00  2948.899  211.873    0.000  211.873      331.681 1466.142  275.644 1190.498        0.000 1898.857  140.443 1758.414
278.00  3033.047  244.932    0.000  244.932      296.873 1499.889  319.770 1180.119        0.000 1984.099  130.690 1853.409
279.00  3041.491  327.817    0.000  327.817      356.033 1586.601  313.218 1273.383        0.000 2046.049   70.071 1975.978
280.00  2970.610  324.497    0.000  324.497      320.302 1602.269  264.017 1338.252        0.000 2440.722   20.207 2420.515
281.00  2891.655  366.060    0.000  366.060      285.126 1462.816  197.223 1265.593        0.000 1787.771   70.271 1717.500
282.00  2765.152  422.065    0.000  422.065      288.875 1516.123  186.892 1329.232        0.000 2084.846   20.106 2064.740
283.00  2991.021  342.503    0.000  342.503      268.944 1688.804  382.808 1305.996        0.000 2555.826  240.973 2314.853
284.00  3083.839  232.113    0.000  232.113      235.838 1567.353  324.884 1242.469        0.000 2168.091  150.797 2017.294
285.00  2967.552  333.832    0.000  333.832      315.982 1621.378  367.213 1254.165        0.000 2268.018  130.390 2137.627
286.00  2939.332  292.842    0.000  292.842      258.058 1519.901  315.800 1204.101        0.000 1990.232  130.490 1859.742
287.00  3052.419  262.218    0.000  262.218      284.777 1625.073  336.044 1289.029        0.000 1993.667   70.171 1923.495
288.00  2925.632  301.826   16.165  285.662      307.247 1671.478  317.961 1353.517        0.000 2338.179  100.531 2237.648
289.00  2935.502  267.064    0.000  267.064      261.690 1628.534  229.395 1399.138        0.000 2425.657   10.154 2415.503
290.00  2700.358  337.401    0.000  337.401      378.846 1472.189  251.954 1220.235        0.000 2172.112  139.741 2032.371
291.00  2886.933  272.076    0.000  272.076      374.002 1444.775  261.975 1182.799        0.000 2004.724   80.425 1924.299
292.00  2901.171  271.926    0.000  271.926      235.658 1575.340  299.886 1275.455        0.000 2095.299   70.271 2025.028
293.00  2997.506  246.979    0.000  246.979      273.536 1393.210  247.847 1145.363       10.154 1805.871   10.154 1795.717
294.00  3010.218  290.466    0.000  290.466      317.460 1462.785  285.788 1176.997        0.000 1947.510   60.319 1887.192
295.00  2928.571  294.689    0.000  294.689      355.713 1607.287  223.245 1384.042        0.000 2378.700   10.053 2368.647
296.00  2937.251  273.512    0.000  273.512      395.277 1593.768  274.084 1319.684        0.000 2238.864  150.496 2088.368
297.00  3058.826  274.829    0.000  274.829      372.930 1576.534  296.997 1279.537       20.308 2488.479  230.118 2258.361
298.00  2992.733  313.307    0.000  313.307      451.141 1509.693  185.686 1324.007        0.000 2370.875   70.273 2300.603
299.00  3043.612  275.446    0.000  275.446      463.155 1449.716  228.255 1221.461        0.000 2183.975  251.429 1932.546
300.00  2949.064  250.162    0.000  250.162      402.497 1542.721  258.220 1284.500        0.000 2012.068  210.413 1801.655
301.00  2946.451  261.990    0.000  261.990      307.517 1582.766  278.206 1304.561       10.154 2170.713  179.151 1991.563
302.00  3022.488  222.537    0.000  222.537      293.159 1651.004  316.496 1334.507       10.154 2062.636  279.581 1783.055
303.00  2937.987  339.601    0.000  339.601      275.736 1773.109  288.883 1484.226        0.000 1956.074  109.481 1846.593
304.00  2981.062  229.941    0.000  229.941      404.998 1524.443  247.846 1276.597        0.000 1810.098  160.852 1649.246
305.00  2944.860  283.418    0.000  283.418      373.314 1582.405  283.729 1298.675       40.616 2229.319  180.556 2048.763
306.00  3002.603  216.694    0.000  216.694      366.696 1550.236  293.369 1256.866       10.154 2495.726   70.372 2425.355
307.00  3021.185  270.565    0.000  270.565      517.060 1508.435  251.566 1256.869       50.769 2541.769  130.893 2410.876
308.00  2923.403  260.211    0.000  260.211      362.980 1500.921  256.621 1244.300        0.000 2385.831  110.584 2275.247
309.00  3119.648  213.469    0.000  213.469      431.247 1618.950  236.308 1382.642        0.000 2148.091   40.112 2107.978
310.00  3063.753  202.545    0.000  202.545      434.066 1303.676  201.197 1102.479       71.077 1832.407  130.490 1701.918
311.00  3100.653  177.109    0.000  177.109      405.176 1507.523  248.837 1258.686       60.923 1960.792   80.024 1880.768
312.00  3027.774  143.187    0.000  143.187      515.242 1465.898  384.245 1081.653        0.000 2200.562  299.788 1900.775
313.00  3217.491  182.117    0.000  182.117      393.588 1579.281  411.358 1167.923        0.000 2150.597  140.242 2010.355
314.00  3098.105  221.336    0.000  221.336      554.411 1400.411  371.243 1029.169        0.000 2018.905  279.481 1739.423
315.00  2996.351  268.948    0.000  268.948      559.132 1351.365  239.324 1112.042        0.000 2243.690  241.174 2002.516
316.00  2961.182  225.655    0.000  225.655      341.324 1652.219  307.455 1344.765       81.231 2220.768  130.289 2090.479
317.00  3000.899  237.982    0.000  237.982      395.576 1433.906  289.874 1144.032        0.000 2261.585  190.708 2070.877
318.00  3009.095  187.176    0.000  187.176      461.983 1159.702  258.000  901.702       10.154 1353.670  160.850 1192.821
319.00  3234.217  245.231    0.000  245.231      528.206 1429.747  297.468 1132.279        0.000 2284.899  180.655 2104.244
320.00  3137.261  229.917    0.000  229.917      399.653 1336.210  296.583 1039.627        0.000 1899.376  248.820 1650.556
321.00  3021.370  336.379    0.000  336.379      238.863 1389.676  252.134 1137.542        0.000 1617.882   90.177 1527.705
322.00  3070.693  265.554    0.000  265.554      413.479 1499.328  310.495 1188.833       10.154 2115.505  129.587 1985.918
323.00  2981.134  277.539    0.000  277.539      385.980 1124.386  220.955  903.431       10.154 1535.433  190.708 1344.725
324.00  3119.544  221.715    0.000  221.715      422.194 1247.629  191.043 1056.586        0.000 1615.350  110.584 1504.766
325.00  2983.697  269.807    0.000  269.807      239.808 1521.688  315.511 1206.178        0.000 1882.472  230.218 1652.254
326.00  2978.520  237.000    0.000  237.000      314.644 1368.263  411.742  956.521        0.000 1542.574  291.440 1251.135
327.00  3165.895  244.745    0.000  244.745      290.129 1425.198  471.352  953.847        0.000 2114.202  550.814 1563.387
328.00  3132.391  200.633    0.000  200.633      374.614 1399.302  384.550 1014.752        0.000 1900.568  450.584 1449.984
329.00  3150.935  194.044    0.000  194.044      363.714 1484.709  425.217 1059.492        0.000 2154.305  512.106 1642.199
330.00  3214.689  163.408    0.000  163.408      441.868 1286.053  349.851  936.203        0.000 1877.054  507.995 1369.059
331.00  3142.802  142.938    0.000  142.938      337.383 1351.835  521.732  830.103        0.000 1980.296  209.511 1770.785
332.00  3199.116  160.753    4.214  156.539      295.583 1700.202  607.370 1092.832        0.000 2351.560  500.048 1851.512
333.00  3117.030  159.517    0.000  159.517      232.937 1515.646  543.350  972.296        0.000 1738.917  330.148 1408.770
334.00  3241.412  138.370    3.114  135.256      265.971 1547.150  669.255  877.895        0.000 1726.761  378.207 1348.554
335.00  3227.464  122.444    0.000  122.444      301.808 1453.673  477.019  976.654        0.000 1964.601  381.617 1582.985
336.00  3385.846   97.818    0.000   97.818      349.540 1505.354  609.746  895.607        0.000 1941.389  421.328 1520.061
337.00  3319.820  128.437   23.198  105.240      422.600 1370.615  565.878  804.736        0.000 1870.014  529.106 1340.909
338.00  3350.999  136.510    0.000  136.510      470.933 1561.737  623.808  937.929        0.000 2199.860  618.679 1581.181
339.00  3351.054  122.177    0.000  122.177      495.064 1540.363  419.138 1121.226        0.000 2301.799  471.292 1830.506
340.00  3230.899  129.645    0.000  129.645      382.530 1483.749  495.887  987.862        0.000 2021.514  389.764 1631.749
341.00  3271.302  118.736    0.000  118.736      453.205 1538.122  582.641  955.481        0.000 2183.565  602.587 1580.978
342.00  3466.124   80.613    0.000   80.613      616.396 1538.376  505.907 1032.469        0.000 2485.862  481.847 2004.015
343.00  3397.412  144.902    0.000  144.902      621.598 1484.485  370.678 1113.807        0.000 2342.712  399.517 1943.196
344.00  3429.316  147.338    0.000  147.338      682.338 1550.036  520.247 1029.788        0.000 2626.603  632.242 1994.361
345.00  3327.315  185.173    0.000  185.173      643.908 1742.091  477.195 1264.896        0.000 2633.648  270.030 2363.618
346.00  3307.318  161.424    0.000  161.424      544.999 1500.253  380.229 1120.024        0.000 2120.342  290.236 1830.106
347.00  3355.765  135.637    0.000  135.637      466.483 1366.866  341.401 1025.465        0.000 1531.513  160.850 1370.663
348.00  3386.853  181.723    0.000  181.723      409.315 1564.484  271.749 1292.735        0.000 1963.895  130.690 1833.205
349.00  3215.268  249.138    0.000  249.138      371.969 1447.952  265.352 1182.601        0.000 1859.553  170.903 1688.650
350.00  3271.753  236.099    0.000  236.099      451.628 1414.787  341.397 1073.391        0.000 2362.711  201.062 2161.649
351.00  3177.018  258.150    0.000  258.150      349.832 1530.427  339.675 1190.753        0.000 2271.732  271.133 2000.599
352.00  3485.846  188.001    0.000  188.001      430.840 1592.209  406.950 1185.259        0.000 2320.292  339.900 1980.392
353.00  3334.151  308.583    4.397  304.186      358.990 1673.945  343.399 1330.547        0.000 2397.707  190.207 2207.500
354.00  3419.948  196.972   27.222  169.750      503.747 1578.396  490.679 1087.717        0.000 2169.788  571.023 1598.765
355.00  3390.893  194.285    0.000  194.285      457.569 1666.220  432.458 1233.762        0.000 2419.518  399.717 2019.801
356.00  3514.602  202.816    0.183  202.633      528.811 1653.079  438.343 1214.736        0.000 2790.784  469.387 2321.397
357.00  3384.904  197.703    0.000  197.703      470.627 1555.649  377.412 1178.237        0.000 2175.315  180.254 1995.061
358.00  3188.397  222.861    0.000  222.861      424.234 1707.582  405.697 1301.885        0.000 2287.211  210.314 2076.897
359.00  3053.912  276.712    0.000  276.712      253.420 1591.932  367.167 1224.765       50.769 2254.839  230.720 2024.119
360.00  3285.511  193.791    0.000  193.791      266.868 1826.560  464.259 1362.300        0.000 2743.329  380.714 2362.615
361.00  3224.941  237.936    0.000  237.936      360.034 1505.485  301.323 1204.162        0.000 2369.957  340.401 2029.555
362.00  3314.764  238.633    0.000  238.633      365.800 1636.592  437.204 1199.388        0.000 2091.476  239.570 1851.906
363.00  3213.059  269.116    0.000  269.116      406.769 1523.385  285.719 1237.666        0.000 2193.115  181.158 2011.957
364.00  3268.164  213.719    0.000  213.719      386.667 1603.292  352.029 1251.264        0.000 2384.519  160.850 2223.669
365.00  3248.343  200.761    0.000  200.761      450.777 1519.393  363.541 1155.851        0.000 2372.961  320.195 2052.767
366.00  3412.387  235.431    0.000  235.431      438.633 1520.347  181.441 1338.906        0.000 2359.701  191.009 2168.692
367.00  3183.061  298.322    0.000  298.322      377.152 1610.148  311.404 1298.745        0.000 2342.907   80.224 2262.683
368.00  3241.106  186.413    0.000  186.413      411.803 1624.519  316.163 1308.356        0.000 2137.434  259.275 1878.159
369.00  3225.645  198.358    0.000  198.358      520.410 1404.816  253.733 1151.084        0.000 2036.000  329.649 1706.352
370.00  3317.824  251.479    0.000  251.479      400.644 1484.176  328.350 1155.826        0.000 2139.747  159.847 1979.900
371.00  3157.340  209.492    0.000  209.492      365.516 1385.482  283.815 1101.666        0.000 2071.674  130.389 1941.285
372.00  3278.267  258.574    0.000  258.574      540.531 1140.039  263.326  876.713        0.000 1552.121  150.496 1401.626
373.00  3250.399  293.235    0.000  293.235      406.203 1451.076  441.100 1009.976        0.000 1813.810  311.647 1502.163
374.00  3097.133  342.093    0.000  342.093      352.951 1558.839  411.995 1146.844        0.000 2151.902  280.985 1870.916
375.00  3280.051  231.069    0.000  231.069      316.884 1605.861  305.515 1300.346        0.000 2162.855  160.850 2002.006
376.00  3301.935  218.713    0.000  218.713      347.194 1449.016  345.338 1103.678        0.000 2119.732  420.325 1699.407
377.00  3207.222  207.760    0.000  207.760      350.366 1471.711  248.194 1223.517        0.000 2042.215  240.071 1802.144
378.00  3101.067  201.232    0.000  201.232      306.851 1512.719  341.782 1170.937        0.000 1914.235  560.969 1353.266
379.00  3243.553  181.435    0.000  181.435      527.989 1393.756  289.823 1103.933        0.000 2048.449  629.735 1418.714
380.00  3244.322  156.526    0.000  156.526      409.928 1398.351  312.962 1085.389        0.000 1523.174  160.448 1362.725
381.00  3182.912  208.783    0.000  208.783      515.381 1335.892  201.725 1134.166        0.000 1844.177  159.646 1684.531
382.00  3339.284  188.148    0.000  188.148      274.315 1490.298  409.704 1080.594        0.000 1786.063  171.003 1615.059
383.00  3332.068  191.723    0.000  191.723      441.101 1441.234  275.785 1165.449        0.000 1815.116   59.717 1755.400
384.00  3190.427  181.738    0.000  181.738      302.673 1474.099  165.967 1308.132        0.000 1673.065    0.000 1673.065
385.00  3178.304  208.808    0.000  208.808      270.297 1537.959  262.509 1275.450        0.000 1964.608   40.112 1924.496
386.00  3260.143  232.996    0.000  232.996      360.911 1639.794  282.564 1357.229        0.000 2245.798  209.410 2036.388
387.00  3241.475  184.233    0.000  184.233      231.211 1499.288  342.829 1156.459        0.000 1807.771  240.172 1567.600
388.00  3096.070  272.009    0.000  272.009      438.106 1481.651  330.984 1150.667        0.000 2162.246  631.239 1531.007
389.00  2995.921  339.703    0.000  339.703      350.715 1626.509  335.176 1291.333        0.000 2304.014  480.042 1823.972
390.00  3148.489  285.546    0.000  285.546      336.995 1727.769  307.889 1419.879        0.000 1989.030  409.971 1579.059
391.00  3320.454  283.521    0.000  283.521      541.911 1485.887  354.587 1131.299        0.000 2007.830  580.272 1427.558
392.00  3115.696  355.039    0.000  355.039      689.766 1225.575  143.180 1082.395        0.000 2035.080  440.230 1594.850
393.00  3071.488  345.286    0.000  345.286      486.145 1321.467  351.342  970.126        0.000 1845.978  410.071 1435.907
394.00  3141.048  378.769    0.000  378.769      678.114 1437.537  332.463 1105.075        0.000 2132.911  369.659 1763.252
395.00  3198.160  305.470    0.000  305.470      567.834 1395.805  193.463 1202.342        0.000 1984.323   50.265 1934.057
396.00  3076.112  349.420    0.000  349.420      423.258 1489.023  366.399 1122.624        0.000 2474.318  160.348 2313.969
397.00  3202.795  309.338    0.000  309.338      410.151 1715.918  345.588 1370.331        0.000 2352.761   90.378 2262.384
398.00  3108.100  288.301    0.000  288.301      386.246 1624.625  379.923 1244.701        0.000 2309.936  149.493 2160.443
399.00  3222.727  273.257    0.000  273.257      519.773 1579.367  373.491 1205.876        0.000 2288.423  399.416 1889.006
400.00  3182.747  340.341    0.000  340.341      527.232 1557.466  360.353 1197.113        0.000 2466.480  587.216 1879.264
401.00  3224.012  224.220    0.000  224.220      355.058 1684.414  634.004 1050.411        0.000 2210.507  742.330 1468.178
402.00  3168.451  282.065    0.000  282.065      359.951 1675.469  491.738 1183.731        0.000 2489.690  330.851 2158.839
403.00  3110.145  367.702    7.878  359.824      237.553 1800.252  586.115 1214.137        0.000 2383.130  779.830 1603.300
404.00  3212.094  210.983    0.000  210.983      291.393 1792.150  587.667 1204.483        0.000 2390.462  579.070 1811.392
405.00  3273.777  270.727    0.000  270.727      578.195 1457.357  479.969  977.388        0.000 2427.765  449.182 1978.583
406.00  3199.350  291.698    0.000  291.698      330.846 1597.514  469.286 1128.228        0.000 2050.963  311.145 1739.818
407.00  3279.226  351.604    0.000  351.604      329.961 1544.815  514.370 1030.445        0.000 2075.597  411.575 1664.022
408.00  3186.155  246.655    0.000  246.655      257.059 1779.930  495.500 1284.430        0.000 2221.280  278.679 1942.601
409.00  3134.152  317.466    0.000  317.466      363.059 1690.721  518.480 1172.240        0.000 2271.525  351.558 1919.967
410.00  3102.952  283.272    0.000  283.272      389.831 1519.803  362.759 1157.044        0.000 1836.126  200.761 1635.365
411.00  3298.713  295.376    0.000  295.376      353.510 1639.581  487.229 1152.352        0.000 2097.208  170.903 1926.306
412.00  3152.295  216.805    0.000  216.805      266.056 1730.080  578.276 1151.804        0.000 1963.511  280.385 1683.126
413.00  3092.513  237.343    0.000  237.343      370.195 1588.085  437.546 1150.539        0.000 2080.815  330.752 1750.063
414.00  2993.937  312.594    0.000  312.594      314.261 1704.938  470.129 1234.809        0.000 2170.214  320.501 1849.713
415.00  3224.007  278.556    0.000  278.556      285.941 1797.193  556.000 1241.193        0.000 2467.461  439.930 2027.531
416.00  3114.194  255.958    0.000  255.958      273.797 1872.408  437.558 1434.850        0.000 2403.639  159.546 2244.093
417.00  3195.858  297.792    0.000  297.792      297.655 1920.200  407.588 1512.612        0.000 2352.353  221.168 2131.185
418.00  3349.550  246.230    0.000  246.230      224.118 1796.922  410.458 1386.464        0.000 2298.381  220.166 2078.214
419.00  3182.465  247.417    0.000  247.417      252.124 1690.545  362.071 1328.474        0.000 2342.297   50.065 2292.231
420.00  3098.667  260.851    0.000  260.851      280.450 1786.110  425.972 1360.138        0.000 2331.654  200.562 2131.093
421.00  3232.106  210.303    0.000  210.303      313.909 1737.031  368.500 1368.531        0.000 2220.459  211.217 2009.242
422.00  3294.825  232.723    0.000  232.723      313.134 1789.895  388.820 1401.075        0.000 2258.060  160.749 2097.311
423.00  3253.347  257.703    0.000  257.703      219.449 1772.284  315.816 1456.468        0.000 2034.685  199.056 1835.628
424.00  3205.606  253.792    0.000  253.792      334.836 1775.981  391.978 1384.003        0.000 2409.659  260.478 2149.181
425.00  3284.539  227.848    0.000  227.848      388.095 1741.563  373.906 1367.657        0.000 2253.227  390.567 1862.660
426.00  3103.314  228.274    0.000  228.274      265.102 1667.700  382.226 1285.473        0.000 1866.894  229.316 1637.578
427.00  3168.437  228.387    1.099  227.288      199.904 1862.523  442.223 1420.300        0.000 2440.521  470.794 1969.727
428.00  3114.654  222.466    0.000  222.466      221.780 1700.437  462.810 1237.627        0.000 2015.884  390.869 1625.015
429.00  3198.315  173.733    6.305  167.427      302.980 1659.130  477.105 1182.025        0.000 2194.526  460.537 1733.989
430.00  3088.271  246.342    0.000  246.342      216.548 1618.158  416.420 1201.738        0.000 2065.647  399.115 1666.531
431.00  3248.662  208.492    0.000  208.492      236.990 1727.171  389.306 1337.865        0.000 1957.162  200.159 1757.003
432.00  3164.641  217.062    0.000  217.062      163.978 1643.358  451.391 1191.966        0.000 1997.081  318.792 1678.290
433.00  3347.437  262.299   18.128  244.171      182.305 1632.244  421.031 1211.213        0.000 1909.409  321.299 1588.110
434.00  3188.299  267.892    0.000  267.892      280.411 1784.271  499.892 1284.379        0.000 1977.379  491.801 1485.578
435.00  3364.420  230.883    0.000  230.883      132.332 1589.442  443.527 1145.916        0.000 1659.895  129.888 1530.007
436.00  3292.935  277.880   16.272  261.609      166.362 1600.725  451.076 1149.650        0.000 1806.168  419.924 1386.244
437.00  3176.863  266.724    0.000  266.724      170.940 1503.702  447.232 1056.469        0.000 1804.861  510.301 1294.560
438.00  3276.270  214.944    9.976  204.968      291.739 1577.571  445.469 1132.102        0.000 2075.303  430.881 1644.423
439.00  3291.037  288.137    2.016  286.122      284.257 1542.028  364.879 1177.149        0.000 1627.323  181.058 1446.265
440.00  3270.278  249.469    0.000  249.469      259.353 1476.845  394.033 1082.813        0.000 1989.349  129.789 1859.560
441.00  3330.215  243.486    0.000  243.486      375.683 1455.493  378.233 1077.260        0.000 1922.073  220.767 1701.306
442.00  3346.862  148.407    0.000  148.407      570.804 1160.464  419.019  741.444        0.000 1575.652  540.263 1035.389
443.00  3377.584  148.625    0.000  148.625      604.320 1479.218  523.672  955.546        0.000 2310.749  431.583 1879.166
444.00  3295.649  231.960    0.000  231.960      463.760 1532.303  405.739 1126.564        0.000 2062.830  370.160 1692.671
445.00  3352.669  221.026    1.466  219.560      596.997 1345.542  343.219 1002.324        0.000 1873.223  351.257 1521.966
446.00  3403.473  252.082    0.000  252.082      653.281 1262.303  345.003  917.300        0.000 1774.899  649.541 1125.358
447.00  3256.906  276.008    0.000  276.008      709.836 1073.870  220.490  853.380        0.000 2126.764  409.971 1716.794
448.00  3213.155  338.985    0.000  338.985      604.296 1326.504  370.928  955.576        0.000 2038.895  883.272 1155.623
449.00  3470.124  256.506    0.000  256.506      547.884 1614.180  730.407  883.773        0.000 2273.741 1069.866 1203.876
450.00  3349.760  312.332    0.000  312.332      490.598 1346.275  557.784  788.490        0.000 2073.191  928.923 1144.268
451.00  3329.571  283.327    0.000  283.327      591.352 1464.942  675.714  789.228        0.000 2297.174  943.695 1353.480
452.00  3250.981  248.183    0.000  248.183      483.636 1486.437  653.374  833.063        0.000 2462.854  860.355 1602.499
453.00  3402.194  247.984    0.000  247.984      480.882 1407.919  613.380  794.540        0.000 2024.832  651.952 1372.879
454.00  3295.226  245.984    0.000  245.984      582.825 1298.015  428.733  869.282        0.000 1912.731  600.679 1312.052
455.00  3233.655  203.600    0.000  203.600      680.988 1317.251  468.424  848.827        0.000 2326.118  659.293 1666.825
456.00  3407.297  186.440    0.000  186.440      479.959 1589.531  574.173 1015.358        0.000 2514.419  721.015 1793.404
457.00  3217.636  310.890    0.000  310.890      474.552 1382.888  499.290  883.598        0.000 2064.839  471.493 1593.346
458.00  3443.705  222.310    0.000  222.310      654.155 1231.218  360.731  870.487        0.000 2114.096  630.036 1484.060
459.00  3449.299  217.234    0.000  217.234      688.224 1307.871  434.355  873.516        0.000 2022.117  509.800 1512.318
460.00  3355.207  277.408    0.000  277.408      591.439 1386.439  479.190  907.249        0.000 2214.129  571.121 1643.007
461.00  3244.583  246.278    0.000  246.278      555.094 1537.438  595.444  941.995        0.000 2110.887  440.732 1670.155
462.00  3220.759  245.962    0.000  245.962      600.937 1435.823  563.136  872.687        0.000 2447.761 1001.500 1446.261
463.00  3245.625  212.017    0.000  212.017      498.945 1729.438  469.890 1259.548        0.000 2263.194  671.556 1591.638
464.00  3304.372  215.460    0.000  215.460      519.522 1612.238  676.120  936.118        0.000 2035.684  822.050 1213.634
465.00  3408.868  216.562    0.000  216.562      329.078 1685.935  624.743 1061.191        0.000 2276.155  781.133 1495.022
466.00  3245.091  293.544    0.000  293.544      274.882 1720.202  585.455 1134.747        0.000 2089.879  620.485 1469.394
467.00  3225.274  348.065    0.000  348.065      343.521 1754.522  620.951 1133.572        0.000 2053.582  610.733 1442.849
468.00  3204.546  331.284    0.000  331.284      384.073 1795.860  538.327 1257.533        0.000 2105.960  550.313 1555.647
469.00  3259.563  245.586    0.000  245.586      425.011 1710.796  728.423  982.373        0.000 2194.224  869.505 1324.719
470.00  3272.616  233.150    1.649  231.501      243.016 1788.920  773.863 1015.057        0.000 1789.477  781.841 1007.636
471.00  3176.732  313.730    5.497  308.234      375.772 1654.134  679.840  974.294        0.000 2145.472  860.160 1285.312
472.00  3114.875  303.162   28.875  274.287      371.579 1642.981  620.424 1022.557        0.000 2405.145  792.695 1612.450
473.00  3160.837  318.886    0.000  318.886      312.257 1734.480  560.210 1174.269        0.000 2193.917  630.839 1563.078
474.00  3212.548  355.729    0.000  355.729      292.386 1777.147  679.707 1097.440        0.000 2112.695  691.160 1421.535
475.00  2963.381  420.758    0.000  420.758      163.625 1808.387  604.132 1204.255        0.000 2162.455  550.012 1612.443
476.00  3074.371  449.188   31.073  418.116      150.324 1882.486  635.304 1247.182        0.000 1995.174  411.177 1583.997
477.00  3008.162  467.705   32.722  434.982      185.808 1771.142  454.381 1316.761        0.000 2252.341  180.053 2072.288
478.00  3025.421  412.117    6.413  405.704      360.948 1610.451  454.243 1156.208        0.000 1555.032  200.761 1354.271
479.00  3073.399  433.527   33.908  399.618      241.585 1630.311  354.124 1276.187        0.000 1939.483   19.906 1919.577
480.00  3136.702  420.889   30.821  390.068      277.429 1750.066  502.145 1247.921        0.000 2343.114  130.089 2213.025
481.00  2965.748  402.769   15.579  387.190      444.269 1503.939  636.169  867.770        0.000 1832.913  299.788 1533.125
482.00  3095.989  353.508   16.474  337.034      424.062 1484.654  527.002  957.652        0.000 1990.343  400.620 1589.723
483.00  3061.368  347.703   28.962  318.740      333.882 1677.272  528.856 1148.417        0.000 1903.377  291.440 1611.938
484.00  3063.408  336.749    9.217  327.532      364.455 1553.389  447.757 1105.633        0.000 1684.219  160.649 1523.570
485.00  3187.490  325.626   32.921  292.705      389.741 1581.529  539.496 1042.034        0.000 2270.930  340.802 1930.128
486.00  3239.545  296.058    4.031  292.027      398.246 1550.771  557.153  993.617        0.000 2337.998  540.064 1797.934
487.00  3078.340  422.929    0.000  422.929      485.947 1505.759  528.256  977.503        0.000 2408.871  480.343 1928.528
488.00  3204.669  302.960    0.000  302.960      510.668 1336.244  514.210  822.034        0.000 2081.030  511.107 1569.923
489.00  3283.968  369.907    4.214  365.693      526.484 1518.256  614.731  903.525        0.000 2287.432  610.434 1676.998
490.00  3225.061  371.708    5.863  365.845      421.459 1503.033  517.829  985.203        0.000 2113.392  421.428 1691.964
491.00  3140.979  418.172    9.646  408.526      253.597 1792.914  353.201 1439.713        0.000 1994.165   60.319 1933.847
492.00  3142.624  362.838   13.403  349.435      278.472 1805.920  468.381 1337.540        0.000 1863.675  191.010 1672.665
493.00  3198.277  352.307    6.596  345.711      398.645 1902.679  689.000 1213.679        0.000 2335.271  660.496 1674.774
494.00  3354.300  285.022    0.000  285.022      333.109 1718.430  433.501 1284.929        0.000 1911.132  310.845 1600.288
495.00  3259.268  305.536    0.000  305.536      402.726 1529.351  399.000 1130.350        0.000 1780.038  339.800 1440.238
496.00  3143.721  383.121    0.000  383.121      331.512 1678.387  336.871 1341.517        0.000 1901.074   70.372 1830.703
497.00  3260.708  332.281    0.000  332.281      291.213 1704.050  290.515 1413.535        0.000 2209.905  150.395 2059.509
498.00  3130.409  398.818    8.978  389.840      353.939 1493.484  341.706 1151.779        0.000 1924.693  180.555 1744.138
499.00  3186.847  390.236   17.223  373.013      346.071 1678.615  418.060 1260.555        9.953 1959.788  189.805 1769.983
500.00  3120.251  426.704    0.000  426.704      247.070 1630.584  391.083 1239.501        0.000 2199.859  190.808 2009.051
501.00  3082.622  464.117    0.000  464.117      279.636 1701.823  399.500 1302.322        0.000 2247.511  220.867 2026.644
502.00  2986.083  472.217    0.000  472.217      232.589 1698.847  373.924 1324.923        0.000 2347.644  199.658 2147.986
503.00  3084.305  460.069    0.000  460.069      267.434 1669.954  443.270 1226.684        0.000 2014.378  349.652 1664.726
504.00  3035.564  335.531    0.197  335.333      206.619 1695.606  320.394 1375.211        0.000 1649.940  160.649 1489.291
505.00  2951.739  463.189   17.136  446.054      236.610 1611.296  399.427 1211.869        0.000 2020.409  160.047 1860.362
506.00  2988.124  442.224   16.990  425.234      249.204 1540.069  237.427 1302.642        0.000 1580.582   40.212 1540.370
507.00  3174.295  381.263    0.000  381.263      361.296 1604.063  413.642 1190.421        0.000 2178.246  270.030 1908.216
508.00  3055.163  401.727   10.752  390.975      238.681 1588.299  324.027 1264.272        0.000 1889.712   69.770 1819.942
509.00  3159.181  441.140   33.072  408.069      297.350 1519.474  321.568 1197.907        0.000 1802.156   90.077 1712.079
510.00  3149.524  395.084   14.384  380.700      154.639 1713.575  358.172 1355.403        0.000 1945.714  301.092 1644.622
511.00  2982.967  485.692    0.000  485.692      192.620 1614.273  299.081 1315.192        0.000 1776.315  180.254 1596.060
512.00  2936.641  462.201    6.896  455.304      223.944 1428.368  263.929 1164.438        0.000 1869.605   90.077 1779.529
513.00  3037.105  487.504   33.778  453.725      242.837 1598.971  512.684 1086.287        0.000 1601.082  250.926 1350.156
514.00  3133.628  427.025    0.000  427.025      269.976 1387.254  392.161  995.093        0.000 1533.422  260.479 1272.943
515.00  3116.931  398.236   42.749  355.487      188.622 1649.014  386.022 1262.992        0.000 1663.108  279.080 1384.028
516.00  3157.526  418.017   29.680  388.338      201.548 1407.302  486.324  920.978        0.000 1451.688  290.437 1161.251
517.00  3146.168  422.930    2.748  420.182      192.775 1585.971  487.403 1098.568        0.000 2051.063  398.815 1652.248
518.00  3138.647  362.195    0.000  362.195      293.726 1456.741  590.819  865.922        0.000 1591.234  321.701 1269.533
519.00  2989.129  419.327    9.710  409.617      202.720 1533.121  569.512  963.608        0.000 1860.866  429.876 1430.990
520.00  3221.351  243.935    0.000  243.935      317.851 1449.004  481.657  967.347        0.000 1870.815  410.171 1460.644
521.00  3245.037  286.554    0.000  286.554      215.479 1575.895  575.255 1000.640        0.000 1708.156  559.366 1148.790
522.00  3371.159  232.990   14.657  218.332      438.804 1418.805  427.308  991.497        0.000 1790.886  150.797 1640.090
523.00  3307.508  245.122    2.198  242.924      328.896 1714.085  691.796 1022.289        0.000 2252.930  401.121 1851.809
524.00  3342.805  217.653    0.000  217.653      272.875 1513.725  538.859  974.865        0.000 2018.497  199.959 1818.538
525.00  3188.643  172.358    0.000  172.358      249.461 1457.433  565.396  892.037        0.000 1669.849  359.906 1309.944
526.00  3549.969  105.613    0.000  105.613      344.439 1439.667  527.097  912.570        0.000 1938.879  439.027 1499.852
527.00  3204.742  242.902    0.000  242.902      183.689 1590.133  514.030 1076.104        0.000 2172.303  460.136 1712.167
528.00  3262.390  299.571    0.000  299.571      176.817 1368.313  351.261 1017.052        0.000 1353.771  210.914 1142.857
529.00  3423.869  226.366    0.000  226.366      146.850 1739.564  477.938 1261.626        0.000 1827.387  309.741 1517.647
530.00  3261.544  220.714    0.000  220.714      128.776 1769.113  469.755 1299.358        0.000 1833.109  210.012 1623.097
531.00  3212.816  209.345    2.199  207.146      331.812 1298.189  455.144  843.045        0.000 1392.074  220.767 1171.307
532.00  3370.068  151.295    0.000  151.295      144.724 1524.094  453.423 1070.671        0.000 1797.232  268.927 1528.306
533.00  3310.417  157.701    0.000  157.701      144.657 1481.660  385.558 1096.102        0.000 1691.469   89.676 1601.794
534.00  3394.093  113.224    0.000  113.224      118.066 1582.731  440.411 1142.320        0.000 1844.575  210.112 1634.463
535.00  3235.580  156.965    0.000  156.965      224.841 1602.975  444.434 1158.541        0.000 1899.866  438.024 1461.842
536.00  3099.292  243.807    0.000  243.807      286.360 1526.322  415.717 1110.605        0.000 2343.809  321.499 2022.310
537.00  3234.883  262.377    0.000  262.377      304.409 1537.306  419.404 1117.902        0.000 2302.896  470.289 1832.607
538.00  3302.738  175.520    0.000  175.520      495.763 1295.429  381.527  913.902        0.000 1752.787  160.349 1592.439
539.00  3303.029  195.876    0.000  195.876      321.295 1536.629  448.536 1088.093        0.000 1770.683  169.900 1600.784
540.00  3340.765  171.583    0.000  171.583      128.223 1782.128  390.654 1391.474        0.000 1814.610  209.711 1604.899
541.00  3359.938  171.568    0.000  171.568      119.321 1741.282  291.867 1449.415        0.000 1928.017    0.000 1928.017
542.00  3292.634  276.440    0.000  276.440      222.163 1772.151  441.544 1330.607        0.000 2121.245  269.729 1851.516
543.00  3320.386  212.152    0.000  212.152      162.680 1810.075  494.316 1315.758        0.000 2044.222  240.973 1803.248
544.00  3272.388  291.000    0.000  291.000      236.701 1745.099  458.008 1287.091        0.000 2056.306  170.301 1886.004
545.00  3189.493  228.186    0.000  228.186      253.706 1544.416  379.980 1164.436        0.000 1716.707   60.018 1656.689
546.00  3023.395  292.891    0.000  292.891      111.412 1804.889  378.265 1426.624        0.000 2084.438  120.637 1963.801
547.00  3079.447  419.335    4.519  414.816      122.823 1833.797  457.090 1376.706        0.000 2167.395  130.791 2036.604
548.00  3131.948  255.657    0.000  255.657      150.537 1641.068  369.539 1271.529        0.000 2079.521   70.372 2009.149
549.00  3132.815  322.215    0.000  322.215      133.890 1597.617  298.214 1299.403        0.000 1629.734  100.330 1529.403
550.00  3160.438  334.003    0.000  334.003       80.543 1759.513  330.713 1428.801        0.000 1852.112  110.584 1741.528
551.00  3110.834  295.088    0.000  295.088      119.618 1773.054  372.560 1400.494        0.000 2030.860  170.903 1859.957
552.00  3307.569  198.416    0.000  198.416      116.379 1656.802  403.749 1253.052        0.000 1699.808   99.528 1600.280
553.00  3177.636  213.824    0.000  213.824      138.605 1726.766  394.701 1332.065        0.000 2118.326   70.372 2047.954
554.00  3159.548  196.368    0.000  196.368      196.449 1712.335  367.602 1344.733        0.000 2075.794  231.224 1844.570
555.00  3078.819  249.607    0.000  249.607      265.725 1673.679  275.575 1398.104        0.000 2708.459   99.528 2608.931
556.00  3180.296  228.244    0.000  228.244      216.990 1737.248  270.602 1466.646        0.000 2205.399   29.858 2175.540
557.00  3070.282  272.572    0.000  272.572      256.323 1535.785  161.901 1373.884        0.000 2119.028    0.000 2119.028
558.00  3033.196  339.417    0.000  339.417      193.161 1780.091  288.877 1491.215        0.000 1833.510   60.319 1773.192
559.00  3274.091  327.293    0.000  327.293      274.434 1641.306  208.987 1432.319       10.053 2114.090    0.000 2114.090
560.00  3024.603  345.084    0.000  345.084      263.844 1715.830  121.779 1594.051        0.000 2004.911    0.000 2004.911
561.00  3125.561  258.640    0.000  258.640      254.943 1689.218  195.090 1494.128        0.000 2238.961   70.372 2168.590
562.00  3098.469  194.230    0.000  194.230      359.940 1567.575  339.158 1228.417        0.000 2140.950  141.550 1999.401
563.00  3075.348  321.625    0.000  321.625      416.460 1418.149  265.516 1152.633        0.000 1715.277  271.434 1443.843
564.00  3082.648  343.830    0.000  343.830      321.734 1536.506  191.560 1344.945        0.000 1930.736  110.183 1820.553
565.00  3067.439  319.488    0.000  319.488      367.506 1668.224  409.972 1258.252        0.000 2130.385  349.151 1781.234
566.00  3144.979  280.055    0.000  280.055      290.303 1836.542  364.952 1471.591        0.000 2533.515  160.749 2372.766
567.00  2979.907  352.177    0.000  352.177      408.378 1624.163  410.910 1213.253        0.000 2212.417  271.434 1940.983
568.00  2956.573  428.499    0.000  428.499      218.951 1871.763  319.054 1552.710        0.000 2536.347   30.159 2506.188
569.00  2992.467  310.789    0.000  310.789      152.951 1640.260  362.149 1278.111        0.000 2315.152  170.903 2144.249
570.00  3082.860  259.762    0.000  259.762      468.188 1397.757  357.185 1040.572        0.000 2041.714  390.165 1651.549
571.00  3158.938  236.384    0.000  236.384      178.077 1725.247  549.246 1176.001        0.000 2053.471  650.944 1402.527
572.00  3153.079  194.984    0.000  194.984      316.157 1640.910  464.215 1176.695        0.000 2062.025  480.744 1581.281
573.00  3130.444  299.290    0.000  299.290      454.985 1438.691  433.659 1005.031        0.000 1930.029  370.661 1559.368
574.00  3193.480  238.875    0.000  238.875      395.402 1405.048  389.636 1015.412        0.000 1613.140  291.440 1321.700
575.00  3123.401  294.917    0.000  294.917      386.093 1459.697  301.619 1158.078        0.000 2063.524  120.437 1943.088
576.00  3032.872  292.675    0.000  292.675      388.056 1679.779  501.353 1178.426        0.000 2173.508  280.985 1892.523
577.00  3054.670  286.710    0.000  286.710      275.604 1515.970  332.935 1183.035        0.000 1647.837  160.348 1487.489
578.00  2918.561  270.744    0.000  270.744      240.118 1412.036  402.437 1009.598        0.000 1594.038  321.699 1272.339
579.00  2921.075  301.988    0.000  301.988      224.207 1398.916  369.380 1029.536        0.000 1508.600  209.711 1298.889
580.00  2986.348  319.568    0.000  319.568      350.448 1320.373  360.724  959.649        0.000 1805.273  310.142 1495.131
581.00  2865.588  336.119    0.000  336.119      291.771 1341.717  350.777  990.940        0.000 1611.536  251.327 1360.208
582.00  2847.760  376.160    0.000  376.160      428.855 1344.645  264.352 1080.293        0.000 1964.698  140.743 1823.954
583.00  2934.719  362.240    0.000  362.240      416.017 1470.712  291.848 1178.865        0.000 1854.017  170.401 1683.615
584.00  2888.120  423.995    0.000  423.995      551.300 1439.814  265.964 1173.849        0.000 2216.344  421.129 1795.215
585.00  2908.185  377.001    0.000  377.001      564.235 1419.541  202.409 1217.132        0.000 1904.991  200.861 1704.130
586.00  3009.076  370.735    0.000  370.735      502.412 1629.205  293.164 1336.042       40.616 2510.514  289.334 2221.180
587.00  2869.889  424.192    0.000  424.192      416.889 1608.863  332.877 1275.986        0.000 2106.356  380.413 1725.943
588.00  2896.049  350.599    0.000  350.599      406.250 1466.756  145.733 1321.023        0.000 1894.132   30.159 1863.973
589.00  3048.905  365.256    0.000  365.256      533.477 1618.495  282.814 1335.682        0.000 2497.122  170.903 2326.219
590.00  2946.467  402.535    0.000  402.535      503.411 1381.848  286.920 1094.927       19.906 1802.650  191.009 1611.641
591.00  2961.627  325.037    0.000  325.037      450.057 1438.226  261.675 1176.551        0.000 1902.481  110.283 1792.198
592.00  2966.053  348.314    0.000  348.314      307.718 1605.404  287.701 1317.703        0.000 1833.314  119.835 1713.479
593.00  3003.733  319.119    0.000  319.119      454.463 1528.387  362.576 1165.811        0.000 2007.430  150.496 1856.935
594.00  2953.038  320.253    0.000  320.253      395.618 1623.099  209.721 1413.378        0.000 1898.467   59.717 1838.750
595.00  2929.389  369.670    0.000  369.670      403.461 1545.614  257.490 1288.124        0.000 1874.232  160.348 1713.884
596.00  3106.591  317.877    0.000  317.877      409.157 1598.424  130.131 1468.293        0.000 1898.876    0.000 1898.876
597.00  3094.118  341.025    0.000  341.025      333.231 1601.320  308.426 1292.895        0.000 1511.920  218.962 1292.958
598.00  2903.045  389.863    0.000  389.863      498.845 1693.922  290.289 1403.633        0.000 2187.983  251.227 1936.756
599.00  2925.582  441.945    0.000  441.945      253.606 1630.643  270.714 1359.929        0.000 1865.680  160.348 1705.332
600.00  2954.313  358.490    0.000  358.490      238.768 1682.482  238.284 1444.198        0.000 2043.925   40.212 2003.713
601.00  2909.938  346.900    0.000  346.900      347.584 1579.073  182.213 1396.860        0.000 1752.885   40.212 1712.673
602.00  2761.410  439.960    0.000  439.960      304.907 1542.575  309.236 1233.339        0.000 2017.283   49.864 1967.419
603.00  2804.535  426.825    0.000  426.825      315.155 1412.114  360.290 1051.824        0.000 1603.593  170.602 1432.991
604.00  2721.985  471.446    0.000  471.446      459.641 1603.249  420.471 1182.777        0.000 2063.233  320.997 1742.236
605.00  2765.915  541.113    0.000  541.113      423.496 1584.342  377.871 1206.471        0.000 2287.015  321.699 1965.316
606.00  2957.629  333.069    0.000  333.069      412.908 1605.783  338.031 1267.752        0.000 2131.183  180.254 1950.929
607.00  2962.958  417.583    0.000  417.583      454.277 1747.294  316.804 1430.490        0.000 2227.699  151.401 2076.298
608.00  2919.790  400.415    0.000  400.415      479.999 1597.705  437.588 1160.117        0.000 1916.048  372.166 1543.881
609.00  2985.546  301.572    0.000  301.572      461.879 1598.174  356.924 1241.249        0.000 1949.421   80.526 1868.896
610.00  3061.822  284.015    0.000  284.015      415.118 1758.343  541.038 1217.305        0.000 2362.408  452.794 1909.615
611.00  3060.410  336.463    0.000  336.463      437.769 1752.169  468.363 1283.807        0.000 2240.159  432.384 1807.775
612.00  3049.924  323.253    0.000  323.253      489.575 1927.011  708.407 1218.604       10.154 2855.839  719.210 2136.629
613.00  2999.212  324.793    0.000  324.793      349.503 1721.349  381.483 1339.866       10.154 2517.241  229.516 2287.724
614.00  2963.347  315.997    0.000  315.997      438.345 1797.995  384.816 1413.179       70.876 1977.081  110.485 1866.595
615.00  3032.768  331.047    0.000  331.047      433.707 1833.608  321.344 1512.265       40.616 2463.045   30.261 2432.785
616.00  3077.187  266.186    0.000  266.186      439.632 1845.423  369.546 1475.876        9.953 2483.957  291.239 2192.718
617.00  3167.510  201.447    0.000  201.447      474.172 1727.640  410.900 1316.741        0.000 2246.296  411.976 1834.320
618.00  2950.475  348.284    0.000  348.284      313.814 1671.798  404.375 1267.423        0.000 2075.490  391.870 1683.620
619.00  3082.773  413.756    0.000  413.756      372.796 1867.937  436.856 1431.080        0.000 2352.757  310.643 2042.114
620.00  2925.989  399.050    0.000  399.050      399.297 1630.154  269.675 1360.480        0.000 2119.625  120.637 1998.988
621.00  3016.167  316.500    0.000  316.500      497.873 1444.962  290.465 1154.497        0.000 1794.609  291.643 1502.967
622.00  2943.550  408.299    0.000  408.299      384.383 1737.653  283.860 1453.793        0.000 2006.829   10.053 1996.776
623.00  3195.574  294.950    0.000  294.950      298.348 2041.215  498.588 1542.627        0.000 2496.421  221.068 2275.353
624.00  3127.383  339.336    0.000  339.336      321.610 1885.176  418.195 1466.981        0.000 2322.006  160.248 2161.758
625.00  2909.709  386.399    0.000  386.399      358.191 1714.244  362.208 1352.036        0.000 2013.581  139.941 1873.640
626.00  3140.175  270.007    0.000  270.007      293.026 1813.261  582.631 1230.629        0.000 2288.620  420.525 1868.095
627.00  2958.383  374.790    0.000  374.790      229.394 1853.005  387.113 1465.892        0.000 2363.734  181.362 2182.372
628.00  3137.429  270.062    0.000  270.062      308.761 1945.048  595.157 1349.890        0.000 2369.140  471.994 1897.146
629.00  3137.336  262.351    0.000  262.351      549.313 1518.895  250.970 1267.925        0.000 2343.620  349.051 1994.569
630.00  3001.994  358.190    0.000  358.190      481.484 1647.785  256.545 1391.240        0.000 2092.385  209.711 1882.674
631.00  3017.049  387.685    0.000  387.685      405.179 1714.575  237.553 1477.022        0.000 2252.532  140.142 2112.390
632.00  2998.471  289.207    0.000  289.207      356.534 1745.057  329.215 1415.841        0.000 2526.285  200.360 2325.925
633.00  3035.667  442.759    0.000  442.759      510.367 1631.959  321.037 1310.921        0.000 2187.290  230.920 1956.369
634.00  3102.325  421.562    0.000  421.562      339.677 1790.958  305.424 1485.534        0.000 2427.864   90.478 2337.386
635.00  2926.537  371.900    0.000  371.900      399.169 1624.749  175.994 1448.755        0.000 2028.757  130.389 1898.367
636.00  2867.622  413.511    0.000  413.511      386.590 1773.288  363.679 1409.609        0.000 2366.540  270.532 2096.008
637.00  2881.609  399.724    0.000  399.724      322.385 1661.600  238.589 1423.011        0.000 1984.913  191.009 1793.904
638.00  3004.686  284.973    0.000  284.973      370.549 1680.118  301.805 1378.313        0.000 2305.308  358.502 1946.806
639.00  3090.125  356.946    0.000  356.946      375.952 1794.716  327.446 1467.270        0.000 2386.643  218.962 2167.681
640.00  3050.447  371.479    0.000  371.479      448.498 1694.885  276.639 1418.246        0.000 2196.934  210.012 1986.922
641.00  2949.427  393.317    0.000  393.317      274.385 1781.155  325.308 1455.847        0.000 2350.640  240.873 2109.767
642.00  3160.678  328.492    0.000  328.492      411.317 1808.479  265.917 1542.562        0.000 2438.515  159.746 2278.768
643.00  3023.421  383.578    0.000  383.578      326.018 1568.999  265.185 1303.815        0.000 2036.592  109.882 1926.710
644.00  3258.324  265.567    0.000  265.567      372.664 1708.856  339.542 1369.314        0.000 2102.640  109.581 1993.058
645.00  3156.301  312.680    0.000  312.680      342.917 1831.163  374.899 1456.264        0.000 2282.692  200.561 2082.132
646.00  3098.205  340.002    0.000  340.002      257.923 1804.864  469.939 1334.924        0.000 2228.504  240.873 1987.631
647.00  3129.267  272.970    0.000  272.970      410.132 1595.601  421.205 1174.396        0.000 2150.783  362.015 1788.768
648.00  3087.768  285.866    0.000  285.866      406.211 1786.561  445.324 1341.237        0.000 2096.798  321.398 1775.400
649.00  3089.069  302.895    0.000  302.895      298.651 1814.066  446.875 1367.191        0.000 2203.373  410.974 1792.399
650.00  2808.863  390.464    0.000  390.464      217.287 1831.251  436.867 1394.384        0.000 2360.917  339.199 2021.718
651.00  2835.130  507.293    0.000  507.293      278.681 1785.031  311.216 1473.815        0.000 2397.299  170.903 2226.396
652.00  2693.712  421.827    0.000  421.827      286.942 1551.622  202.833 1348.788        0.000 1847.090   20.106 1826.984
653.00  2955.248  480.222    0.000  480.222      309.970 1795.823  273.644 1522.179        0.000 2201.554  110.584 2090.970
654.00  2779.930  443.354   10.571  432.782      392.627 1693.123  265.962 1427.161        0.000 2324.618  149.794 2174.825
655.00  3051.702  381.563    0.000  381.563      284.076 1716.480  348.776 1367.704        0.000 2403.124  180.956 2222.169
656.00  2936.781  375.833    0.000  375.833      306.298 1627.634  328.199 1299.435        0.000 2067.948  170.903 1897.046
657.00  2998.079  382.976    0.000  382.976      188.798 1790.466  295.312 1495.155        0.000 2134.711  140.443 1994.268
658.00  3024.054  383.663   10.616  373.047      159.486 1834.025  321.329 1512.696        0.000 2228.096  170.802 2057.294
659.00  2942.709  352.060    0.000  352.060      250.011 1825.622  357.698 1467.924        0.000 2533.818  110.183 2423.635
660.00  2932.682  364.609    0.000  364.609      200.596 1783.985  402.950 1381.035        0.000 2046.940  120.637 1926.303
661.00  2918.031  355.767    0.000  355.767      227.967 1839.468  384.589 1454.878        0.000 2247.013  310.042 1936.972
662.00  3085.612  359.257    0.000  359.257      223.514 1875.508  552.894 1322.614        0.000 2490.195  399.817 2090.378
663.00  2785.829  462.909    0.000  462.909      122.006 1710.872  321.462 1389.410        0.000 1924.793  110.083 1814.711
664.00  2974.649  446.530    0.000  446.530      287.311 1848.329  427.696 1420.633        0.000 2244.092  160.850 2083.243
665.00  2974.399  424.711    0.000  424.711      220.125 1880.133  391.111 1489.022        0.000 2756.799  180.454 2576.345
666.00  3020.922  371.300    0.000  371.300      155.557 1823.980  314.333 1509.646        0.000 2214.633  110.584 2104.049
667.00  3055.251  362.417    0.000  362.417      303.457 1654.386  220.443 1433.943        0.000 2126.171    0.000 2126.171
668.00  3202.997  407.989    0.000  407.989      293.036 1597.981  195.438 1402.543        0.000 1820.436    0.000 1820.436
669.00  2986.772  523.157    0.000  523.157      419.868 1681.917  368.642 1313.275        0.000 2307.823   70.071 2237.753
670.00  2851.275  540.144    0.000  540.144      256.791 1630.449  298.694 1331.755        0.000 2129.474   60.218 2069.255
671.00  2879.337  496.973    0.000  496.973      258.229 1664.990  395.988 1269.002        0.000 2401.414  221.270 2180.144
672.00  3037.364  450.518    0.000  450.518      203.200 1672.765  455.634 1217.131        0.000 2312.561  319.292 1993.268
673.00  3072.468  344.598    0.000  344.598      314.470 1769.899  419.183 1350.717        0.000 2196.840  290.336 1906.504
674.00  3164.051  257.587    0.000  257.587      218.710 1872.550  463.036 1409.514        0.000 2126.758  321.699 1805.059
675.00  3103.267  237.075    0.000  237.075      259.878 1765.520  463.611 1301.908        0.000 2459.227  372.066 2087.160
676.00  2929.635  355.057    0.000  355.057      180.229 1813.975  301.622 1512.353        0.000 1979.277  130.690 1848.587
677.00  3020.417  302.339    0.000  302.339      219.105 1693.784  305.962 1387.823        0.000 2073.193  129.687 1943.505
678.00  3108.376  367.743    0.000  367.743      281.700 1754.290  469.282 1285.007        0.000 2544.986  310.242 2234.744
679.00  2815.822  455.374    0.000  455.374      136.962 1810.120  274.047 1536.073        0.000 2312.551  119.735 2192.816
680.00  3033.170  366.721    0.000  366.721      152.045 2037.892  561.263 1476.629        0.000 2204.976  491.398 1713.577
681.00  3076.132  384.703    0.000  384.703       85.942 2069.312  496.481 1572.831        0.000 2613.245  310.643 2302.602
682.00  3029.246  393.731    0.000  393.731      240.839 1722.874  487.661 1235.212        0.000 2283.607  299.688 1983.920
683.00  3083.966  333.498    0.000  333.498      185.198 1801.593  503.387 1298.206        0.000 2176.323  429.977 1746.347
684.00  3094.198  353.901    0.000  353.901      180.047 1816.686  485.924 1330.761        0.000 2206.691  230.621 1976.071
685.00  2899.313  410.935    0.000  410.935      178.622 1806.945  466.587 1340.357        0.000 2169.592  170.702 1998.890
686.00  3025.858  332.393    0.000  332.393      292.203 1808.012  457.001 1351.010        0.000 2265.701  299.988 1965.713
687.00  3069.804  329.088   13.230  315.858      320.126 1826.684  402.047 1424.637        0.000 2258.761  110.484 2148.278
688.00  3044.886  390.292    0.000  390.292      250.651 1892.076  430.561 1461.515        0.000 2222.883  240.272 1982.611
689.00  3176.175  330.418    0.000  330.418      396.951 1666.263  415.730 1250.533        0.000 2294.164  270.230 2023.934
690.00  3192.624  330.760    0.000  330.760      395.476 1794.045  504.956 1289.089       20.106 2287.018  311.245 1975.773
691.00  3191.239  349.434    0.000  349.434      444.297 1665.926  393.332 1272.594       59.717 2130.196  348.950 1781.246
692.00  3137.353  279.739    0.000  279.739      323.112 1601.337  367.309 1234.028        0.000 1796.121  299.286 1496.834
693.00  3277.897  297.203    0.000  297.203      326.702 1621.719  427.404 1194.315        0.000 2082.435  189.104 1893.332
694.00  3103.080  298.846    0.000  298.846      248.402 1743.486  453.290 1290.196        0.000 2005.221  189.404 1815.816
695.00  3199.006  299.102    0.000  299.102      248.368 1843.159  467.023 1376.136        0.000 2287.817  140.643 2147.174
696.00  3112.496  295.826    0.000  295.826      246.888 1736.589  441.177 1295.412        0.000 2028.240  190.708 1837.532
697.00  3158.251  290.146    0.000  290.146      315.599 1688.893  574.517 1114.376        0.000 2104.449  349.351 1755.097
698.00  3267.031  254.204    0.000  254.204      320.004 1735.798  537.292 1198.506        0.000 2346.029  480.243 1865.786
699.00  3275.223  259.534    0.000  259.534      307.342 1882.129  521.111 1361.018        0.000 2217.948  510.503 1707.445
700.00  3218.926  245.533    0.000  245.533      224.383 1715.451  565.250 1150.201        0.000 2096.204  400.319 1695.885
701.00  3100.804  288.490    0.000  288.490      198.617 1725.233  446.026 1279.206        0.000 2061.223  289.735 1771.489
702.00  3129.779  267.552    0.000  267.552      259.780 1572.048  426.042 1146.006        0.000 2149.179  230.920 1918.258
703.00  3211.074  297.620    0.000  297.620      245.136 1788.825  559.887 1228.937        0.000 2346.330  281.386 2064.943
704.00  3022.451  387.203    0.000  387.203      227.881 1777.259  538.110 1239.149        0.000 2027.545  411.174 1616.371
705.00  3184.847  304.843    0.000  304.843      303.969 1710.726  392.191 1318.535        0.000 2057.098  251.327 1805.771
706.00  3221.805  287.352    0.000  287.352      264.320 1704.793  412.562 1292.231        0.000 1848.299  289.434 1558.865
707.00  3086.312  361.550    0.000  361.550      286.941 1769.939  436.594 1333.344        0.000 2351.055  230.720 2120.335
708.00  3060.148  278.604    0.000  278.604      290.999 1767.097  459.239 1307.859        0.000 2501.547  180.956 2320.591
709.00  3126.883  321.857    0.000  321.857      184.168 1788.873  424.964 1363.908        0.000 2358.898  250.024 2108.874
710.00  3149.900  315.052    0.000  315.052      246.383 1740.232  406.202 1334.030        0.000 2261.779  290.938 1970.841
711.00  3157.265  319.552   13.741  305.811      224.424 1738.644  423.071 1315.573        0.000 2127.776   99.528 2028.248
712.00  2976.156  413.334    0.591  412.744      228.609 1579.835  350.652 1229.183        0.000 2122.034   90.378 2031.657
713.00  3159.113  411.360    0.000  411.360      172.242 1729.514  295.966 1433.548        0.000 2189.100  120.236 2068.864
714.00  3068.769  370.040    0.000  370.040      265.441 1749.179  255.844 1493.335        0.000 2273.036   90.378 2182.658
715.00  3021.503  394.544    0.000  394.544      331.943 1712.515  251.351 1461.164        0.000 2450.681    0.000 2450.681
716.00  3125.201  344.085    0.000  344.085      287.286 1701.048  253.339 1447.709        0.000 2146.983   10.053 2136.930
717.00  3063.908  351.480    0.000  351.480      294.368 1746.811  169.562 1577.249        0.000 2129.584    0.000 2129.584
718.00  3092.355  342.177    0.000  342.177      228.398 1711.687  138.811 1572.876        0.000 2079.818    0.000 2079.818
719.00  3149.154  331.862    0.000  331.862      149.454 1824.753  123.900 1700.853        0.000 2203.772    0.000 2203.772
720.00  3097.412  328.719    0.000  328.719      200.554 1775.108  315.671 1459.437        0.000 2072.980   20.106 2052.874
721.00  3018.449  431.084    0.000  431.084      353.645 1562.469  193.683 1368.786        0.000 1871.516   19.906 1851.611
722.00  3182.963  412.096    0.000  412.096      346.036 1864.977  254.254 1610.723        0.000 2759.924   70.171 2689.753
723.00  3016.215  504.545    0.000  504.545      305.042 1735.163  198.532 1536.632        0.000 2254.354   39.811 2214.543
724.00  3025.224  432.075    0.000  432.075      311.615 1828.573  356.407 1472.166        0.000 2388.459  240.171 2148.288
725.00  2917.835  413.945    0.000  413.945      250.533 1756.260  195.585 1560.674        0.000 2387.659   60.319 2327.340
726.00  3119.284  413.749    0.000  413.749      341.187 1871.972  319.040 1552.932        0.000 2691.059  120.637 2570.422
727.00  3172.747  425.998    0.000  425.998      196.750 1757.926  220.342 1537.584        0.000 2301.999  110.584 2191.414
728.00  2937.170  354.729    0.000  354.729      259.604 1813.037  317.796 1495.241        0.000 2261.183  100.230 2160.953
729.00  3056.366  422.039    0.000  422.039      208.729 1708.850  283.470 1425.380        0.000 2091.683  139.841 1951.842
730.00  3051.358  466.407    0.000  466.407      297.601 1760.099  257.322 1502.777        0.000 2477.436   20.106 2457.330
731.00  3197.565  361.635    8.245  353.390      274.996 1578.642  232.585 1346.057        0.000 2241.775  100.431 2141.344
732.00  3073.655  401.852    0.000  401.852      435.192 1451.550  216.462 1235.087        9.953 2037.105  150.296 1886.808
733.00  3230.227  401.048    0.000  401.048      346.642 1547.286  262.378 1284.909        0.000 2027.450  189.304 1838.146
734.00  3019.854  586.745    0.000  586.745      277.338 1606.436  223.383 1383.053        0.000 1910.127  110.283 1799.844
735.00  3121.010  380.725    0.000  380.725      378.244 1640.494  218.656 1421.838        0.000 2504.266  170.903 2333.363
736.00  3124.325  416.838    0.000  416.838      403.570 1688.085  244.172 1443.913        0.000 2308.926  170.903 2138.024
737.00  3190.083  356.615    0.000  356.615      363.585 1629.529   65.543 1563.986        0.000 2045.238    0.000 2045.238
738.00  2943.415  466.906    0.000  466.906      343.730 1501.942  195.151 1306.792        0.000 2256.354  200.462 2055.891
739.00  3173.092  385.630    0.000  385.630      344.033 1688.374  165.797 1522.577        0.000 2232.735    0.000 2232.735
740.00  3227.054  346.482    0.000  346.482      221.036 1669.895  152.262 1517.633        0.000 2163.665    0.000 2163.665
741.00  3333.656  313.055    0.000  313.055      357.682 1728.981  218.266 1510.715        0.000 2109.566  130.690 1978.876
742.00  3202.652  368.008    0.000  368.008      378.235 1787.075  217.412 1569.663        0.000 2688.047  139.540 2548.507
743.00  3126.413  460.879    0.000  460.879      354.051 1599.865  135.357 1464.508        0.000 2331.853    0.000 2331.853
744.00  3024.380  486.253    0.000  486.253      472.230 1318.082  122.650 1195.432        0.000 1785.268  139.339 1645.929
745.00  3161.607  420.883    0.000  420.883      437.999 1527.271  259.853 1267.419        0.000 2250.724  191.009 2059.715
746.00  3082.471  478.968    0.000  478.968      385.930 1532.513  219.609 1312.904        0.000 2039.608  180.855 1858.752
747.00  3151.995  319.046    0.000  319.046      304.952 1370.424  125.585 1244.839        0.000 1843.961   60.319 1783.642
748.00  3052.746  388.995    0.000  388.995      318.146 1488.837  137.510 1351.327        0.000 1801.941  130.690 1671.251
749.00  3059.181  431.061    0.000  431.061      355.968 1628.352  229.560 1398.792        0.000 2255.134  170.802 2084.332
750.00  3149.060  397.925    0.000  397.925      326.524 1599.218  129.430 1469.789        0.000 2113.294   10.053 2103.241
751.00  3118.309  442.260    0.000  442.260      276.027 1576.299  156.925 1419.374        0.000 2077.899   10.053 2067.846
752.00  3066.643  364.645    0.000  364.645      241.566 1741.082  169.722 1571.360        0.000 2379.093   50.265 2328.827
753.00  2949.212  400.451    0.000  400.451      325.800 1459.719  201.804 1257.915        0.000 1984.917  100.531 1884.386
754.00  3069.796  347.046    0.000  347.046      305.992 1647.887  162.594 1485.293        0.000 2305.513   49.965 2255.548
755.00  3182.425  414.637    0.000  414.637      424.239 1632.411  238.548 1393.863        0.000 2406.551  200.661 2205.890
756.00  3002.487  461.407    0.000  461.407      315.301 1827.447  180.706 1646.741        0.000 2415.795   80.425 2335.370
757.00  2997.912  408.302    0.000  408.302      334.602 1726.099  286.882 1439.217       10.053 2398.898  251.327 2147.571
758.00  3174.893  349.889    0.000  349.889      253.462 1775.780  340.795 1434.985        0.000 2595.854  300.490 2295.364
759.00  3064.491  438.328    0.000  438.328      439.181 1796.856  304.690 1492.166       10.053 2358.680  130.690 2227.989
760.00  3142.110  401.482    0.000  401.482      419.382 1861.208  136.865 1724.343        0.000 2631.534   10.053 2621.481
761.00  3135.746  379.678    0.000  379.678      413.803 1767.637  260.381 1507.256        0.000 2601.271  120.537 2480.734
762.00  3198.344  367.427    0.000  367.427      293.456 1767.140  187.546 1579.594        0.000 2476.225    0.000 2476.225
763.00  3085.502  452.282    0.000  452.282      392.533 1705.190  198.733 1506.457        0.000 2414.791  130.289 2284.502
764.00  3024.191  527.158    0.000  527.158      360.771 1919.036  310.663 1608.372        0.000 2751.263  120.437 2630.827
765.00  2994.700  446.317    0.000  446.317      424.151 1715.770  161.518 1554.252        0.000 2517.230   20.308 2496.923
766.00  2947.219  457.096    0.000  457.096      466.217 1828.695  130.218 1698.477        0.000 2618.670    0.000 2618.670
767.00  2992.079  424.793    0.000  424.793      410.003 1788.395  169.938 1618.457        0.000 2608.712   80.425 2528.287
768.00  3170.685  319.644    0.000  319.644      330.856 1891.988  238.896 1653.092        0.000 2435.804    0.000 2435.804
769.00  3070.686  334.063    0.000  334.063      335.841 1694.720  131.600 1563.120        0.000 2175.225    0.000 2175.225
770.00  3038.561  474.521    0.000  474.521      383.567 1732.695  198.593 1534.103        0.000 2062.016  110.584 1951.432
771.00  2978.766  512.790    0.000  512.790      253.434 1733.154  188.309 1544.844        0.000 1995.572  191.714 1803.857
772.00  2936.349  488.188    0.000  488.188      430.685 1699.430  201.416 1498.014        0.000 2389.661  199.758 2189.903
773.00  3156.011  409.713    0.000  409.713      405.601 1627.451  148.637 1478.814        0.000 2134.006   99.528 2034.478
774.00  3032.920  352.798    0.000  352.798      488.093 1694.458  140.504 1553.953        0.000 2341.193   30.159 2311.034
775.00  3133.559  291.436    0.000  291.436      436.555 1721.340  112.271 1609.070        0.000 2399.101   10.053 2389.047
776.00  3120.488  294.330    1.970  292.359      388.604 1699.062  278.966 1420.096        0.000 2279.968   60.319 2219.649
777.00  3195.102  285.323    0.000  285.323      340.586 1616.170  239.636 1376.534        0.000 2093.793   80.224 2013.569
778.00  3106.056  355.127    0.000  355.127      372.486 1598.315  327.877 1270.438        0.000 2087.957  180.555 1907.403
779.00  3214.025  295.045    0.000  295.045      523.331 1554.286  354.148 1200.138        0.000 1993.660  230.820 1762.840
780.00  3242.630  340.616    0.000  340.616      489.083 1774.432  379.265 1395.167        0.000 2757.201  371.162 2386.039
781.00  3104.033  293.893    0.000  293.893      381.964 1721.314  315.601 1405.714        0.000 2312.462  119.835 2192.627
782.00  3109.623  262.179    0.000  262.179      411.280 1727.277  152.860 1574.417        0.000 2123.854   10.053 2113.801
783.00  3210.980  255.438    0.000  255.438      600.046 1512.229  285.032 1227.197        0.000 2379.695  580.773 1798.922
784.00  3175.652  288.470    0.000  288.470      718.364 1402.185   95.460 1306.724        0.000 2234.251  129.788 2104.463
785.00  3007.557  353.120    0.000  353.120      671.813 1513.095  136.787 1376.308        0.000 2832.599  270.832 2561.767
786.00  3194.392  367.076    0.000  367.076      556.284 1555.748  111.446 1444.302        0.000 2484.051   80.425 2403.626
787.00  3096.052  337.603    0.000  337.603      706.537 1391.750   40.550 1351.200        0.000 2370.563  190.307 2180.256
788.00  3062.809  309.539    0.000  309.539      478.138 1651.103   18.588 1632.515        0.000 2323.809   10.053 2313.756
789.00  2990.862  407.337    0.000  407.337      617.292 1433.588   22.306 1411.282        0.000 2081.022   30.159 2050.863
790.00  2978.168  346.460    0.000  346.460      563.102 1506.927    0.000 1506.927        0.000 2222.977   60.319 2162.658
791.00  3079.627  391.491    0.000  391.491      677.319 1563.463   59.404 1504.059        0.000 2452.795  381.216 2071.579
792.00  3091.940  393.516    0.000  393.516      616.547 1355.870  129.177 1226.692        0.000 2149.294  339.902 1809.392
793.00  2738.747  574.591    0.000  574.591      504.310 1559.496  118.578 1440.919        0.000 2251.231   90.478 2160.753
794.00  2744.549  452.109    0.000  452.109      430.721 1543.508  149.582 1393.925        0.000 2228.715  139.941 2088.774
795.00  2753.408  471.044    0.000  471.044      494.549 1416.407  132.723 1283.684        0.000 1860.464  231.022 1629.442
796.00  2909.445  367.461    0.000  367.461      570.456 1313.494   90.658 1222.837        0.000 2171.908  281.487 1890.421
797.00  2904.806  314.299    0.000  314.299      458.479 1783.210  377.843 1405.367        0.000 2502.658  632.445 1870.213
798.00  2954.243  321.313    0.000  321.313      401.664 1528.660  312.046 1216.614        0.000 2134.102  361.310 1772.792
799.00  2898.520  378.567    0.000  378.567      469.457 1518.535  130.647 1387.888        0.000 2361.713  321.398 2040.314
800.00  2913.773  368.020    0.000  368.020      518.136 1559.344  229.175 1330.169        0.000 2184.769  461.741 1723.029
801.00  2969.242  279.007    0.000  279.007      409.108 1646.720  321.079 1325.641        0.000 2402.821  521.959 1880.862
802.00  3116.394  253.104    0.000  253.104      245.731 1714.156  170.809 1543.347        0.000 2262.984  240.673 2022.311
803.00  3048.461  306.038    0.000  306.038      415.508 1580.677  229.568 1351.109        0.000 2356.092  268.927 2087.165
804.00  2919.107  356.443    0.000  356.443      277.158 1920.453  273.269 1647.184        0.000 2766.566   60.218 2706.348
805.00  2916.209  355.366    0.000  355.366      349.572 1797.115  237.939 1559.176        0.000 2382.015    0.000 2382.015
806.00  2968.536  313.014    0.000  313.014      341.405 1730.852  209.580 1521.273        0.000 2531.211  330.750 2200.461
807.00  2922.747  390.798    0.000  390.798      219.843 1843.371  172.622 1670.749        0.000 2247.818  130.089 2117.729
808.00  2941.226  413.873    0.000  413.873      172.150 1850.662  210.767 1639.895        0.000 1900.469    9.953 1890.516
809.00  2950.764  353.641    0.000  353.641      251.006 1848.355  262.539 1585.815        0.000 2423.230    0.000 2423.230
810.00  2964.019  350.949    0.000  350.949      299.731 1691.153  160.953 1530.201        0.000 2090.381   49.864 2040.517
811.00  2981.259  367.561    0.000  367.561      257.229 1749.893  124.427 1625.466        0.000 2308.033    0.000 2308.033
812.00  2935.573  366.460    0.000  366.460      509.621 1548.331   76.999 1471.332        0.000 2360.912  119.434 2241.478
813.00  2997.510  315.765    0.000  315.765      413.912 1643.095  202.487 1440.607       10.154 2325.926  160.850 2165.077
814.00  2976.182  303.371    0.000  303.371      389.991 1630.797  218.715 1412.082        0.000 2380.012  220.366 2159.646
815.00  2979.237  343.654    0.000  343.654      544.941 1572.674  229.420 1343.254        0.000 2357.086  390.266 1966.820
816.00  3082.657  274.831    0.000  274.831      407.900 1710.494  131.160 1579.335        0.000 2377.500   80.224 2297.275
817.00  3093.584  195.861    0.000  195.861      503.566 1461.133  112.273 1348.860        0.000 2046.642   30.159 2016.483
818.00  3104.927  238.208    0.000  238.208      495.873 1511.537  146.428 1365.109        0.000 2306.625    0.000 2306.625
819.00  2995.444  420.542    0.000  420.542      383.342 1625.856   62.815 1563.042        0.000 2177.333    0.000 2177.333
820.00  2940.974  354.705    0.000  354.705      443.087 1586.933  178.287 1408.645        0.000 2228.404    0.000 2228.404
821.00  3114.134  305.531    0.000  305.531      364.656 1638.549  162.033 1476.516        0.000 1980.081   40.212 1939.869
822.00  3076.003  290.519    0.000  290.519      351.731 1702.198  238.986 1463.212        0.000 2174.724   30.159 2144.565
823.00  2959.212  238.454    0.000  238.454      365.741 1662.945  101.034 1561.912        0.000 1986.921    0.000 1986.921
824.00  2995.660  383.839    0.000  383.839      220.180 1797.796  203.529 1594.267        0.000 2258.759   10.053 2248.706
825.00  2939.958  321.171    0.000  321.171      255.103 1684.168   66.363 1617.805        0.000 2153.911    0.000 2153.911
826.00  3161.026  210.041    0.000  210.041      255.197 1797.204  167.302 1629.902        0.000 2525.379    9.953 2515.427
827.00  2971.036  305.007    0.000  305.007      435.262 1664.492  203.798 1460.694        0.000 2208.294   30.159 2178.135
828.00  2973.372  383.289    0.000  383.289      362.978 1489.753  209.676 1280.078        0.000 2008.134   10.053 1998.081
829.00  3037.562  270.464    0.000  270.464      286.982 1554.114  169.514 1384.600        0.000 2136.414   90.277 2046.137
830.00  3146.421  317.547    0.000  317.547      472.566 1539.092  113.835 1425.257        0.000 2306.524  160.248 2146.277
831.00  2959.466  299.146    0.000  299.146      614.265 1395.266   53.392 1341.874       10.053 2199.854   70.372 2129.483
832.00  3071.263  430.207    0.000  430.207      397.201 1556.650   74.923 1481.727        0.000 2306.118   49.965 2256.153
833.00  3111.213  344.940    0.000  344.940      442.483 1255.832   73.107 1182.725        0.000 1104.557    0.000 1104.557
834.00  2948.477  262.604    0.000  262.604      641.440 1341.172  183.439 1157.733        0.000 2240.778  190.106 2050.672
835.00  3027.242  305.143    0.000  305.143      560.146 1213.154   64.672 1148.482        0.000 1936.056  130.490 1805.566
836.00  2959.030  291.740    0.000  291.740      456.238 1371.834  232.884 1138.951        0.000 1952.045  100.431 1851.614
837.00  2992.520  345.554    0.000  345.554      669.717 1355.959   29.354 1326.605        0.000 1713.682   90.378 1623.305
838.00  3087.581  327.153    0.000  327.153      564.396 1334.150    0.000 1334.150        0.000 1883.181    0.000 1883.181
839.00  3256.758  289.734    0.000  289.734      509.334 1370.595  185.151 1185.444        0.000 1793.706  159.847 1633.859
840.00  3016.976  375.251    0.000  375.251      332.988 1454.562  296.130 1158.433        0.000 1776.414  170.903 1605.511
841.00  3118.769  278.502    0.000  278.502      334.538 1487.714  219.006 1268.708        0.000 1694.074  110.584 1583.490
842.00  3105.789  213.679    0.000  213.679      561.539 1357.766  204.747 1153.019        0.000 2094.799  251.630 1843.169
843.00  3077.087  237.780    0.000  237.780      269.644 1578.319  201.193 1377.125        0.000 1944.799    0.000 1944.799
844.00  3112.887  285.555    0.000  285.555      702.083 1283.713  214.679 1069.034        0.000 1851.814  300.692 1551.121
845.00  3246.961  238.541    0.000  238.541      588.998 1412.549  195.354 1217.195        0.000 2572.537  180.053 2392.483
846.00  3120.027  279.007    0.000  279.007      638.882 1400.775   86.117 1314.659        0.000 2360.898  110.083 2250.816
847.00  3109.835  294.557    0.000  294.557      658.333 1497.840  325.789 1172.051        0.000 2475.917  730.669 1745.249
848.00  3124.144  288.379    0.000  288.379      597.488 1304.524  129.520 1175.004        0.000 2113.508  220.266 1893.242
849.00  3184.384  295.043    0.000  295.043      694.668 1425.128  188.095 1237.033        0.000 2193.229  120.639 2072.590
850.00  3090.302  313.566    0.000  313.566      704.262 1351.232  239.455 1111.777        0.000 2047.846  480.242 1567.603
851.00  2986.139  341.367    0.000  341.367      565.954 1285.658  155.422 1130.236        0.000 1890.410  370.059 1520.351
852.00  2876.806  367.183    0.000  367.183      411.843 1532.325  179.622 1352.703        0.000 2089.567  270.130 1819.437
853.00  3007.846  308.753    0.000  308.753      520.803 1399.930  251.482 1148.448        0.000 2075.805  300.189 1775.616
854.00  2985.178  309.391    0.000  309.391      422.851 1323.696  210.792 1112.904        0.000 1902.178   60.319 1841.859
855.00  3072.762  290.253    0.000  290.253      489.614 1451.311  215.212 1236.098        0.000 2140.141  268.726 1871.415
856.00  3126.443  272.450    0.000  272.450      502.280 1440.290  308.159 1132.130        0.000 2191.607  211.015 1980.592
857.00  3044.981  337.578    0.000  337.578      413.762 1517.297  361.596 1155.701        0.000 2263.489  140.242 2123.247
858.00  2999.661  368.359    0.000  368.359      397.526 1421.635  228.827 1192.809        0.000 2072.385   40.212 2032.173
859.00  3100.945  291.396    0.000  291.396      495.306 1657.943  279.851 1378.092        0.000 2359.602  150.295 2209.307
860.00  3020.544  449.024    0.000  449.024      449.742 1759.676  391.001 1368.674        0.000 2437.020  149.493 2287.527
861.00  3089.969  327.764    0.000  327.764      504.633 1656.325  458.965 1197.361        0.000 2307.236   99.729 2207.507
862.00  3151.125  330.028    0.000  330.028      518.615 1412.173  182.788 1229.386        0.000 2079.120   40.212 2038.908
863.00  3043.252  416.153    0.000  416.153      341.975 1521.433  370.940 1150.493        0.000 1926.213  280.584 1645.629
864.00  3111.818  360.119    0.000  360.119      392.551 1752.895  474.353 1278.542        0.000 2432.180  180.254 2251.926
865.00  2955.652  435.485    0.000  435.485      366.656 1700.130  363.329 1336.801        0.000 2612.645  190.708 2421.937
866.00  3005.001  386.356    0.000  386.356      408.107 1694.545  448.448 1246.097        0.000 2141.844  311.044 1830.800
867.00  3092.465  365.961    0.000  365.961      317.328 1631.067  310.403 1320.664        0.000 2281.684   10.053 2271.631
868.00  3104.552  282.916    0.000  282.916      351.300 1622.159  273.658 1348.501        0.000 2114.897    9.953 2104.944
869.00  3146.408  277.411    0.000  277.411      424.538 1579.043  276.652 1302.391        0.000 2483.968    9.953 2474.015
870.00  3057.914  271.530    0.000  271.530      319.322 1745.408  303.791 1441.617        0.000 2179.354   60.319 2119.035
871.00  3046.757  271.365    0.000  271.365      353.394 1568.048  203.572 1364.476        0.000 2074.794   10.053 2064.741
872.00  3070.842  306.552    0.000  306.552      369.041 1626.813  301.536 1325.277        0.000 1841.763    0.000 1841.763
873.00  3065.781  312.032    0.000  312.032      346.043 1601.712  280.708 1321.004        0.000 2071.383    0.000 2071.383
874.00  3069.101  339.131    0.000  339.131      474.274 1626.436  235.355 1391.081        0.000 2067.265    0.000 2067.265
875.00  2961.054  396.818    0.000  396.818      356.018 1703.429  106.610 1596.819        0.000 2031.270    0.000 2031.270
876.00  3054.166  351.297    0.000  351.297      411.720 1660.788  254.935 1405.852        0.000 2103.145    0.000 2103.145
877.00  2982.775  453.514    0.000  453.514      397.916 1503.507  219.351 1284.156        0.000 2176.330   90.478 2085.852
878.00  2940.555  455.146    0.000  455.146      381.783 1593.251  176.591 1416.661       10.154 2047.243    0.000 2047.243
879.00  2996.534  315.581    0.000  315.581      360.825 1746.525  288.663 1457.863        0.000 2406.459   40.113 2366.346
880.00  2941.900  303.456    0.000  303.456      446.036 1614.396  272.877 1341.519        0.000 2663.617  170.401 2493.215
881.00  3255.885  299.185    0.000  299.185      476.512 1811.907  345.726 1466.182        0.000 2648.128   99.929 2548.199
882.00  3080.258  273.612    0.000  273.612      463.233 1797.736  415.772 1381.964       10.053 2838.132  299.988 2538.144
883.00  3052.061  301.551    0.000  301.551      455.767 1803.961  326.661 1477.300        0.000 2697.687   60.018 2637.669
884.00  3171.396  187.363    0.000  187.363      344.225 1658.233  245.084 1413.149        0.000 2077.409  150.395 1927.013
885.00  3223.640  191.693    0.000  191.693      415.245 1716.079  340.581 1375.498        0.000 2562.883  230.419 2332.464
886.00  3199.027  278.581    0.000  278.581      513.690 1601.961  283.984 1317.978       10.154 2173.519  170.903 2002.617
887.00  3092.806  326.196    0.000  326.196      399.762 1641.210  308.456 1332.754       10.053 2180.462   99.729 2080.734
888.00  3268.535  205.787    0.000  205.787      409.056 1675.213  258.432 1416.781       10.053 2327.829  281.186 2046.644
889.00  3230.314  181.098    0.000  181.098      324.329 1692.027  243.689 1448.337       10.154 2469.978  211.015 2258.963
890.00  3076.704  328.739    0.000  328.739      407.550 1485.244  252.460 1232.784       70.372 2119.118   40.212 2078.905
891.00  2967.374  399.021    0.000  399.021      314.894 1684.948  216.331 1468.617       10.053 2417.708   10.053 2407.655
892.00  3026.175  332.372    0.000  332.372      373.080 1577.194  149.801 1427.393       50.366 2103.951   30.159 2073.792
893.00  3054.872  273.007    0.000  273.007      384.156 1502.801  139.684 1363.117        0.000 2035.587  109.983 1925.604
894.00  3088.536  275.613    0.000  275.613      360.996 1665.663  301.464 1364.199        9.953 2281.079   49.864 2231.215
895.00  3106.701  258.867    0.000  258.867      425.012 1682.218  403.311 1278.907       10.154 2450.877  150.696 2300.181
896.00  3074.246  295.354    0.000  295.354      347.837 1765.769  345.929 1419.839        0.000 2602.477  110.584 2491.893
897.00  3145.799  267.799    7.384  260.415      481.655 1683.659  475.108 1208.550       10.154 2331.941  412.077 1919.865
898.00  3175.292  230.851    0.000  230.851      442.864 1508.712  231.030 1277.682       10.154 2257.760   30.159 2227.600
899.00  3228.065  285.674    0.000  285.674      495.678 1503.033  340.806 1162.227       69.670 2264.105  200.161 2063.944
900.00  3038.142  271.935    1.379  270.556      534.960 1522.565  327.576 1194.989        0.000 2374.888  279.180 2095.708
901.00  3040.385  275.840    0.000  275.840      461.630 1590.864  176.520 1414.344       50.568 2303.502    0.000 2303.502
902.00  3211.062  260.394    0.000  260.394      341.928 1713.700  144.910 1568.790       79.623 2391.763    0.000 2391.763
903.00  3009.753  246.495    0.394  246.101      531.900 1449.986  271.233 1178.753        0.000 2227.101   70.372 2156.729
904.00  3052.833  336.719    7.094  329.625      624.213 1589.390  265.104 1324.287       20.106 2459.726  251.030 2208.696
905.00  3038.790  312.883    0.000  312.883      576.028 1666.879  214.514 1452.365       30.059 2613.549   90.378 2523.172
906.00  2945.009  323.280    0.000  323.280      539.430 1607.995  200.418 1407.576        0.000 2216.248  230.720 1985.527
907.00  3038.405  355.926    0.000  355.926      356.331 1762.941  202.575 1560.366        9.953 2307.020   40.212 2266.807
908.00  3083.084  340.521    0.000  340.521      417.329 1612.376  331.165 1281.211        0.000 2366.043  110.183 2255.860
909.00  2969.342  415.598    0.000  415.598      484.865 1532.659  281.011 1251.647        0.000 2333.374  280.384 2052.990
910.00  2979.697  393.056    0.000  393.056      473.168 1604.616  291.390 1313.226        0.000 2321.896   80.425 2241.472
911.00  3128.827  323.326    0.000  323.326      389.905 1503.864  326.663 1177.201        0.000 2360.294  281.186 2079.108
912.00  3082.371  313.266    0.000  313.266      411.454 1632.189  400.507 1231.682        0.000 2451.286  409.470 2041.815
913.00  3032.604  361.137    0.000  361.137      381.658 1668.801  476.024 1192.777       20.106 2559.757  461.139 2098.618
914.00  3031.600  349.956    0.000  349.956      526.917 1514.786  380.455 1134.331        0.000 2608.327  458.232 2150.095
915.00  3087.336  392.236    0.000  392.236      394.139 1781.757  401.854 1379.903       90.478 2667.634  129.387 2538.248
916.00  3216.086  339.271    0.000  339.271      378.151 1594.212  368.649 1225.563        0.000 2178.846  270.030 1908.816
917.00  3039.538  375.280    0.000  375.280      454.066 1700.029  352.741 1347.288        0.000 2503.963  279.080 2224.883
918.00  3265.236  349.871    0.000  349.871      516.193 1503.634  324.639 1178.995       30.059 2284.000  288.632 1995.368
919.00  3139.774  374.294    0.000  374.294      381.254 1538.163  269.595 1268.569        0.000 2222.972   50.265 2172.706
920.00  3040.537  374.541    0.000  374.541      447.667 1474.781  295.455 1179.326        9.953 2102.737  190.608 1912.129
921.00  3066.215  360.066    0.000  360.066      515.756 1281.721  221.136 1060.585       50.065 1973.951  140.242 1833.709
922.00  2997.225  376.844    0.000  376.844      402.883 1401.110  229.307 1171.802        0.000 1981.495  170.100 1811.394
923.00  3031.392  360.582    0.000  360.582      341.658 1405.505  251.919 1153.587        0.000 2041.202  180.956 1860.246
924.00  3034.040  415.555    0.000  415.555      315.551 1357.803  181.448 1176.355        0.000 1797.218  130.690 1666.528
925.00  3132.672  380.801    0.000  380.801      512.563 1479.110  186.378 1292.732       19.906 2283.800   40.212 2243.588
926.00  3095.544  327.858    0.000  327.858      362.883 1516.366  318.235 1198.131        0.000 2076.292  210.112 1866.180
927.00  3148.456  303.638    0.000  303.638      330.560 1479.084  310.975 1168.108        0.000 2017.190  110.484 1906.706
928.00  3248.288  231.484    0.000  231.484      313.870 1501.549  334.098 1167.451        0.000 1798.022   60.319 1737.703
929.00  3162.683  218.476    0.000  218.476      276.036 1548.251  376.454 1171.798        0.000 2069.552  281.487 1788.065
930.00  3015.907  260.731    0.000  260.731      291.349 1468.608  395.615 1072.994        0.000 2060.020  210.715 1849.305
931.00  3186.434  223.608    0.000  223.608      343.672 1296.255  251.569 1044.685        0.000 1717.505  239.570 1477.936
932.00  3172.623  212.349    0.000  212.349      348.800 1656.519  386.932 1269.588        0.000 2549.914  389.764 2160.149
933.00  3011.680  205.786    0.000  205.786      369.078 1487.026  292.888 1194.137        0.000 2131.692  281.186 1850.506
934.00  2924.252  342.507    0.000  342.507      436.199 1668.117  151.091 1517.026        0.000 2482.349  130.690 2351.659
935.00  2987.354  354.534    0.000  354.534      235.660 1669.012  220.104 1448.908        0.000 2406.157   59.717 2346.440
936.00  3090.494  388.558    0.000  388.558      329.206 1534.448  140.797 1393.651        0.000 2192.309   40.212 2152.096
937.00  2878.234  417.271    0.000  417.271      394.302 1522.505  116.848 1405.658        0.000 2322.799   10.053 2312.746
938.00  2925.035  456.018    0.000  456.018      255.632 1829.432  151.692 1677.740        0.000 2475.607   60.319 2415.288
939.00  2905.455  386.947    0.000  386.947      308.720 1735.141  120.393 1614.748        0.000 2383.729   40.212 2343.517
940.00  2963.400  394.652    0.000  394.652      333.198 1578.619  100.376 1478.243        0.000 1973.246  100.531 1872.715
941.00  3087.903  362.247    0.000  362.247      349.275 1641.942  162.459 1479.484        0.000 1994.755  240.973 1753.782
942.00  3054.663  437.199    0.000  437.199      296.189 1616.108  185.335 1430.773        0.000 2306.621  159.847 2146.774
943.00  2947.896  388.617    0.000  388.617      250.019 1800.704  181.435 1619.269        0.000 2244.283   10.053 2234.230
944.00  3035.229  367.469    0.000  367.469      276.299 1593.454  194.716 1398.739        0.000 2053.380    9.953 2043.427
945.00  3046.056  234.341    0.000  234.341      160.088 1683.138  300.360 1382.777        0.000 2069.047  271.133 1797.914
946.00  3106.059  228.990    0.000  228.990      282.209 1700.314  308.575 1391.739        0.000 2036.882  271.434 1765.448
947.00  3037.336  355.574    0.000  355.574      228.260 1665.011  223.329 1441.682        0.000 2337.680  180.956 2156.724
948.00  3037.833  382.861    0.000  382.861      218.360 1678.866  245.462 1433.404        0.000 2229.300   60.218 2169.082
949.00  3178.734  282.436    0.000  282.436      277.885 1707.606  388.120 1319.486        0.000 2221.553  321.699 1899.854
950.00  3132.777  216.000    0.000  216.000      299.173 1648.455  384.329 1264.126        0.000 2474.910  300.289 2174.621
951.00  3087.881  319.122    0.000  319.122      399.166 1717.925  309.844 1408.082        0.000 2416.602  239.469 2177.132
952.00  3218.280  284.894    0.000  284.894      338.810 1817.907  245.933 1571.974        0.000 2469.976  170.903 2299.073
953.00  2968.028  321.156    0.000  321.156      328.962 1582.647  218.439 1364.208        0.000 2454.801  110.584 2344.217
954.00  2986.451  303.845    0.000  303.845      320.480 1626.934  185.108 1441.826        0.000 2160.632   50.265 2110.366
955.00  3206.190  233.840    0.000  233.840      340.715 1618.693  171.581 1447.111        0.000 2027.635   40.212 1987.423
956.00  3064.547  277.558    0.000  277.558      270.768 1506.042  248.873 1257.169        0.000 2125.354  150.796 1974.558
957.00  3156.499  200.421    0.000  200.421      398.553 1541.934  311.522 1230.411        0.000 2262.078  271.133 1990.946
958.00  3074.697  207.503    0.000  207.503      369.595 1570.228  262.581 1307.647        0.000 2262.677  411.976 1850.701
959.00  3285.133  198.932    0.000  198.932      405.501 1621.191  259.600 1361.591        0.000 2493.594  351.357 2142.237
960.00  3048.156  253.633    0.000  253.633      341.708 1544.649  326.873 1217.776        0.000 2117.214  270.832 1846.382
961.00  3106.825  263.179    0.000  263.179      498.272 1503.962  365.781 1138.181        0.000 2587.111  631.844 1955.267
962.00  3029.522  268.081    0.000  268.081      474.002 1630.380  250.655 1379.725        0.000 2308.832  250.826 2058.006
963.00  3098.635  335.366    0.000  335.366      393.334 1610.647  258.215 1352.433        0.000 2296.461  350.655 1945.806
964.00  3011.718  333.930    0.000  333.930      353.732 1557.744  307.145 1250.598        0.000 2344.319  291.440 2052.880
965.00  3082.770  277.642    0.000  277.642      375.810 1678.476  345.537 1332.939        0.000 2429.960  421.829 2008.132
966.00  3062.437  248.560    0.000  248.560      554.491 1464.412  100.691 1363.721        0.000 2220.054   50.065 2169.990
967.00  3098.175  228.199    0.000  228.199      393.029 1540.235  173.054 1367.181        0.000 2174.923  269.929 1904.993
968.00  3059.483  284.656    0.000  284.656      325.829 1397.684  138.810 1258.874        0.000 1817.618  140.743 1676.875
969.00  3155.796  296.497    0.000  296.497      375.415 1568.585  179.145 1389.440        0.000 2045.831  211.015 1834.816
970.00  2996.413  321.216    0.000  321.216      396.044 1593.727  208.817 1384.910        0.000 2146.168  220.768 1925.400
971.00  3167.269  267.984    0.000  267.984      425.530 1754.744  217.286 1537.458        0.000 2611.041  199.056 2411.985
972.00  3111.813  243.763    0.000  243.763      458.409 1583.534  297.356 1286.178        0.000 2253.447  441.943 1811.504
973.00  3048.516  328.129    0.000  328.129      450.003 1524.771  268.995 1255.775        0.000 2303.705  420.325 1883.380
974.00  3142.757  285.815    0.000  285.815      479.044 1642.026  283.995 1358.031        0.000 2305.209  291.038 2014.171
975.00  3111.509  285.449    0.000  285.449      611.736 1472.324  205.997 1266.328        0.000 2501.646  241.377 2260.269
976.00  2990.543  337.396    0.000  337.396      505.377 1326.238  293.274 1032.963        0.000 2177.929  522.360 1655.569
977.00  2974.885  358.819    0.000  358.819      618.448 1631.237  329.900 1301.337        0.000 2893.435  660.596 2232.839
978.00  3036.899  256.288    0.000  256.288      519.085 1643.694  301.411 1342.283        0.000 2745.039  241.074 2503.965
979.00  3059.881  278.879    0.000  278.879      362.111 1558.443  202.720 1355.722        0.000 2438.212   10.154 2428.059
980.00  3022.951  311.516    0.000  311.516      525.905 1650.591  363.313 1287.277        0.000 2709.739  180.956 2528.783
981.00  3183.275  355.572    1.268  354.304      452.175 1831.979  375.422 1456.557        9.953 2794.807  230.720 2564.087
982.00  3048.940  380.229    0.000  380.229      252.872 1508.254  242.487 1265.767        0.000 2001.712  150.295 1851.417
983.00  3032.138  440.602    0.000  440.602      392.800 1610.263  220.220 1390.044        0.000 2127.060   40.212 2086.848
984.00  3028.210  412.592    0.000  412.592      270.672 1616.223  325.922 1290.300        0.000 2281.994  100.330 2181.664
985.00  2977.557  405.617    0.000  405.617      285.516 1700.597  403.048 1297.550        0.000 2162.063   60.218 2101.844
986.00  3057.597  392.374    0.000  392.374      247.469 1620.293  373.266 1247.027        0.000 1808.793  130.289 1678.504
987.00  2912.675  403.263    0.000  403.263      361.603 1611.937  405.468 1206.469        0.000 2363.225  431.883 1931.342
988.00  3196.737  391.131    0.000  391.131      418.586 1559.085  307.600 1251.486        0.000 2258.563  200.159 2058.404
989.00  3141.262  421.398    0.000  421.398      526.612 1543.257  257.790 1285.467        0.000 2549.800  250.726 2299.074
990.00  2983.264  430.356    0.000  430.356      415.158 1686.698  269.420 1417.277        0.000 2572.815  211.116 2361.700
991.00  3026.717  367.034    0.000  367.034      433.956 1618.447  298.169 1320.279        0.000 2516.525  291.139 2225.386
992.00  2945.972  522.046    0.000  522.046      420.709 1634.302  261.847 1372.456       19.906 2207.693  260.578 1947.114
993.00  3074.019  398.528    0.000  398.528      413.190 1610.238  230.605 1379.634       10.053 2147.873  130.490 2017.384
994.00  2999.709  346.621    0.000  346.621      283.555 1650.301  250.401 1399.900        0.000 2108.378  130.189 1978.190
995.00  3346.066  242.361    0.000  242.361      454.946 1557.678  316.600 1241.078        0.000 2229.420  359.003 1870.417
996.00  3207.276  311.203    0.000  311.203      366.996 1715.741  252.180 1463.561        0.000 2617.670  180.254 2437.416
997.00  3270.236  228.953    0.000  228.953      387.799 1730.969  343.158 1387.811        0.000 2497.525  431.381 2066.144
998.00  3222.650  269.996    0.000  269.996      342.009 1819.945  337.847 1482.098        0.000 2420.415  361.911 2058.504
999.00  3190.788  306.025    0.000  306.025      292.552 1977.212  358.823 1618.389        0.000 2732.165  280.684 2451.481
1000.00  3089.767  323.171    0.000  323.171      411.402 1756.573  297.525 1459.049        0.000 2634.460  438.626 2195.834
1001.00  3189.338  306.381    0.000  306.381      522.595 1819.314  353.640 1465.674        0.000 2917.356  280.384 2636.972
1002.00  3243.542  285.690    0.000  285.690      302.110 1794.744  329.856 1464.888        0.000 2144.864  190.507 1954.356
1003.00  3051.347  277.934    0.000  277.934      459.785 1794.824  448.204 1346.620        0.000 2601.596  687.647 1913.949
1004.00  3263.638  214.875    0.000  214.875      438.247 1541.769  235.531 1306.238        0.000 2215.340  270.632 1944.708
1005.00  3221.939  185.390    0.000  185.390      492.681 1470.509  201.199 1269.310        0.000 2271.339  450.285 1821.054
1006.00  3137.615  266.883    0.000  266.883      540.105 1444.909  283.638 1161.271        0.000 1936.256  330.850 1605.407
1007.00  3155.892  346.441    0.000  346.441      434.614 1496.010  269.632 1226.378        0.000 2176.935  460.637 1716.298
1008.00  3122.384  269.825    0.000  269.825      354.416 1735.018  304.046 1430.972        0.000 2345.122  150.496 2194.626
1009.00  3202.753  255.244    0.000  255.244      484.360 1640.673  382.167 1258.506        0.000 2378.899  468.885 1910.013
1010.00  3139.980  258.820    0.000  258.820      367.043 1613.355  399.461 1213.894        0.000 2387.547  531.109 1856.438
1011.00  3074.568  278.735    0.000  278.735      423.030 1668.721  364.917 1303.804        0.000 2669.237  400.922 2268.316
1012.00  3080.016  287.231   11.202  276.028      401.641 1620.706  395.065 1225.640        0.000 2242.185  389.965 1852.220
1013.00  3168.970  288.472    0.000  288.472      395.793 1632.446  418.372 1214.074        0.000 2321.812  399.419 1922.393
1014.00  3029.035  366.284    0.000  366.284      253.553 1753.809  398.292 1355.517        0.000 2193.919  191.009 2002.910
1015.00  3082.344  349.133    0.000  349.133      170.126 1852.243  290.830 1561.414        0.000 2341.114   69.971 2271.144
1016.00  3127.394  320.660    0.000  320.660      311.744 1756.191  416.792 1339.398        0.000 2418.506  230.720 2187.786
1017.00  3145.957  315.797   15.625  300.172      405.412 1789.055  417.194 1371.861       10.053 2674.268  250.525 2423.743
1018.00  3187.857  299.995    0.000  299.995      328.898 1747.676  385.631 1362.046        0.000 2309.432  170.903 2138.529
1019.00  3115.308  288.781    0.000  288.781      291.771 1896.260  518.213 1378.047        0.000 2475.412  512.106 1963.306
1020.00  3066.442  272.416    0.000  272.416      410.709 1672.067  472.565 1199.501        0.000 2353.673  520.555 1833.118
1021.00  3000.816  395.581    0.000  395.581      438.297 1614.210  430.241 1183.969        0.000 2198.144  402.124 1796.020
1022.00  3208.990  326.216   15.940  310.276      434.386 1554.271  361.992 1192.278        0.000 2463.356  389.464 2073.892
1023.00  3135.951  341.026    0.000  341.026      285.814 1775.216  418.015 1357.201        0.000 2323.511  338.797 1984.715
1024.00  3067.550  349.735    0.000  349.735      180.838 1824.141  458.737 1365.405        0.000 2148.878  371.664 1777.214
1025.00  2953.249  422.696    0.000  422.696      354.165 1589.391  408.948 1180.444        0.000 2237.367  467.983 1769.384
1026.00  2952.523  395.174    0.000  395.174      285.765 1629.911  455.751 1174.160        0.000 2298.072  511.705 1786.367
1027.00  2945.180  433.139    0.000  433.139      321.555 1704.000  266.176 1437.825        0.000 1977.664  241.274 1736.390
1028.00  3020.273  401.343    0.000  401.343      306.134 1654.813  211.838 1442.975        0.000 2291.948  239.770 2052.178
1029.00  3052.666  360.932    0.000  360.932      346.637 1658.834  306.345 1352.489        0.000 2135.713  269.428 1866.285
1030.00  3090.925  430.679    1.902  428.777      398.954 1726.845  330.463 1396.382        0.000 2347.430  190.407 2157.023
1031.00  3156.316  403.530    0.000  403.530      234.286 1803.100  391.041 1412.059        0.000 2273.151  259.977 2013.174
1032.00  2915.757  469.887    0.000  469.887      263.890 1801.264  269.681 1531.583        0.000 2652.460  110.584 2541.876
1033.00  2814.166  453.571    0.000  453.571      293.721 1841.691  341.312 1500.378        0.000 2921.070  201.062 2720.008
1034.00  2854.907  470.978    0.000  470.978      425.880 1698.249  274.180 1424.068        0.000 2591.728  248.921 2342.808
1035.00  2841.148  478.046    0.000  478.046      254.942 1742.314  314.726 1427.588        0.000 2367.237  170.903 2196.334
1036.00  2938.539  452.333    0.000  452.333      317.017 1633.646  194.797 1438.849        0.000 2186.673  180.956 2005.718
1037.00  3028.429  425.310    1.773  423.537      301.322 1605.824  350.747 1255.077        0.000 2294.251  399.115 1895.135
1038.00  2941.586  414.625    0.000  414.625      345.902 1465.385  220.958 1244.427        0.000 2072.583  140.743 1931.840
1039.00  2937.351  372.192    0.000  372.192      458.040 1429.129  300.720 1128.409        0.000 2254.437  381.516 1872.920
1040.00  2835.054  494.614    0.000  494.614      406.121 1514.811  255.880 1258.931        0.000 2175.820  140.743 2035.076
1041.00  2911.282  427.467    0.000  427.467      330.678 1454.941  236.833 1218.108        0.000 2193.117   79.623 2113.494
1042.00  2904.198  385.284    0.000  385.284      321.414 1534.043  337.127 1196.916        0.000 1987.522  169.398 1818.123
1043.00  2786.814  537.242    0.000  537.242      296.221 1541.076  230.387 1310.690        0.000 2104.451  110.183 1994.268
1044.00  2866.556  365.650    0.000  365.650      271.507 1449.552  112.919 1336.633        0.000 1911.536    0.000 1911.536
1045.00  3104.272  362.518    0.000  362.518      297.057 1629.770  258.101 1371.668        9.953 2491.397   79.623 2411.775
1046.00  2945.246  361.148    0.000  361.148      316.019 1546.065  235.909 1310.157        0.000 2166.974  120.537 2046.437
1047.00  2981.732  272.660    0.000  272.660      339.277 1452.548  305.939 1146.609        0.000 1967.108  170.903 1796.206
1048.00  2862.472  397.503    0.000  397.503      411.820 1544.045  271.155 1272.890        0.000 2354.169  100.030 2254.139
1049.00  2906.848  387.047    0.000  387.047      344.912 1609.410  351.917 1257.492        0.000 2183.365  199.758 1983.607
1050.00  2949.135  409.706    0.000  409.706      317.850 1637.608  333.621 1303.987        0.000 2249.219  271.032 1978.186
