# Supplementary material for: N-Glycans modulate tilting of HIV-1 envelope glycoprotein
Source: Nat Commun. 2026 Apr 15;17:5206. doi: 10.1038/s41467-026-71874-2 (PMC13254402; doi:10.1038/s41467-026-71874-2)
Supplement: Supplementary file 8 — Source Data [file 41467_2026_71874_MOESM8_ESM.zip › source_data/1_Main_Text_Figures/4_Figure_5/3_Raw_data/GP120_GP41_INTERFACE/GP120_GP41_INTERFACE.B.2.txt]

#ASA ANALYSIS
#SIM_TIME  ASA1.4 TotOccl1.4 ShldMem1.4 ShldGly1.4   ASA7.2 TotOccl7.2 ShldMem7.2 ShldGly7.2   ASA18.6 TotOccl18.6 ShldMem18.6 ShldGly18.6

  0.00  2943.400  242.846    0.000  242.846      682.823  988.075    0.000  988.075      100.130 1358.304  319.594 1038.710
  1.00  3304.669  156.453    0.000  156.453      726.320 1214.233    0.000 1214.233      231.224 2421.613   30.059 2391.554
  2.00  3323.481  217.108    0.000  217.108      781.438 1343.718    0.000 1343.718      308.537 2714.490   49.764 2664.726
  3.00  3499.645  265.795    0.000  265.795      678.288 1341.369    0.000 1341.369      241.174 2327.419   50.266 2277.154
  4.00  3301.056  277.713    0.000  277.713      922.534 1152.276    0.000 1152.276      179.151 2237.549    0.000 2237.549
  5.00  3353.021  277.975    0.000  277.975      806.243 1253.002    0.000 1253.002      280.384 2269.821    0.000 2269.821
  6.00  3354.639  236.117    0.000  236.117      993.765 1026.528    0.000 1026.528      348.750 1824.863    0.000 1824.863
  7.00  3428.971  183.499    0.000  183.499      864.067 1271.944    0.000 1271.944      400.720 2298.170    0.000 2298.170
  8.00  3268.266  245.384    0.000  245.384      847.633 1048.394    0.000 1048.394      119.735 2225.783  210.614 2015.169
  9.00  3529.506  207.644    0.000  207.644      953.075 1334.074    1.902 1332.172       50.265 2597.756  471.092 2126.664
 10.00  3389.803  165.950    0.000  165.950      889.956 1138.010    0.000 1138.010      411.075 2043.321   20.106 2023.214
 11.00  3335.498  306.602    0.000  306.602      889.052 1049.586    0.000 1049.586      220.968 1952.336   20.106 1932.230
 12.00  3228.023  269.455    0.000  269.455      769.565 1225.040    0.000 1225.040      240.773 2372.459    0.000 2372.459
 13.00  3371.731  216.446    0.000  216.446      840.187 1226.779    0.000 1226.779      179.953 2249.927   19.906 2230.022
 14.00  3633.833  215.466    0.000  215.466     1093.863 1139.303    0.000 1139.303      648.639 2313.749   19.906 2293.843
 15.00  3409.582  197.872    0.000  197.872      758.804 1127.638    0.000 1127.638      391.671 2067.650    0.000 2067.650
 16.00  3214.717  272.452    0.000  272.452      743.753 1414.612    0.000 1414.612      201.062 2577.145    0.000 2577.145
 17.00  3453.856  186.929    0.000  186.929      707.016 1094.989    0.000 1094.989        0.000 2107.362  230.319 1877.043
 18.00  3433.976  207.883    0.000  207.883      846.219 1241.385    0.000 1241.385        0.000 2907.793  160.850 2746.943
 19.00  3407.385  152.236    0.000  152.236      717.350 1197.996    0.000 1197.996       60.018 2133.798  150.496 1983.302
 20.00  3163.390  245.560    0.000  245.560      581.423 1293.916    0.000 1293.916      110.083 2166.972    0.000 2166.972
 21.00  3103.053  287.310    0.000  287.310      525.011 1388.199    0.000 1388.199      220.867 1924.497    0.000 1924.497
 22.00  3408.046  279.780    0.000  279.780      777.304 1353.483    0.000 1353.483       90.177 2353.560  180.956 2172.604
 23.00  3163.151  285.725    0.000  285.725      789.214 1307.446    0.000 1307.446      210.717 2056.197   60.319 1995.879
 24.00  3244.234  194.665    0.000  194.665      801.092 1124.921    0.000 1124.921       60.320 2338.999    0.000 2338.999
 25.00  3167.288  236.212    0.000  236.212      867.061 1223.909    0.000 1223.909       60.218 2774.597    0.000 2774.597
 26.00  3240.768  235.386    0.000  235.386      659.190 1431.121    0.000 1431.121      260.979 2306.910   60.018 2246.892
 27.00  3267.226  303.900    0.000  303.900      618.878 1445.408    0.000 1445.408        0.000 2326.130  100.833 2225.296
 28.00  3279.764  293.250    0.000  293.250      849.806 1181.770   26.023 1155.746       70.473 2384.934  150.496 2234.438
 29.00  3002.486  315.923    0.000  315.923      729.143 1227.576    0.000 1227.576        0.000 2237.443  150.796 2086.646
 30.00  2983.680  364.292    0.000  364.292      556.268 1234.806    0.000 1234.806      130.690 1823.660   20.106 1803.554
 31.00  3163.625  255.576    0.000  255.576      524.919 1178.158    0.000 1178.158        0.000 1687.732    0.000 1687.732
 32.00  3303.699  197.249    0.000  197.249      470.873 1440.034    0.000 1440.034       40.212 1966.815   30.159 1936.656
 33.00  3210.895  236.451    0.000  236.451      471.483 1425.934    0.000 1425.934      230.820 1879.451    0.000 1879.451
 34.00  3258.247  189.012    0.000  189.012      522.936 1464.092    0.000 1464.092      100.531 2018.887  120.236 1898.650
 35.00  3274.292  298.831    0.000  298.831      626.698 1423.815    0.000 1423.815      381.015 1936.862    0.000 1936.862
 36.00  3107.185  315.621    0.000  315.621      976.553 1104.637    0.000 1104.637      391.469 2137.114    0.000 2137.114
 37.00  3220.372  312.144    0.000  312.144      718.995 1507.767    0.000 1507.767      110.685 2966.311    0.000 2966.311
 38.00  3153.377  390.077    0.000  390.077      651.967 1297.671    0.000 1297.671      210.714 1654.765    0.000 1654.765
 39.00  3274.136  403.586    0.000  403.586      683.824 1287.606    0.000 1287.606      120.637 1866.285    0.000 1866.285
 40.00  3335.042  255.761    0.000  255.761      911.029 1097.320    0.000 1097.320      238.868 2169.991    0.000 2169.991
 41.00  3295.843  352.080    0.000  352.080      730.216 1308.006    0.000 1308.006      200.862 1788.974    0.000 1788.974
 42.00  3199.864  287.927    0.000  287.927      571.404 1399.154    0.000 1399.154       40.313 2176.238    0.000 2176.238
 43.00  3102.410  378.692    0.000  378.692      495.855 1370.257    0.000 1370.257       50.467 2428.559    0.000 2428.559
 44.00  3167.864  312.264    0.000  312.264      810.874 1300.796    0.000 1300.796      181.157 2489.077    0.000 2489.077
 45.00  3177.681  355.433    0.000  355.433      854.555 1338.445    0.000 1338.445      200.962 2508.078    0.000 2508.078
 46.00  3099.142  336.130    0.000  336.130      525.967 1426.066    0.000 1426.066       60.621 2003.320    0.000 2003.320
 47.00  3044.434  318.834    0.000  318.834      701.085 1047.857    0.000 1047.857      140.743 1822.563    0.000 1822.563
 48.00  2982.194  340.397    0.000  340.397      446.126 1312.253    0.000 1312.253       59.717 1706.548    0.000 1706.548
 49.00  2953.340  323.109    0.000  323.109      659.710 1308.151    0.000 1308.151      231.221 2115.107    0.000 2115.107
 50.00  2938.109  253.104    0.000  253.104      606.200 1272.608    0.000 1272.608      239.269 1973.956    0.000 1973.956
 51.00  3043.846  252.275    0.000  252.275      575.507 1194.820    0.000 1194.820      200.561 1907.607    0.000 1907.607
 52.00  3111.836  317.192    0.000  317.192      659.086 1287.066    0.000 1287.066      149.292 2033.175    0.000 2033.175
 53.00  3033.797  358.278    0.000  358.278      738.977 1353.400    0.000 1353.400      199.458 2613.450  130.592 2482.859
 54.00  3024.928  293.758    0.000  293.758      689.158 1173.557    0.000 1173.557      149.393 1887.293    0.000 1887.293
 55.00  3100.147  331.960    0.000  331.960      590.607 1315.528    0.000 1315.528      119.434 2105.054    0.000 2105.054
 56.00  3195.304  327.497    0.000  327.497      706.464 1058.339    0.000 1058.339      160.749 1814.112    0.000 1814.112
 57.00  3271.066  216.876    0.000  216.876      875.766 1096.512    0.000 1096.512      348.650 2013.871    0.000 2013.871
 58.00  3265.110  347.615    0.000  347.615      572.785 1150.416    0.000 1150.416       89.575 1683.614    0.000 1683.614
 59.00  3361.682  189.386    0.000  189.386      829.003 1182.248    0.000 1182.248      119.634 2101.838    0.000 2101.838
 60.00  3259.231  151.014    0.000  151.014      753.483 1120.072    0.000 1120.072      150.696 2104.448    0.000 2104.448
 61.00  3230.494  287.576    0.000  287.576      605.196 1244.373    0.000 1244.373      120.637 1561.875    0.000 1561.875
 62.00  3349.066  296.234    0.000  296.234      790.931 1257.107    0.000 1257.107      149.794 2114.497    0.000 2114.497
 63.00  3256.898  261.315    0.000  261.315      762.141 1047.943    0.000 1047.943      220.867 1746.046   10.053 1735.992
 64.00  3330.983  327.886    0.000  327.886      713.811 1332.688    0.000 1332.688      140.142 2412.086   49.864 2362.222
 65.00  3079.435  396.203    0.000  396.203      862.947  989.412    0.000  989.412      371.664 1755.491    0.000 1755.491
 66.00  3448.661  374.417    0.000  374.417      910.380 1297.008    0.000 1297.008      260.179 2509.783    0.000 2509.783
 67.00  3431.652  325.622    0.000  325.622      696.483 1244.933    0.000 1244.933      280.183 1710.364    0.000 1710.364
 68.00  3299.960  283.418    0.000  283.418      844.436 1058.025    0.000 1058.025      291.540 2023.211   60.018 1963.193
 69.00  3179.234  343.399    0.000  343.399      644.455 1174.113    0.000 1174.113      140.744 1891.017    0.000 1891.017
 70.00  3104.590  340.206    0.000  340.206      913.908 1155.179    0.000 1155.179      300.390 1794.002    0.000 1794.002
 71.00  3314.213  294.174    0.000  294.174      777.571 1151.804    0.000 1151.804       89.575 2060.717   99.528 1961.188
 72.00  3070.663  369.116    0.000  369.116      661.765 1044.502    0.000 1044.502      160.248 1380.313    0.000 1380.313
 73.00  3327.208  332.816    0.000  332.816      722.106 1287.015    0.000 1287.015       89.575 2288.231   19.906 2268.326
 74.00  3193.611  450.650    0.000  450.650      747.584 1367.441    0.000 1367.441      130.690 2245.084    0.000 2245.084
 75.00  3048.583  432.323    0.000  432.323      582.939 1461.266    0.000 1461.266       99.929 2343.711    0.000 2343.711
 76.00  3117.292  446.938    0.000  446.938      891.470 1333.065    0.000 1333.065      240.473 2276.150    0.000 2276.150
 77.00  3187.995  453.228    0.000  453.228      856.107 1355.037    0.000 1355.037      360.307 2177.925    0.000 2177.925
 78.00  3450.991  442.739    0.000  442.739     1024.577 1169.490    0.000 1169.490      301.192 2478.829    0.000 2478.829
 79.00  3259.636  409.508    0.000  409.508      904.846 1245.879    0.000 1245.879      250.926 2475.110    0.000 2475.110
 80.00  3389.135  335.703    0.000  335.703     1019.534 1086.215    0.000 1086.215      371.768 1938.863    0.000 1938.863
 81.00  3350.227  311.708    0.000  311.708      910.165 1318.132    0.000 1318.132      562.079 2258.064    0.000 2258.064
 82.00  3335.054  375.539    0.000  375.539      769.172 1372.540    0.000 1372.540      450.184 2205.878    0.000 2205.878
 83.00  3415.688  198.798    0.000  198.798     1053.417 1091.630    0.000 1091.630      599.779 1914.049    0.000 1914.049
 84.00  3385.805  250.202    0.000  250.202     1162.279 1015.583    0.000 1015.583      279.581 2757.421    0.000 2757.421
 85.00  3510.290  157.783    0.000  157.783      967.997 1273.515    0.000 1273.515      249.121 2467.971    0.000 2467.971
 86.00  3421.760  189.075    0.000  189.075      835.877 1195.860    0.000 1195.860      340.702 2306.212    0.000 2306.212
 87.00  3533.158  177.509    0.000  177.509      906.735 1220.152    0.000 1220.152      200.360 2484.055    0.000 2484.055
 88.00  3503.019  137.358    0.000  137.358      909.586  921.949    0.000  921.949      308.938 1632.659    0.000 1632.659
 89.00  3433.552  182.149    0.000  182.149     1062.621  969.765    0.000  969.765      460.738 2111.900    0.000 2111.900
 90.00  3376.011  181.282    0.000  181.282     1021.765  927.399    0.000  927.399      659.393 1813.613    0.000 1813.613
 91.00  3576.292  156.537    0.000  156.537     1039.672  953.211    0.000  953.211      600.180 1822.261    0.000 1822.261
 92.00  3633.320  213.231    0.000  213.231      853.352 1158.166    0.000 1158.166      250.124 2173.612  449.885 1723.727
 93.00  3539.697  189.251    0.000  189.251     1163.128  883.127    0.000  883.127      782.040 1716.397    0.000 1716.397
 94.00  3446.812  186.834    0.000  186.834      989.145 1101.534    0.000 1101.534      471.396 2264.597   30.159 2234.438
 95.00  3728.549  176.974    0.000  176.974      901.786 1328.345    0.000 1328.345      690.155 2158.938    0.000 2158.938
 96.00  3579.447  198.581    0.000  198.581      949.939 1215.963    0.000 1215.963      590.427 2017.692    0.000 2017.692
 97.00  3502.862  179.521    0.000  179.521      909.577 1272.254    0.000 1272.254      240.073 2375.391  171.003 2204.388
 98.00  3643.727  189.463    0.000  189.463      882.548 1223.442    0.000 1223.442      398.614 2039.505  200.761 1838.744
 99.00  3699.067  200.005    0.000  200.005      636.897 1435.857    0.000 1435.857      290.336 2232.214   50.165 2182.049
100.00  3617.454  194.102    0.000  194.102      794.301 1133.559    0.000 1133.559      349.652 1826.372    0.000 1826.372
101.00  3252.329  266.257    0.000  266.257      679.518 1262.283    0.000 1262.283       60.319 2129.673  329.546 1800.127
102.00  3614.575  244.454    0.000  244.454      930.887  879.211    0.000  879.211       20.006 2235.136  520.455 1714.681
103.00  3624.986  255.260    0.000  255.260      933.928 1092.643    0.000 1092.643      289.334 1842.961  120.739 1722.222
104.00  3519.737  213.460    0.000  213.460      816.578 1169.103    0.000 1169.103      169.600 2047.231  500.649 1546.582
105.00  3533.719  240.802    0.000  240.802     1057.141  791.712    0.000  791.712      469.086 1266.597    0.000 1266.597
106.00  3397.671  241.921    0.000  241.921      961.741  802.188    0.000  802.188      319.093 1564.188   29.858 1534.329
107.00  3307.749  206.946    0.000  206.946      994.856  797.162    0.000  797.162      451.289 1606.508   30.260 1576.248
108.00  3390.043  306.643    0.000  306.643      892.534  705.839    0.000  705.839      270.431 1434.090  140.744 1293.346
109.00  3389.950  221.948    0.000  221.948      879.380  901.791    0.000  901.791      219.764 1762.738  220.667 1542.072
110.00  3336.063  293.918    0.000  293.918      816.569  930.249    0.000  930.249      519.953 1389.773    0.000 1389.773
111.00  3546.598  252.233    0.000  252.233      816.955 1099.582    0.000 1099.582       19.906 1596.855  310.042 1286.814
112.00  3460.558  213.065    0.000  213.065      648.177 1247.528    0.000 1247.528      120.637 1975.263  329.346 1645.917
113.00  3560.711  199.711    0.000  199.711      959.243  868.850    0.000  868.850      379.611 1823.359    0.000 1823.359
114.00  3408.372  248.780    0.000  248.780      635.162 1136.032    0.000 1136.032      190.507 1784.559    0.000 1784.559
115.00  3258.729  256.093    0.000  256.093      786.079  965.909    0.000  965.909       80.124 1707.035  239.870 1467.165
116.00  3381.815  236.879    0.000  236.879      692.659  979.170    0.000  979.170      349.953 1105.050    0.000 1105.050
117.00  3349.543  188.556    0.000  188.556      829.334  962.761    0.000  962.761      291.139 1398.922    0.000 1398.922
118.00  3484.265  219.773    0.000  219.773      881.979  728.784    0.000  728.784       80.324 1592.637  450.885 1141.752
119.00  3280.055  256.330    0.000  256.330      699.115  791.518    0.000  791.518       69.971 1032.269  231.221  801.047
120.00  3193.614  259.009    0.000  259.009      623.419  906.602    0.000  906.602        0.000 1052.780  229.817  822.963
121.00  3263.065  255.991    0.000  255.991      840.328  808.118    0.000  808.118        0.000 1368.959  149.493 1219.465
122.00  3305.157  161.064    0.000  161.064      686.628  917.367    0.000  917.367       69.670 1372.978  210.313 1162.665
123.00  3346.993  150.957    0.000  150.957      726.909 1014.561    0.000 1014.561        9.953 1474.512  230.118 1244.394
124.00  3282.596  157.895    0.000  157.895      719.810 1075.898    0.000 1075.898        0.000 1663.206  250.024 1413.182
125.00  3495.787  141.995    0.000  141.995      703.514  960.239    0.000  960.239        0.000 1622.896  249.823 1373.073
126.00  3173.226  191.545    0.000  191.545      533.370 1036.044    0.000 1036.044        0.000 1408.969  230.519 1178.450
127.00  3160.566  201.636    0.000  201.636      513.689 1034.431    0.000 1034.431       19.906 1620.888  159.245 1461.643
128.00  3211.302  161.429    0.000  161.429      664.709  889.614    0.000  889.614      139.941 1418.319  189.705 1228.614
129.00  3148.687  231.054    0.000  231.054      749.597  847.977    0.000  847.977      350.655 1240.473  170.802 1069.671
130.00  3292.209  171.273    0.000  171.273      737.501 1079.185    0.000 1079.185      408.868 1602.891    0.000 1602.891
131.00  3472.765  138.379    0.000  138.379      808.761  904.529    0.000  904.529       49.764 1371.568  330.248 1041.320
132.00  3250.861  283.002    0.000  283.002      679.751 1071.320    0.000 1071.320      190.106 1311.449  120.136 1191.313
133.00  3393.136  233.402    0.000  233.402      682.564 1001.481    0.000 1001.481      179.151 1435.200    9.953 1425.247
134.00  3428.271  202.053    0.000  202.053      765.878  930.637    0.000  930.637      269.629 1419.626   20.106 1399.520
135.00  3592.725  167.686    0.000  167.686      877.500  943.865    0.000  943.865       59.917 1691.768  300.189 1391.579
136.00  3442.569  170.019    0.000  170.019      855.228 1031.405    0.000 1031.405      420.327 1503.362  150.095 1353.267
137.00  3522.692  185.305    0.000  185.305      980.697  898.858    0.000  898.858       99.829 2010.354  429.476 1580.877
138.00  3472.942  160.475    0.000  160.475      976.222  835.946    0.000  835.946      250.124 1646.013  150.796 1495.216
139.00  3457.827  177.316    0.000  177.316      865.636  974.548    0.000  974.548      209.511 1763.436  428.974 1334.463
140.00  3409.564  188.252    0.000  188.252      886.175  954.623    0.000  954.623      409.469 1393.680    0.000 1393.680
141.00  3310.442  358.731    0.000  358.731      713.910 1081.690    0.000 1081.690       89.575 1900.574  389.464 1511.110
142.00  3171.082  290.044    0.000  290.044      846.548  843.863    0.000  843.863      290.437 1515.222  170.602 1344.621
143.00  3074.547  324.465    0.000  324.465      868.244  829.724    0.000  829.724      440.632 1442.239  120.637 1321.602
144.00  3521.434  265.700    0.000  265.700      819.818  976.345    0.000  976.345      190.207 1650.446  499.547 1150.900
145.00  3519.037  193.628    0.000  193.628      833.864  976.859    0.000  976.859      469.788 1583.390   30.159 1553.231
146.00  3238.650  209.946    0.000  209.946      833.347  906.252    0.000  906.252      398.313 1445.752    0.000 1445.752
147.00  3374.942  164.833    0.000  164.833      758.131  957.994    0.000  957.994      459.735 1256.756    0.000 1256.756
148.00  3199.389  207.365    0.000  207.365      694.352 1126.642    0.000 1126.642       60.018 1725.030  339.098 1385.932
149.00  3218.214  191.473    0.000  191.473      808.995  828.509    0.000  828.509      460.838 1324.212    0.000 1324.212
150.00  3398.824  181.316    0.000  181.316      968.570  884.751    0.000  884.751      249.121 1727.947  190.909 1537.039
151.00  3441.354  149.583    0.000  149.583      713.943 1032.323    0.000 1032.323      320.898 1443.452    0.000 1443.452
152.00  3396.498  175.643    0.000  175.643      716.023 1002.101    0.000 1002.101      280.083 1310.750   90.277 1220.473
153.00  3387.897  160.558    0.000  160.558      813.915  957.648    0.000  957.648      269.428 1331.757    0.000 1331.757
154.00  3461.086  175.763    0.000  175.763      664.541  986.490    0.000  986.490      339.599 1344.625    0.000 1344.625
155.00  3319.719  207.233    0.000  207.233      927.559  796.396    0.000  796.396      609.428 1124.859    0.000 1124.859
156.00  3199.660  211.538    0.000  211.538      815.062  964.618    0.000  964.618      349.452 1323.109    0.000 1323.109
157.00  3282.040  184.771    0.000  184.771      714.754  954.159    0.000  954.159      380.012 1401.826    0.000 1401.826
158.00  3225.488  177.876    0.000  177.876      754.320  982.388    0.000  982.388      519.853 1394.589    0.000 1394.589
159.00  3413.847  216.656    0.000  216.656      675.803 1395.429    0.000 1395.429      399.115 1912.632    0.000 1912.632
160.00  3404.317  165.967    0.000  165.967      666.823 1053.157    0.000 1053.157      359.806 1609.132    0.000 1609.132
161.00  3483.438  206.098    0.000  206.098      706.332 1042.213    0.000 1042.213      428.573 1341.713    0.000 1341.713
162.00  3246.043  240.561    0.000  240.561      728.261 1130.650    0.000 1130.650      399.115 1828.603  120.840 1707.763
163.00  3351.410  208.786    0.000  208.786      695.951 1257.309    0.000 1257.309      200.661 1899.164  260.980 1638.184
164.00  3270.755  173.977    0.000  173.977      636.978  856.537    0.000  856.537      390.867 1214.834    0.000 1214.834
165.00  3443.243  121.138    0.000  121.138      586.909 1036.034    0.000 1036.034      241.174 1498.031    0.000 1498.031
166.00  3299.784  149.650    0.000  149.650      727.225 1120.481    0.000 1120.481      380.816 1426.767    0.000 1426.767
167.00  3149.094  156.887    0.000  156.887      696.214  985.798    0.000  985.798      439.228 1324.617    0.000 1324.617
168.00  3134.272  217.554    0.000  217.554      631.200 1200.066    0.000 1200.066      419.723 1500.756   20.106 1480.650
169.00  3201.918  224.444    0.000  224.444      760.448  958.963    0.000  958.963      479.440 1324.717    0.000 1324.717
170.00  3174.221  205.042    0.000  205.042      737.946  933.058    0.000  933.058       39.912 1679.711  308.638 1371.073
171.00  3272.000  186.344    0.000  186.344      805.082 1102.838    0.000 1102.838      468.785 1811.305    0.000 1811.305
172.00  3247.479  225.974    0.000  225.974      623.418 1283.188    0.000 1283.188      268.927 1934.047   60.018 1874.030
173.00  3240.485  254.251    0.000  254.251      665.095 1040.136    0.000 1040.136      388.562 1662.110    0.000 1662.110
174.00  3410.563  253.028    0.000  253.028      715.716 1042.998    0.000 1042.998      568.915 1496.529    0.000 1496.529
175.00  3365.807  245.093    0.000  245.093      695.578 1187.312    0.000 1187.312      388.762 1950.436    0.000 1950.436
176.00  3319.938  207.087    0.000  207.087      596.729 1175.049    0.000 1175.049      370.862 1722.032    0.000 1722.032
177.00  3431.858  217.822    0.000  217.822      607.504 1134.457    0.000 1134.457      418.520 1536.232    0.000 1536.232
178.00  3169.517  304.146    0.000  304.146      696.440 1074.730    0.000 1074.730      517.847 1432.593    0.000 1432.593
179.00  3396.824  237.921    0.000  237.921      638.160 1094.476    0.000 1094.476      339.800 1524.877    0.000 1524.877
180.00  3394.466  169.183    0.000  169.183      640.807  905.654    0.000  905.654      388.862 1354.078    0.000 1354.078
181.00  3346.252  177.712    0.000  177.712      574.054  975.641    0.000  975.641      419.422 1264.405    0.000 1264.405
182.00  3518.406  247.285    0.000  247.285      744.989 1012.820    0.000 1012.820      170.002 1725.646  319.694 1405.953
183.00  3475.649  204.583    0.000  204.583      795.331 1064.868    0.000 1064.868      329.446 1489.185  210.112 1279.072
184.00  3490.961  161.751    0.000  161.751      729.461 1203.017    0.000 1203.017      140.543 1957.972  349.652 1608.320
185.00  3405.243  269.514    0.000  269.514      741.562 1233.910    0.000 1233.910      658.992 1511.100    0.000 1511.100
186.00  3499.180  194.757    0.000  194.757      785.083 1091.374    0.000 1091.374      349.351 1837.327  389.865 1447.462
187.00  3502.223  237.598    0.000  237.598      720.693 1076.929    0.000 1076.929      448.880 1535.129   70.372 1464.757
188.00  3431.859  245.948    0.000  245.948      644.287 1112.691    0.000 1112.691      609.930 1725.135    0.000 1725.135
189.00  3516.622  143.806    0.000  143.806      617.936  975.078    0.000  975.078      537.955 1650.052    0.000 1650.052
190.00  3285.206  202.594    0.000  202.594      669.378 1058.347    0.000 1058.347      349.552 1739.521   70.171 1669.349
191.00  3546.489  179.719    0.000  179.719      844.058 1030.407    0.000 1030.407      671.253 1484.159    0.000 1484.159
192.00  3504.158  187.792    0.000  187.792      712.742 1038.677    0.000 1038.677      538.356 1431.389   10.053 1421.336
193.00  3539.032  200.443    0.000  200.443      616.727 1260.289    0.000 1260.289      398.113 1684.532    0.000 1684.532
194.00  3602.573  189.345    0.000  189.345      635.487 1102.234    0.000 1102.234      159.245 2159.454  298.785 1860.669
195.00  3321.824  138.564    0.000  138.564      560.864 1153.882    0.000 1153.882      568.013 1583.796    0.000 1583.796
196.00  3337.229  156.748    0.000  156.748      703.207 1202.508    0.000 1202.508       99.829 2488.674  490.095 1998.579
197.00  3362.885  170.518    0.000  170.518      684.074 1095.782    0.000 1095.782      348.349 1617.170   90.580 1526.591
198.00  3526.913  174.304    0.000  174.304      781.242 1111.804    0.000 1111.804      729.263 1619.573    0.000 1619.573
199.00  3255.733  239.155    0.000  239.155      719.568 1225.176    0.000 1225.176      489.897 1888.207    0.000 1888.207
200.00  3343.243  232.697    0.000  232.697      597.953 1172.384    0.000 1172.384      159.245 1894.037   80.124 1813.913
201.00  3310.232  226.796    0.000  226.796      663.487 1202.817    0.000 1202.817      429.576 1797.321    0.000 1797.321
202.00  3386.019  239.118    0.000  239.118      698.842 1143.957    0.000 1143.957      650.142 1844.975    0.000 1844.975
203.00  3479.838  259.451    0.000  259.451      782.721 1043.569    0.000 1043.569      439.127 1995.979  270.833 1725.146
204.00  3281.439  220.357    0.000  220.357      709.232 1105.564    0.000 1105.564      659.497 1753.692    0.000 1753.692
205.00  3354.571  274.925    0.000  274.925      814.148 1127.543    0.000 1127.543      339.600 2035.076  299.688 1735.388
206.00  3314.647  246.367    0.000  246.367      539.803 1025.841    0.000 1025.841       90.179 1795.011  321.401 1473.610
207.00  3262.996  316.172    0.000  316.172      789.252 1062.718    0.000 1062.718      650.445 1698.505    0.000 1698.505
208.00  3306.758  236.463    0.000  236.463      677.622 1070.665    0.000 1070.665      349.051 1969.028   40.212 1928.815
209.00  3395.792  305.888    0.000  305.888      804.814 1083.647    0.000 1083.647      329.548 2134.008  510.805 1623.203
210.00  3300.999  266.197    0.000  266.197      884.283  847.514    0.000  847.514      479.142 1715.696  370.162 1345.534
211.00  3527.265  202.948    0.000  202.948      859.213  955.510    0.000  955.510      599.475 1630.650    0.000 1630.650
212.00  3434.794  202.340    0.000  202.340      995.661  848.153    0.000  848.153      710.363 1636.068  150.395 1485.673
213.00  3287.763  217.073    0.000  217.073      776.669  918.691    0.000  918.691       29.959 2179.645  399.517 1780.128
214.00  3335.289  240.145    0.000  240.145      833.388  932.285    0.000  932.285      399.517 1572.537    0.000 1572.537
215.00  3406.470  192.119    0.000  192.119     1008.250  834.302    0.000  834.302      531.410 1833.011    0.000 1833.011
216.00  3213.455  216.631    0.000  216.631      751.176  922.294    0.000  922.294      260.077 1653.371    0.000 1653.371
217.00  3259.629  212.255    0.000  212.255      533.658 1220.088    0.000 1220.088      170.000 1472.607    0.000 1472.607
218.00  3171.676  273.982    0.000  273.982      532.373 1351.694    0.000 1351.694      149.493 1956.072    0.000 1956.072
219.00  3372.574  307.414    0.000  307.414      638.854 1310.978    0.000 1310.978      270.030 1953.553    0.000 1953.553
220.00  3240.088  321.427    0.000  321.427      698.408 1254.740    0.000 1254.740      289.334 1846.070    0.000 1846.070
221.00  3297.855  329.049    0.000  329.049      504.207 1483.908    0.000 1483.908       49.965 2337.474  239.770 2097.704
222.00  3244.354  246.654    0.000  246.654      525.062 1382.773    0.000 1382.773      151.200 1854.231    0.000 1854.231
223.00  3449.739  274.056    0.000  274.056      675.666 1330.902    0.000 1330.902       90.478 2427.147   70.372 2356.776
224.00  3366.269  277.517    0.000  277.517      552.943 1159.650    0.000 1159.650        0.000 2074.089  209.811 1864.277
225.00  3153.927  270.088    0.000  270.088      842.610  895.135    0.000  895.135       10.053 1939.271  351.056 1588.215
226.00  3220.911  267.367    0.000  267.367      757.258 1035.433    0.000 1035.433      149.292 1816.929   59.817 1757.112
227.00  3450.185  197.212    0.000  197.212      868.712 1004.247    0.000 1004.247      149.994 1729.153  129.788 1599.365
228.00  3294.520  189.333    0.000  189.333      736.437  921.781    0.000  921.781      389.163 1556.258    0.000 1556.258
229.00  3387.173  221.216    0.000  221.216      908.971 1019.220    0.000 1019.220      439.028 1470.296    0.000 1470.296
230.00  3388.090  182.585    0.000  182.585      776.419 1142.247    0.000 1142.247      460.738 1624.206    0.000 1624.206
231.00  3470.660  222.155    0.000  222.155      839.885 1050.302    0.000 1050.302      530.009 1623.508    0.000 1623.508
232.00  3326.087  254.389    0.000  254.389      613.932 1311.683    0.000 1311.683      159.746 2202.270  311.145 1891.125
233.00  3276.684  222.964    0.000  222.964      773.001  994.948    0.000  994.948      380.317 1605.131   69.870 1535.260
234.00  3389.672  208.316    0.000  208.316      876.895  832.639    0.000  832.639      558.862 1483.165    0.000 1483.165
235.00  3359.754  197.382    0.000  197.382      732.021  946.169    0.000  946.169      400.423 1493.821    0.000 1493.821
236.00  3552.080  189.396    0.000  189.396      498.297 1175.562    0.000 1175.562      329.947 1294.062   50.265 1243.796
237.00  3529.393  198.996    0.000  198.996      655.261 1158.211    0.000 1158.211      341.404 1545.890    0.000 1545.890
238.00  3568.723  197.841    0.000  197.841      565.426 1243.905    0.000 1243.905      531.611 1213.432    0.000 1213.432
239.00  3553.693  175.035    0.000  175.035      790.948 1104.428    0.000 1104.428      570.018 1630.241    0.000 1630.241
240.00  3459.545  202.118    0.000  202.118      844.972  983.331    0.000  983.331      521.457 1531.012    0.000 1531.012
241.00  3568.131  149.517    0.000  149.517     1242.284  760.122    0.000  760.122      240.773 2402.027  622.294 1779.733
242.00  3614.937  191.537    0.000  191.537      669.536 1299.022    0.000 1299.022      210.615 1864.076    0.000 1864.076
243.00  3507.001  186.977    0.000  186.977      742.778 1063.839    0.000 1063.839      400.319 1356.095    0.000 1356.095
244.00  3385.362  180.770    0.000  180.770      862.457  841.180    0.000  841.180      240.878 1644.717  210.013 1434.704
245.00  3422.591  169.787    0.000  169.787     1057.005  782.177    0.000  782.177      480.145 1683.121    0.000 1683.121
246.00  3354.567  180.073    0.000  180.073      898.231  826.105    0.000  826.105      319.894 1635.061   50.065 1584.996
247.00  3389.094  193.302    0.000  193.302      827.276  890.394    0.000  890.394       59.717 1682.324  379.310 1303.014
248.00  3325.066  188.887    0.000  188.887      998.524  945.513    0.000  945.513      351.257 1896.847    0.000 1896.847
249.00  3298.793  150.235    0.000  150.235      777.125  923.773    0.000  923.773      468.284 1302.913    0.000 1302.913
250.00  3317.089  179.453    0.000  179.453      771.868  922.596    0.000  922.596      160.348 1605.405  210.112 1395.292
251.00  3410.632  204.403    0.000  204.403      723.793 1060.150    0.000 1060.150       50.265 1784.754  150.496 1634.258
252.00  3385.445  195.250    0.000  195.250      860.771  931.248    0.000  931.248      580.575 1392.184    0.000 1392.184
253.00  3343.539  126.758    0.000  126.758      768.666  948.323    0.000  948.323      290.637 1490.703    0.000 1490.703
254.00  3514.597  153.695    0.000  153.695      891.967  912.671    0.000  912.671      170.802 1879.963  300.991 1578.972
255.00  3634.526  195.396    0.000  195.396      703.340 1195.914    0.000 1195.914      280.283 1640.795   20.106 1620.689
256.00  3428.096  160.862    0.000  160.862      737.237 1095.393    0.000 1095.393      269.428 1954.348    0.000 1954.348
257.00  3366.722  214.618    0.000  214.618      724.267 1075.363    1.902 1073.461       29.858 2001.805  238.868 1762.937
258.00  3147.420  267.563    0.000  267.563      778.836  993.668    0.000  993.668      510.506 1693.272    0.000 1693.272
259.00  3113.773  273.584    0.000  273.584      579.410 1099.930    0.000 1099.930      449.381 1440.036    0.000 1440.036
260.00  3147.935  218.394    0.000  218.394      838.353  932.488    0.000  932.488      190.911 1779.320  261.884 1517.435
261.00  3179.431  220.043    0.000  220.043      883.056 1011.787    0.000 1011.787      601.483 1485.269   10.053 1475.216
262.00  3104.441  238.368    0.000  238.368      952.047  857.698    0.000  857.698      599.075 1392.989    0.000 1392.989
263.00  3264.115  204.296    0.000  204.296      902.841 1026.220    0.000 1026.220      648.538 1472.806  139.339 1333.466
264.00  3150.246  229.493    0.000  229.493      830.336 1073.258    0.000 1073.258      540.363 1502.969    0.000 1502.969
265.00  3328.203  270.708    0.000  270.708      683.757 1046.962    0.000 1046.962      410.171 1657.576   69.870 1587.706
266.00  3212.979  245.167    0.000  245.167      794.225 1043.571    0.000 1043.571      500.150 1682.417  140.443 1541.975
267.00  3368.379  188.457    0.000  188.457      847.537  899.819    0.000  899.819       30.159 1882.980  439.228 1443.752
268.00  3375.453  223.369    0.000  223.369      836.572  959.245    0.000  959.245      328.443 1865.283  220.466 1644.816
269.00  3555.337  223.147    0.000  223.147      924.527 1116.408    0.000 1116.408       70.271 2284.202  619.381 1664.821
270.00  3672.578  214.279    0.000  214.279      786.467 1018.798    0.000 1018.798        0.000 1950.135  499.245 1450.890
271.00  3504.380  199.685    0.000  199.685      714.696 1090.164    0.000 1090.164      378.408 1513.826    0.000 1513.826
272.00  3349.564  295.861    0.000  295.861      841.782  980.516    0.000  980.516      129.687 2015.476  359.505 1655.971
273.00  3354.042  275.951    0.000  275.951      676.556 1040.841    0.000 1040.841       10.053 1949.434  349.853 1599.581
274.00  3414.147  254.142    0.000  254.142      721.351 1194.012    0.000 1194.012       69.871 2140.145  508.297 1631.848
275.00  3409.395  225.696    0.000  225.696      806.627 1029.073    0.000 1029.073       89.876 2142.148  520.856 1621.292
276.00  3395.874  231.298    0.000  231.298      683.297 1247.652    0.000 1247.652       89.575 1890.418  510.001 1380.417
277.00  3344.541  352.224    0.000  352.224      804.347 1061.032    0.000 1061.032      669.647 1577.264    9.953 1567.311
278.00  3338.421  332.990    0.000  332.990      849.337 1117.623    0.000 1117.623      380.112 1682.615   69.870 1612.744
279.00  3421.235  232.948    0.000  232.948      866.498 1024.358    0.000 1024.358      480.643 1762.433    0.000 1762.433
280.00  3335.918  282.492    0.000  282.492      693.160 1178.384    0.000 1178.384      269.829 1940.582  229.416 1711.166
281.00  3482.872  244.041    0.000  244.041      880.872 1096.742    0.000 1096.742       89.776 2203.987  578.667 1625.319
282.00  3369.711  267.168    0.000  267.168      909.698 1168.390    0.000 1168.390      189.404 2254.752  420.124 1834.627
283.00  3398.865  359.197    0.000  359.197      754.499 1320.380    0.000 1320.380        9.953 2453.501  480.243 1973.258
284.00  3327.985  314.167    0.000  314.167      763.975 1116.891    0.000 1116.891       59.717 2115.311  399.918 1715.393
285.00  3485.688  334.983    0.000  334.983      830.623 1317.776    0.000 1317.776        0.000 2439.022  501.052 1937.971
286.00  3340.072  392.325    0.000  392.325      849.954 1206.609    0.000 1206.609       60.218 2203.380  570.520 1632.860
287.00  3456.186  280.062    0.000  280.062      673.677 1276.754    0.000 1276.754        0.000 2371.055  370.962 2000.093
288.00  3437.090  261.414    0.000  261.414      675.306 1226.537    0.000 1226.537       10.053 2153.817  489.293 1664.524
289.00  3246.438  300.004    0.000  300.004      712.096 1159.047    0.000 1159.047       10.053 1952.049  379.812 1572.238
290.00  3422.725  298.788    0.000  298.788      459.811 1338.254    0.000 1338.254      120.336 1933.549   40.212 1893.337
291.00  3346.684  287.610    0.000  287.610      732.617 1223.322    0.000 1223.322      199.859 1846.075   79.923 1766.151
292.00  3326.602  304.173    0.000  304.173      575.812 1274.504    0.000 1274.504       99.729 1853.618  180.354 1673.264
293.00  3438.710  282.978    0.000  282.978      606.511 1186.707    0.000 1186.707        0.000 2054.788  110.083 1944.705
294.00  3329.052  357.309    0.000  357.309      695.746 1119.686    0.000 1119.686      259.174 1927.108   90.478 1836.630
295.00  3111.526  453.956    0.000  453.956      706.599 1089.729    0.000 1089.729      238.868 1923.596  209.210 1714.387
296.00  3534.634  254.488    0.000  254.488      824.578 1055.409    0.000 1055.409      100.531 2015.279  559.064 1456.215
297.00  3407.219  276.337    0.000  276.337      845.732  994.609   42.323  952.286        0.000 1831.813  608.325 1223.488
298.00  3446.232  250.322    0.000  250.322      922.765  842.826    0.000  842.826      100.030 1916.760  608.326 1308.433
299.00  3399.704  259.171    0.000  259.171      899.798  872.275    0.000  872.275       10.053 1798.628  439.930 1358.698
300.00  3478.098  243.407    0.000  243.407      894.388 1093.206    0.000 1093.206       60.018 2127.674  449.080 1678.594
301.00  3409.281  266.526    0.000  266.526      849.728  979.034    0.000  979.034      100.431 1704.830  550.012 1154.818
302.00  3473.127  348.788    0.000  348.788      937.728  936.620    0.000  936.620      129.387 2049.568  559.564 1490.005
303.00  3265.916  429.550    0.000  429.550      802.448  900.174    0.000  900.174      289.735 1561.682  359.304 1202.377
304.00  3396.617  223.518    0.000  223.518      747.762 1033.194    0.000 1033.194       20.107 2170.208  490.801 1679.407
305.00  3326.943  291.855    0.000  291.855      687.491 1218.437    0.000 1218.437      329.546 1924.100    0.000 1924.100
306.00  3421.121  258.631    0.000  258.631      676.494 1228.942    0.000 1228.942      201.062 2032.172  140.443 1891.730
307.00  3582.455  233.673    0.000  233.673      759.683 1173.561    0.000 1173.561      369.460 1695.081   69.670 1625.412
308.00  3190.194  282.136    0.000  282.136      845.416 1109.784    0.000 1109.784      110.384 2126.371  251.129 1875.242
309.00  3207.338  338.506    0.000  338.506      682.238 1051.996    0.000 1051.996      331.251 1568.819   30.159 1538.659
310.00  3347.420  303.320    0.000  303.320      792.843 1066.507    0.000 1066.507      279.983 1676.078   59.817 1616.261
311.00  3333.888  328.444    0.000  328.444      800.912 1074.419    0.000 1074.419       40.212 2058.395  241.274 1817.121
312.00  3381.933  205.601    0.000  205.601      965.982  935.177    0.000  935.177      150.498 1642.803  561.068 1081.735
313.00  3273.096  275.543    0.000  275.543      819.610  971.278    0.000  971.278       49.864 2036.594  289.735 1746.859
314.00  3233.212  291.266    0.000  291.266      722.977 1081.828    0.000 1081.828       60.521 1947.821  281.791 1666.030
315.00  3286.538  236.841    0.000  236.841      779.476 1094.014   12.969 1081.045       20.106 2258.463  542.971 1715.492
316.00  3461.196  192.963    0.000  192.963      915.516 1005.645    0.000 1005.645        0.000 2469.578  552.521 1917.057
317.00  3332.114  297.285    0.000  297.285      930.643  945.899    0.000  945.899       19.906 2041.730  609.433 1432.297
318.00  3444.263  240.548    0.000  240.548      820.505  992.371    0.000  992.371       19.906 1818.134  331.653 1486.480
319.00  3554.754  223.523    0.000  223.523      711.276 1171.309    0.000 1171.309      179.151 1953.659  119.634 1834.024
320.00  3488.568  240.268    0.000  240.268      821.103 1137.261    0.000 1137.261        0.000 2330.957  370.260 1960.697
321.00  3425.460  229.485    0.000  229.485      767.284 1031.345    0.000 1031.345      120.236 1992.262  220.165 1772.096
322.00  3465.005  240.709    0.000  240.709      865.683 1073.652    0.000 1073.652       50.265 2035.085  309.440 1725.646
323.00  3417.124  257.364    0.000  257.364      966.048  939.456    0.000  939.456      179.853 1805.057  401.622 1403.434
324.00  3433.171  289.358    0.000  289.358      949.547  838.776    0.000  838.776       30.159 1938.979  389.664 1549.315
325.00  3462.974  242.923    0.000  242.923      954.704  974.163    0.000  974.163      170.202 2154.013  281.286 1872.727
326.00  3491.702  248.136    0.000  248.136      976.460  905.133    0.000  905.133      359.305 1679.304    0.000 1679.304
327.00  3354.376  293.495    0.000  293.495     1009.727  876.904    0.000  876.904       99.528 2237.363  411.177 1826.187
328.00  3480.953  249.654    0.000  249.654      866.643 1009.923    0.000 1009.923      420.629 1800.039    0.000 1800.039
329.00  3512.664  236.958    0.000  236.958      636.819 1176.685    0.000 1176.685      329.646 1877.356    0.000 1877.356
330.00  3476.357  237.523    0.000  237.523      737.626 1069.662    0.000 1069.662       39.912 1854.528  199.659 1654.870
331.00  3464.461  227.433    0.000  227.433      895.227  752.309    0.000  752.309      498.344 1378.714  189.505 1189.210
332.00  3476.248  263.720    0.000  263.720     1086.037  785.166    0.000  785.166      201.266 1861.273  647.937 1213.335
333.00  3372.176  273.173    0.000  273.173      915.386  749.412    0.000  749.412      816.533 1161.664    0.000 1161.664
334.00  3425.315  307.044    0.000  307.044      829.033  961.737    0.000  961.737      361.211 1859.171  400.420 1458.750
335.00  3554.165  327.090    0.000  327.090      993.341  938.894    0.000  938.894      739.822 1811.105   80.224 1730.881
336.00  3370.760  393.457    0.000  393.457      927.821  815.851    0.000  815.851      681.206 1323.118    0.000 1323.118
337.00  3487.378  291.857    0.000  291.857     1016.135  918.959    0.000  918.959      322.103 1766.552  170.903 1595.649
338.00  3384.495  293.995    0.000  293.995      955.342  836.647    0.000  836.647      371.563 1904.491   20.106 1884.385
339.00  3559.753  245.884    0.000  245.884      986.273  830.643    0.000  830.643      947.825 1013.168    0.000 1013.168
340.00  3556.250  322.711    0.000  322.711     1130.571  783.693    0.000  783.693      349.453 1894.737  581.577 1313.160
341.00  3599.473  258.848    0.000  258.848      984.017  973.693    0.000  973.693      431.586 1428.164   40.012 1388.152
342.00  3566.190  224.878    0.000  224.878     1034.435  806.304    0.000  806.304      738.013 1521.767    0.000 1521.767
343.00  3513.667  206.159    0.000  206.159      801.809 1121.419    0.000 1121.419      488.090 1464.565    0.000 1464.565
344.00  3437.378  250.590    0.000  250.590      762.968 1127.641    0.000 1127.641      408.667 1527.792   99.829 1427.963
345.00  3439.139  280.079    0.000  280.079      899.396  902.543    0.000  902.543      707.352 1396.006   79.823 1316.183
346.00  3523.395  311.181    0.000  311.181      913.237 1069.199    0.000 1069.199      766.769 1355.690   39.911 1315.779
347.00  3424.856  313.393    0.000  313.393      985.844  932.234    0.000  932.234      807.784 1436.109   40.112 1395.997
348.00  3373.141  268.970    0.000  268.970      775.732  936.982    0.000  936.982      578.667 1445.361    0.000 1445.361
349.00  3281.989  384.927    0.000  384.927      871.096 1004.342    0.000 1004.342      737.110 1468.780    0.000 1468.780
350.00  3226.814  308.470    0.000  308.470      893.174 1055.696    0.000 1055.696      598.878 1669.639   39.911 1629.728
351.00  3291.860  341.871    0.000  341.871      727.970 1111.687    0.000 1111.687      169.600 2005.430   89.575 1915.854
352.00  3203.931  333.170    0.000  333.170      578.938 1266.862    0.000 1266.862        0.000 2074.401  189.907 1884.494
353.00  3292.945  295.156    0.000  295.156      605.048 1212.931    0.000 1212.931        0.000 2241.977   90.077 2151.901
354.00  3212.734  349.372    0.000  349.372      503.271 1598.703    0.000 1598.703       49.864 2370.456    0.000 2370.456
355.00  3266.725  419.864    0.000  419.864      463.593 1270.447    0.000 1270.447        0.000 2001.413   39.811 1961.602
356.00  3248.301  334.773    0.000  334.773      637.208 1088.920    0.000 1088.920        0.000 1812.510   70.271 1742.238
357.00  3339.970  358.112    0.000  358.112      506.176 1092.971    0.000 1092.971        0.000 1833.618   79.623 1753.996
358.00  3217.730  438.699    0.000  438.699      353.884 1332.562    0.000 1332.562        0.000 1760.827    0.000 1760.827
359.00  3164.165  416.513    0.000  416.513      463.234 1247.160    0.000 1247.160        0.000 1880.174    0.000 1880.174
360.00  3266.473  408.054    0.000  408.054      396.354 1491.658    0.000 1491.658        0.000 2260.689    0.000 2260.689
361.00  3407.882  300.635    0.000  300.635      688.229 1077.212    0.000 1077.212        0.000 2236.346  209.310 2027.036
362.00  3297.915  311.807    0.000  311.807      536.867 1307.618    0.000 1307.618        0.000 2088.262  179.953 1908.309
363.00  3247.713  274.190    0.000  274.190      448.333 1342.293    0.000 1342.293        0.000 2157.938   19.906 2138.033
364.00  3481.790  286.820    0.000  286.820      568.863 1141.972    0.000 1141.972        0.000 2014.681  199.457 1815.224
365.00  3307.605  354.339    0.000  354.339      692.895 1026.702    0.000 1026.702      109.481 1972.758  498.744 1474.014
366.00  3311.114  316.884    0.000  316.884      811.901  927.399    0.000  927.399        0.000 2093.393  491.599 1601.794
367.00  3395.849  328.059    0.000  328.059      880.944  902.233    0.000  902.233       29.858 2053.985  689.553 1364.431
368.00  3468.246  295.018    0.000  295.018      923.576  922.045    0.000  922.045       10.154 2363.126  469.287 1893.839
369.00  3533.306  290.071    0.000  290.071      769.069  925.407    0.000  925.407        0.000 1933.351  419.021 1514.330
370.00  3530.730  306.807    0.000  306.807      852.659  926.165    0.000  926.165        9.953 1896.246  399.317 1496.929
371.00  3375.160  310.160    0.000  310.160      972.364  839.198    0.000  839.198       49.764 2066.656  449.785 1616.871
372.00  3357.845  329.638    0.000  329.638      647.791 1107.429    0.000 1107.429       40.212 2381.425  279.882 2101.543
373.00  3362.847  296.101    0.000  296.101      893.564  964.920    0.000  964.920       50.265 2352.768  280.885 2071.883
374.00  3577.756  325.742    0.000  325.742     1045.717  872.501    0.000  872.501        0.000 2159.752  429.376 1730.377
375.00  3334.158  345.428    0.000  345.428      729.124 1141.697    0.000 1141.697        9.953 2016.384  481.850 1534.534
376.00  3416.392  313.336    0.000  313.336      750.163 1217.742    0.000 1217.742        0.000 2405.742  229.918 2175.824
377.00  3516.513  295.589    0.000  295.589      466.395 1366.755  124.766 1241.989        0.000 2003.721  229.618 1774.103
378.00  3525.823  309.947    0.000  309.947      827.554 1119.586    0.000 1119.586       39.811 2279.891  329.546 1950.345
379.00  3488.828  349.647    0.000  349.647      483.604 1429.325    0.000 1429.325        0.000 2283.707  119.735 2163.972
380.00  3325.411  300.014    0.000  300.014      516.016 1238.179    0.000 1238.179        0.000 2106.155  159.245 1946.910
381.00  3443.518  253.496    0.000  253.496      495.786 1386.737    1.816 1384.921        0.000 2150.416  240.572 1909.843
382.00  3470.554  298.325    0.000  298.325      744.290 1149.310    0.000 1149.310        0.000 2294.052  370.662 1923.391
383.00  3377.589  322.371    0.000  322.371      743.666 1122.503   31.600 1090.903       10.053 2247.300  741.223 1506.077
384.00  3287.237  346.383    0.000  346.383      767.321  979.674    7.435  972.239        0.000 2077.403  559.363 1518.040
385.00  3236.571  316.765    0.000  316.765      701.541  899.648    0.000  899.648       10.053 1622.606  359.305 1263.301
386.00  3445.535  295.237    0.000  295.237      529.269 1180.721    0.000 1180.721        0.000 1782.357  298.987 1483.371
387.00  3503.226  223.341    0.000  223.341      710.431 1009.231    0.000 1009.231       10.053 2064.841  550.616 1514.225
388.00  3255.642  246.469    0.000  246.469      777.695  997.442   18.504  978.938        0.000 2022.413  351.457 1670.955
389.00  3347.677  226.843    0.000  226.843      657.435 1005.603    0.000 1005.603       30.462 1993.261  290.237 1703.024
390.00  3252.885  251.499    0.000  251.499      553.071 1081.911    0.000 1081.911        0.000 1891.226  338.797 1552.428
391.00  3449.251  258.821    0.000  258.821      629.167 1078.667    0.000 1078.667        0.000 2015.480  459.836 1555.644
392.00  3395.969  235.987    0.000  235.987      851.540  973.598    9.294  964.304        0.000 2377.290  700.007 1677.282
393.00  3288.210  264.429    0.000  264.429      754.350  972.994    0.000  972.994        0.000 2074.289  441.233 1633.056
394.00  3374.482  265.471    0.000  265.471      714.564  926.617    9.294  917.323       19.906 1698.110  129.487 1568.623
395.00  3393.292  249.754    0.000  249.754      708.361 1002.071    0.000 1002.071       20.106 2203.880  461.139 1742.741
396.00  3475.573  245.853    0.000  245.853      765.600 1028.439    0.000 1028.439       30.159 2131.398  449.682 1681.716
397.00  3452.926  251.637    0.000  251.637      585.604 1119.877    0.000 1119.877        0.000 1798.544  189.104 1609.441
398.00  3486.855  253.512    0.000  253.512      728.720 1214.427    0.000 1214.427      380.513 2172.515  170.903 2001.613
399.00  3533.235  250.263    0.000  250.263     1058.335  940.142   63.114  877.029       39.912 2456.617  759.624 1696.993
400.00  3610.215  249.114    0.000  249.114      866.434 1008.122    0.000 1008.122       90.278 2001.016  409.271 1591.744
401.00  3413.085  263.689    0.000  263.689      570.194 1201.948    0.000 1201.948       89.776 2137.920  229.817 1908.102
402.00  3389.058  252.111    0.000  252.111      720.003 1171.500    0.000 1171.500      209.210 1941.098  319.293 1621.805
403.00  3477.222  282.798    0.000  282.798      778.154 1144.978    0.000 1144.978       59.717 2303.315  279.784 2023.531
404.00  3343.021  283.135    0.000  283.135      751.756 1123.227    0.000 1123.227      120.236 2241.164  261.180 1979.984
405.00  3354.630  240.551    0.000  240.551      665.338 1253.872    0.000 1253.872      140.543 2048.451  279.984 1768.467
406.00  3324.880  253.935    0.000  253.935      503.920 1216.544    0.000 1216.544       80.025 2074.502  290.942 1783.561
407.00  3291.458  223.120    0.000  223.120      754.048 1047.630    0.000 1047.630      320.095 1694.078  110.484 1583.594
408.00  3509.081  236.938    0.000  236.938      869.299  789.952    0.000  789.952      290.036 1805.575  300.089 1505.486
409.00  3342.472  304.624    0.000  304.624      655.884 1265.557    0.000 1265.557       29.858 2023.520  391.270 1632.250
410.00  3277.275  268.360    0.000  268.360      566.994 1184.315    0.000 1184.315        0.000 1936.862  261.182 1675.680
411.00  3320.316  282.272    0.000  282.272      643.556 1304.766    0.000 1304.766        0.000 2165.573  580.673 1584.900
412.00  3198.695  286.907    0.000  286.907      681.319 1151.360    0.000 1151.360       50.265 2073.288  270.431 1802.858
413.00  3144.539  390.938    0.000  390.938      562.866 1376.547    7.263 1369.284       50.265 1815.521  170.903 1644.619
414.00  3118.745  398.412    0.000  398.412      452.454 1378.716    0.000 1378.716       50.265 2186.190  120.637 2065.553
415.00  3152.063  335.869    0.000  335.869      523.106 1153.189    0.000 1153.189       20.106 1877.141  300.590 1576.551
416.00  3067.832  389.187    0.000  389.187      644.709 1119.226    3.805 1115.421        0.000 2143.560  380.714 1762.846
417.00  3058.007  322.943    0.000  322.943      683.885 1049.907    5.707 1044.200        0.000 1835.317  211.115 1624.202
418.00  3214.385  326.438    0.000  326.438      496.572 1190.116    1.859 1188.257       39.811 1962.301   99.729 1862.572
419.00  3189.423  315.833    0.000  315.833      605.949 1158.331   29.096 1129.234        0.000 2024.322  430.779 1593.543
420.00  3180.020  413.594    0.000  413.594      514.851 1233.470    0.000 1233.470       29.858 1795.105  191.009 1604.096
421.00  3170.216  373.391    0.000  373.391      514.118 1280.555    0.000 1280.555        0.000 2141.451  249.823 1891.627
422.00  3134.628  349.238    0.000  349.238      669.465 1079.193    0.000 1079.193      140.342 1741.025  140.342 1600.683
423.00  3239.273  314.084    0.000  314.084      606.894 1148.367    0.000 1148.367       19.906 1992.663  220.266 1772.397
424.00  3237.791  279.638    0.000  279.638      510.009 1271.888    0.000 1271.888       10.053 2039.913  130.690 1909.223
425.00  3225.290  353.205    0.000  353.205      473.985 1275.306    0.000 1275.306       50.265 1572.335  100.531 1471.804
426.00  3210.858  312.602    0.000  312.602      554.486 1184.739    0.000 1184.739      210.814 1562.683   70.372 1492.311
427.00  3095.287  341.670    0.000  341.670      403.392 1358.509    0.000 1358.509        0.000 2055.885   60.218 1995.666
428.00  3230.590  394.966    0.000  394.966      504.101 1198.947    0.000 1198.947      169.600 1489.703   89.776 1399.927
429.00  3228.123  350.602    0.000  350.602      453.324 1270.551    0.000 1270.551        0.000 1840.357   70.071 1770.286
430.00  3128.256  381.398    0.000  381.398      312.166 1321.575    0.000 1321.575        0.000 1838.330   10.053 1828.277
431.00  3057.799  363.610    0.000  363.610      347.493 1336.883    0.000 1336.883       60.319 1883.574   70.372 1813.202
432.00  3291.066  347.446    0.000  347.446      476.376 1218.042    0.000 1218.042      171.206 1933.345    0.000 1933.345
433.00  3051.110  405.052    0.000  405.052      465.551 1144.774    0.000 1144.774       50.265 1595.545   90.478 1505.067
434.00  3129.190  449.977    0.000  449.977      475.153 1270.981    0.000 1270.981       80.425 1791.496  120.637 1670.859
435.00  3125.838  408.037    0.000  408.037      546.183 1147.481    0.000 1147.481       30.159 1890.818  271.133 1619.685
436.00  3012.457  472.573    0.000  472.573      353.717 1368.122    0.000 1368.122       80.425 1820.953    0.000 1820.953
437.00  3119.446  386.208    0.000  386.208      515.924 1044.457    0.000 1044.457      180.555 1692.270    0.000 1692.270
438.00  3205.855  329.702    0.000  329.702      593.650 1235.551    0.000 1235.551       70.372 1973.450  231.221 1742.229
439.00  3220.490  310.460    0.000  310.460      496.979 1311.056    0.000 1311.056      180.956 1750.782    0.000 1750.782
440.00  3240.641  298.555    0.000  298.555      706.363  951.876    0.000  951.876       10.053 1984.714  301.593 1683.121
441.00  3389.427  276.011    0.000  276.011      617.042 1103.474    0.000 1103.474       10.053 1370.563  130.089 1240.474
442.00  3179.979  381.450    0.000  381.450      566.022 1155.138    0.000 1155.138      140.743 1594.237    0.000 1594.237
443.00  3204.585  353.156    0.000  353.156      406.895 1224.483    0.000 1224.483       20.106 1762.335   20.106 1742.228
444.00  3126.191  344.391    0.000  344.391      484.322 1203.722    0.000 1203.722      160.749 1452.895    0.000 1452.895
445.00  3234.043  319.731    0.000  319.731      272.925 1274.613    0.000 1274.613       30.462 1503.663    0.000 1503.663
446.00  3116.486  362.164    0.000  362.164      574.972 1170.741    0.000 1170.741      191.009 1522.966    0.000 1522.966
447.00  3221.193  260.624    0.000  260.624      598.472 1012.318    0.000 1012.318      160.549 1512.823   29.858 1482.965
448.00  3257.265  319.877    0.000  319.877      568.347 1257.586    0.000 1257.586      229.617 1961.005    0.000 1961.005
449.00  3217.680  301.129    0.000  301.129      571.608 1218.930    0.000 1218.930      229.516 1690.566    0.000 1690.566
450.00  3207.500  250.708    0.000  250.708      581.122 1087.720    0.000 1087.720       10.053 1549.011  311.646 1237.365
451.00  3253.693  286.050    0.000  286.050      501.576 1243.403    0.000 1243.403      320.596 1348.953    0.000 1348.953
452.00  3244.919  362.811    0.000  362.811      550.847 1268.772    0.000 1268.772      251.327 1910.527    0.000 1910.527
453.00  3196.146  290.781    0.000  290.781      752.328 1076.709    0.000 1076.709      440.230 1513.115    0.000 1513.115
454.00  3143.765  368.768    0.000  368.768      406.582 1392.455    0.000 1392.455      321.298 1582.599    0.000 1582.599
455.00  3254.144  244.635    0.000  244.635      402.174 1328.293    0.000 1328.293       50.265 1714.488  130.690 1583.798
456.00  3076.507  333.506    0.000  333.506      362.937 1293.292    0.000 1293.292       99.729 1651.257    0.000 1651.257
457.00  3141.663  394.578    0.000  394.578      522.220 1282.438    0.000 1282.438      231.221 1888.413    0.000 1888.413
458.00  3121.595  400.177    0.000  400.177      644.714 1266.675    0.000 1266.675      160.850 1894.932  230.218 1664.714
459.00  3017.715  399.829    0.000  399.829      525.697 1214.904    0.000 1214.904      170.602 1874.527  140.342 1734.184
460.00  3060.287  416.452    0.000  416.452      382.502 1472.191    0.000 1472.191      211.115 2007.039    0.000 2007.039
461.00  3058.628  418.733    0.000  418.733      505.451 1274.048    0.000 1274.048      241.174 1949.432    0.000 1949.432
462.00  3143.565  269.793    0.000  269.793      715.826 1024.591    0.000 1024.591      311.044 1668.043    0.000 1668.043
463.00  3139.410  230.315    0.000  230.315      628.001 1076.626    0.000 1076.626      299.487 1462.851    0.000 1462.851
464.00  3146.581  219.911    0.000  219.911      900.431 1010.871    0.000 1010.871      470.791 1641.993   20.106 1621.887
465.00  3249.802  218.334    0.000  218.334      917.250  904.307    0.000  904.307      580.873 1450.387    0.000 1450.387
466.00  3177.323  221.257    0.000  221.257      530.368 1223.679    0.000 1223.679       70.372 1719.617  120.637 1598.980
467.00  3117.244  241.203    0.000  241.203      714.023 1007.463    0.000 1007.463      459.635 1320.801    0.000 1320.801
468.00  3094.281  333.054    0.000  333.054      468.582 1170.761    0.000 1170.761      200.861 1740.524    0.000 1740.524
469.00  3100.692  266.499    0.000  266.499      552.469 1024.979    0.000 1024.979      300.291 1549.414    0.000 1549.414
470.00  3227.158  305.527    0.000  305.527      674.253 1164.400    0.000 1164.400      359.505 1799.541    0.000 1799.541
471.00  3237.405  273.626    0.000  273.626      732.237 1092.147    0.000 1092.147      269.528 1753.389   39.912 1713.478
472.00  3163.989  220.185    0.000  220.185      737.126  787.628    0.000  787.628      298.585 1447.077    9.953 1437.125
473.00  3098.638  309.083    0.000  309.083      746.291  973.903    0.000  973.903      359.304 1351.862   10.053 1341.809
474.00  3162.562  358.583    0.000  358.583      605.908 1169.058    0.000 1169.058      308.537 1678.801    0.000 1678.801
475.00  3254.735  242.979    0.000  242.979      646.438 1141.191    0.000 1141.191      170.903 2139.235   70.372 2068.863
476.00  3100.028  350.233    0.000  350.233      719.260 1117.512    0.000 1117.512      530.008 1967.939    0.000 1967.939
477.00  3172.957  290.855    0.000  290.855      987.646  983.460    0.000  983.460      432.183 1622.597    0.000 1622.597
478.00  3207.337  316.366    0.000  316.366      713.919 1148.948    0.000 1148.948      411.575 1771.383    0.000 1771.383
479.00  3239.432  237.576    0.000  237.576      715.561 1117.920    0.000 1117.920      271.333 1822.853    0.000 1822.853
480.00  3274.852  205.241    0.000  205.241      614.845 1140.484    1.902 1138.581      250.325 1537.653   10.053 1527.600
481.00  3106.883  247.488    0.000  247.488      460.931 1279.259    0.000 1279.259      259.776 1601.680    0.000 1601.680
482.00  3251.239  291.258    0.000  291.258      512.027 1187.982    0.000 1187.982      341.304 1632.346    0.000 1632.346
483.00  3153.916  282.212    0.000  282.212      439.461 1419.979    0.000 1419.979      309.141 1560.169    0.000 1560.169
484.00  3190.434  343.409    0.000  343.409      468.043 1443.423    0.000 1443.423      130.189 1928.829    0.000 1928.829
485.00  3109.173  332.932    0.000  332.932      602.732 1319.107    0.000 1319.107      170.903 1676.777   30.159 1646.618
486.00  3303.886  264.145    0.000  264.145      552.943 1314.657    0.000 1314.657      200.159 1951.741    0.000 1951.741
487.00  3198.202  331.350    0.000  331.350      578.403 1191.087    0.000 1191.087      261.380 1838.246    0.000 1838.246
488.00  3201.095  280.125    0.000  280.125      589.027 1277.675    0.000 1277.675      271.636 1800.243    0.000 1800.243
489.00  3205.025  288.049    0.000  288.049      761.981 1099.415    0.000 1099.415      460.237 1928.023    0.000 1928.023
490.00  3021.975  349.083    0.000  349.083      873.119 1035.946    0.000 1035.946      590.728 1422.131    0.000 1422.131
491.00  3206.658  376.686    0.000  376.686      707.324 1024.632    0.000 1024.632      350.054 1799.536    0.000 1799.536
492.00  3055.217  343.681    0.000  343.681      710.516 1137.208    0.000 1137.208      369.758 1800.542    0.000 1800.542
493.00  3036.390  362.827    0.000  362.827      567.425 1261.529    0.000 1261.529      169.198 1843.965    0.000 1843.965
494.00  3188.586  303.626    0.000  303.626      932.901 1053.157    0.000 1053.157      529.104 1589.224    0.000 1589.224
495.00  3272.448  252.374    0.000  252.374      800.357 1064.160    0.000 1064.160      329.546 1770.384    0.000 1770.384
496.00  3290.269  306.812    0.000  306.812      628.963 1396.053    0.000 1396.053       49.764 2271.655  309.141 1962.514
497.00  3257.887  298.397    0.000  298.397      756.734 1249.827    0.000 1249.827      470.390 1897.656    0.000 1897.656
498.00  3120.616  386.132    0.000  386.132      576.499 1174.477    0.000 1174.477      419.924 1261.188    0.000 1261.188
499.00  3055.782  341.890    0.000  341.890      704.990 1171.748    0.000 1171.748      628.732 1570.629    0.000 1570.629
500.00  3309.851  318.801    0.000  318.801      831.885  971.686    0.000  971.686      399.617 1572.336    0.000 1572.336
501.00  3352.342  218.366    0.000  218.366      724.836  922.132    0.000  922.132      350.454 1561.181   40.212 1520.968
502.00  3116.796  334.772    0.000  334.772      605.345 1061.764    0.000 1061.764      320.296 1682.316    0.000 1682.316
503.00  3264.036  281.466    0.000  281.466      782.550 1032.545    0.000 1032.545      497.641 1495.322    0.000 1495.322
504.00  3287.597  233.258    0.000  233.258      868.097  883.605    0.000  883.605      510.502 1320.801    0.000 1320.801
505.00  3017.199  219.354    0.000  219.354      721.623  858.122    0.000  858.122      281.086 1575.343    0.000 1575.343
506.00  3010.636  244.333    0.000  244.333      539.540 1245.252    0.000 1245.252       79.923 1735.097  299.788 1435.309
507.00  3280.509  195.207    0.000  195.207      774.597  980.743    0.000  980.743      478.738 1547.201    0.000 1547.201
508.00  3168.048  214.404    0.000  214.404      760.186 1112.569    0.000 1112.569      510.903 1492.607    0.000 1492.607
509.00  3266.970  188.615    0.000  188.615      869.958 1080.698    0.000 1080.698      361.210 1716.189  231.221 1484.968
510.00  3409.297  160.898    0.000  160.898      794.354 1108.018    0.000 1108.018      180.655 2180.654   39.811 2140.843
511.00  3454.967  202.358    0.000  202.358      757.860 1174.922    0.000 1174.922      460.938 1723.626   40.212 1683.414
512.00  3229.472  198.827    0.000  198.827      659.695 1329.748    0.000 1329.748       30.059 1974.483  340.502 1633.981
513.00  3418.274  171.044    0.000  171.044      649.096 1163.770    0.000 1163.770      150.295 1594.342  180.254 1414.088
514.00  3462.370  156.859    0.000  156.859      844.584 1044.068    0.000 1044.068      109.782 2026.941  409.971 1616.970
515.00  3524.576  188.343    0.000  188.343      910.477 1177.718    0.000 1177.718       19.906 2250.732  599.074 1651.657
516.00  3188.055  344.299    0.000  344.299      609.311 1269.730    9.294 1260.436        9.953 2024.223  290.036 1734.187
517.00  3257.467  304.410    0.000  304.410      593.591 1303.758    0.000 1303.758       40.212 2200.760  331.652 1869.108
518.00  3194.024  250.768    0.000  250.768      804.071  922.632    0.000  922.632       30.159 2046.937  419.924 1627.013
519.00  3207.874  226.456    0.000  226.456      919.248  933.457    0.000  933.457       69.870 2103.750  550.113 1553.637
520.00  3370.732  257.886    0.000  257.886      825.648  863.579    7.609  855.970       49.764 1753.590  460.638 1292.952
521.00  3149.959  265.523    0.000  265.523      626.066 1106.550    0.000 1106.550        0.000 1984.602  301.392 1683.210
522.00  3216.719  201.358    0.000  201.358      650.004  981.837    0.000  981.837      220.567 1307.335   10.053 1297.282
523.00  3266.020  280.470    0.000  280.470      815.103 1052.369    0.000 1052.369      570.118 1561.072    0.000 1561.072
524.00  3326.095  257.964    0.000  257.964      734.199 1009.808    0.000 1009.808       40.212 1799.841  180.855 1618.985
525.00  3156.210  323.942    0.000  323.942      627.214 1233.615    0.000 1233.615      320.496 1766.973    0.000 1766.973
526.00  3321.777  317.944    0.000  317.944      798.629 1074.981    0.000 1074.981       29.959 2117.321  250.625 1866.696
527.00  3187.659  332.445    0.000  332.445      469.358 1426.952    0.000 1426.952      100.330 2148.991   40.212 2108.778
528.00  3204.908  316.153    0.000  316.153      618.133 1153.221    0.000 1153.221        0.000 2160.449   90.177 2070.272
529.00  3092.493  314.411    0.000  314.411      712.268 1041.736    0.000 1041.736      159.446 1839.450  139.339 1700.110
530.00  3133.979  393.755    0.000  393.755      802.729 1114.071    0.000 1114.071      110.484 2155.512  230.920 1924.591
531.00  3233.971  319.252    0.000  319.252      670.567 1198.875    0.000 1198.875       90.478 2081.229  100.531 1980.698
532.00  3268.768  311.662    0.000  311.662      657.207 1153.052    0.000 1153.052      341.504 2202.881   20.106 2182.775
533.00  3145.726  253.726    0.000  253.726      643.517 1088.947    0.000 1088.947      291.140 1913.139   70.372 1842.768
534.00  3389.679  251.368    0.000  251.368      690.962 1196.425    0.000 1196.425      159.245 1962.410  159.245 1803.165
535.00  3361.799  270.729    0.000  270.729      676.539 1162.749    0.000 1162.749      300.189 2061.624   80.425 1981.199
536.00  3184.234  346.317    0.000  346.317      829.878 1059.198    0.000 1059.198      410.272 1590.931    0.000 1590.931
537.00  3362.942  198.471    0.000  198.471      808.282 1046.791    0.000 1046.791      271.134 2120.237    0.000 2120.237
538.00  3207.212  204.949    0.000  204.949      547.756 1128.559    0.000 1128.559      209.109 1653.661    0.000 1653.661
539.00  3424.025  200.270    0.000  200.270      766.687 1158.460    0.000 1158.460       10.053 2157.526  310.643 1846.883
540.00  3353.488  240.215    0.000  240.215      832.311  972.091    0.000  972.091      361.011 1872.631   30.159 1842.472
541.00  3246.641  250.845    0.000  250.845      699.199 1051.097    0.000 1051.097      450.786 1491.210    0.000 1491.210
542.00  3103.905  233.363    0.000  233.363      704.335 1079.396    0.000 1079.396      370.661 1544.783    0.000 1544.783
543.00  3406.111  208.041    0.000  208.041      831.597 1097.867    0.000 1097.867      310.042 1926.826  129.487 1797.339
544.00  3102.391  240.914    0.000  240.914      488.153 1172.898    0.000 1172.898       39.811 1661.204    0.000 1661.204
545.00  3070.248  340.761    0.000  340.761      251.492 1491.328    1.902 1489.426        0.000 2297.681    0.000 2297.681
546.00  3080.958  277.172    0.000  277.172      590.555 1248.099    0.000 1248.099        0.000 2181.457  330.950 1850.507
547.00  3408.260  291.148    0.000  291.148      632.053 1256.331    0.000 1256.331      199.859 2047.255  150.496 1896.759
548.00  3226.495  273.312    0.000  273.312      555.013 1182.642    0.000 1182.642      230.620 1668.844    0.000 1668.844
549.00  3170.215  239.247    0.000  239.247      475.072 1210.146    0.000 1210.146      290.637 1311.449    0.000 1311.449
550.00  3154.258  300.505    0.000  300.505      605.676 1099.586    0.000 1099.586      360.207 1392.471   10.053 1382.418
551.00  3357.285  252.327    0.000  252.327      479.453 1201.496    0.000 1201.496      219.665 1596.366    0.000 1596.366
552.00  3438.530  313.529    0.000  313.529      577.718 1375.465    0.000 1375.465      169.900 1695.493    0.000 1695.493
553.00  3161.217  296.221    0.000  296.221      678.951 1221.082    0.000 1221.082      431.782 1580.381   20.006 1560.375
554.00  3440.832  229.755    0.000  229.755      668.336 1250.603    0.000 1250.603      181.159 2021.515  218.962 1802.553
555.00  3316.853  234.729    0.000  234.729      760.080 1071.409    0.000 1071.409       60.319 2135.206  422.230 1712.976
556.00  3248.844  224.507    0.000  224.507      793.936 1044.880    0.000 1044.880      280.785 1956.054    0.000 1956.054
557.00  3161.826  267.194    0.000  267.194      671.861 1149.516    0.000 1149.516      190.407 1693.570    0.000 1693.570
558.00  3281.889  261.833    0.000  261.833      910.105 1063.624    0.000 1063.624      501.854 1744.039    0.000 1744.039
559.00  3149.345  285.233    0.000  285.233      717.960 1085.545    0.000 1085.545      449.882 1701.019    0.000 1701.019
560.00  3339.252  225.001    0.000  225.001      914.672  869.783    0.000  869.783      380.413 1561.376    0.000 1561.376
561.00  3269.840  209.060    0.000  209.060      743.723 1082.071    0.000 1082.071      630.840 1711.674    0.000 1711.674
562.00  3282.372  236.125    0.000  236.125      655.914 1198.966    0.000 1198.966      289.835 1845.573    0.000 1845.573
563.00  3301.113  228.239    0.000  228.239      770.056 1127.506    0.000 1127.506      440.030 1774.603    0.000 1774.603
564.00  3158.841  295.956    0.000  295.956      888.232  906.203    0.000  906.203      400.620 1870.019    0.000 1870.019
565.00  3007.340  249.692    0.000  249.692      583.951 1134.674    0.000 1134.674      391.674 1641.109    0.000 1641.109
566.00  3279.460  170.892    0.000  170.892      508.275 1230.047    0.000 1230.047      129.687 1580.675    0.000 1580.675
567.00  3277.190  159.798    0.000  159.798      608.047 1130.917    0.000 1130.917      442.336 1382.429    0.000 1382.429
568.00  3202.190  273.234    0.000  273.234      489.396 1266.340    0.000 1266.340      319.994 1592.951    0.000 1592.951
569.00  3251.820  235.425    0.000  235.425      621.775 1075.608    0.000 1075.608      389.363 1632.654    0.000 1632.654
570.00  3321.550  244.154    0.000  244.154      783.617 1113.549    0.000 1113.549      512.006 1467.193    0.000 1467.193
571.00  3520.620  159.600    0.000  159.600      729.708 1106.133    0.000 1106.133      450.986 1462.449    0.000 1462.449
572.00  3214.797  243.557    0.000  243.557      913.404 1047.435    0.000 1047.435      459.635 1501.462    0.000 1501.462
573.00  3486.043  166.086    0.000  166.086      722.614 1193.455    0.000 1193.455      290.738 1676.479    0.000 1676.479
574.00  3542.271  212.464    0.000  212.464      888.502 1121.490    0.000 1121.490      281.086 1874.335    0.000 1874.335
575.00  3407.032  180.282    0.000  180.282      927.224 1135.142    0.000 1135.142      441.434 1780.743    0.000 1780.743
576.00  3271.262  218.216    0.000  218.216      799.961 1160.824    0.000 1160.824      340.904 1372.279    0.000 1372.279
577.00  3394.041  270.231    0.000  270.231      720.680 1313.975    0.000 1313.975      471.192 1818.636    0.000 1818.636
578.00  3447.492  231.356    0.000  231.356      597.721 1328.870    0.000 1328.870      500.248 1559.268    0.000 1559.268
579.00  3267.474  283.872    0.000  283.872      728.759 1304.228    0.000 1304.228      552.018 1890.925    0.000 1890.925
580.00  3260.490  223.039    0.000  223.039      638.022 1220.970    0.000 1220.970      471.897 1601.993    0.000 1601.993
581.00  3126.482  245.348    0.000  245.348      611.294 1341.718    0.000 1341.718      451.587 1902.085    0.000 1902.085
582.00  3231.534  330.438    0.000  330.438      448.842 1414.167    0.000 1414.167      190.207 1560.779    0.000 1560.779
583.00  3132.366  306.717    0.000  306.717      584.136 1358.473    0.000 1358.473      522.761 1684.122    0.000 1684.122
584.00  3114.188  299.747    0.000  299.747      578.242 1314.649    0.000 1314.649      569.821 1460.247    0.000 1460.247
585.00  3065.203  325.218    0.000  325.218      468.947 1385.565    0.000 1385.565      189.404 1738.818    0.000 1738.818
586.00  3233.151  326.789    0.000  326.789      597.764 1273.491    0.000 1273.491      199.157 1559.787    0.000 1559.787
587.00  3233.013  264.320    0.000  264.320      522.527 1481.200    0.000 1481.200      221.168 2233.931    0.000 2233.931
588.00  3175.514  374.854    0.000  374.854      428.603 1507.136    0.000 1507.136      229.316 1931.435    0.000 1931.435
589.00  2999.983  418.623    0.000  418.623      426.967 1512.776    0.000 1512.776      189.404 2089.782    0.000 2089.782
590.00  3094.277  456.790    0.000  456.790      547.221 1426.445    0.000 1426.445      271.033 2092.288    0.000 2092.288
591.00  3083.999  409.456    0.000  409.456      578.054 1218.760    0.000 1218.760      221.068 1757.418    0.000 1757.418
592.00  3115.496  395.138    0.000  395.138      611.731 1349.389    0.000 1349.389      380.916 1830.399    0.000 1830.399
593.00  3184.153  360.208    0.000  360.208      660.152 1372.178    0.000 1372.178      511.004 2080.626    0.000 2080.626
594.00  3146.371  326.772    0.000  326.772      488.442 1384.543    0.000 1384.543      241.176 1857.252    0.000 1857.252
595.00  3222.252  266.061    0.000  266.061      498.198 1365.064    0.000 1365.064      381.917 1778.029    0.000 1778.029
596.00  3026.969  333.335    0.000  333.335      849.641 1024.883    0.000 1024.883      350.254 1753.390    0.000 1753.390
597.00  3282.797  244.211    0.000  244.211      713.238 1193.309    0.000 1193.309      401.423 1732.379    0.000 1732.379
598.00  3182.015  324.875    0.000  324.875      726.505 1191.796    0.000 1191.796      190.708 1946.706    0.000 1946.706
599.00  3195.783  233.583    0.000  233.583      581.991 1356.838    0.000 1356.838      159.847 2129.392    0.000 2129.392
600.00  3154.130  211.798    0.000  211.798      720.112 1103.623    0.000 1103.623      360.808 1849.505    0.000 1849.505
601.00  3299.529  230.157    0.000  230.157      694.868 1272.352    0.000 1272.352      548.909 1900.874    0.000 1900.874
602.00  3090.488  229.281    0.000  229.281      642.295 1216.207    0.000 1216.207      390.871 1689.758    0.000 1689.758
603.00  3337.391  208.792    0.000  208.792      673.969 1287.331    0.000 1287.331      228.915 1919.986    0.000 1919.986
604.00  3345.651  191.392    0.000  191.392      669.633 1137.304    0.000 1137.304      440.333 2053.386    0.000 2053.386
605.00  3172.288  197.733    0.000  197.733      920.127 1020.856    0.000 1020.856      510.205 2013.069    0.000 2013.069
606.00  3159.797  241.260    0.000  241.260      727.668 1230.967    0.000 1230.967      492.000 1877.142    0.000 1877.142
607.00  3254.087  241.327    0.000  241.327      630.063 1050.100    0.000 1050.100      241.677 1776.020    0.000 1776.020
608.00  3121.964  294.788    0.000  294.788      640.290 1184.409    0.000 1184.409      219.364 1612.043    0.000 1612.043
609.00  3134.364  345.450    0.000  345.450      652.552 1231.444    0.000 1231.444      230.118 1661.204    0.000 1661.204
610.00  3356.868  214.531    0.000  214.531      551.210 1347.396    0.000 1347.396      260.277 1698.406    0.000 1698.406
611.00  3346.544  233.913    0.000  233.913      510.740 1423.834    0.000 1423.834      180.855 1988.141    0.000 1988.141
612.00  3387.276  273.484    0.000  273.484      364.582 1589.398    0.000 1589.398       99.930 2301.699    0.000 2301.699
613.00  3173.348  300.523    0.000  300.523      668.396 1316.980    0.000 1316.980      431.982 2129.588    0.000 2129.588
614.00  3213.240  259.715    0.000  259.715      555.362 1334.198    0.000 1334.198      110.988 2109.578    0.000 2109.578
615.00  3249.057  253.768    0.000  253.768      628.462 1310.785    0.000 1310.785      140.543 2082.129    0.000 2082.129
616.00  3260.027  311.089    0.000  311.089      464.963 1391.147    0.000 1391.147      190.708 1809.892    0.000 1809.892
617.00  3388.316  217.574    0.000  217.574      627.793 1388.939    0.000 1388.939      541.363 1504.263    0.000 1504.263
618.00  3414.201  214.871    0.000  214.871      541.778 1281.510    0.000 1281.510      220.065 1730.467    0.000 1730.467
619.00  3137.786  332.638    0.000  332.638      682.851 1251.477    0.000 1251.477      411.074 1848.195    0.000 1848.195
620.00  3241.750  420.977    0.000  420.977      515.023 1490.954    0.000 1490.954      150.496 2047.958    0.000 2047.958
621.00  3094.098  416.717    0.000  416.717      634.086 1202.961    0.000 1202.961      331.552 1702.020    0.000 1702.020
622.00  3258.348  396.708    0.000  396.708      557.071 1296.093    0.000 1296.093      311.646 1749.670    0.000 1749.670
623.00  3298.518  328.207    0.000  328.207      578.575 1319.898    0.000 1319.898      189.505 2104.546    0.000 2104.546
624.00  3100.572  408.375    0.000  408.375      574.648 1224.966    0.000 1224.966      170.903 1901.675    0.000 1901.675
625.00  3386.589  270.545    0.000  270.545      642.881 1288.203    0.000 1288.203      231.221 1883.172    0.000 1883.172
626.00  3296.265  356.042    0.000  356.042      581.125 1241.645    0.000 1241.645      291.242 1538.758    0.000 1538.758
627.00  3380.245  353.915    0.000  353.915      457.987 1433.435    0.000 1433.435      261.381 1651.751    0.000 1651.751
628.00  3325.210  348.047    0.000  348.047      492.150 1402.606    0.000 1402.606      258.974 1923.488   80.425 1843.063
629.00  3180.055  398.973    0.000  398.973      446.313 1502.743    0.000 1502.743      140.743 2159.444    0.000 2159.444
630.00  3235.580  310.449    0.000  310.449      695.541 1110.131    0.000 1110.131      350.856 1512.607    0.000 1512.607
631.00  3242.983  319.247    0.000  319.247      779.922 1067.719    0.000 1067.719      109.782 1592.539    0.000 1592.539
632.00  3354.981  293.197    0.000  293.197      721.938  940.501    0.000  940.501      508.397 1051.674    0.000 1051.674
633.00  3172.872  315.392    0.000  315.392      665.115 1032.144    0.000 1032.144      270.832 1498.746    0.000 1498.746
634.00  3220.784  402.884    0.000  402.884      511.735 1207.729    0.000 1207.729      160.348 1607.923    0.000 1607.923
635.00  3181.292  336.494    0.000  336.494      732.528 1004.627    0.000 1004.627      580.174 1368.655    0.000 1368.655
636.00  3270.497  350.894    0.000  350.894      569.034 1130.990    0.000 1130.990      160.448 1565.003    0.000 1565.003
637.00  3199.081  333.624    0.000  333.624      618.958 1035.299    0.000 1035.299      389.363 1302.293    0.000 1302.293
638.00  3215.230  426.863    0.000  426.863      442.746 1068.840    0.000 1068.840      250.025 1389.463    0.000 1389.463
639.00  3275.276  301.639    0.000  301.639      698.126 1018.835    0.000 1018.835      189.204 1439.729    0.000 1439.729
640.00  3231.814  291.198    0.000  291.198      460.596 1128.726    0.000 1128.726      209.912 1328.045    0.000 1328.045
641.00  3158.194  375.876    0.000  375.876      270.331 1390.935    0.000 1390.935        0.000 2142.947   10.053 2132.893
642.00  3379.108  341.403    0.000  341.403      520.764 1259.479    0.000 1259.479       59.817 1638.085   40.212 1597.872
643.00  3042.322  315.762    0.000  315.762      669.174  811.246    0.000  811.246      388.160 1036.500    0.000 1036.500
644.00  3116.511  332.852    0.000  332.852      748.524  985.937    0.000  985.937      129.788 1210.319  120.236 1090.083
645.00  3091.580  377.275    0.000  377.275      785.550 1064.019    0.000 1064.019      249.021 1502.066   19.906 1482.161
646.00  3074.982  494.773    0.000  494.773      843.841 1069.548    0.000 1069.548      278.679 1349.655    0.000 1349.655
647.00  2997.472  441.303    0.000  441.303      834.002 1110.055    0.000 1110.055      320.696 1630.538    0.000 1630.538
648.00  2984.502  448.207    0.000  448.207      603.774 1121.466    0.000 1121.466      150.596 1452.994    0.000 1452.994
649.00  3105.891  406.760    0.000  406.760      814.669 1043.253    0.000 1043.253      530.107 1402.728    0.000 1402.728
650.00  3167.604  417.243    0.000  417.243      591.629 1060.371    0.000 1060.371       69.971 1432.887  319.593 1113.294
651.00  3076.273  571.593    0.000  571.593      796.893 1083.955    0.000 1083.955      180.755 1769.878  100.531 1669.347
652.00  3045.828  504.458    0.000  504.458      721.883 1110.300    0.000 1110.300      290.938 1450.686    0.000 1450.686
653.00  3079.946  331.019    0.000  331.019      631.513 1337.160    0.000 1337.160       50.265 1910.919    0.000 1910.919
654.00  3295.602  278.317    0.000  278.317      589.861 1185.518    0.000 1185.518       49.965 1873.819  130.590 1743.229
655.00  3312.661  273.002    0.000  273.002      784.075 1284.152    0.000 1284.152      239.168 1698.709  180.154 1518.556
656.00  3318.309  342.487    0.000  342.487      607.507 1208.356    0.000 1208.356      189.805 1648.437  209.811 1438.625
657.00  3093.973  403.961    0.000  403.961      759.164 1207.662    0.000 1207.662      429.475 1772.184   29.959 1742.226
658.00  3153.108  460.182    0.000  460.182      669.766 1227.784    0.000 1227.784      129.387 1956.876  190.307 1766.569
659.00  3206.535  282.584    0.000  282.584      481.366 1288.084    0.000 1288.084       80.324 1381.718   80.324 1301.393
660.00  3384.583  312.706    0.000  312.706      734.474 1356.828    0.000 1356.828      139.440 1851.107  220.968 1630.139
661.00  3158.750  381.645    0.000  381.645      593.611 1273.904    0.000 1273.904       60.319 1741.526  190.106 1551.420
662.00  3247.993  308.319    0.000  308.319      450.364 1324.835    0.000 1324.835      129.387 1871.421    0.000 1871.421
663.00  3233.816  342.903    0.000  342.903      451.778 1374.456    0.000 1374.456      289.634 1638.687   20.106 1618.581
664.00  3190.664  401.487    0.000  401.487      599.173 1013.587    0.000 1013.587      358.301 1321.202   60.218 1260.983
665.00  3026.688  432.700    0.000  432.700      486.159  898.640    0.000  898.640       59.717 1142.158  139.339 1002.819
666.00  3093.246  411.282    0.000  411.282      607.803  975.266    0.000  975.266      250.425 1182.662    0.000 1182.662
667.00  3233.712  447.430    0.000  447.430      787.644  953.750    0.000  953.750      490.195 1352.161    0.000 1352.161
668.00  2919.111  376.835    0.000  376.835      626.130  859.080    0.000  859.080      380.513 1319.291    0.000 1319.291
669.00  3103.427  316.944    0.000  316.944      407.933  956.870    0.000  956.870        0.000 1300.892  239.670 1061.222
670.00  3055.201  284.140    0.000  284.140      560.021 1061.492    0.000 1061.492      250.525 1371.966    0.000 1371.966
671.00  3057.134  340.180    0.000  340.180      359.351 1150.398    0.000 1150.398      140.342 1419.831    0.000 1419.831
672.00  3069.578  367.169    0.000  367.169      289.382 1187.744    0.000 1187.744      130.690 1214.432    0.000 1214.432
673.00  3074.985  419.173    0.000  419.173      290.291 1300.534    0.000 1300.534       20.106 1545.085    0.000 1545.085
674.00  3042.704  395.153    0.000  395.153      371.791 1071.218    0.000 1071.218       80.024 1292.852   20.106 1272.746
675.00  3140.130  280.649    0.000  280.649      519.262 1038.778    0.000 1038.778      219.062 1323.306    0.000 1323.306
676.00  2979.939  301.137    0.000  301.137      597.814 1052.859    0.000 1052.859      260.478 1221.373   40.212 1181.161
677.00  3142.816  320.751    0.000  320.751      487.916 1255.969    0.000 1255.969      189.705 1419.828    0.000 1419.828
678.00  3017.863  419.784    0.000  419.784      485.715 1088.211    0.000 1088.211      160.148 1432.792    0.000 1432.792
679.00  3069.188  423.252    0.000  423.252      402.013 1353.001    0.000 1353.001        0.000 1833.709    0.000 1833.709
680.00  3243.406  359.786    0.000  359.786      409.155 1253.766    0.000 1253.766      149.694 1458.336    0.000 1458.336
681.00  3074.714  417.135    0.000  417.135      329.077 1186.500    0.000 1186.500       50.265 1392.572    0.000 1392.572
682.00  3058.566  304.194    0.000  304.194      301.107 1263.345    0.000 1263.345       20.106 1295.656    0.000 1295.656
683.00  3138.537  355.507    0.000  355.507      427.211 1323.630    0.000 1323.630       90.478 1360.010    0.000 1360.010
684.00  3075.537  393.546    0.000  393.546      514.908 1319.638    0.000 1319.638      160.850 1503.762    0.000 1503.762
685.00  3263.467  355.820    0.000  355.820      528.422 1216.140    0.000 1216.140      240.372 1476.926    0.000 1476.926
686.00  3231.232  432.969    0.000  432.969      455.396 1173.750    0.000 1173.750      120.537 1222.577   10.053 1212.523
687.00  3057.710  365.670    0.000  365.670      534.739 1212.822    0.000 1212.822      130.690 1642.704  239.570 1403.134
688.00  3149.350  364.551    0.000  364.551      651.611 1137.506    0.000 1137.506      238.868 1339.301    0.000 1339.301
689.00  3268.435  272.418    0.000  272.418      609.026 1216.826    0.000 1216.826      129.788 1699.910   99.929 1599.981
690.00  3274.633  312.748    0.000  312.748      496.439 1078.047    0.000 1078.047       70.171 1481.253   30.059 1451.194
691.00  3171.657  329.344    0.000  329.344      487.359 1342.526    0.000 1342.526        0.000 2105.549  100.330 2005.218
692.00  3053.214  322.800    0.000  322.800      353.890 1355.911    0.000 1355.911       50.265 1463.755    0.000 1463.755
693.00  3143.486  237.844    0.000  237.844      550.434 1198.882    0.000 1198.882       70.271 1633.152   39.811 1593.341
694.00  3123.849  328.754    0.000  328.754      398.814 1171.163    0.000 1171.163      260.679 1245.694    0.000 1245.694
695.00  2960.570  446.944    0.000  446.944      473.950 1325.066    0.000 1325.066      300.490 1674.164    0.000 1674.164
696.00  2787.193  473.204    0.000  473.204      450.779 1227.383    0.000 1227.383       70.271 1223.582   50.265 1173.316
697.00  2932.687  381.745    0.000  381.745      441.393 1256.585    0.000 1256.585       40.212 1489.079    0.000 1489.079
698.00  2953.635  483.508    0.000  483.508      497.628 1377.319    0.000 1377.319      371.965 1576.152    0.000 1576.152
699.00  2899.834  414.613    0.000  414.613      332.150 1318.918    0.000 1318.918      150.796 1365.037    0.000 1365.037
700.00  2849.991  418.865    0.000  418.865      515.466 1137.591    0.000 1137.591      189.505 1503.468    0.000 1503.468
701.00  3217.806  352.159    0.000  352.159      451.895 1338.302    0.000 1338.302      140.743 1436.001    0.000 1436.001
702.00  2929.585  423.749    0.000  423.749      371.658 1369.363    0.000 1369.363      120.437 1612.142    0.000 1612.142
703.00  3030.189  350.043    0.000  350.043      610.702 1129.513    0.000 1129.513      199.758 1226.596    0.000 1226.596
704.00  3228.326  263.047    0.000  263.047      535.517 1260.988    0.000 1260.988      510.702 1285.313    0.000 1285.313
705.00  3221.887  233.529    0.000  233.529      437.805 1270.794    0.000 1270.794      271.033 1134.911    0.000 1134.911
706.00  3154.398  325.869    0.000  325.869      545.691 1163.513    0.000 1163.513      149.994 1406.957    0.000 1406.957
707.00  3179.664  307.555    0.000  307.555      364.324 1513.427    0.000 1513.427      179.853 1251.742    0.000 1251.742
708.00  3112.208  349.711    0.000  349.711      474.124 1190.635    0.000 1190.635      160.749 1394.186    0.000 1394.186
709.00  3075.053  343.153    0.000  343.153      523.284 1097.285    0.000 1097.285      139.841 1453.297    0.000 1453.297
710.00  3092.870  336.197    0.000  336.197      707.669 1136.925    0.000 1136.925      251.327 1474.108    0.000 1474.108
711.00  3200.704  262.635    0.000  262.635      499.679 1211.740    0.000 1211.740      109.982 1506.679    0.000 1506.679
712.00  3140.616  334.942    0.000  334.942      631.757  983.390    0.000  983.390      189.104 1216.350    0.000 1216.350
713.00  3104.232  299.800    0.000  299.800      566.381 1149.343    0.000 1149.343      199.558 1494.013    0.000 1494.013
714.00  3140.733  293.314    0.000  293.314      607.914 1168.793    0.000 1168.793      228.915 1507.290    0.000 1507.290
715.00  3039.790  312.219    0.000  312.219      646.114  970.968    0.000  970.968       89.575 1510.105  229.817 1280.288
716.00  3098.842  365.593    0.000  365.593      665.357 1007.469    0.000 1007.469      239.269 1120.745  169.198  951.547
717.00  3022.644  359.779    0.000  359.779      547.353  947.403    0.000  947.403      160.850 1301.994    0.000 1301.994
718.00  3093.652  251.625    0.000  251.625      486.589 1147.062    0.000 1147.062      119.434 1569.618  209.711 1359.907
719.00  2972.974  373.579    0.000  373.579      629.803  954.297    0.000  954.297       60.319 1229.619   80.225 1149.394
720.00  2967.372  394.392    0.000  394.392      615.207 1027.174    0.000 1027.174      141.148 1599.985    0.000 1599.985
721.00  2906.919  453.494    0.000  453.494      579.391  920.414    0.000  920.414       40.212 1162.853  201.062  961.791
722.00  2942.207  447.705    0.000  447.705      602.429 1147.863    0.000 1147.863      100.531 1659.392  298.986 1360.406
723.00  2876.784  464.215    0.000  464.215      576.137 1108.434    0.000 1108.434      200.661 1471.593    0.000 1471.593
724.00  2940.403  478.669    0.000  478.669      626.532 1010.213    0.000 1010.213       89.676 1569.419  379.511 1189.908
725.00  2818.088  500.202    0.000  500.202      595.045  946.892    0.000  946.892      299.587 1362.416  100.431 1261.985
726.00  2966.593  363.250    0.000  363.250      502.488 1030.320    0.000 1030.320       90.077 1332.756  258.874 1073.882
727.00  2800.602  469.311    0.000  469.311      628.643 1000.489    0.000 1000.489      220.767 1401.824    0.000 1401.824
728.00  2852.324  475.424    0.000  475.424      623.928  999.427    0.000  999.427      311.447 1109.881   10.053 1099.828
729.00  2884.309  446.870    0.000  446.870      504.421 1066.025    0.000 1066.025      291.540 1393.275    0.000 1393.275
730.00  2862.307  466.460    0.000  466.460      544.545 1079.855    0.000 1079.855      360.909 1461.039    0.000 1461.039
731.00  3036.552  396.745    0.000  396.745      542.948 1065.893    0.000 1065.893       70.372 1384.525  240.472 1144.052
732.00  2887.320  421.115    0.000  421.115      483.494 1145.178    0.000 1145.178        0.000 1742.826  251.227 1491.599
733.00  3003.291  481.416    0.000  481.416      472.920 1123.652    0.000 1123.652       50.366 1424.437   20.106 1404.331
734.00  3036.285  447.029    0.000  447.029      637.285  967.117    0.000  967.117      201.163 1579.370    0.000 1579.370
735.00  3105.473  348.346    0.000  348.346      747.726  922.489    0.000  922.489      261.380 1485.865  170.502 1315.364
736.00  2902.825  420.093    0.000  420.093      580.785 1001.478    0.000 1001.478      119.634 1401.323   20.106 1381.217
737.00  2925.059  518.606    0.000  518.606      659.900 1087.518    0.000 1087.518      250.827 1702.525    0.000 1702.525
738.00  2995.251  484.140    0.000  484.140      660.798 1079.137    0.000 1079.137      241.274 1571.122    0.000 1571.122
739.00  3020.851  478.603    0.000  478.603      704.573  994.458    0.000  994.458      398.815 1350.464    0.000 1350.464
740.00  2934.744  460.799    0.000  460.799      629.925  892.544    0.000  892.544       80.024 1463.857    0.000 1463.857
741.00  3003.915  443.351    0.000  443.351      621.077  998.942    0.000  998.942       50.166 1555.243    0.000 1555.243
742.00  2853.020  432.739    0.000  432.739      598.144  952.281    0.000  952.281      191.009 1187.587    0.000 1187.587
743.00  3128.680  472.690    0.000  472.690      535.700 1090.063    0.000 1090.063      150.799 1727.049    0.000 1727.049
744.00  3049.171  456.611    0.000  456.611      549.168  982.972    0.000  982.972      160.850 1427.354    0.000 1427.354
745.00  2858.364  454.867    0.000  454.867      531.144 1230.474    0.000 1230.474      140.643 1677.079    0.000 1677.079
746.00  3002.358  417.452    0.000  417.452      497.328 1139.432    0.000 1139.432      170.502 1688.233    0.000 1688.233
747.00  2976.809  399.949    0.000  399.949      630.231 1167.580    0.000 1167.580      230.920 1864.773    0.000 1864.773
748.00  3298.176  440.104    0.000  440.104      555.525 1234.854    0.000 1234.854      130.690 1945.503   30.159 1915.344
749.00  3027.282  421.967    0.000  421.967      597.988 1305.881    0.000 1305.881      220.467 1995.475   39.811 1955.664
750.00  2897.490  489.932    0.000  489.932      692.231 1177.554    0.000 1177.554      310.944 1958.170    0.000 1958.170
751.00  2814.454  491.502    0.000  491.502      530.846 1242.417    0.000 1242.417      280.684 1635.865    0.000 1635.865
752.00  2927.942  482.970    0.000  482.970      767.604  949.895    0.000  949.895      518.148 1216.243    0.000 1216.243
753.00  3056.261  408.199    0.000  408.199      462.839 1110.956    0.000 1110.956       79.623 1360.210   90.177 1270.033
754.00  3122.149  307.910    0.000  307.910      848.315 1043.243    0.000 1043.243      309.340 1884.790    0.000 1884.790
755.00  2899.737  312.129    0.000  312.129      726.682 1059.996    0.000 1059.996      441.133 1501.359    0.000 1501.359
756.00  2947.281  290.568    0.000  290.568      567.043 1025.193    0.000 1025.193      260.177 1286.426    0.000 1286.426
757.00  3022.561  318.789    0.000  318.789      642.973 1219.803    0.000 1219.803      231.021 1944.899   50.265 1894.634
758.00  3019.521  273.291    0.000  273.291      746.314 1122.730    0.000 1122.730      381.617 1538.557    0.000 1538.557
759.00  3291.872  311.506    0.000  311.506      699.874 1365.559    0.000 1365.559      491.298 1811.701    0.000 1811.701
760.00  3207.818  217.576    0.000  217.576      670.644 1112.077    0.000 1112.077      201.062 1880.161   90.478 1789.683
761.00  3263.415  145.440    0.000  145.440      576.553 1207.617    0.000 1207.617      349.352 1579.477    0.000 1579.477
762.00  3167.556  151.796    0.000  151.796      804.823  890.056    0.000  890.056      179.752 1549.015  130.490 1418.526
763.00  3212.560  143.976    0.000  143.976      683.032 1173.522    0.000 1173.522      319.593 1497.643  200.461 1297.182
764.00  3217.648  141.619    0.000  141.619      790.626  992.501    0.000  992.501      220.867 1813.602  311.044 1502.558
765.00  3230.561  186.475    0.000  186.475      757.388 1011.640    0.000 1011.640      450.886 1710.159  199.257 1510.903
766.00  3129.316  250.659    0.000  250.659      640.702 1195.015    0.000 1195.015       80.425 1661.106  379.912 1281.194
767.00  3300.523  223.426    0.000  223.426      693.525 1242.610    0.000 1242.610      170.802 1850.908  230.118 1620.790
768.00  3148.532  284.521    0.000  284.521      574.086 1268.544    0.000 1268.544       19.906 1608.328  279.782 1328.546
769.00  3214.007  197.386    0.000  197.386      611.489 1165.482    0.000 1165.482      220.772 1719.317  129.387 1589.930
770.00  2976.393  209.518    0.000  209.518      878.807  993.755    0.000  993.755      251.732 1694.072  291.943 1402.129
771.00  3236.408  224.279    0.000  224.279      745.460 1148.472    0.000 1148.472       79.723 2042.018  281.691 1760.327
772.00  3147.524  204.520    0.000  204.520      650.681 1108.100    0.000 1108.100      150.597 1501.761  211.115 1290.646
773.00  3142.640  269.117    0.000  269.117      756.837  941.618    0.000  941.618      130.794 1340.105  288.933 1051.173
774.00  3190.135  303.969    0.000  303.969      692.680  985.239    0.000  985.239        9.953 1420.632  191.615 1229.016
775.00  3143.660  283.803    0.000  283.803      525.312 1184.425    0.000 1184.425      231.023 1368.254  100.230 1268.023
776.00  3278.628  284.677    0.000  284.677      739.718  999.272    0.000  999.272      160.449 1697.400   80.124 1617.276
777.00  3243.710  314.612    0.000  314.612      618.304 1160.016    0.000 1160.016      259.576 1350.151    0.000 1350.151
778.00  3404.216  219.912    0.000  219.912      609.765 1251.677    0.000 1251.677       49.965 1607.525  268.927 1338.598
779.00  3149.180  316.511    0.000  316.511      758.112  904.388    0.000  904.388       60.319 1683.913  372.066 1311.847
780.00  3188.931  240.856    0.000  240.856      805.988  826.530    0.000  826.530       39.912 1328.946  209.410 1119.536
781.00  3123.205  284.693    0.000  284.693      756.347  992.846    0.000  992.846       40.212 1693.669  371.764 1321.905
782.00  3340.273  249.932    0.000  249.932      627.567  990.721    0.000  990.721       89.575 1408.566  330.148 1078.418
783.00  3337.569  227.332    0.000  227.332      612.022 1145.384    0.000 1145.384       80.425 1411.072  281.487 1129.585
784.00  3389.433  159.298    0.000  159.298      833.936 1037.806    0.000 1037.806      290.136 1421.327  380.413 1040.914
785.00  3277.508  224.602    0.000  224.602      651.329 1099.803    0.000 1099.803       70.372 1811.692  200.761 1610.931
786.00  3270.309  268.148    0.000  268.148      479.603 1095.518    0.000 1095.518      281.487  920.376    0.000  920.376
787.00  3352.500  228.577    0.000  228.577      578.917  933.924    0.000  933.924        0.000  932.739  120.637  812.102
788.00  3120.177  316.553    0.000  316.553      710.289  857.666    0.000  857.666       20.106 1154.914   70.171 1084.743
789.00  3164.492  212.351    0.000  212.351      602.486 1095.790    0.000 1095.790        0.000 1311.649  120.437 1191.213
790.00  3217.582  242.405    0.000  242.405      791.150 1055.032    0.000 1055.032       10.053 1680.607  239.670 1440.937
791.00  3285.289  242.442    0.000  242.442      413.080 1234.359    0.000 1234.359        9.953 1190.307  231.121  959.186
792.00  3261.819  178.908    0.000  178.908      719.573 1018.471    0.000 1018.471        9.953 1340.703  119.434 1221.269
793.00  3253.906  157.090    0.000  157.090      803.390 1050.948    0.000 1050.948      159.646 1631.040  319.493 1311.547
794.00  3287.665  191.815    0.000  191.815      610.648 1105.225    0.000 1105.225       90.277 1531.311  300.490 1230.821
795.00  3226.614  254.219    0.000  254.219      598.474 1190.704    0.000 1190.704      218.962 1391.470   89.575 1301.895
796.00  3421.765  193.363    0.000  193.363      474.099 1165.046    0.000 1165.046       19.906 1298.083  219.263 1078.820
797.00  3275.876  267.862    0.000  267.862      565.451 1198.052    0.000 1198.052      169.198 1699.013   20.006 1679.007
798.00  3121.951  294.677    0.000  294.677      614.769 1037.984    0.000 1037.984       59.917 1609.233    0.000 1609.233
799.00  3274.493  284.413    0.000  284.413      609.526 1115.417    0.000 1115.417      209.511 1560.568  109.882 1450.685
800.00  3059.479  307.966    0.000  307.966      557.957 1150.919    0.000 1150.919       29.858 1818.738  318.992 1499.747
801.00  3209.448  193.484    0.000  193.484      533.701 1250.167    0.000 1250.167        0.000 2028.752  139.841 1888.911
802.00  3239.588  194.449    0.000  194.449      579.444 1071.556    0.000 1071.556      159.245 1492.401    9.953 1482.448
803.00  3190.682  287.087    0.000  287.087      628.962 1205.510    0.000 1205.510        0.000 2095.011  109.481 1985.530
804.00  3238.745  232.238    0.000  232.238      676.717 1152.249    0.000 1152.249       30.159 1703.018   69.670 1633.348
805.00  3300.370  277.400    0.000  277.400      538.752 1313.537    0.000 1313.537        0.000 1863.364  150.596 1712.768
806.00  3298.450  276.559    0.000  276.559      472.502 1163.740    0.000 1163.740       60.319 1703.416   10.053 1693.363
807.00  3237.444  300.823    0.000  300.823      489.266 1229.277    0.000 1229.277        0.000 1791.593   59.717 1731.876
808.00  3264.625  295.095    0.000  295.095      390.050 1376.537    0.000 1376.537       29.959 1751.589    0.000 1751.589
809.00  3188.719  298.142    0.000  298.142      367.780 1425.508    0.000 1425.508       39.811 1471.596  210.112 1261.484
810.00  3140.322  373.522    0.000  373.522      395.268 1348.007    0.000 1348.007        0.000 1840.957    0.000 1840.957
811.00  3154.726  383.964    0.000  383.964      620.984 1227.421    0.000 1227.421        0.000 1683.714    0.000 1683.714
812.00  3245.598  322.574    0.000  322.574      649.251 1131.222    0.000 1131.222        0.000 1699.005   60.118 1638.887
813.00  3172.704  323.184    0.000  323.184      623.973 1175.511    0.000 1175.511        0.000 1688.150    0.000 1688.150
814.00  3296.700  239.137    0.000  239.137      512.222 1227.575    0.000 1227.575        0.000 2062.219   99.528 1962.691
815.00  3329.712  202.828    0.000  202.828      474.734 1211.938    0.000 1211.938       99.929 2030.353   39.811 1990.541
816.00  3290.747  277.355    0.000  277.355      700.019 1158.652    0.000 1158.652       79.623 2084.255  239.770 1844.485
817.00  3310.278  244.408    0.000  244.408      664.169 1027.629    0.000 1027.629        9.953 1682.003  259.275 1422.729
818.00  3311.456  218.043    0.000  218.043      421.217 1247.847    0.000 1247.847        0.000 1774.916    0.000 1774.916
819.00  3378.865  301.798    0.000  301.798      705.504  992.084    0.000  992.084       40.212 1947.524  159.847 1787.677
820.00  3206.795  261.897    0.000  261.897      558.131 1145.101    0.000 1145.101        0.000 1970.936  190.708 1780.228
821.00  3208.074  265.106    0.000  265.106      807.821  841.910    0.000  841.910      100.431 1584.383  150.796 1433.587
822.00  3291.219  282.252    0.000  282.252      847.607  913.948    0.000  913.948      140.242 1651.646  370.861 1280.784
823.00  3206.121  263.322    0.000  263.322      662.402 1010.876    0.000 1010.876      422.234 1820.142    0.000 1820.142
824.00  3246.981  253.746    0.000  253.746      639.454 1181.086    0.000 1181.086      281.086 1679.401    9.953 1669.448
825.00  3257.612  291.625    0.000  291.625      776.962  981.095    0.000  981.095       40.212 1862.967  221.068 1641.899
826.00  3458.855  304.215    0.000  304.215      738.701 1093.925    7.435 1086.489       29.858 1858.047  330.148 1527.899
827.00  3307.751  259.256    0.000  259.256      686.746 1079.024    0.000 1079.024       80.224 1739.819  411.174 1328.645
828.00  3304.827  195.344    0.000  195.344      736.623 1043.665    0.000 1043.665      291.139 1357.999   69.870 1288.129
829.00  3271.702  173.782    0.000  173.782      899.433  849.198    0.000  849.198      299.788 1665.937  209.811 1456.126
830.00  3334.717  164.165    0.000  164.165      810.129  830.246    0.000  830.246       50.265 1671.150  351.257 1319.893
831.00  3355.438  170.448    0.000  170.448      719.346 1183.011    0.000 1183.011      150.596 1753.181  190.407 1562.774
832.00  3262.004  183.201    0.000  183.201      548.185 1324.266    0.000 1324.266      100.531 1960.786  230.319 1730.468
833.00  3326.121  194.679    0.000  194.679      653.663 1228.443    0.000 1228.443      481.245 1594.339    0.000 1594.339
834.00  3293.898  178.649    0.000  178.649      656.749 1046.740    0.000 1046.740      341.003 1224.488    0.000 1224.488
835.00  3099.421  307.393    0.000  307.393      700.257  945.855    0.000  945.855       60.822 1194.423  211.317  983.107
836.00  3315.062  291.508    0.000  291.508      881.975 1054.028    0.000 1054.028      440.732 1410.974   50.266 1360.708
837.00  3413.023  215.102    0.000  215.102      935.008 1108.077    0.000 1108.077      568.514 1540.977   20.106 1520.870
838.00  3196.452  260.467    0.000  260.467      792.609 1239.784    0.000 1239.784      390.165 1829.292   30.159 1799.133
839.00  3335.988  241.267    0.000  241.267     1130.584 1140.048    0.000 1140.048      230.920 2143.743  411.375 1732.368
840.00  3288.175  237.183    0.000  237.183      986.460 1095.658    0.000 1095.658      320.496 1740.016  221.168 1518.848
841.00  3281.817  166.855    0.000  166.855      897.986 1024.847    0.000 1024.847      340.502 1238.167  149.292 1088.875
842.00  3236.906  207.909    0.000  207.909      825.039 1096.660    0.000 1096.660      430.177 1540.263    0.000 1540.263
843.00  3293.817  215.252    0.000  215.252     1023.601 1008.844    0.000 1008.844      691.257 1361.009    0.000 1361.009
844.00  3277.226  195.706    0.000  195.706      913.201 1131.237    0.000 1131.237       69.770 2019.908  379.410 1640.498
845.00  3359.760  148.344    0.000  148.344      976.013  970.699    0.000  970.699      140.644 1831.803  578.467 1253.335
846.00  3372.902  178.577    0.000  178.577      813.938 1146.799    0.000 1146.799      170.401 1792.699  309.440 1483.259
847.00  3458.683  151.020    0.000  151.020      769.241 1160.556    0.000 1160.556        0.000 2046.132  248.921 1797.211
848.00  3168.479  194.682    0.000  194.682      894.509 1065.817    0.000 1065.817      561.068 1171.909    0.000 1171.909
849.00  3156.225  229.533    0.000  229.533      859.984 1019.923    0.000 1019.923      290.437 1637.282    0.000 1637.282
850.00  3141.020  216.119    0.000  216.119      645.548 1146.105    0.000 1146.105        0.000 1141.041  100.030 1041.011
851.00  3268.889  252.932    0.000  252.932      658.733 1196.677    0.000 1196.677       69.870 1639.388  169.599 1469.789
852.00  3174.885  202.120    0.000  202.120      684.842  930.442    0.000  930.442      120.537 1432.987  330.348 1102.638
853.00  3125.778  257.082    0.000  257.082      669.065  898.094    0.000  898.094       90.177 1454.496  199.558 1254.938
854.00  3218.412  308.483    0.000  308.483      761.449  921.664    0.000  921.664      500.148 1440.429    0.000 1440.429
855.00  3170.292  275.021    0.000  275.021      563.822 1070.566    0.000 1070.566      310.844 1203.065    0.000 1203.065
856.00  3055.266  294.090    0.000  294.090      694.838  937.589    0.000  937.589      469.288 1130.492    0.000 1130.492
857.00  3129.389  273.915    0.000  273.915      814.671 1043.195    0.000 1043.195       90.177 1796.624  140.342 1656.282
858.00  3143.637  251.637    0.000  251.637      889.513  833.634    0.000  833.634      499.847 1219.263  129.387 1089.877
859.00  3262.565  209.678    0.000  209.678      894.697 1083.180    0.000 1083.180      429.375 1698.501    0.000 1698.501
860.00  3180.687  249.873    0.000  249.873      817.003 1076.340    0.000 1076.340      310.443 1505.286    0.000 1505.286
861.00  3285.310  210.227    0.000  210.227      733.562 1047.907    0.000 1047.907      280.785 1664.512    0.000 1664.512
862.00  3248.418  190.563    0.000  190.563      979.925  958.183    0.000  958.183      120.537 2158.639  459.434 1699.205
863.00  3086.765  342.906    0.000  342.906      768.413 1086.005    0.000 1086.005      129.387 2032.763    0.000 2032.763
864.00  3165.865  336.969    0.000  336.969      787.724 1101.405    0.000 1101.405      239.770 1613.145   59.817 1553.328
865.00  3199.873  301.620    0.000  301.620      773.725 1154.035    0.000 1154.035       89.976 1889.018  220.165 1668.852
866.00  3059.741  430.031    0.000  430.031      693.869 1222.509    0.000 1222.509      169.900 1927.423  190.407 1737.016
867.00  3281.654  329.073    0.000  329.073      570.615 1428.688    0.000 1428.688      140.946 2040.013  100.531 1939.482
868.00  3081.223  480.226    0.000  480.226      603.051 1310.324    3.632 1306.692      110.586 1758.328   29.858 1728.470
869.00  3144.757  374.815    0.000  374.815      728.286 1100.776    0.000 1100.776      260.781 1736.206  170.802 1565.404
870.00  3185.390  346.436    0.000  346.436      559.931 1362.535    0.000 1362.535       70.271 2131.492  301.192 1830.300
871.00  3229.829  260.892    0.000  260.892      544.208 1237.819    0.000 1237.819      320.696 1477.740    0.000 1477.740
872.00  3193.313  315.837    0.000  315.837      400.237 1317.928    0.000 1317.928       80.324 1580.277   40.212 1540.064
873.00  3230.942  255.845    0.000  255.845      685.091 1024.101    0.000 1024.101      411.676 1581.779    0.000 1581.779
874.00  3099.343  331.060    0.000  331.060      612.956 1210.450    0.000 1210.450      309.640 1806.281    0.000 1806.281
875.00  3202.613  331.614    0.000  331.614      762.874 1022.908    0.000 1022.908      250.124 1902.983    0.000 1902.983
876.00  3259.591  289.380    0.000  289.380      780.527 1103.403    0.000 1103.403      549.912 1556.258    0.000 1556.258
877.00  3265.448  204.201    0.000  204.201      666.413 1204.525    0.000 1204.525      411.375 1903.087  180.053 1723.034
878.00  3382.649  279.360    0.000  279.360      863.557 1111.419    0.000 1111.419      451.687 1870.709    0.000 1870.709
879.00  3209.440  287.615    0.000  287.615      632.957 1233.898    0.000 1233.898      399.718 1653.960    0.000 1653.960
880.00  3295.354  395.182    0.000  395.182      922.810 1234.113    0.000 1234.113      560.767 1668.750    0.000 1668.750
881.00  3271.266  382.788    0.000  382.788      826.864 1200.057    0.000 1200.057      318.590 1711.867    0.000 1711.867
882.00  3214.927  336.911    0.000  336.911      569.461 1478.158    0.000 1478.158      440.331 1751.592    0.000 1751.592
883.00  3335.844  225.363    0.000  225.363      691.532 1238.038    0.000 1238.038      419.823 1749.978    0.000 1749.978
884.00  3321.470  350.577    0.000  350.577      923.083 1155.368    0.000 1155.368      420.124 1880.266    0.000 1880.266
885.00  3275.696  291.144    0.000  291.144      691.752 1108.797    0.000 1108.797       30.159 1710.161  490.195 1219.966
886.00  3346.300  258.528    0.000  258.528      793.762 1137.349    0.000 1137.349      489.996 1681.922    0.000 1681.922
887.00  3400.230  251.387    0.000  251.387      703.333 1224.122    0.000 1224.122       50.265 2117.609  440.732 1676.877
888.00  3250.870  284.167    0.000  284.167      680.985 1239.949    0.000 1239.949      250.926 1451.594  289.434 1162.160
889.00  3240.477  280.056    0.000  280.056      620.297 1238.451    0.000 1238.451      529.405 1616.360    0.000 1616.360
890.00  3352.304  261.732    0.000  261.732      790.916 1141.013    0.000 1141.013      281.286 1730.873   39.811 1691.061
891.00  3321.726  288.693    0.000  288.693      746.104 1214.508    0.000 1214.508      290.036 1729.767    0.000 1729.767
892.00  3180.689  386.447    0.000  386.447      599.989 1256.007    0.000 1256.007      169.901 1792.495   49.764 1742.731
893.00  3194.128  356.427    0.000  356.427      602.276 1394.357    0.000 1394.357        9.953 1931.238  100.733 1830.505
894.00  3249.195  316.264    0.000  316.264      502.270 1460.466    0.000 1460.466      249.923 1890.620    0.000 1890.620
895.00  3310.463  297.799    0.000  297.799      645.584 1340.652    0.000 1340.652        0.000 2133.099  320.496 1812.603
896.00  3196.328  404.879    0.000  404.879      655.143 1237.650    0.000 1237.650        0.000 1994.758  249.823 1744.934
897.00  3191.523  424.123    0.000  424.123      726.406 1100.061    0.000 1100.061      130.190 1751.484  179.754 1571.730
898.00  3077.603  402.768    0.000  402.768      949.553 1037.249    0.000 1037.249      120.237 2107.873  279.581 1828.292
899.00  3159.819  246.308    0.000  246.308      601.496 1208.450    0.000 1208.450      199.758 1489.898   79.623 1410.275
900.00  3285.109  254.832    0.000  254.832      808.900 1037.584    0.000 1037.584       70.372 1734.981  320.797 1414.185
901.00  3263.762  265.551    0.000  265.551      706.961 1066.427    0.000 1066.427      542.065 1442.939    0.000 1442.939
902.00  3145.644  266.027    0.000  266.027      846.867 1101.700    0.000 1101.700      632.844 1493.711    0.000 1493.711
903.00  3132.473  379.810    0.000  379.810      863.597 1082.817    0.000 1082.817      431.883 1959.685   59.717 1899.968
904.00  3265.172  293.007    0.000  293.007      780.870 1053.173    0.000 1053.173      149.292 1952.048  189.104 1762.945
905.00  3123.419  315.453    0.000  315.453      683.842 1293.533    0.000 1293.533      280.283 1830.903    0.000 1830.903
906.00  3334.206  328.262    0.000  328.262      745.403 1210.057    0.000 1210.057      431.280 1541.269    0.000 1541.269
907.00  3316.049  357.948    0.000  357.948      781.004 1203.215    0.000 1203.215      590.024 1771.995    0.000 1771.995
908.00  3342.960  333.353    0.000  333.353      646.438 1206.718    0.000 1206.718      470.289 1639.185  110.283 1528.902
909.00  3243.363  297.836    0.000  297.836      791.299 1103.527    0.000 1103.527      541.363 1300.591    0.000 1300.591
910.00  3432.987  316.541    0.000  316.541      787.307 1058.892    0.000 1058.892      391.069 1519.455    0.000 1519.455
911.00  3348.865  248.582    0.000  248.582      659.342 1110.402    0.000 1110.402      430.378 1396.910    0.000 1396.910
912.00  3257.931  298.351    0.000  298.351      650.912 1226.144    0.000 1226.144       19.906 1761.035  358.503 1402.532
913.00  3512.794  289.042    0.000  289.042      680.306 1227.266    0.000 1227.266      150.395 1870.914  179.752 1691.162
914.00  3309.294  278.640    0.000  278.640      594.692 1171.791    0.000 1171.791      490.897 1640.694    0.000 1640.694
915.00  3194.518  285.499    0.000  285.499      580.036 1091.720    0.000 1091.720      369.658 1422.235    0.000 1422.235
916.00  2995.096  388.680    0.000  388.680      610.082 1233.428    0.000 1233.428      359.505 1452.290    0.000 1452.290
917.00  3280.499  231.297    0.000  231.297      495.268 1335.632    0.000 1335.632      270.030 1574.436    0.000 1574.436
918.00  3153.699  286.441    0.000  286.441      570.317 1084.791    0.000 1084.791      391.973 1463.149    0.000 1463.149
919.00  3001.615  301.683    0.000  301.683      654.284 1124.753    0.000 1124.753      449.782 1617.582    0.000 1617.582
920.00  3108.167  284.366    0.000  284.366      540.224 1345.350    0.000 1345.350      380.313 1860.554    0.000 1860.554
921.00  3049.836  299.052    0.000  299.052      529.846 1285.637    0.000 1285.637      359.605 1569.114    0.000 1569.114
922.00  3185.193  267.581    0.000  267.581      621.257 1016.288    0.000 1016.288      230.018 1457.030  120.236 1336.794
923.00  3158.192  242.424    0.000  242.424      691.189 1033.799    0.000 1033.799      421.027 1500.253    0.000 1500.253
924.00  3321.637  194.288    0.000  194.288      761.534  954.020    0.000  954.020      649.741 1380.716    0.000 1380.716
925.00  3206.477  234.327    0.000  234.327      664.182 1192.078    0.000 1192.078      509.198 1589.733    0.000 1589.733
926.00  3407.465  206.165    0.000  206.165      628.968 1274.007    0.000 1274.007      268.927 1758.126    0.000 1758.126
927.00  3232.029  266.315    0.000  266.315      610.394 1183.091    0.000 1183.091      420.525 1399.321    0.000 1399.321
928.00  3207.662  312.868    0.000  312.868      639.797 1242.355    0.000 1242.355      510.001 1240.472   10.053 1230.419
929.00  3227.245  352.082    0.000  352.082      566.041 1298.786    0.000 1298.786      160.348 1491.402  209.812 1281.590
930.00  3113.738  267.300    0.000  267.300      565.377 1271.622    0.000 1271.622      481.245 1299.687    0.000 1299.687
931.00  3172.795  258.964    0.000  258.964      562.144 1176.931    0.000 1176.931      439.829 1478.238    0.000 1478.238
932.00  3166.658  285.646    0.000  285.646      505.482 1305.021    0.000 1305.021      298.885 1591.630    0.000 1591.630
933.00  3229.961  315.243    0.000  315.243      685.359 1218.799    0.000 1218.799      520.555 1448.079    0.000 1448.079
934.00  3234.508  308.022    0.000  308.022      468.804 1149.900    0.000 1149.900      129.888 1722.521  109.782 1612.739
935.00  3240.618  269.714    0.000  269.714      559.762 1198.938    0.000 1198.938      170.301 1888.509  119.935 1768.574
936.00  3288.043  181.686    0.000  181.686      547.582 1194.782    0.000 1194.782      429.175 1512.513    0.000 1512.513
937.00  3266.591  249.154    0.000  249.154      537.697 1172.238    0.000 1172.238      239.269 1655.182  248.820 1406.362
938.00  3144.753  263.241    0.000  263.241      604.136 1161.864    0.000 1161.864      489.994 1428.682    0.000 1428.682
939.00  2974.362  439.981    0.000  439.981      677.704 1037.607    0.000 1037.607      489.393 1410.677    0.000 1410.677
940.00  3074.458  314.206    0.000  314.206      539.802 1240.648    0.000 1240.648      249.923 1834.016    0.000 1834.016
941.00  3175.971  335.450    0.000  335.450      522.977 1202.791    0.000 1202.791      350.856 1168.797    0.000 1168.797
942.00  3330.766  323.893    0.000  323.893      602.665 1326.115    0.000 1326.115      350.856 1588.724    0.000 1588.724
943.00  3368.007  310.774    0.000  310.774      567.236 1373.813    0.000 1373.813      150.496 1939.476  270.832 1668.644
944.00  3312.819  335.450    0.000  335.450      607.536 1268.454    0.000 1268.454      480.343 1850.908    0.000 1850.908
945.00  3274.460  356.721    0.000  356.721      645.727 1165.441    0.000 1165.441      320.095 1777.126   10.053 1767.073
946.00  3266.026  329.730    0.000  329.730      708.966 1265.563    0.000 1265.563      349.252 1953.350  190.708 1762.642
947.00  3270.594  335.624    0.000  335.624      716.102 1183.587    0.000 1183.587      230.218 1944.200  210.714 1733.486
948.00  3065.318  372.148    0.000  372.148      738.139 1068.023    0.000 1068.023      552.521 1742.631    0.000 1742.631
949.00  3017.839  378.052    0.000  378.052      638.151 1183.711    0.000 1183.711      311.546 1942.690    0.000 1942.690
950.00  3294.876  222.610    0.000  222.610      471.887 1428.174    0.000 1428.174      129.387 1987.337    0.000 1987.337
951.00  3259.394  319.614    0.000  319.614      652.951 1267.610    0.000 1267.610      469.187 1699.116    0.000 1699.116
952.00  3386.529  320.261    0.000  320.261      832.186 1176.250    0.000 1176.250      758.420 1591.444    0.000 1591.444
953.00  3340.497  275.760    0.000  275.760      921.420 1135.228    0.000 1135.228      899.565 1739.730    0.000 1739.730
954.00  3155.193  286.634    0.000  286.634      855.155 1078.193    0.000 1078.193      598.977 1766.271    0.000 1766.271
955.00  3436.401  250.942    0.000  250.942      702.643 1111.371    0.000 1111.371      548.107 1644.405    0.000 1644.405
956.00  3257.409  344.549    0.000  344.549      709.832 1218.915    0.000 1218.915      370.862 1783.553    0.000 1783.553
957.00  3234.871  312.300    0.000  312.300      850.278 1031.060    0.000 1031.060      730.266 1660.196    0.000 1660.196
958.00  3049.113  329.521    0.000  329.521      575.560 1228.686    0.000 1228.686      551.018 1757.520    0.000 1757.520
959.00  3188.398  339.563    0.000  339.563      694.479 1331.938    0.000 1331.938      380.313 2144.753    0.000 2144.753
960.00  3090.973  317.464    0.000  317.464      642.031 1284.617    0.000 1284.617      361.009 1767.959    0.000 1767.959
961.00  3155.072  364.325    0.000  364.325      653.383 1346.789    0.000 1346.789      481.847 2091.771    0.000 2091.771
962.00  3010.767  341.313    0.000  341.313      623.653 1183.882    0.000 1183.882      451.286 1738.702    0.000 1738.702
963.00  3060.544  386.422    0.000  386.422      655.655 1348.362    0.000 1348.362      522.062 2252.542    0.000 2252.542
964.00  3071.755  402.634    0.000  402.634      548.181 1276.403    0.000 1276.403      420.726 1928.911    0.000 1928.911
965.00  2939.201  401.440    0.000  401.440      486.798 1408.778    0.000 1408.778      309.944 2147.172    0.000 2147.172
966.00  3064.943  313.698    0.000  313.698      599.360 1191.491    0.000 1191.491      361.112 1898.445    0.000 1898.445
967.00  3089.383  304.705    0.000  304.705      396.012 1262.451    0.000 1262.451      238.968 1643.810    0.000 1643.810
968.00  3053.655  381.741    0.000  381.741      407.429 1260.160    0.000 1260.160      368.455 1642.912    0.000 1642.912
969.00  3098.783  367.307    0.000  367.307      424.379 1204.383    0.000 1204.383      258.874 1693.372    0.000 1693.372
970.00  3302.348  275.135    0.000  275.135      662.290 1217.147    0.000 1217.147      428.673 1514.828    0.000 1514.828
971.00  3126.175  269.555    0.000  269.555      631.375 1064.912    0.000 1064.912      507.895 1476.422    0.000 1476.422
972.00  3292.307  332.139    0.000  332.139      475.079 1298.323    0.000 1298.323      329.045 1753.991    0.000 1753.991
973.00  3233.936  324.229    0.000  324.229      509.544 1220.241    0.000 1220.241      359.204 1695.985    0.000 1695.985
974.00  3203.320  323.904    0.000  323.904      478.981 1142.312    0.000 1142.312      329.045 1672.873    0.000 1672.873
975.00  3132.934  309.311    0.000  309.311      448.015 1132.789    0.000 1132.789      379.511 1553.732    0.000 1553.732
976.00  3292.870  294.047    0.000  294.047      509.590 1159.799    0.000 1159.799      448.880 1703.930    0.000 1703.930
977.00  3350.167  241.375    0.000  241.375      551.269 1132.885    0.000 1132.885      418.620 1748.475    0.000 1748.475
978.00  3294.161  251.553    0.000  251.553      510.318 1111.483    0.000 1111.483      499.145 1879.160    0.000 1879.160
979.00  3211.544  239.173    0.000  239.173      655.749 1104.010    0.000 1104.010      579.570 1632.753    0.000 1632.753
980.00  3039.637  329.424    0.000  329.424      475.212  966.861    0.000  966.861      489.393 1504.575    0.000 1504.575
981.00  3249.869  266.759    0.000  266.759      715.884 1177.844    0.000 1177.844      469.587 1950.939    0.000 1950.939
982.00  3335.154  277.943    0.000  277.943      630.684 1291.577    0.000 1291.577      429.074 1760.430    0.000 1760.430
983.00  3276.874  287.710    0.000  287.710      646.424 1214.365    0.000 1214.365      529.505 1828.693    0.000 1828.693
984.00  3388.371  314.487    0.000  314.487      647.463  999.503    0.000  999.503      428.674 1510.306    0.000 1510.306
985.00  3473.759  309.845    0.000  309.845      719.688 1081.481    0.000 1081.481      439.930 1590.030    0.000 1590.030
986.00  3274.421  292.684    0.000  292.684      627.784 1034.865    0.000 1034.865      530.108 1560.871    0.000 1560.871
987.00  3118.260  297.127    0.000  297.127      698.994  961.449    0.000  961.449      687.446 1452.397    0.000 1452.397
988.00  3228.789  270.894    0.000  270.894      689.705 1008.801    0.000 1008.801      408.266 1498.852    0.000 1498.852
989.00  3455.627  252.501    0.000  252.501      759.032  954.837    0.000  954.837      598.673 1553.928    0.000 1553.928
990.00  3358.052  213.545    0.000  213.545      554.513 1042.658    0.000 1042.658      388.661 1600.888    0.000 1600.888
991.00  3391.374  220.038    0.000  220.038      580.964 1114.628    0.000 1114.628      428.674 1352.468    0.000 1352.468
992.00  3294.632  211.549    0.000  211.549      759.241  898.522    0.000  898.522      610.632 1583.791    0.000 1583.791
993.00  3175.069  303.615    0.000  303.615      770.020 1087.567    0.000 1087.567      527.900 1723.531    0.000 1723.531
994.00  3291.992  233.605    0.000  233.605      746.316  967.259    0.000  967.259      599.776 1430.480    0.000 1430.480
995.00  3312.429  279.409    0.000  279.409      694.490 1043.572    0.000 1043.572      590.127 1499.651    0.000 1499.651
996.00  3276.197  277.253    0.000  277.253      693.512  982.519    0.000  982.519      527.900 1337.595    0.000 1337.595
997.00  3158.975  370.200    0.000  370.200      709.102 1029.272    0.000 1029.272      489.694 1562.273    0.000 1562.273
998.00  3097.323  337.709    0.000  337.709      727.136 1067.597    0.000 1067.597      599.075 1469.993    0.000 1469.993
999.00  3089.216  347.263    0.000  347.263      791.665 1149.956    0.000 1149.956      500.549 1692.561    0.000 1692.561
1000.00  3011.527  347.333    0.000  347.333      787.696 1095.011    0.000 1095.011      368.856 1490.503    0.000 1490.503
1001.00  3171.854  327.350    0.000  327.350      735.639  964.108    0.000  964.108      440.331 1376.704    0.000 1376.704
1002.00  3110.263  337.041    0.000  337.041      600.501 1068.793    0.000 1068.793      470.089 1490.401    0.000 1490.401
1003.00  3149.506  355.919    0.000  355.919      744.892  979.047    0.000  979.047      290.036 1726.138   49.764 1676.374
1004.00  3072.761  434.619    0.000  434.619      602.866 1014.233    0.000 1014.233      390.266 1424.037    0.000 1424.037
1005.00  3209.113  410.623    0.000  410.623      652.760  990.511    0.000  990.511      470.490 1264.297    0.000 1264.297
1006.00  3167.471  367.013    0.000  367.013      674.999 1117.107    0.000 1117.107      419.322 1380.017    0.000 1380.017
1007.00  3324.579  322.357    0.000  322.357      551.166 1158.657    0.000 1158.657      200.561 1617.982  189.906 1428.076
1008.00  3186.740  275.522    0.000  275.522      667.785 1125.326    0.000 1125.326      349.151 1682.622    0.000 1682.622
1009.00  3233.758  301.806    0.000  301.806      709.316  950.088    0.000  950.088      489.293 1430.581    0.000 1430.581
1010.00  3168.969  295.404    0.000  295.404      648.415  957.494    0.000  957.494      378.708 1539.669    0.000 1539.669
1011.00  3053.951  349.210    0.000  349.210      624.887  807.460    0.000  807.460      339.399 1271.538    0.000 1271.538
1012.00  3159.771  409.826    0.000  409.826      788.694 1034.948    0.000 1034.948      290.337 1982.103    0.000 1982.103
1013.00  3264.524  443.964    0.000  443.964      729.772 1227.287    0.000 1227.287      249.623 1764.243    0.000 1764.243
1014.00  3150.488  480.831    0.000  480.831      793.368 1154.816    0.000 1154.816      270.431 1971.256    0.000 1971.256
1015.00  3094.672  407.066    0.000  407.066      646.885 1097.727    0.000 1097.727      299.888 1622.094    0.000 1622.094
1016.00  3088.593  409.302    0.000  409.302      677.066 1069.036    0.000 1069.036      460.637 1348.450    0.000 1348.450
1017.00  3084.192  396.733    0.000  396.733      779.913  989.068    0.000  989.068      468.885 1646.509    0.000 1646.509
1018.00  3190.767  306.752    0.000  306.752      883.194  917.205    0.000  917.205      520.655 1558.562    0.000 1558.562
1019.00  3220.967  368.193    0.000  368.193      750.228 1063.328    0.000 1063.328      378.408 1616.172    0.000 1616.172
1020.00  3137.905  404.554    0.000  404.554      730.360 1041.776    0.000 1041.776      389.363 1633.849    0.000 1633.849
1021.00  3184.910  345.044    0.000  345.044      684.125 1130.848    0.000 1130.848      418.620 1438.427    0.000 1438.427
1022.00  3087.853  403.531    0.000  403.531      782.552  937.200    0.000  937.200      319.292 1381.717    0.000 1381.717
1023.00  2955.041  457.715    0.000  457.715      646.770 1085.842    0.000 1085.842      429.478 1543.886    0.000 1543.886
1024.00  2983.328  449.032    0.000  449.032      674.890  992.676    0.000  992.676      351.357 1462.345    0.000 1462.345
1025.00  3003.655  427.818    0.000  427.818      681.734  959.655    0.000  959.655      480.342 1398.214    0.000 1398.214
1026.00  3085.949  464.306    0.000  464.306      637.110 1024.716    0.000 1024.716      341.405 1261.081    0.000 1261.081
1027.00  2967.439  550.758    0.000  550.758      764.792  950.529    0.000  950.529      279.682 1571.832    0.000 1571.832
1028.00  3059.698  436.175    0.000  436.175      795.688  899.462    0.000  899.462      448.579 1546.687    0.000 1546.687
1029.00  2967.601  474.494    0.000  474.494      573.679 1175.752    0.000 1175.752      290.236 1796.108    0.000 1796.108
1030.00  2753.741  530.935    0.000  530.935      517.891  968.260    0.000  968.260      219.163 1462.253    0.000 1462.253
1031.00  2848.778  510.952    0.000  510.952      613.499 1061.285    0.000 1061.285      341.504 1686.128    0.000 1686.128
1032.00  2858.024  470.839    0.000  470.839      783.338  994.628    0.000  994.628      448.278 1549.813    0.000 1549.813
1033.00  2860.045  413.369    0.000  413.369      552.212  996.818    0.000  996.818      269.428 1383.028    0.000 1383.028
1034.00  2795.780  484.168    0.000  484.168      503.797 1116.193    0.000 1116.193      299.186 1591.436    0.000 1591.436
1035.00  2878.460  462.116    0.000  462.116      572.446 1078.326    0.000 1078.326      238.968 1689.154    0.000 1689.154
1036.00  2770.967  580.814    0.000  580.814      626.618 1035.652    0.000 1035.652       79.723 1601.385   30.059 1571.326
1037.00  2835.704  545.469    0.000  545.469      669.631  988.418    0.000  988.418      329.646 1511.407    0.000 1511.407
1038.00  2821.168  552.945    0.000  552.945      648.655 1084.256    0.000 1084.256      289.935 1572.027    0.000 1572.027
1039.00  2697.441  483.172    0.000  483.172      659.729  998.252    0.000  998.252      459.735 1420.125    0.000 1420.125
1040.00  2751.842  484.486    0.000  484.486      579.534 1009.970    0.000 1009.970      379.711 1501.052    0.000 1501.052
1041.00  2786.995  488.485    0.000  488.485      563.446  974.618    0.000  974.618      359.505 1611.339    0.000 1611.339
1042.00  2869.975  483.772    0.000  483.772      431.754 1214.764    0.000 1214.764      120.236 1701.213    0.000 1701.213
1043.00  2835.332  428.885    0.000  428.885      540.446 1080.901    0.000 1080.901      140.443 1696.282    0.000 1696.282
1044.00  2943.976  420.481    0.000  420.481      472.624 1142.498    0.000 1142.498      269.127 1440.945    0.000 1440.945
1045.00  2865.017  404.627    0.000  404.627      647.536  846.776    0.000  846.776      200.962 1593.251    0.000 1593.251
1046.00  2851.094  446.177    0.000  446.177      482.381 1148.095    0.000 1148.095      189.805 1633.456    0.000 1633.456
1047.00  2798.154  460.505    0.000  460.505      548.109 1174.844    0.000 1174.844      289.434 1701.016    0.000 1701.016
1048.00  2770.369  397.007    0.000  397.007      534.137  973.676    0.000  973.676      271.333 1694.072    0.000 1694.072
1049.00  2878.251  450.244    0.000  450.244      467.086 1075.786    0.000 1075.786      170.602 1524.974    0.000 1524.974
1050.00  2749.902  489.500    0.000  489.500      494.715 1217.815    0.000 1217.815      210.213 1683.517    0.000 1683.517
