# Supplementary material for: N-Glycans modulate tilting of HIV-1 envelope glycoprotein
Source: Nat Commun. 2026 Apr 15;17:5206. doi: 10.1038/s41467-026-71874-2 (PMC13254402; doi:10.1038/s41467-026-71874-2)
Supplement: Supplementary file 8 — Source Data [file 41467_2026_71874_MOESM8_ESM.zip › source_data/1_Main_Text_Figures/4_Figure_5/3_Raw_data/GP120_GP41_INTERFACE/GP120_GP41_INTERFACE.B.3.txt]

#ASA ANALYSIS
#SIM_TIME  ASA1.4 TotOccl1.4 ShldMem1.4 ShldGly1.4   ASA7.2 TotOccl7.2 ShldMem7.2 ShldGly7.2   ASA18.6 TotOccl18.6 ShldMem18.6 ShldGly18.6

  0.00  2943.400  242.846    0.000  242.846      682.823  988.075    0.000  988.075      100.130 1358.304  319.594 1038.710
  1.00  3221.494  188.028    0.000  188.028      571.744 1260.791    0.000 1260.791      150.596 1927.517  179.452 1748.065
  2.00  3111.283  234.334    0.000  234.334      491.404 1317.663    0.000 1317.663       80.425 1736.989   20.106 1716.882
  3.00  3239.442  192.035    0.000  192.035      771.435 1071.680    0.000 1071.680      100.330 1819.938  310.242 1509.696
  4.00  3261.260  244.537    0.000  244.537      644.374 1044.044    0.000 1044.044        0.000 1764.637  391.370 1373.267
  5.00  3061.618  232.717    0.000  232.717      566.731 1144.840    0.000 1144.840      300.690 1150.898    9.953 1140.945
  6.00  3127.732  230.121    0.000  230.121      673.295 1070.043    0.000 1070.043      290.336 1398.911   90.077 1308.835
  7.00  3177.368  171.233    0.000  171.233      626.967 1077.910    0.000 1077.910      219.062 1188.498   49.864 1138.634
  8.00  3384.399  183.099    0.000  183.099      714.807 1212.473    0.000 1212.473       29.959 1662.598  349.351 1313.246
  9.00  3374.537  182.803    0.000  182.803      900.655 1030.187    3.805 1026.383      130.794 1809.086  380.515 1428.571
 10.00  3425.293  164.718    0.000  164.718      739.992 1238.033    0.000 1238.033      150.796 2043.616  411.375 1632.241
 11.00  3312.385  172.045    0.000  172.045      703.296 1236.521   26.328 1210.194       19.906 2115.602  382.119 1733.483
 12.00  3360.310  232.034    0.000  232.034      636.102 1149.447   13.056 1136.392        0.000 1836.416  391.469 1444.947
 13.00  3285.760  172.542    0.000  172.542      593.411  980.170    1.902  978.268       40.212 1350.957  320.897 1030.060
 14.00  3285.536  201.918    0.000  201.918      459.084 1303.623   16.947 1286.676        0.000 1793.192  329.345 1463.846
 15.00  3200.631  269.402    0.000  269.402      743.207 1074.836   24.038 1050.798       19.906 1773.089  450.085 1323.004
 16.00  3142.878  227.533    0.000  227.533      571.484 1084.141   40.856 1043.285        9.953 1482.753  220.466 1262.286
 17.00  3320.091  198.194    0.000  198.194      713.468  914.416   16.429  897.987       59.717 1510.404  450.386 1060.018
 18.00  3274.297  161.297    0.000  161.297      562.932 1043.818    0.000 1043.818        0.000 1589.824  238.968 1350.856
 19.00  3252.198  172.829    0.000  172.829      528.216  929.756    3.805  925.952        9.953 1510.703  229.918 1280.785
 20.00  3217.219  204.509    0.000  204.509      635.927  988.158    0.000  988.158       10.053 1733.474  340.502 1392.972
 21.00  3079.393  190.418    0.000  190.418      540.526 1082.057    0.000 1082.057        0.000 1445.348  221.168 1224.180
 22.00  3136.106  212.538    0.000  212.538      474.210 1206.612    1.902 1204.709        9.953 1522.158   70.372 1451.786
 23.00  3261.785  238.813    0.000  238.813      361.024 1220.915    1.902 1219.013        0.000 1702.811  180.855 1521.956
 24.00  3145.439  229.559    0.000  229.559      465.958 1099.395   42.109 1057.286        0.000 1591.632  231.123 1360.508
 25.00  3247.672  243.023    0.000  243.023      571.264 1162.253   26.067 1136.187       30.261 1794.402  311.748 1482.653
 26.00  3298.328  288.059    0.000  288.059      520.120 1170.215   27.410 1142.806       10.053 1781.936  230.720 1551.216
 27.00  3279.754  322.295    0.000  322.295      534.332 1283.314   31.388 1251.926        0.000 1963.996  381.917 1582.079
 28.00  3303.143  324.063    0.000  324.063      457.265 1356.227   44.098 1312.129        0.000 1967.628  180.655 1786.973
 29.00  3451.297  320.678    0.000  320.678      403.525 1418.280  176.425 1241.854        0.000 1785.750  291.540 1494.210
 30.00  3292.728  251.089    0.000  251.089      478.793 1283.204   73.753 1209.452       19.906 2163.155  341.507 1821.648
 31.00  3300.298  176.859    0.000  176.859      495.237 1361.652   30.955 1330.697        0.000 2068.763  189.304 1879.459
 32.00  3283.020  272.181    0.000  272.181      491.333 1273.115   25.595 1247.520        0.000 1851.605  140.242 1711.363
 33.00  3258.479  257.060    0.000  257.060      716.486 1209.134   58.623 1150.511        0.000 2050.668  471.195 1579.473
 34.00  3358.984  281.773    0.000  281.773      823.710 1220.826   12.711 1208.115       90.781 2301.990  259.276 2042.714
 35.00  3072.768  351.535    0.000  351.535      748.242 1071.410    0.000 1071.410        9.953 1873.019  239.670 1633.350
 36.00  3096.111  367.740    0.000  367.740      607.837 1360.519    1.816 1358.704        0.000 1982.698  320.496 1662.203
 37.00  3226.123  250.667    0.000  250.667      661.159 1211.061    0.000 1211.061        0.000 1922.779  199.257 1723.523
 38.00  3317.223  332.643    0.000  332.643      575.696 1534.421   12.711 1521.710        0.000 2421.241  369.359 2051.882
 39.00  3276.005  349.777    0.000  349.777      556.527 1499.329  217.278 1282.051        0.000 2386.735  591.729 1795.007
 40.00  3294.169  372.843    0.000  372.843      550.290 1468.339  137.225 1331.114        0.000 2163.957  459.935 1704.022
 41.00  3219.360  328.467    0.000  328.467      484.128 1313.937    0.000 1313.937        0.000 1858.857  109.982 1748.875
 42.00  3324.745  378.601    0.000  378.601      658.632 1281.081    0.000 1281.081       20.106 1883.573  348.950 1534.623
 43.00  3236.057  352.017    0.000  352.017      561.410 1460.513    9.079 1451.434        0.000 2016.171  379.711 1636.460
 44.00  3057.081  398.306    0.000  398.306      608.203 1218.405    0.000 1218.405       79.623 1704.428  269.128 1435.300
 45.00  3169.683  380.037    0.000  380.037      570.404 1308.772    7.263 1301.509       90.478 1959.383  278.779 1680.604
 46.00  3343.067  338.057    0.000  338.057      734.828 1392.045    1.816 1390.229       10.053 2252.636   89.575 2163.061
 47.00  3335.265  320.181    0.000  320.181      482.001 1234.427   42.758 1191.669        0.000 1619.690  129.387 1490.303
 48.00  3313.726  327.866    0.000  327.866      557.455 1166.057   53.607 1112.450        0.000 1514.428  308.537 1205.891
 49.00  3293.949  329.712    0.000  329.712      656.632 1168.447   89.403 1079.045       30.159 1908.001  500.750 1407.252
 50.00  3140.130  368.968    0.000  368.968      352.651 1241.906   71.116 1170.791        0.000 1381.422  100.531 1280.892
 51.00  3430.325  314.398    0.000  314.398      563.711 1523.085   74.535 1448.551        0.000 2033.580  419.022 1614.558
 52.00  3419.741  328.702    0.000  328.702      693.358 1372.062   90.789 1281.273        0.000 2184.374  479.340 1705.034
 53.00  3548.527  308.519    0.000  308.519      650.772 1430.051   74.709 1355.342        0.000 2362.622  269.831 2092.790
 54.00  3490.707  272.561    0.000  272.561      640.911 1467.485   25.681 1441.804        0.000 2198.443  309.841 1888.602
 55.00  3403.770  349.623    0.000  349.623      810.739 1341.738   37.264 1304.474        0.000 2264.005  220.566 2043.438
 56.00  3299.382  345.580    0.000  345.580      632.988 1499.308   50.325 1448.984        0.000 1887.892   70.372 1817.521
 57.00  3408.039  356.661    0.000  356.661      741.123 1209.833   14.527 1195.306        0.000 1814.108  190.006 1624.102
 58.00  3295.615  377.769    0.000  377.769      601.410 1416.092  131.388 1284.704        0.000 1742.129  319.594 1422.536
 59.00  3289.461  369.359    0.000  369.359      744.418 1250.385  117.852 1132.533        9.953 2140.344  439.027 1701.316
 60.00  3251.199  321.062    0.000  321.062      593.522 1418.696  244.774 1173.922        0.000 1951.237  271.033 1680.204
 61.00  3330.842  283.398    0.000  283.398      582.561 1586.518  107.394 1479.124        0.000 2351.662  190.507 2161.154
 62.00  3329.846  293.662    0.000  293.662      701.990 1356.302  203.837 1152.465        0.000 1974.558  471.192 1503.366
 63.00  3083.953  422.075    0.000  422.075      401.706 1506.871  140.024 1366.847        0.000 1833.508  280.584 1552.924
 64.00  3059.049  475.008    0.000  475.008      641.923 1483.246  191.819 1291.426        0.000 2249.920  249.924 1999.997
 65.00  3245.328  423.434    0.000  423.434      623.006 1371.953  103.192 1268.761        0.000 1871.418  189.404 1682.014
 66.00  3320.416  416.724    0.000  416.724      805.049 1192.142  156.237 1035.905        0.000 1924.593  239.971 1684.622
 67.00  3237.110  418.708    0.000  418.708      644.165 1047.489   71.808  975.682       80.024 1433.498   40.012 1393.486
 68.00  3218.182  363.946    0.000  363.946      778.898 1028.322   53.046  975.276       20.106 1635.154  159.245 1475.908
 69.00  3295.102  400.753    0.000  400.753      828.530 1165.844  121.822 1044.022       90.478 1976.564  149.994 1826.570
 70.00  3470.720  358.752    0.000  358.752      773.895 1129.001   60.740 1068.262        0.000 1846.376   99.528 1746.848
 71.00  3267.924  413.463    0.000  413.463      751.249 1342.651  139.942 1202.709        0.000 1994.676  149.593 1845.083
 72.00  3376.959  315.712    0.000  315.712      855.859 1297.650  144.705 1152.945      100.531 2079.927  258.974 1820.953
 73.00  3292.480  351.401    0.000  351.401      745.312 1182.498   94.887 1087.611        0.000 2128.069  311.145 1816.924
 74.00  3299.397  364.755    0.000  364.755      564.579 1352.873  202.844 1150.029        0.000 1799.846  329.145 1470.701
 75.00  3293.833  311.533    0.000  311.533      547.334 1349.249  175.778 1173.471        0.000 1816.022  301.294 1514.728
 76.00  3373.143  336.583    0.000  336.583      498.299 1398.059  146.987 1251.072        0.000 1756.300  239.971 1516.330
 77.00  3506.688  412.174    0.000  412.174      450.442 1533.477  217.408 1316.069        0.000 1993.265  240.973 1752.292
 78.00  3408.660  396.803    0.000  396.803      706.089 1374.111   93.081 1281.030        0.000 2171.909  109.481 2062.428
 79.00  3255.461  336.916    0.000  336.916      677.221 1365.780  126.972 1238.807       10.154 2076.197  120.136 1956.061
 80.00  3233.229  358.031    0.000  358.031      653.996 1181.155   51.359 1129.796        0.000 1954.159  219.965 1734.194
 81.00  3308.068  413.884    0.000  413.884      567.634 1435.118  276.786 1158.332       30.159 2092.886  209.009 1883.877
 82.00  3340.792  455.047    0.000  455.047      414.676 1461.227  208.725 1252.501        0.000 1950.438   59.717 1890.721
 83.00  3107.499  467.797    0.000  467.797      513.568 1355.173  231.078 1124.094        0.000 1803.256   80.024 1723.232
 84.00  3351.428  401.769    0.000  401.769      506.513 1359.330  124.986 1234.344        0.000 1978.477  119.735 1858.743
 85.00  3430.497  366.782    0.000  366.782      536.035 1542.955  212.927 1330.028        0.000 2210.208  189.104 2021.105
 86.00  3225.068  430.334    0.000  430.334      475.906 1414.697  235.278 1179.419        0.000 1989.339  159.245 1830.094
 87.00  3215.772  493.616    0.000  493.616      626.841 1237.620  173.236 1064.384        0.000 1888.614  288.632 1599.982
 88.00  3122.645  405.790    0.000  405.790      731.449 1261.411  211.325 1050.086       80.626 1789.185  289.134 1500.051
 89.00  3313.206  500.675    0.000  500.675      646.970 1372.772  182.268 1190.505       40.414 1931.135  149.292 1781.843
 90.00  3360.506  389.015    0.000  389.015      739.434 1349.628  127.323 1222.306        0.000 2272.933  149.693 2123.239
 91.00  3224.258  419.976    0.000  419.976      779.493 1207.270  187.280 1019.991       30.462 1968.132  149.292 1818.840
 92.00  3311.080  345.622    0.000  345.622      821.989 1110.428  132.073  978.355        0.000 1812.098  270.030 1542.068
 93.00  3324.072  386.995    0.000  386.995      517.810 1416.738  287.106 1129.632        0.000 1833.320  289.637 1543.684
 94.00  3341.140  354.413    0.000  354.413      446.945 1324.815  270.366 1054.449        0.000 1798.731  160.148 1638.584
 95.00  3563.332  318.550    0.000  318.550      702.182 1248.557  276.335  972.222       50.265 2009.750  239.570 1770.180
 96.00  3444.471  345.775    0.000  345.775      631.019 1255.621  168.351 1087.270       70.272 1836.837   79.623 1757.215
 97.00  3448.980  371.804    0.000  371.804      626.600 1355.082  182.483 1172.599       80.425 2129.683  229.417 1900.266
 98.00  3259.429  376.768    0.000  376.768      570.985 1299.548  104.969 1194.579        0.000 1854.137  179.151 1674.986
 99.00  3280.654  373.130    0.000  373.130      636.422 1227.932  206.053 1021.880       60.420 1890.616  248.820 1641.796
100.00  3259.093  375.790    0.000  375.790      573.451 1381.892  220.393 1161.498      119.434 1808.281  260.378 1547.904
101.00  3416.938  325.699    0.000  325.699      520.698 1488.758  234.705 1254.053        0.000 2008.040  149.593 1858.447
102.00  3235.612  365.126    0.000  365.126      507.825 1599.346  274.097 1325.249        0.000 2077.209  179.151 1898.059
103.00  3341.012  378.303    0.000  378.303      620.456 1310.219  219.407 1090.812       40.212 1730.366  189.104 1541.263
104.00  3300.466  384.620    0.000  384.620      530.242 1267.032  276.515  990.517       20.207 1659.794  278.779 1381.015
105.00  3154.923  367.573    0.000  367.573      554.145 1383.239  260.390 1122.849       20.006 1729.263  239.369 1489.894
106.00  3311.514  423.192    0.000  423.192      682.419 1475.837  239.329 1236.509       50.265 2110.988  210.614 1900.375
107.00  3362.969  396.782    0.000  396.782      517.261 1404.706  302.103 1102.604        0.000 1982.397  199.558 1782.839
108.00  3258.918  343.939    0.000  343.939      447.510 1401.907  184.040 1217.867        9.953 1768.169   49.764 1718.405
109.00  3293.548  392.741    0.000  392.741      408.275 1387.022  241.405 1145.617        0.000 1771.780   40.212 1731.568
110.00  3366.902  328.298    0.000  328.298      411.013 1621.240  282.999 1338.240        0.000 2179.552   39.811 2139.740
111.00  3357.855  345.778    0.000  345.778      374.839 1649.007  197.835 1451.172        0.000 2040.521   79.924 1960.598
112.00  3479.257  341.496    0.000  341.496      282.400 1643.833  332.274 1311.559        0.000 1782.344   90.478 1691.867
113.00  3406.889  320.626    0.000  320.626      263.711 1855.015  256.876 1598.139        0.000 2235.227  150.696 2084.531
114.00  3556.515  300.899    0.000  300.899      364.670 1805.141  274.602 1530.539        0.000 2277.056  160.248 2116.808
115.00  3287.976  354.382    0.000  354.382      299.904 1672.312  235.225 1437.088        0.000 1991.346   69.670 1921.676
116.00  3179.951  364.218    0.000  364.218      310.788 1755.513  224.107 1531.406        0.000 2409.965  120.437 2289.528
117.00  3303.750  302.876    0.000  302.876      369.591 1788.695  305.998 1482.697        0.000 1921.477  109.481 1811.996
118.00  3273.567  334.715    0.000  334.715      384.046 1729.737  215.194 1514.544        0.000 2161.950  170.702 1991.248
119.00  3328.206  327.816    0.000  327.816      401.371 1648.947  272.091 1376.856        0.000 2115.832   90.478 2025.354
120.00  3317.928  307.586    0.000  307.586      336.430 1740.883  234.745 1506.138        0.000 2164.162   30.260 2133.902
121.00  3119.639  307.414    0.000  307.414      499.415 1454.649   86.980 1367.669        0.000 1990.244  170.201 1820.043
122.00  3312.932  325.420    0.000  325.420      476.295 1519.031  123.171 1395.860        0.000 2340.201  219.263 2120.938
123.00  3190.396  393.390    0.000  393.390      211.582 1777.644  312.960 1464.684        0.000 2034.391  268.726 1765.665
124.00  3217.284  308.349    0.000  308.349      386.104 1590.343  192.718 1397.625        0.000 2071.167  190.608 1880.559
125.00  3209.814  346.863    0.000  346.863      491.121 1614.689  168.809 1445.880        0.000 2061.518  160.248 1901.270
126.00  3008.072  346.458    0.000  346.458      447.531 1495.489  102.235 1393.255        0.000 2102.931  201.062 1901.869
127.00  3228.992  333.602    0.000  333.602      605.340 1577.471   48.982 1528.489        0.000 2372.968  230.519 2142.448
128.00  3301.688  370.194    0.000  370.194      494.059 1492.228  127.270 1364.958        0.000 2202.466  360.910 1841.556
129.00  3133.597  349.389    0.000  349.389      559.768 1320.250  102.418 1217.832        0.000 1849.904  329.247 1520.657
130.00  3026.473  373.909    0.000  373.909      357.435 1566.982   77.211 1489.771        0.000 2243.182  240.773 2002.409
131.00  3221.135  361.031    0.000  361.031      573.484 1430.662   25.854 1404.808        0.000 2194.125  259.876 1934.249
132.00  3103.688  334.223    0.000  334.223      636.374 1329.679   57.841 1271.838        0.000 1948.525  169.800 1778.725
133.00  3212.616  322.794    0.000  322.794      430.798 1631.254  183.725 1447.529        0.000 2326.019  130.590 2195.429
134.00  3242.719  368.958    0.000  368.958      619.380 1497.341   93.072 1404.269        0.000 2412.679   90.478 2322.201
135.00  3139.859  364.873    0.000  364.873      662.634 1480.441   28.143 1452.298        0.000 2119.435   20.106 2099.329
136.00  3163.092  346.811    0.000  346.811      649.127 1352.636   72.451 1280.185        0.000 2351.965  291.139 2060.825
137.00  3132.491  328.700    0.000  328.700      509.021 1440.707  180.017 1260.690        0.000 2240.885   99.929 2140.955
138.00  3348.480  286.461    0.000  286.461      664.587 1519.777  173.828 1345.949       20.308 2329.944  100.330 2229.614
139.00  3359.814  362.783    0.000  362.783      782.113 1597.780   53.349 1544.431        0.000 2545.487  179.552 2365.935
140.00  3355.671  289.715    0.000  289.715      688.782 1435.880   54.084 1381.796       90.277 2349.363  139.641 2209.722
141.00  3342.780  316.385    0.000  316.385      748.276 1559.697  119.845 1439.852        0.000 2549.538  318.490 2231.048
142.00  3120.853  419.142    0.000  419.142      567.479 1286.243   69.304 1216.938        0.000 2291.350  129.487 2161.863
143.00  3219.655  402.988    0.000  402.988      693.842 1330.964   64.801 1266.163        0.000 2388.554  150.295 2238.259
144.00  3237.679  328.384    0.000  328.384      510.960 1336.598  135.010 1201.588        0.000 2183.171  200.060 1983.111
145.00  3355.713  282.712    0.000  282.712      757.709 1381.257  173.829 1207.427       39.811 2089.980  200.260 1889.721
146.00  3430.237  305.863    0.000  305.863      678.741 1231.899   64.715 1167.183       10.053 2071.974  160.248 1911.727
147.00  3273.309  342.310    0.000  342.310      505.686 1428.035   70.984 1357.051        0.000 2105.053  130.690 1974.363
148.00  3129.578  356.393    0.000  356.393      602.093 1305.872    0.000 1305.872        0.000 2262.799  100.330 2162.469
149.00  3332.021  287.234    0.000  287.234      412.702 1602.944  106.216 1496.727        0.000 2323.111   80.324 2242.787
150.00  3315.532  240.872    0.000  240.872      498.874 1366.653   88.022 1278.631        0.000 2514.138   79.623 2434.515
151.00  3197.540  317.860    0.000  317.860      400.902 1319.624  196.177 1123.446        0.000 1986.221   80.425 1905.796
152.00  3273.235  317.961    0.000  317.961      641.129 1370.618  159.744 1210.874       40.212 2276.861   90.077 2186.785
153.00  3164.704  404.217    0.000  404.217      536.500 1397.549  204.397 1193.152       30.159 2336.667   70.372 2266.295
154.00  3125.415  446.156    0.000  446.156      586.753 1403.409  220.303 1183.106        0.000 2238.954  130.690 2108.264
155.00  3135.631  438.420    0.000  438.420      447.817 1434.328  215.638 1218.690        0.000 1945.104   60.319 1884.786
156.00  3249.724  395.142    0.000  395.142      653.893 1340.967  118.848 1222.119       40.212 2065.454  209.310 1856.144
157.00  3192.877  374.607    0.000  374.607      613.357 1441.188  158.305 1282.883       10.154 2214.440   70.071 2144.369
158.00  3295.053  367.825    0.000  367.825      610.285 1345.710  123.857 1221.854        0.000 2039.922   80.024 1959.899
159.00  3145.516  378.131    0.000  378.131      570.022 1385.057  238.300 1146.756        0.000 2181.562  209.611 1971.951
160.00  3264.819  403.086    0.000  403.086      377.000 1650.266  318.539 1331.727        0.000 2297.287  279.684 2017.604
161.00  3246.472  358.838    0.000  358.838      719.761 1311.874  197.832 1114.042       30.261 2554.050  490.502 2063.549
162.00  3301.598  344.313    0.000  344.313      479.981 1595.676  327.560 1268.116        0.000 2304.713  319.493 1985.220
163.00  3325.201  368.789    0.000  368.789      519.241 1451.677  260.184 1191.493       30.261 2200.772  169.198 2031.574
164.00  3205.866  401.354    0.000  401.354      473.407 1413.481  158.577 1254.904        0.000 2355.287   40.112 2315.175
165.00  3371.469  375.903    0.000  375.903      289.662 1828.495  310.323 1518.172        0.000 2502.365  298.585 2203.780
166.00  3406.671  332.840    0.000  332.840      379.546 1796.052  273.327 1522.725        0.000 2643.321  298.585 2344.737
167.00  3237.179  407.599    0.000  407.599      573.478 1508.553  100.217 1408.336        0.000 2334.764  119.434 2215.330
168.00  3163.822  367.171    0.000  367.171      622.967 1582.258  231.465 1350.793       50.265 2603.084  209.109 2393.974
169.00  3261.890  313.419    0.000  313.419      393.549 1597.345  315.559 1281.786        0.000 2280.698  129.487 2151.211
170.00  3325.176  343.167    0.000  343.167      381.258 1862.830  353.608 1509.222       10.053 2481.664  209.009 2272.655
171.00  3357.531  373.928    0.000  373.928      368.595 1712.749  320.359 1392.390        0.000 2724.438  238.868 2485.570
172.00  3313.514  309.535    0.000  309.535      387.660 1660.838  352.254 1308.584       30.159 2214.839  180.555 2034.284
173.00  3071.997  399.866    0.000  399.866      350.184 1616.517  310.436 1306.081       10.053 2521.283  351.257 2170.026
174.00  3316.111  351.315    0.000  351.315      350.185 1691.723  400.725 1290.998       20.106 2147.992  308.838 1839.154
175.00  3169.865  349.756    0.000  349.756      322.867 1698.937  277.887 1421.050        0.000 2435.916  150.796 2285.119
176.00  3256.585  371.899    6.699  365.200      395.190 1530.497  295.360 1235.137        0.000 2341.413  130.189 2211.224
177.00  3280.702  354.166    0.000  354.166      287.072 1681.074  391.249 1289.826        0.000 2594.557  320.295 2274.262
178.00  3198.504  336.998    6.046  330.951      216.459 1615.980  341.713 1274.267        0.000 2137.031  299.689 1837.342
179.00  3238.837  352.508    0.000  352.508      302.418 1649.348  360.473 1288.875        0.000 2189.812  100.231 2089.581
180.00  3312.784  360.623    0.000  360.623      274.103 1556.478  381.957 1174.521        0.000 1948.733  229.416 1719.316
181.00  3226.735  327.398    0.000  327.398      112.878 1534.279  335.305 1198.974        0.000 1880.067  169.599 1710.468
182.00  3267.392  369.057    0.000  369.057       43.147 1505.405  388.394 1117.011        0.000 1830.095  199.457 1630.637
183.00  3140.625  389.937    0.000  389.937       83.057 1727.740  424.193 1303.547        0.000 2094.930  229.316 1865.614
184.00  3284.119  365.582    0.000  365.582       48.638 1620.579  357.303 1263.276        0.000 2084.464  200.460 1884.004
185.00  3113.340  348.360    0.000  348.360      171.114 1362.703  300.726 1061.977        0.000 1757.318  109.882 1647.436
186.00  3096.075  348.582    0.000  348.582      111.371 1492.524  222.869 1269.655        0.000 1858.452  110.084 1748.368
187.00  3172.845  347.910    0.000  347.910       22.395 1491.999  359.291 1132.708        0.000 1900.167  130.289 1769.878
188.00  3002.732  458.815    0.000  458.815       32.685 1595.473  333.314 1262.160        0.000 2059.411  149.794 1909.618
189.00  2984.822  522.430    0.000  522.430      130.304 1543.759  311.400 1232.359        0.000 2048.357  229.516 1818.841
190.00  3136.628  386.067    0.000  386.067      219.396 1788.515  332.807 1455.708        0.000 2329.750  109.481 2220.269
191.00  3355.676  324.662    0.000  324.662      316.684 1667.410  214.133 1453.276        9.953 2026.034   20.106 2005.927
192.00  3284.600  350.017    4.138  345.880      603.951 1632.307  299.128 1333.179       40.212 2211.323  129.387 2081.936
193.00  3278.238  398.034    0.000  398.034      626.494 1541.567  279.711 1261.856       10.154 2432.595  230.218 2202.377
194.00  3301.143  383.924    0.000  383.924      552.179 1560.088  307.820 1252.268       29.858 2387.056  179.553 2207.503
195.00  3240.949  412.312    0.000  412.312      694.957 1389.774  143.828 1245.946        0.000 2342.914  179.251 2163.663
196.00  3240.821  355.488    0.000  355.488      631.809 1588.334  162.420 1425.914        0.000 2337.102   80.024 2257.078
197.00  3432.183  362.587    0.000  362.587      264.067 1796.111  361.553 1434.559        0.000 2103.271  229.015 1874.256
198.00  3212.269  407.076    0.000  407.076      569.554 1408.300  200.343 1207.956        0.000 2280.989  269.428 2011.561
199.00  3227.801  502.686    0.000  502.686      354.468 1923.132  176.085 1747.047        0.000 2576.658   90.177 2486.481
200.00  3195.924  435.384    0.000  435.384      553.239 1514.333   81.402 1432.931        0.000 2548.104  279.983 2268.122
201.00  3283.763  460.643    0.000  460.643      630.033 1404.456  128.563 1275.893       99.930 2469.179  260.077 2209.102
202.00  3260.155  425.958    0.000  425.958      703.063 1507.637  139.939 1367.698       59.717 2521.797  129.487 2392.310
203.00  3319.564  351.425    0.000  351.425      646.598 1409.607   92.858 1316.749        0.000 2258.072  189.908 2068.164
204.00  3229.635  304.080    0.000  304.080      445.011 1434.721  180.147 1254.575        0.000 2068.705  100.330 1968.374
205.00  3172.501  374.333    0.000  374.333      488.760 1458.209  202.077 1256.132        0.000 2114.111  199.056 1915.055
206.00  3151.407  340.124    0.000  340.124      487.246 1606.012  205.440 1400.572        0.000 2366.144   49.764 2316.379
207.00  3239.251  271.412    0.000  271.412      556.533 1690.767  305.089 1385.678       40.112 2658.997  179.151 2479.846
208.00  3264.543  353.270    0.000  353.270      509.512 1685.804  298.136 1387.668        0.000 2740.132  159.646 2580.486
209.00  3125.589  393.070    0.000  393.070      432.253 1700.068  331.121 1368.947        0.000 2639.617  229.316 2410.301
210.00  3021.273  335.772    0.000  335.772      498.444 1622.159  334.643 1287.515        0.000 2217.173  231.121 1986.052
211.00  3005.566  416.837    0.000  416.837      579.682 1489.006  286.113 1202.893       49.764 2437.519  269.929 2167.589
212.00  3235.799  422.560    0.000  422.560      304.317 1630.357  244.089 1386.268        0.000 2435.106  199.457 2235.648
213.00  3103.651  410.856    0.000  410.856      346.865 1612.072  322.349 1289.723        0.000 2349.360  209.109 2140.251
214.00  3167.914  446.287    0.000  446.287      337.354 1599.383  228.308 1371.075        0.000 2292.462  239.770 2052.692
215.00  3202.975  404.677    0.000  404.677      612.823 1475.059   72.496 1402.564       49.764 2268.054  180.153 2087.901
216.00  3272.933  343.035    0.000  343.035      354.153 1553.017  222.078 1330.940        0.000 2275.884  129.788 2146.096
217.00  3073.873  331.718    0.000  331.718      288.534 1581.994  161.379 1420.616        0.000 2256.583   40.212 2216.371
218.00  3035.621  408.610    0.000  408.610      367.422 1725.351  276.462 1448.889        0.000 2607.909  180.956 2426.953
219.00  3163.422  340.109    0.000  340.109      374.873 1603.377  225.372 1378.005        0.000 2428.666  149.292 2279.374
220.00  3125.372  360.289    0.000  360.289      369.903 1544.911  253.372 1291.540        0.000 2255.345  170.802 2084.543
221.00  3276.080  362.618    0.000  362.618      433.924 1583.699  141.840 1441.860        0.000 2426.561  190.106 2236.454
222.00  3224.413  394.132    0.000  394.132      619.055 1425.312  105.137 1320.174        0.000 2533.128  179.151 2353.978
223.00  3256.140  396.044    0.000  396.044      555.067 1224.662  164.933 1059.729        0.000 2253.348  189.104 2064.244
224.00  3087.749  396.326    0.000  396.326      558.649 1355.123  161.434 1193.689        0.000 2273.855  179.151 2094.704
225.00  3177.506  369.721    0.000  369.721      434.010 1599.588  295.626 1303.962        0.000 2603.600  209.009 2394.590
226.00  3151.746  426.017    0.000  426.017      378.201 1491.857  162.382 1329.475        0.000 1940.290  218.962 1721.328
227.00  3309.707  381.812    0.000  381.812      284.867 1715.928  245.601 1470.327        0.000 2443.847  129.487 2314.360
228.00  3147.263  334.754    0.000  334.754      554.819 1514.991  160.950 1354.041        0.000 2342.114  169.499 2172.615
229.00  3227.785  333.136    0.000  333.136      425.714 1636.728  223.429 1413.299        0.000 2377.084  179.151 2197.933
230.00  3286.483  316.875    0.000  316.875      332.430 1356.866  136.828 1220.038        0.000 2040.814   89.575 1951.239
231.00  3287.688  356.430    0.000  356.430      573.358 1472.409  221.912 1250.497        0.000 2774.406  338.396 2436.010
232.00  3214.751  280.395    0.000  280.395      561.451 1443.238  144.863 1298.375        0.000 2367.439  150.696 2216.743
233.00  3133.658  291.892    0.000  291.892      520.738 1340.430   11.067 1329.363        0.000 2091.727  109.481 1982.246
234.00  3174.703  307.660    0.000  307.660      458.523 1355.155   77.426 1277.730        0.000 2095.297  360.307 1734.990
235.00  3173.672  333.035    0.000  333.035      302.071 1738.213  263.146 1475.067        0.000 2052.978  229.817 1823.160
236.00  3155.505  344.031    0.000  344.031      439.679 1418.401  170.238 1248.163        0.000 2153.815  240.071 1913.744
237.00  3193.632  375.757    0.000  375.757      522.251 1409.564   77.901 1331.663        0.000 2371.572  189.404 2182.168
238.00  3089.337  392.212    0.000  392.212      565.307 1395.753  148.061 1247.693        0.000 2294.251  299.387 1994.865
239.00  3009.573  393.826    0.000  393.826      440.936 1426.775  248.136 1178.639        0.000 2233.938  400.118 1833.819
240.00  3004.436  354.427    0.000  354.427      283.777 1436.322  279.609 1156.713        0.000 1935.345  291.540 1643.805
241.00  2980.050  306.566    0.000  306.566      320.054 1468.789  287.197 1181.592        0.000 2260.689  259.676 2001.013
242.00  3290.285  273.438    0.000  273.438      337.815 1564.291  409.312 1154.980        0.000 2400.021  360.407 2039.613
243.00  3165.052  311.222    0.000  311.222      404.796 1433.760  252.241 1181.520        0.000 2362.218  360.608 2001.610
244.00  3072.010  299.656    0.000  299.656      369.517 1528.249  223.596 1304.653        0.000 2420.228  250.525 2169.703
245.00  3010.785  330.684    0.000  330.684      553.816 1443.031  128.564 1314.467        0.000 2225.131  309.440 1915.691
246.00  3195.017  227.657    0.000  227.657      346.390 1480.186  246.412 1233.774        0.000 2222.292  240.472 1981.820
247.00  3153.257  264.026    0.000  264.026      414.908 1445.692  251.000 1194.692        0.000 1978.992  110.584 1868.408
248.00  3037.252  307.621    0.000  307.621      248.162 1472.622  300.848 1171.775        0.000 1968.840  140.342 1828.498
249.00  3196.855  322.431    0.000  322.431      254.554 1641.357  368.911 1272.446        0.000 2227.099  258.773 1968.326
250.00  3108.078  447.076    0.000  447.076      305.575 1449.343  269.602 1179.742        0.000 2042.826  219.865 1822.962
251.00  3081.297  442.748    0.000  442.748      285.517 1506.462  318.110 1188.352        0.000 1992.664  238.968 1753.696
252.00  3130.804  368.999    0.000  368.999      412.708 1618.146  267.212 1350.934        0.000 2561.179  341.204 2219.975
253.00  3101.460  407.501    0.000  407.501      207.995 1633.355  463.948 1169.407        9.953 2185.975  492.100 1693.875
254.00  2993.428  457.303    0.000  457.303      400.822 1674.778  372.497 1302.281        0.000 2249.642  559.365 1690.276
255.00  2863.296  500.331    0.000  500.331      204.454 1598.818  317.804 1281.015        0.000 2230.225  260.478 1969.747
256.00  2993.282  507.679    0.000  507.679      287.590 1640.883  315.640 1325.243        0.000 2020.513  199.859 1820.654
257.00  2997.942  518.017    0.000  518.017      310.113 1573.199  388.243 1184.956        0.000 2037.612  159.245 1878.367
258.00  2834.214  454.800    0.000  454.800      365.319 1500.888  346.159 1154.729        0.000 1900.071  329.747 1570.324
259.00  2909.716  458.528    0.000  458.528      265.106 1538.177  327.216 1210.961        0.000 1941.184  329.245 1611.939
260.00  2996.412  432.113    0.000  432.113      314.442 1545.677  350.401 1195.277        0.000 2177.751  438.526 1739.225
261.00  3003.348  503.692    0.000  503.692      281.152 1664.660  336.821 1327.839        9.953 1983.109  389.966 1593.142
262.00  3058.048  424.953    0.000  424.953      421.226 1425.881  289.062 1136.819        0.000 1941.997  268.726 1673.271
263.00  2965.154  385.307    0.000  385.307      399.423 1387.221  196.617 1190.604        0.000 1914.256  189.705 1724.551
264.00  3096.136  381.868    0.000  381.868      246.993 1643.799  399.853 1243.946        0.000 2091.509  369.959 1721.550
265.00  2947.678  478.609    0.000  478.609      239.687 1615.792  492.581 1123.212        0.000 2210.115  400.921 1809.194
266.00  3076.220  359.172    0.000  359.172      317.939 1509.961  399.540 1110.421        0.000 1939.984  371.363 1568.621
267.00  3163.533  363.069    0.000  363.069      297.191 1657.692  434.279 1223.413        0.000 2150.509  389.465 1761.044
268.00  3174.545  387.639    0.000  387.639      348.420 1596.658  453.639 1143.019        0.000 2041.726  512.111 1529.615
269.00  3039.109  437.727    0.000  437.727      208.214 1599.720  406.570 1193.150        0.000 2028.959  239.369 1789.590
270.00  3096.715  348.378    0.000  348.378      355.121 1651.707  449.194 1202.513        0.000 1997.097  279.282 1717.815
271.00  3300.734  305.403   27.813  277.590      436.226 1651.171  358.225 1292.946        9.953 2170.211  160.349 2009.862
272.00  3150.241  361.333    7.695  353.637      421.868 1515.554  338.293 1177.260       20.106 1839.255  199.959 1639.296
273.00  3277.109  337.757    0.000  337.757      336.405 1629.653  437.049 1192.604        0.000 2007.252  409.171 1598.081
274.00  3146.189  271.436    2.364  269.071      404.712 1334.289  283.677 1050.612        0.000 1827.679  220.767 1606.912
275.00  3188.972  311.605   21.927  289.677      379.766 1603.398  391.811 1211.587        0.000 2043.035  100.030 1943.005
276.00  3287.649  330.416   53.911  276.505      355.645 1544.419  489.498 1054.921        0.000 1818.249  229.116 1589.133
277.00  3317.722  299.630    3.115  296.515      389.834 1480.488  519.705  960.782        0.000 2060.630  488.992 1571.638
278.00  3241.764  333.318    0.000  333.318      225.764 1655.398  458.131 1197.266        0.000 2243.988  180.855 2063.133
279.00  3358.867  263.099    0.000  263.099      295.548 1584.746  414.472 1170.274        0.000 2033.602  270.333 1763.270
280.00  3299.113  299.456    6.229  293.226      246.389 1661.457  464.138 1197.318        0.000 2080.331  469.688 1610.644
281.00  3421.526  279.043    0.000  279.043      277.505 1589.177  423.251 1165.926        9.953 1998.797  139.640 1859.157
282.00  3162.567  337.037   38.011  299.026      301.255 1727.688  421.260 1306.428        9.953 2150.202  209.712 1940.491
283.00  3021.888  399.007   63.773  335.234      211.249 1656.112  539.104 1117.008        0.000 2146.522  530.608 1615.914
284.00  3029.721  378.288   14.640  363.648      219.151 1427.389  415.932 1011.457        0.000 1972.449  530.909 1441.540
285.00  3168.538  313.684    0.000  313.684      226.848 1656.998  422.900 1234.099        0.000 2068.266  190.407 1877.859
286.00  3217.380  287.540    0.000  287.540      273.019 1649.559  468.215 1181.344        0.000 2113.202  329.446 1783.756
287.00  3288.526  307.964    0.000  307.964      244.397 1703.916  375.343 1328.573        0.000 2105.247   80.124 2025.123
288.00  3223.066  325.755    0.000  325.755      348.504 1518.503  417.046 1101.456        0.000 2151.099  250.826 1900.273
289.00  3053.436  317.220    0.916  316.304      294.942 1453.659  383.740 1069.919        0.000 1889.122  399.318 1489.804
290.00  3108.438  389.222    0.000  389.222      302.592 1568.591  359.096 1209.495        0.000 2144.189   49.764 2094.425
291.00  3010.917  392.786    0.000  392.786      307.307 1669.206  392.898 1276.308        0.000 2031.473  269.629 1761.845
292.00  3124.124  424.488    0.000  424.488      313.917 1680.813  342.659 1338.154        0.000 2101.651  220.366 1881.285
293.00  3108.995  377.595    0.000  377.595      305.132 1506.329  305.392 1200.937       20.106 1969.736  249.823 1719.913
294.00  3286.516  294.079    0.000  294.079      383.867 1624.482  409.932 1214.550       30.059 2319.091  169.800 2149.291
295.00  3227.604  359.386    0.000  359.386      349.800 1521.840  423.426 1098.414        0.000 2149.289  209.712 1939.577
296.00  3296.023  293.004    0.000  293.004      308.905 1566.053  367.770 1198.282        0.000 1982.733  170.100 1812.632
297.00  3074.327  338.039    0.000  338.039      300.378 1459.770  379.316 1080.454        0.000 1859.051  109.581 1749.469
298.00  3195.988  322.873    0.000  322.873      252.920 1601.287  400.850 1200.437        0.000 1975.684   70.071 1905.613
299.00  3340.979  230.391    0.000  230.391      302.335 1654.530  481.836 1172.695        0.000 2288.431  189.304 2099.127
300.00  3465.372  292.185    0.000  292.185      279.670 1601.640  385.260 1216.380        0.000 1918.370  109.481 1808.889
301.00  3139.322  399.465    0.000  399.465      305.012 1524.392  463.625 1060.767        0.000 1971.546  319.794 1651.752
302.00  3207.565  349.898   36.416  313.482      323.502 1691.610  581.770 1109.839        0.000 2261.481  480.944 1780.537
303.00  3112.291  390.698    0.000  390.698      346.511 1667.310  504.813 1162.497        0.000 2428.159  320.897 2107.262
304.00  3257.079  393.060    8.366  384.694      401.421 1555.085  452.915 1102.170        0.000 2057.515  199.056 1858.458
305.00  3222.494  387.874    0.000  387.874      260.093 1422.124  424.708  997.416        0.000 1944.398  249.723 1694.675
306.00  3118.015  403.461   35.258  368.203      308.508 1705.916  487.138 1218.777        0.000 2282.109  180.354 2101.755
307.00  3306.452  282.134    0.000  282.134      274.571 1612.500  479.147 1133.352        0.000 2331.352  279.180 2052.172
308.00  3059.657  294.727    0.000  294.727      258.964 1524.879  347.031 1177.848        0.000 2025.740  119.735 1906.006
309.00  3142.060  309.025    0.000  309.025      266.924 1510.152  324.284 1185.868        0.000 1913.238   89.876 1823.362
310.00  3084.318  321.933    6.341  315.592      270.251 1633.585  400.519 1233.066        0.000 2138.738  149.292 1989.446
311.00  3149.136  428.642    0.000  428.642      360.043 1734.994  244.870 1490.125        0.000 2287.063    0.000 2287.063
312.00  3172.409  378.443    0.000  378.443      248.157 1582.495  281.836 1300.659        0.000 2067.557    0.000 2067.557
313.00  2988.434  438.963    0.000  438.963      298.048 1478.320  426.099 1052.220        0.000 2000.608  239.168 1761.439
314.00  3039.629  499.876   19.166  480.710      268.519 1458.467  352.084 1106.383        0.000 1994.774  130.289 1864.485
315.00  2929.205  500.813   22.070  478.744      287.155 1493.080  389.225 1103.855        0.000 2025.535  200.360 1825.175
316.00  2916.887  431.657    0.000  431.657      223.946 1445.125  321.401 1123.724        0.000 1931.041  139.339 1791.702
317.00  3058.883  454.554    0.000  454.554      284.986 1388.133  405.309  982.825        0.000 2123.249  300.391 1822.858
318.00  3082.868  386.485    0.000  386.485      352.349 1512.643  351.955 1160.689        0.000 2301.401  199.157 2102.245
319.00  2933.547  433.243    0.000  433.243      224.904 1611.002  399.642 1211.360        0.000 1932.248  200.260 1731.987
320.00  2801.154  479.538    0.000  479.538      267.442 1454.268  384.211 1070.057        0.000 1999.802  310.043 1689.759
321.00  2944.907  427.084    0.000  427.084      305.490 1573.452  390.821 1182.631        0.000 2081.250  340.502 1740.749
322.00  2908.323  417.350    0.000  417.350      187.288 1521.763  397.783 1123.980        0.000 1991.255  250.727 1740.528
323.00  2985.674  426.942    0.000  426.942      277.905 1648.679  498.985 1149.695        0.000 2233.735  249.623 1984.113
324.00  2912.537  433.955   11.034  422.921      321.612 1590.676  488.699 1101.978        0.000 2228.013  330.749 1897.264
325.00  2972.919  428.312    0.000  428.312      369.084 1637.658  457.615 1180.043        0.000 2408.289  189.605 2218.684
326.00  2905.342  470.616    0.000  470.616      223.564 1528.803  474.249 1054.554        0.000 2233.636  390.366 1843.270
327.00  3104.787  327.276    0.000  327.276      337.527 1406.365  479.397  926.968        0.000 2098.223  459.233 1638.990
328.00  2950.887  388.785    0.000  388.785      321.617 1659.441  593.413 1066.028        0.000 2222.075  399.115 1822.960
329.00  3139.534  339.192    0.000  339.192      254.087 1637.588  600.809 1036.778        0.000 2227.214  488.891 1738.322
330.00  3049.977  394.232   47.346  346.885      337.913 1495.552  501.494  994.058        0.000 2111.189  390.366 1720.823
331.00  3063.035  291.287    1.494  289.793      304.061 1629.528  576.641 1052.887        0.000 2170.421  438.826 1731.595
332.00  3088.458  362.252    0.000  362.252      247.815 1562.556  550.301 1012.255        0.000 2259.681  509.499 1750.182
333.00  3046.944  332.746    0.000  332.746      288.534 1533.001  532.020 1000.980        0.000 2069.571  420.025 1649.545
334.00  3117.720  313.384    0.000  313.384      354.684 1530.795  561.281  969.514        0.000 2162.865  389.965 1772.899
335.00  3188.441  378.198    0.000  378.198      315.559 1697.645  555.309 1142.336        0.000 2414.499  411.575 2002.924
336.00  3112.764  374.057   10.357  363.700      280.198 1461.102  409.284 1051.819        0.000 1910.024  389.564 1520.460
337.00  3110.507  387.569    0.000  387.569      363.155 1498.548  432.500 1066.048        0.000 2009.357  269.930 1739.427
338.00  3217.200  337.578    0.000  337.578      239.765 1482.893  343.782 1139.111        0.000 1725.936  240.171 1485.765
339.00  3180.497  392.258    0.000  392.258      345.432 1497.690  329.641 1168.049        0.000 1994.662  130.490 1864.172
340.00  3130.054  426.265    0.000  426.265      321.097 1429.477  241.371 1188.106        0.000 1792.112   79.623 1712.489
341.00  3077.740  443.062    0.000  443.062      314.483 1597.164  343.269 1253.895        0.000 2015.171  100.130 1915.041
342.00  2978.405  458.457   34.456  424.001      163.681 1639.789  461.765 1178.024        0.000 1840.554  190.608 1649.946
343.00  2960.189  463.983   38.938  425.045      250.318 1643.330  360.086 1283.244        0.000 2265.228  140.142 2125.086
344.00  2857.991  407.227   40.950  366.278      249.325 1595.581  540.718 1054.863        0.000 2257.084  309.942 1947.142
345.00  3043.988  320.355    0.000  320.355      182.101 1835.367  511.570 1323.797        0.000 2191.817  269.228 1922.588
346.00  2971.186  397.570    0.000  397.570      210.760 1555.999  416.675 1139.324        0.000 2011.158  140.142 1871.016
347.00  3211.686  375.048   23.366  351.682      184.349 1755.743  527.792 1227.951        0.000 2121.046  390.169 1730.877
348.00  3220.134  296.267    9.894  286.373      143.969 1755.074  500.983 1254.092        0.000 2142.590  299.186 1843.404
349.00  3241.989  258.325    0.000  258.325      110.631 1809.532  542.002 1267.529        0.000 2372.471  389.363 1983.107
350.00  3075.416  357.006    7.882  349.125      243.322 1722.007  468.073 1253.934        0.000 2192.721  220.867 1971.854
351.00  3140.567  376.389   32.554  343.835      357.225 1796.378  504.446 1291.932        0.000 2423.336  259.174 2164.161
352.00  3111.529  334.663    0.000  334.663      328.835 1647.641  479.527 1168.114        0.000 2131.702  389.263 1742.439
353.00  3030.828  348.891    0.000  348.891      201.813 1643.923  375.266 1268.657        0.000 2085.146  139.540 1945.605
354.00  3229.688  262.220   28.046  234.174      224.167 1810.903  549.831 1261.072        0.000 2430.789  189.605 2241.184
355.00  3131.203  305.200    7.812  297.388      205.184 1779.750  556.453 1223.297        0.000 2299.792  400.422 1899.370
356.00  2953.830  378.056    0.000  378.056      314.739 1625.604  431.115 1194.489        0.000 2031.164  259.876 1771.288
357.00  2983.789  431.463   30.504  400.958      396.018 1656.687  400.287 1256.400        0.000 2368.856  230.419 2138.437
358.00  2935.204  363.948   10.005  353.943      259.098 1600.985  451.681 1149.305        0.000 2161.852  320.997 1840.855
359.00  3015.720  329.858   19.396  310.462      289.495 1657.394  484.155 1173.239        0.000 2182.463  240.973 1941.489
360.00  3252.638  358.615   43.632  314.982      226.676 1746.444  452.821 1293.622        0.000 2180.401  139.540 2040.861
361.00  3172.900  348.650   31.818  316.832      220.622 1961.847  569.114 1392.733        0.000 2717.208  240.572 2476.636
362.00  3053.683  301.085    3.421  297.664      135.451 1793.803  401.199 1392.605        0.000 2161.114  218.962 1942.152
363.00  3065.980  303.496   22.167  281.328      230.003 1699.415  449.232 1250.183        0.000 1939.383  210.214 1729.169
364.00  3162.535  340.988    3.115  337.873      192.132 1715.461  364.621 1350.839        0.000 2132.112  320.195 1811.917
365.00  3157.226  295.154    0.000  295.154      227.099 1544.021  403.138 1140.883        0.000 1790.793  209.410 1581.383
366.00  3316.062  350.396   29.425  320.971      335.030 1693.091  547.713 1145.378        0.000 2353.684  419.924 1933.761
367.00  3254.337  438.149   25.959  412.190      203.977 1811.329  484.199 1327.130        0.000 2124.378  280.584 1843.794
368.00  3046.788  430.700   38.036  392.664      289.885 1789.326  467.074 1322.252        0.000 2137.228  360.608 1776.620
369.00  3207.882  383.082   26.944  356.138      209.854 1679.670  420.612 1259.058        0.000 1888.719  399.116 1489.603
370.00  2996.950  437.907   36.229  401.678      170.125 1933.419  545.071 1388.349        0.000 2338.909  409.871 1929.038
371.00  2970.096  421.165    0.000  421.165       83.312 1794.601  437.172 1357.429        0.000 2049.872  189.505 1860.367
372.00  2991.050  533.899   71.123  462.776       59.143 1650.410  426.439 1223.971        0.000 1811.901  410.071 1401.830
373.00  2962.242  468.688   11.260  457.427      213.829 1544.146  299.845 1244.302        0.000 1754.390  110.584 1643.806
374.00  3125.430  450.098   40.240  409.858      224.953 1695.350  328.792 1366.558        0.000 1948.738   89.776 1858.961
375.00  3003.834  500.804   39.106  461.699      163.293 1579.943  443.916 1136.027        0.000 1719.316  249.523 1469.793
376.00  3080.598  463.807   54.705  409.102      191.611 1563.465  450.342 1113.123        0.000 1874.230  320.697 1553.533
377.00  3000.722  437.936   78.418  359.518      348.636 1308.408  331.770  976.638        0.000 1468.589  288.933 1179.656
378.00  2976.519  461.115   76.662  384.454      245.306 1326.700  344.134  982.566        0.000 1447.378  109.581 1337.797
379.00  2886.511  397.498   58.773  338.725      158.447 1382.811  388.704  994.107        0.000 1651.851  199.558 1452.294
380.00  2866.130  468.709  124.543  344.166      244.618 1428.183  358.107 1070.076        0.000 1658.299   99.528 1558.771
381.00  2909.257  413.633   85.293  328.340      161.002 1492.798  426.411 1066.388        0.000 1658.294  268.726 1389.568
382.00  3167.277  476.095   82.289  393.806      201.295 1732.231  549.958 1182.272        0.000 2089.674  399.216 1690.458
383.00  3130.420  412.311   74.396  337.916      207.393 1735.498  408.986 1326.513        0.000 1772.699  199.056 1573.643
384.00  3072.757  349.678    8.821  340.858      363.331 1445.085  394.631 1050.453        0.000 1911.651  289.634 1622.016
385.00  2940.197  386.205   36.795  349.410      195.373 1389.750  317.896 1071.853        0.000 1583.959  129.387 1454.572
386.00  2882.602  474.202   57.075  417.127      187.460 1419.963  379.029 1040.933        0.000 1656.061  179.452 1476.609
387.00  2976.653  456.868  125.275  331.592      257.236 1525.979  460.122 1065.858        0.000 1710.765  279.281 1431.485
388.00  3026.237  382.622    6.181  376.441      295.069 1436.355  407.818 1028.537        0.000 1756.135  169.298 1586.837
389.00  3066.004  308.388   16.862  291.526      243.574 1375.737  368.083 1007.654        0.000 1667.443  190.408 1477.036
390.00  3042.637  442.134   40.406  401.728      422.382 1528.157  338.433 1189.724      101.136 1713.026    9.953 1703.073
391.00  3119.942  335.695   40.115  295.581      272.242 1373.795  384.171  989.625        0.000 1421.934  169.398 1252.536
392.00  3032.349  403.035   69.678  333.357      365.573 1255.698  359.605  896.093        0.000 1553.231  189.505 1363.726
393.00  3253.906  337.734   48.581  289.153      323.642 1532.314  438.419 1093.895        0.000 2247.680  278.980 1968.700
394.00  3182.145  328.528    0.000  328.528      225.417 1725.828  496.402 1229.426        0.000 2033.797  309.039 1724.759
395.00  3098.944  366.934    0.000  366.934      349.959 1344.740  421.875  922.865        0.000 1741.734  169.198 1572.536
396.00  3113.474  393.587   52.728  340.860      344.910 1709.077  618.784 1090.293       50.769 2258.066  409.469 1848.596
397.00  3004.685  439.340   46.092  393.248      341.317 1462.883  464.348  998.535       81.130 2017.981  310.844 1707.138
398.00  3149.216  341.037   26.268  314.768      335.821 1471.598  536.902  934.696       10.154 1903.489  400.120 1503.369
399.00  2973.715  358.227   14.496  343.731      256.421 1477.309  403.227 1074.083        0.000 1740.824  259.977 1480.848
400.00  3146.465  295.492    2.988  292.505      227.969 1455.578  407.340 1048.237        0.000 1675.099  309.239 1365.860
401.00  3097.697  332.451    0.000  332.451      272.115 1495.095  479.803 1015.292       10.154 1708.562  269.228 1439.334
402.00  2975.167  399.073    0.000  399.073      217.678 1577.592  529.295 1048.297        0.000 1953.248  409.169 1544.078
403.00  3016.655  422.197    0.000  422.197      236.571 1516.784  525.295  991.489        0.000 2010.969  488.291 1522.678
404.00  3086.360  417.381    0.000  417.381      211.023 1627.462  635.571  991.891        0.000 2028.357  518.248 1510.108
405.00  3096.772  410.381   28.356  382.025      198.831 1636.135  462.678 1173.457        0.000 1922.188  239.469 1682.719
406.00  3101.571  395.205   17.406  377.799      197.967 1703.532  453.331 1250.201        0.000 2013.772  401.021 1612.751
407.00  3038.961  381.404   30.311  351.093      230.176 1628.029  538.473 1089.556        0.000 1988.240  329.045 1659.196
408.00  3016.689  399.891   50.068  349.823      247.255 1648.712  479.381 1169.330        0.000 2057.312  338.396 1718.917
409.00  3123.679  427.257    6.919  420.338      239.863 2007.874  622.685 1385.188        0.000 2160.355  499.245 1661.110
410.00  3002.771  467.054    1.902  465.151      278.033 1688.004  453.386 1234.618        0.000 2099.357  319.192 1780.165
411.00  3040.199  391.638   12.645  378.993      244.744 1840.638  556.487 1284.151        0.000 2473.312  500.550 1972.762
412.00  2973.222  372.580   34.476  338.104      231.646 1826.101  555.019 1271.082        0.000 2042.255  250.625 1791.630
413.00  2965.503  517.208   84.780  432.429      189.625 1800.134  575.468 1224.666        0.000 2098.055  519.553 1578.502
414.00  3034.887  481.263  108.859  372.405      380.329 1586.689  581.517 1005.172        0.000 2071.977  409.971 1662.006
415.00  3153.733  424.795   91.887  332.908      312.365 1593.885  485.188 1108.697        0.000 1693.072  220.767 1472.305
416.00  3018.369  362.024   47.909  314.115      281.752 1742.696  529.009 1213.687        0.000 1981.123  189.104 1792.019
417.00  3171.678  476.280  120.986  355.294      227.367 1768.639  504.296 1264.343        0.000 2202.769  200.661 2002.108
418.00  2813.124  547.051  161.669  385.382      214.699 1744.752  588.138 1156.614        0.000 2057.414  438.727 1618.687
419.00  3083.660  386.767   61.868  324.899      167.226 1846.536  451.607 1394.929        0.000 2096.356  269.428 1826.928
420.00  3272.149  332.121   84.289  247.832      180.456 2037.737  550.143 1487.594        0.000 2196.845  259.978 1936.867
421.00  3014.435  455.318   78.023  377.295      214.178 1646.507  516.251 1130.256        0.000 2240.081  398.113 1841.969
422.00  3147.251  373.787   58.965  314.822       95.935 1839.521  542.277 1297.243        0.000 2157.327  358.905 1798.423
423.00  2883.406  448.431   69.416  379.016      159.445 1510.645  390.742 1119.903        0.000 1802.250  100.531 1701.719
424.00  3078.947  376.080   23.490  352.590       64.763 1551.445  477.927 1073.518        0.000 1914.641  330.348 1584.292
425.00  2932.905  529.730  131.423  398.307      113.013 1699.891  575.731 1124.161        0.000 2341.619  379.912 1961.706
426.00  2937.220  527.666   38.668  488.998      276.207 1660.288  472.714 1187.574        0.000 1612.748    0.000 1612.748
427.00  3181.460  402.307   89.683  312.625      251.482 1853.235  506.557 1346.678        0.000 2458.849  310.543 2148.306
428.00  3188.036  343.332   46.038  297.294      293.850 1754.115  434.309 1319.806        0.000 2464.456  189.805 2274.651
429.00  3162.144  315.724  116.919  198.805      216.380 1716.787  427.876 1288.911        0.000 2232.235  129.687 2102.547
430.00  3211.197  425.665  139.899  285.765      359.739 1770.471  584.879 1185.592        0.000 2479.637  431.481 2048.156
431.00  3091.112  463.995  142.943  321.052      430.034 1777.423  461.974 1315.449        0.000 2650.385  200.561 2449.824
432.00  3077.666  413.396   54.740  358.657      296.401 1993.841  508.422 1485.419        0.000 2363.227  289.033 2074.194
433.00  2904.850  445.565   66.969  378.597      320.659 1548.447  433.712 1114.735        0.000 2039.720   70.271 1969.449
434.00  2940.233  410.301   85.532  324.769      225.118 1862.358  441.446 1420.912        0.000 2250.027  290.336 1959.691
435.00  2893.140  394.850   65.959  328.890      248.461 1522.364  414.172 1108.191        0.000 1905.602  201.468 1704.134
436.00  3025.502  467.828  112.296  355.532      285.386 1647.366  441.540 1205.827        0.000 1437.727    0.000 1437.727
437.00  2912.716  418.923   84.377  334.546      289.839 1647.881  500.510 1147.371        9.953 2036.303  338.496 1697.807
438.00  2927.793  480.741  117.164  363.577      273.709 1677.497  484.512 1192.985        9.953 1689.162   59.717 1629.445
439.00  2785.293  521.278  167.118  354.159      211.229 1606.775  504.360 1102.415       91.183 1608.533    0.000 1608.533
440.00  2823.544  595.718  152.392  443.326      389.309 1495.611  417.282 1078.329        0.000 1840.160  290.137 1550.022
441.00  2930.288  473.838   89.459  384.378      415.687 1546.153  422.331 1123.822        0.000 2146.269  251.327 1894.941
442.00  2784.650  509.054  127.460  381.594      303.923 1622.046  522.686 1099.360       10.154 2286.715  380.717 1905.998
443.00  2948.257  540.931  154.594  386.337      270.940 1801.215  562.900 1238.316        0.000 2291.147  419.022 1872.126
444.00  2890.449  470.087   86.132  383.954      230.475 1600.093  552.261 1047.832        0.000 2111.996  379.410 1732.586
445.00  2894.306  489.795  105.552  384.244      279.802 1651.160  544.091 1107.068        0.000 2232.335  278.679 1953.656
446.00  3010.920  481.580   73.795  407.786      332.850 1626.576  515.682 1110.894        0.000 2172.017  349.652 1822.365
447.00  2881.443  479.439  107.591  371.849      214.180 1718.989  531.452 1187.537        0.000 2234.337  410.873 1823.464
448.00  3101.411  524.376  150.572  373.804      264.542 1617.479  450.402 1167.078       50.769 2103.047  310.343 1792.704
449.00  3121.997  378.582   71.980  306.601      288.754 1812.723  480.804 1331.919        0.000 2247.563  288.632 1958.932
450.00  3075.691  415.842   88.012  327.830      359.142 1678.415  460.680 1217.735        0.000 1731.474  139.339 1592.134
451.00  3110.540  410.636   87.608  323.028      244.265 1838.845  555.525 1283.319        0.000 1881.766  139.941 1741.825
452.00  3022.072  394.652   74.001  320.651      271.849 1586.588  451.231 1135.357        0.000 1912.837  269.128 1643.709
453.00  3018.169  406.296   45.222  361.074      309.433 1908.951  527.745 1381.207        0.000 2256.668  250.126 2006.542
454.00  3100.171  345.020   69.330  275.690      328.875 1693.217  532.882 1160.335        0.000 2079.321  309.841 1769.480
455.00  2881.802  460.399  145.854  314.544      317.983 1633.037  468.244 1164.793        0.000 2110.786  379.611 1731.175
456.00  2927.842  492.259   87.165  405.094      384.386 1744.369  498.942 1245.428        0.000 2326.633  459.935 1866.697
457.00  3020.496  467.220  134.680  332.541      301.466 1881.483  628.295 1253.187        0.000 2691.459  498.944 2192.515
458.00  2892.876  516.741  103.808  412.933      305.046 1811.162  593.590 1217.572        0.000 2628.836  388.360 2240.476
459.00  2990.371  457.865  112.497  345.368      355.717 1754.620  497.390 1257.230       49.764 2533.021  399.819 2133.202
460.00  2981.147  432.795   74.278  358.517      317.674 1677.894  397.659 1280.235        0.000 2146.687  419.323 1727.363
461.00  3097.327  379.075   27.045  352.029      318.202 1865.555  539.274 1326.281        0.000 2430.503  501.352 1929.152
462.00  3213.754  313.533    2.565  310.968      305.358 1920.683  594.219 1326.464        0.000 2754.119  570.620 2183.499
463.00  3051.102  379.302   60.217  319.085      252.874 1784.915  594.011 1190.904        0.000 2457.830  649.440 1808.390
464.00  3072.799  501.628  168.564  333.063      315.348 1896.363  631.981 1264.382        0.000 2647.754  637.883 2009.871
465.00  2831.835  508.273  132.024  376.249      318.289 1859.419  566.514 1292.905        0.000 2619.483  379.812 2239.672
466.00  3000.952  446.522  148.511  298.011      292.176 1778.846  508.235 1270.612        0.000 2399.419  519.753 1879.667
467.00  3138.259  321.221   29.139  292.083      317.547 1804.933  564.138 1240.795        0.000 1838.750   79.623 1759.128
468.00  3041.817  375.086   60.579  314.507      255.287 1734.091  532.997 1201.094        0.000 1609.146  209.009 1400.137
469.00  2983.233  412.229   98.793  313.436      278.247 1740.402  478.058 1262.344        0.000 2263.095  230.821 2032.274
470.00  2985.444  523.962  219.884  304.077      241.715 1828.794  532.673 1296.121        0.000 2630.742  399.517 2231.225
471.00  2893.195  570.707  197.282  373.424      238.133 1748.072  510.049 1238.024        0.000 1790.494    0.000 1790.494
472.00  2939.069  619.748  234.351  385.398      282.914 1756.814  423.753 1333.061        0.000 1912.771    0.000 1912.771
473.00  2969.457  488.921  171.341  317.581      300.462 1780.094  460.187 1319.907        0.000 2393.197  241.274 2151.923
474.00  2912.241  585.108  214.760  370.348      258.973 1847.772  414.500 1433.272        0.000 2580.877  331.151 2249.727
475.00  2996.738  530.913  159.609  371.303      237.535 1775.925  486.068 1289.857        0.000 2368.555  279.080 2089.475
476.00  2968.757  451.186   62.766  388.419      342.247 1766.689  286.113 1480.576        0.000 2405.527   80.225 2325.301
477.00  2968.865  460.659   62.793  397.865      316.330 1590.718  245.853 1344.865        0.000 2207.000   70.372 2136.628
478.00  2897.146  465.374   80.399  384.975      258.181 1689.718  327.742 1361.976        0.000 2268.020   40.212 2227.808
479.00  2992.178  520.265  127.197  393.068      252.991 1664.612  308.880 1355.732        0.000 2074.481  100.531 1973.950
480.00  2933.347  564.714  143.635  421.078      316.546 1563.645  239.404 1324.241        0.000 1899.464   60.319 1839.146
481.00  2783.371  704.633  187.843  516.790      315.941 1606.524  263.967 1342.557        0.000 2020.607   20.106 2000.501
482.00  2777.429  672.091  250.072  422.020      225.764 1563.927  324.626 1239.301        0.000 1692.290    0.000 1692.290
483.00  2743.193  617.456  199.728  417.728      180.839 1509.259  365.131 1144.128        0.000 1849.906  160.348 1689.558
484.00  2968.321  515.468  164.017  351.451      283.131 1578.380  303.354 1275.026        0.000 2025.743   70.372 1955.371
485.00  3023.316  390.490   42.817  347.673      343.621 1459.625  239.413 1220.212       20.308 1840.451   30.159 1810.292
486.00  2993.311  442.551  108.858  333.693      314.952 1564.066  265.238 1298.828        0.000 1796.732   29.858 1766.874
487.00  3024.655  414.954   42.322  372.632      302.153 1512.121  293.641 1218.479       10.154 1637.694   70.072 1567.622
488.00  2827.765  493.197   72.921  420.275      412.607 1455.389  254.375 1201.014       50.568 1871.113   80.224 1790.889
489.00  2837.161  517.449   69.938  447.511      281.226 1448.080  254.584 1193.495        0.000 1801.644  201.062 1600.582
490.00  2840.777  422.609    7.419  415.189      214.824 1520.543  192.417 1328.126        0.000 2048.558   60.319 1988.239
491.00  2944.484  515.871   64.097  451.774      277.080 1504.928  197.826 1307.102        0.000 1840.451   70.372 1770.080
492.00  2860.888  490.502   48.925  441.577      193.892 1552.027  278.249 1273.778        0.000 2009.950  109.481 1900.469
493.00  2812.525  577.085   64.172  512.914      283.386 1487.256  212.279 1274.977        9.953 1800.039  129.387 1670.652
494.00  2742.257  598.790   66.138  532.652      195.497 1552.926  283.595 1269.330        0.000 1738.315  150.796 1587.519
495.00  2939.907  497.000   35.128  461.872      178.463 1500.242  273.484 1226.758        0.000 1658.294  130.490 1527.804
496.00  2900.879  587.896   94.018  493.878      226.801 1684.413  255.713 1428.700        0.000 2222.672  260.779 1961.893
497.00  2785.168  591.219   20.067  571.151      156.584 1576.920  293.065 1283.855        0.000 1759.425  260.879 1498.546
498.00  2922.225  545.518   16.064  529.454      315.212 1572.161  330.168 1241.993        9.953 2058.612  200.360 1858.251
499.00  2994.517  454.271   19.223  435.047      288.452 1501.684  323.343 1178.341        0.000 1928.031  190.511 1737.520
500.00  3057.221  389.112    0.000  389.112      279.673 1461.058  312.781 1148.276        0.000 1861.867  140.342 1721.525
501.00  2921.145  369.288    8.501  360.786      223.128 1422.849  323.639 1099.210        0.000 1700.516   69.770 1630.746
502.00  3002.021  436.629   39.595  397.034      215.911 1616.383  398.202 1218.181        0.000 1853.119  199.959 1653.160
503.00  2891.038  446.124   26.002  420.122      224.643 1418.457  389.988 1028.469        0.000 1702.520  159.847 1542.674
504.00  2940.870  460.148   36.559  423.589      212.969 1593.979  430.728 1163.251        0.000 2062.534  320.298 1742.236
505.00  2863.987  512.627   43.820  468.808      329.093 1498.186  386.962 1111.225        0.000 1983.812  300.791 1683.021
506.00  2897.656  476.620   34.653  441.967      136.959 1570.717  461.499 1109.218        0.000 1686.630  120.136 1566.494
507.00  3006.319  473.564   76.188  397.376      122.478 1670.601  469.881 1200.720        0.000 1872.120  280.684 1591.436
508.00  2715.588  590.162  109.032  481.130      168.263 1567.837  425.882 1141.954        0.000 2069.269  200.862 1868.406
509.00  2796.469  551.461   66.972  484.489      200.041 1612.234  366.996 1245.238        0.000 1989.850  140.743 1849.107
510.00  2878.141  573.742  105.152  468.590      267.314 1482.549  388.363 1094.186        0.000 1934.961  120.439 1814.522
511.00  2936.714  512.547   95.440  417.107      282.706 1541.452  407.850 1133.602        0.000 1981.897  190.407 1791.489
512.00  2822.043  408.296   19.924  388.372      260.486 1604.404  414.976 1189.428        0.000 2117.718  180.956 1936.763
513.00  3018.136  332.879   31.800  301.079      246.992 1361.152  275.860 1085.292        0.000 1645.920  100.130 1545.790
514.00  3137.242  427.440   98.369  329.071      241.807 1685.477  396.346 1289.131        0.000 2117.411  120.637 1996.774
515.00  3021.127  348.321   43.980  304.341      265.405 1562.052  384.121 1177.931        0.000 1963.006   90.378 1872.628
516.00  3036.669  336.782    6.918  329.864      230.474 1580.167  395.706 1184.461        0.000 2071.782   80.024 1991.759
517.00  3038.863  416.046   13.990  402.056      316.166 1536.709  329.868 1206.841        0.000 2113.904   89.976 2023.927
518.00  3098.529  373.048   49.218  323.830      341.460 1546.379  297.607 1248.772        0.000 2227.400    0.000 2227.400
519.00  2971.384  442.658   83.928  358.730      207.389 1563.077  365.138 1197.939        0.000 1892.430   59.817 1832.612
520.00  3000.772  440.188   60.141  380.047      222.824 1664.510  342.224 1322.286        0.000 1955.155   40.212 1914.942
521.00  2952.346  393.014   14.035  378.979      399.560 1504.429  249.406 1255.022        0.000 1915.855    0.000 1915.855
522.00  3075.364  387.183   95.224  291.959      288.023 1666.169  295.535 1370.634       30.462 1810.701   80.124 1730.578
523.00  3042.260  367.294   27.576  339.718      340.764 1548.327  343.251 1205.076        0.000 1846.383   70.071 1776.312
524.00  2970.096  444.420  139.383  305.037      278.859 1671.438  391.208 1280.230        0.000 2014.381  109.883 1904.499
525.00  3087.881  418.143  146.613  271.531      263.853 1629.670  324.717 1304.953        0.000 1922.493   20.106 1902.387
526.00  2869.483  517.091  100.354  416.737      172.245 1788.904  390.218 1398.686        0.000 2144.576  109.481 2035.095
527.00  3008.249  512.955   70.749  442.206      274.487 1486.693  249.061 1237.632        0.000 1732.989   80.426 1652.563
528.00  3012.719  430.967   75.372  355.596      355.854 1662.058  332.287 1329.771       30.462 2041.829  110.787 1931.043
529.00  3093.348  311.159  114.231  196.928      253.650 1588.033  294.194 1293.839        0.000 1709.262   79.924 1629.338
530.00  3199.861  220.156   54.387  165.769      228.059 1574.969  293.588 1281.381        0.000 1843.470   80.425 1763.045
531.00  3208.863  225.120   85.974  139.146      311.260 1790.309  312.474 1477.835        0.000 2105.860   60.319 2045.541
532.00  3178.813  238.320   77.438  160.882      421.944 1498.205  279.711 1218.494        0.000 2055.902  130.993 1924.909
533.00  3119.969  198.268   61.403  136.865      224.640 1638.135  298.026 1340.109        0.000 2020.508  160.850 1859.658
534.00  2988.813  280.972  113.883  167.089      182.011 1923.643  372.304 1551.339        0.000 2125.562  160.850 1964.713
535.00  3171.858  300.467   61.341  239.126      187.544 1710.130  527.726 1182.404        0.000 1944.193  200.360 1743.833
536.00  3017.381  331.292   50.710  280.582      233.877 1489.565  523.014  966.551        0.000 1660.395  140.242 1520.153
537.00  3042.668  314.147   74.142  240.005      337.252 1657.673  701.655  956.018        0.000 2068.763  490.496 1578.267
538.00  2938.481  486.851  218.500  268.351      329.169 1723.817  647.566 1076.250        0.000 1980.595  360.407 1620.188
539.00  3050.409  365.323   78.195  287.129      276.568 1646.298  515.923 1130.375        0.000 1911.322  260.779 1650.543
540.00  2972.746  478.947  145.630  333.317      298.746 1528.992  485.276 1043.716        0.000 2071.973  230.920 1841.053
541.00  3098.687  357.513  142.544  214.969      388.935 1558.104  326.082 1232.022        0.000 2073.387  140.743 1932.643
542.00  3166.754  330.384  158.075  172.309      333.947 1667.736  418.862 1248.874        0.000 1963.603  211.015 1752.589
543.00  3006.417  400.606  180.223  220.384      364.203 1606.493  360.796 1245.696        0.000 2077.194  130.690 1946.504
544.00  2972.595  336.494  137.548  198.945      315.095 1465.569  304.124 1161.445        0.000 1783.846  120.637 1663.209
545.00  2997.098  299.124  123.873  175.251      359.959 1506.657  371.911 1134.745        0.000 1854.427  160.649 1693.778
546.00  3073.473  214.519   54.312  160.207      374.679 1495.113  225.576 1269.537        0.000 1897.170    0.000 1897.170
547.00  3181.448  223.177   64.692  158.485      419.492 1446.796  216.545 1230.250        0.000 1863.680   10.053 1853.627
548.00  3165.396  254.397   95.177  159.220      374.607 1430.358  225.375 1204.983        0.000 1823.464    0.000 1823.464
549.00  3066.209  264.472   75.207  189.265      295.088 1483.994  275.552 1208.442        0.000 1794.303   10.053 1784.250
550.00  3188.792  262.369   90.316  172.053      281.390 1608.659  384.810 1223.849        0.000 1849.709   40.414 1809.295
551.00  3238.702  231.355   42.175  189.180      444.099 1483.081  329.935 1153.146        0.000 1792.895   50.265 1742.630
552.00  3120.611  228.956   14.304  214.652      322.394 1484.146  407.028 1077.117        0.000 1809.190  119.935 1689.255
553.00  3187.007  317.324   83.533  233.791      353.265 1547.610  313.681 1233.929        0.000 1720.117   60.319 1659.798
554.00  3164.559  312.203   65.333  246.869      276.092 1511.650  257.452 1254.197        0.000 1697.703   20.107 1677.597
555.00  3209.886  267.117   81.243  185.874      420.527 1550.020  422.583 1127.437        0.000 1977.292  170.903 1806.390
556.00  3032.806  319.515  143.892  175.623      224.386 1475.623  428.419 1047.204        0.000 1663.818  201.062 1462.756
557.00  3119.249  296.072   87.633  208.438      370.696 1410.208  398.681 1011.528        0.000 1775.708  240.773 1534.936
558.00  3344.298  232.756   24.820  207.936      324.760 1631.892  531.019 1100.872        0.000 1837.333  219.564 1617.769
559.00  3172.931  315.402  159.664  155.738      306.352 1619.279  434.169 1185.109        0.000 1934.048  320.496 1613.552
560.00  3109.208  300.289  124.559  175.730      458.322 1537.436  453.596 1083.840        9.953 1932.242  139.941 1792.301
561.00  3093.582  360.871  106.438  254.433      340.677 1793.630  448.397 1345.233        0.000 2368.046  150.496 2217.550
562.00  2971.241  395.936  178.545  217.390      305.970 1658.399  419.616 1238.783        0.000 2098.250  312.153 1786.096
563.00  3067.927  355.654  135.129  220.525      315.342 1547.136  370.330 1176.806        0.000 1983.614  189.505 1794.109
564.00  3003.046  352.066  147.179  204.886      238.350 1528.281  406.349 1121.933        0.000 1734.294  149.493 1584.801
565.00  3209.779  240.623   67.460  173.163      238.954 1441.852  353.437 1088.415        0.000 1771.085  209.009 1562.076
566.00  3041.037  388.784  184.773  204.011      408.407 1555.197  426.185 1129.012        0.000 1816.018  129.888 1686.130
567.00  3221.338  300.892   70.625  230.267      447.614 1557.422  458.139 1099.283        0.000 2124.966  160.148 1964.817
568.00  3284.788  197.366   36.253  161.114      428.039 1469.131  579.190  889.941        0.000 1918.183  209.811 1708.371
569.00  3290.017  214.976   47.773  167.204      363.641 1548.806  464.670 1084.136        0.000 2157.733  189.906 1967.827
570.00  3157.525  379.842  145.150  234.692      278.641 1538.832  364.458 1174.374        0.000 1814.524  250.831 1563.693
571.00  3297.346  339.040  128.202  210.838      254.943 1676.036  366.877 1309.159        0.000 2120.237  240.776 1879.460
572.00  3188.864  303.554  108.632  194.922      366.898 1532.701  382.137 1150.563        9.953 1897.567  159.746 1737.821
573.00  3257.322  217.371   88.258  129.113      320.448 1476.700  299.341 1177.359        0.000 1668.444   79.923 1588.521
574.00  3090.118  248.509   94.931  153.578      440.470 1476.052  313.790 1162.262       10.154 1869.513   79.824 1789.689
575.00  3135.393  259.082  106.874  152.209      335.404 1548.093  362.812 1185.281        0.000 1857.753  150.297 1707.456
576.00  3081.325  341.395  164.804  176.590      220.897 1471.167  261.349 1209.818       10.053 1670.152   89.977 1580.174
577.00  3139.839  319.130  125.775  193.355      321.188 1434.830  204.494 1230.336       10.154 1759.027   19.906 1739.122
578.00  3080.344  316.859  109.144  207.716      358.486 1508.002  305.732 1202.270        0.000 1840.255  120.035 1720.219
579.00  3029.235  265.515  100.835  164.679      238.849 1521.969  381.429 1140.540        0.000 1991.453  160.649 1830.804
580.00  3015.120  229.106   95.639  133.467      239.709 1485.962  422.551 1063.411        0.000 1712.879  290.136 1422.744
581.00  3108.324  251.274   91.831  159.443      271.113 1407.946  332.579 1075.367        0.000 1687.537   40.212 1647.324
582.00  3097.894  301.681  150.789  150.892      339.950 1420.445  284.288 1136.157        0.000 1723.832   30.159 1693.672
583.00  3050.948  310.051  142.748  167.303      350.967 1340.873  228.998 1111.875       10.154 1803.060   30.159 1772.901
584.00  2923.757  306.911  115.618  191.293      318.154 1450.533  266.522 1184.011        0.000 1855.329   30.159 1825.170
585.00  2944.863  353.359  155.854  197.504      376.559 1412.547  262.713 1149.834        0.000 1801.047   60.319 1740.728
586.00  2850.226  367.229  164.856  202.373      258.059 1414.810  168.854 1245.956        0.000 1766.753    0.000 1766.753
587.00  2802.579  369.454  183.799  185.655      231.518 1456.619  273.000 1183.619        0.000 1724.132   10.053 1714.079
588.00  2885.904  382.629  191.601  191.029      377.602 1378.502  210.874 1167.627        0.000 1755.095   40.212 1714.883
589.00  2807.315  430.912  159.819  271.093      409.089 1435.222  148.578 1286.644        0.000 1773.591   10.053 1763.538
590.00  2852.301  382.308  170.827  211.481      582.184 1256.878  221.640 1035.238       39.811 1927.106  160.649 1766.457
591.00  2857.884  386.647  118.214  268.433      385.469 1498.234  198.163 1300.071        0.000 2158.341  110.584 2047.757
592.00  2877.386  385.064  127.654  257.410      322.084 1396.345  291.115 1105.230       30.462 1797.013  130.490 1666.523
593.00  3075.613  395.351  206.203  189.148      446.787 1446.406  323.278 1123.128        0.000 2007.833  240.873 1766.959
594.00  2781.927  497.036  249.375  247.662      475.711 1456.831  266.682 1190.150        0.000 1987.628  140.743 1846.885
595.00  2947.663  336.823  168.963  167.860      477.169 1411.358  410.120 1001.239        0.000 1954.855  231.221 1723.634
596.00  2936.294  355.713  162.078  193.636      423.098 1589.223  456.516 1132.707        0.000 2104.549  191.009 1913.540
597.00  3106.789  356.195  154.326  201.868      384.998 1534.945  325.089 1209.856        0.000 2076.695  191.009 1885.686
598.00  2929.164  316.791   75.080  241.710      242.715 1494.143  377.360 1116.783        0.000 2114.802  211.115 1903.687
599.00  2924.053  335.630   87.088  248.542      468.823 1528.734  356.003 1172.731       81.231 2015.480  140.743 1874.736
600.00  2919.223  401.077  115.266  285.811      332.078 1712.802  387.790 1325.012        0.000 2313.361  250.224 2063.136
601.00  2914.395  486.333  220.633  265.700      329.701 1715.236  403.919 1311.316        0.000 2389.873  310.946 2078.927
602.00  2901.267  426.570  172.031  254.539      299.934 1734.332  321.831 1412.501        0.000 2144.270  179.151 1965.119
603.00  2954.323  509.981  183.316  326.665      443.387 1550.240  221.385 1328.855        0.000 2229.411  110.584 2118.827
604.00  2945.591  312.514  133.928  178.586      330.131 1505.881  340.763 1165.118        0.000 1713.184  199.056 1514.127
605.00  2818.345  302.973  136.051  166.922      185.734 1617.508  426.443 1191.065        0.000 1842.464  109.581 1732.883
606.00  2860.522  345.304  130.935  214.369      266.236 1559.351  401.021 1158.330        0.000 1715.183  250.124 1465.059
607.00  3016.649  501.544  239.857  261.687      317.078 1714.524  389.348 1325.177        0.000 2143.659  210.614 1933.045
608.00  2708.545  432.492  217.500  214.992      267.831 1601.561  481.290 1120.270        9.953 2074.291  351.658 1722.633
609.00  3104.550  260.926  115.971  144.955      262.299 1724.484  519.420 1205.064        0.000 2266.301  291.540 1974.761
610.00  2887.034  288.755   42.847  245.907      161.177 1535.753  299.382 1236.370        0.000 1885.594  120.337 1765.256
611.00  2929.645  302.750   84.081  218.669      396.755 1518.571  359.124 1159.448        0.000 1858.342  140.443 1717.899
612.00  2948.419  330.291  121.723  208.568      287.722 1453.454  412.088 1041.365        0.000 1571.231  169.900 1401.331
613.00  3099.787  291.532  113.450  178.082      293.253 1561.570  502.539 1059.031        0.000 1926.510  169.700 1756.810
614.00  3023.342  225.657   67.398  158.259      286.163 1443.700  426.651 1017.049        0.000 1747.155  160.248 1586.907
615.00  2935.441  357.816  168.337  189.479      447.410 1572.635  414.216 1158.419        0.000 2077.209  149.694 1927.515
616.00  3143.317  255.635   82.887  172.748      342.931 1647.814  332.714 1315.100        0.000 2179.350   80.326 2099.025
617.00  2982.942  291.651  108.202  183.449      357.025 1748.114  408.585 1339.529        0.000 2052.178   90.077 1962.102
618.00  2942.845  290.705  115.061  175.645      359.658 1588.434  354.141 1234.293        0.000 2218.149   50.265 2167.884
619.00  2998.876  281.137  121.268  159.870      237.307 1655.291  251.724 1403.567        0.000 2286.414   50.265 2236.149
620.00  3118.991  253.028  118.137  134.890      220.489 1642.237  290.557 1351.680        0.000 1815.517   60.319 1755.199
621.00  3063.478  290.030  126.810  163.220      234.500 1539.963  321.272 1218.690        0.000 1303.612   19.906 1283.706
622.00  2754.415  330.849  141.674  189.175      180.113 1530.720  348.546 1182.174        0.000 1440.239    0.000 1440.239
623.00  3047.418  307.989   13.354  294.635      270.208 1569.505  330.968 1238.536        0.000 1554.033    0.000 1554.033
624.00  3024.321  394.592    6.126  388.466      207.090 1676.096  328.477 1347.619        0.000 1651.656    0.000 1651.656
625.00  2892.710  403.310   45.426  357.885      319.240 1549.346  239.934 1309.413        0.000 1360.921    0.000 1360.921
626.00  2834.205  458.586   20.145  438.441      260.397 1410.089  186.017 1224.071        9.953 1711.676   50.265 1661.410
627.00  2727.880  520.871   65.255  455.616      300.993 1532.669  307.367 1225.303        0.000 1796.312   80.425 1715.887
628.00  2734.273  524.457   27.441  497.015      231.992 1440.247  215.673 1224.574        0.000 1654.866   40.212 1614.654
629.00  2867.665  424.302   49.833  374.468      340.717 1502.114  248.658 1253.456       79.923 1763.543   70.372 1693.171
630.00  2819.977  480.776   51.477  429.299      307.857 1429.810  270.335 1159.475        0.000 1503.171    0.000 1503.171
631.00  2640.976  525.513   52.664  472.849      270.472 1575.408  297.295 1278.113        0.000 1815.414   60.319 1755.095
632.00  2642.522  509.545   87.394  422.151      341.714 1397.460  238.774 1158.686       30.462 1775.810   79.623 1696.187
633.00  2731.238  545.579  125.632  419.947      326.366 1505.816  248.279 1257.537        0.000 1280.292   10.053 1270.239
634.00  2757.340  490.283   75.714  414.569      274.878 1449.642  156.402 1293.240        0.000 1641.805   90.478 1551.327
635.00  2913.387  430.969   42.277  388.692      362.073 1443.591  239.843 1203.748       71.077 1752.391   20.106 1732.285
636.00  2859.583  333.062   49.591  283.471      297.093 1322.219  273.819 1048.400        0.000 1442.139   10.053 1432.086
637.00  2919.461  321.497   66.685  254.812      337.091 1412.104  332.147 1079.957       69.670 1813.506   60.319 1753.187
638.00  3049.065  394.418   58.890  335.528      303.760 1308.164  277.162 1031.003        0.000 1644.610    0.000 1644.610
639.00  2778.507  425.409  134.818  290.591      277.819 1448.725  247.891 1200.834       59.717 1793.502    0.000 1793.502
640.00  2979.470  449.483   65.744  383.739      423.084 1364.149  252.950 1111.199        0.000 1773.493    0.000 1773.493
641.00  2822.383  430.116   79.075  351.041      259.703 1394.290  307.845 1086.445        0.000 1843.668   50.265 1793.402
642.00  2721.627  451.783   77.235  374.548      225.034 1472.297  425.453 1046.844        0.000 1653.564  150.096 1503.468
643.00  2699.672  406.842   82.167  324.675      291.442 1438.747  387.536 1051.211        0.000 1871.926   49.965 1821.961
644.00  2784.266  434.643   54.629  380.014      368.436 1340.254  319.605 1020.648        0.000 1864.977  110.584 1754.393
645.00  2814.136  445.453  112.622  332.831      295.506 1436.709  278.146 1158.563        0.000 1794.209   80.425 1713.784
646.00  2670.983  412.046   77.655  334.391      292.822 1338.820  275.245 1063.575        0.000 1803.353   60.319 1743.034
647.00  2808.334  387.778   98.183  289.595      435.187 1296.191  299.653  996.538        0.000 1942.203   99.528 1842.675
648.00  2757.353  406.867   55.727  351.141      174.059 1610.191  340.807 1269.384        0.000 1699.719   40.314 1659.405
649.00  2692.234  483.627   29.503  454.124      257.021 1438.331  306.869 1131.462        0.000 1739.827  129.387 1610.441
650.00  2626.650  501.525   74.167  427.358      192.736 1462.377  361.821 1100.557        0.000 1927.930  298.585 1629.345
651.00  2517.134  610.961   65.131  545.831      216.031 1383.682  318.503 1065.178        0.000 1523.277  139.339 1383.938
652.00  2714.022  514.148   42.805  471.343      206.569 1472.040  353.896 1118.144        0.000 1862.272   99.729 1762.543
653.00  2568.954  558.449  103.428  455.021      220.097 1554.569  281.436 1273.133        0.000 1958.077  100.531 1857.546
654.00  2624.869  560.390   83.896  476.495      253.727 1555.906  308.630 1247.276        0.000 1975.966   30.159 1945.807
655.00  2624.766  527.518   92.844  434.674      178.899 1513.112  295.537 1217.575        0.000 1916.859  130.491 1786.368
656.00  2681.254  518.610   66.070  452.541      259.832 1392.601  195.973 1196.628        0.000 1775.318   29.858 1745.460
657.00  2696.372  494.026   71.546  422.480      133.848 1634.857  274.868 1359.989        0.000 1804.062   50.065 1753.997
658.00  2516.254  574.483  109.156  465.328      114.264 1615.187  360.645 1254.543        0.000 1989.750  120.739 1869.011
659.00  2669.831  523.058   78.628  444.430       70.469 1702.529  438.811 1263.717        0.000 1981.908  150.797 1831.111
660.00  2670.965  634.966  104.449  530.517      189.491 1433.515  314.545 1118.970        0.000 1901.378  180.956 1720.422
661.00  2644.803  609.203  128.462  480.742       54.475 1631.349  345.281 1286.067        0.000 1962.299  221.168 1741.131
662.00  2570.761  552.740   99.422  453.318      127.628 1533.693  430.894 1102.799        0.000 1779.534  150.395 1629.139
663.00  2429.167  672.780  141.053  531.727       84.130 1453.391  337.115 1116.277        0.000 1751.778  251.027 1500.752
664.00  2547.817  652.580   67.334  585.246      146.731 1492.281  357.540 1134.741        0.000 1709.865  279.482 1430.383
665.00  2630.484  573.669   39.098  534.571      139.257 1409.227  372.931 1036.297        0.000 1539.261  249.121 1290.139
666.00  2581.096  745.103  115.019  630.084      218.722 1416.483  305.960 1110.522        0.000 1800.445  189.104 1611.341
667.00  2759.134  575.909   57.679  518.230      167.444 1574.706  390.378 1184.328        0.000 1870.511  220.366 1650.146
668.00  2575.127  593.852  100.763  493.089      164.072 1440.172  353.847 1086.326       20.308 1649.945  261.080 1388.865
669.00  2795.070  545.133  114.616  430.517      218.808 1418.109  316.016 1102.094       71.077 1763.442  211.015 1552.427
670.00  2744.192  598.158   89.390  508.768      100.473 1586.004  313.569 1272.435        0.000 1699.914  109.983 1589.932
671.00  2678.728  586.922   26.721  560.201      162.341 1453.273  320.819 1132.455        0.000 1661.807  160.749 1501.057
672.00  2552.312  640.259   86.568  553.691      146.044 1477.198  288.840 1188.358        0.000 1699.814   50.065 1649.748
673.00  2635.964  510.805  102.778  408.027      158.060 1406.553  317.053 1089.500        0.000 1511.407  160.749 1350.658
674.00  2699.819  432.724  110.574  322.150      158.666 1321.261  195.661 1125.599        0.000 1315.363   60.319 1255.044
675.00  2915.646  370.286   99.619  270.667      140.464 1495.527  255.802 1239.725        0.000 1800.747   90.478 1710.269
676.00  2869.398  425.150   97.277  327.872      193.081 1512.197  284.717 1227.479        0.000 1882.475  130.690 1751.785
677.00  2795.544  400.338   85.982  314.356      184.781 1464.375  174.311 1290.064        0.000 1793.102    0.000 1793.102
678.00  2938.054  407.618  106.776  300.842      183.225 1465.722  273.965 1191.757        0.000 1641.699   30.159 1611.540
679.00  2950.906  497.794  117.193  380.601      283.439 1389.888  230.636 1159.253       20.308 1696.286   40.112 1656.174
680.00  2847.564  433.879  100.174  333.705      160.525 1300.017  388.103  911.914       10.154 1602.898  100.030 1502.869
681.00  2773.006  436.111   89.773  346.338      204.799 1398.356  203.746 1194.610       20.308 1713.379   30.159 1683.220
682.00  2729.938  529.196  103.558  425.638      200.083 1250.133  224.712 1025.421       10.154 1456.709   80.425 1376.285
683.00  2690.522  507.379   91.772  415.607      245.174 1266.358  333.878  932.480        0.000 1645.917  240.071 1405.846
684.00  2653.160  525.083  138.296  386.787      237.653 1431.720  362.109 1069.611       10.154 1751.983  249.923 1502.060
685.00  2775.264  447.617   89.187  358.430      295.070 1298.887  241.231 1057.656        0.000 1673.470  100.330 1573.139
686.00  2918.801  421.036  101.065  319.971      160.918 1437.126  343.923 1093.203        0.000 1717.212  149.493 1567.719
687.00  3112.486  389.170   61.840  327.329      193.773 1544.529  269.369 1275.160       30.462 1962.000   50.265 1911.734
688.00  2858.867  458.934   85.188  373.746      198.272 1422.883  331.972 1090.911        0.000 1691.867  190.608 1501.259
689.00  2798.684  454.585   82.204  372.381      244.528 1393.254  198.854 1194.400        0.000 1824.165   50.265 1773.899
690.00  2759.050  479.791  164.208  315.583      155.772 1480.591  266.512 1214.078        0.000 1704.430  160.850 1543.580
691.00  2984.569  332.490   33.035  299.455      197.529 1554.739  308.900 1245.838        0.000 1942.897  139.943 1802.954
692.00  2969.186  404.021   38.577  365.444      343.573 1312.767  224.202 1088.565      111.491 1472.406   90.277 1382.128
693.00  2778.072  385.497   65.457  320.039      342.371 1381.930  205.298 1176.632        0.000 1825.867  120.637 1705.230
694.00  3019.520  379.874   54.312  325.563      283.435 1418.634  253.713 1164.921        0.000 1813.006  110.584 1702.422
695.00  2979.738  397.005   87.613  309.391      385.689 1374.742  248.922 1125.820        0.000 1763.842   90.478 1673.364
696.00  3047.388  262.597  100.476  162.121      256.976 1358.026  270.718 1087.309        0.000 1705.132   29.858 1675.274
697.00  2975.873  287.357   56.948  230.409      323.864 1301.407  203.268 1098.139        0.000 1574.838   50.265 1524.573
698.00  2913.261  328.809  109.078  219.731      266.146 1310.785  241.916 1068.869        0.000 1584.096  100.531 1483.565
699.00  2805.406  445.552   51.119  394.434      259.315 1414.654  141.621 1273.033        0.000 1695.281   10.053 1685.228
700.00  2882.577  387.791   63.292  324.499      344.980 1453.838  210.006 1243.831       71.077 1828.685   10.053 1818.632
701.00  2819.453  388.374   65.502  322.871      234.628 1503.190  306.848 1196.342        0.000 1935.354  100.531 1834.823
702.00  2767.988  405.203  109.478  295.725      155.297 1424.485  290.599 1133.886        0.000 1742.234  100.531 1641.703
703.00  2884.717  354.433   42.449  311.984      216.859 1444.461  253.719 1190.742        0.000 1602.094   90.478 1511.616
704.00  2848.938  351.051  131.354  219.697      221.273 1438.917  268.852 1170.064        0.000 1901.274  180.755 1720.519
705.00  2799.950  336.976   91.088  245.887      330.915 1395.590  258.916 1136.673        0.000 1813.408   80.224 1733.184
706.00  2916.140  434.862  104.924  329.938      289.712 1459.858  182.486 1277.371        0.000 1800.950   19.906 1781.044
707.00  2964.026  334.788  102.487  232.301      243.697 1369.618  225.206 1144.412       10.154 1690.460    0.000 1690.460
708.00  2944.838  382.966  113.263  269.703      264.246 1368.723  233.851 1134.872        0.000 1750.486   19.906 1730.580
709.00  3043.303  344.532   69.701  274.831      255.804 1451.513  301.814 1149.699        0.000 1668.449   69.871 1598.578
710.00  3010.415  316.563   80.057  236.506      205.315 1293.930  325.282  968.647        0.000 1510.811    0.000 1510.811
711.00  2854.237  429.834  139.138  290.696      233.895 1478.818  285.540 1193.277        0.000 1754.997    0.000 1754.997
712.00  2828.447  398.128  103.840  294.288      271.810 1495.752  355.838 1139.914        0.000 1749.759   90.478 1659.282
713.00  2900.877  419.936  104.978  314.958      258.098 1462.442  263.806 1198.636        0.000 1795.212    0.000 1795.212
714.00  2966.623  427.832   97.964  329.868      357.702 1415.273  192.902 1222.371      201.465 1863.376   10.053 1853.323
715.00  2816.042  363.235   52.296  310.939      309.727 1268.186  207.646 1060.539       10.154 1365.740    0.000 1365.740
716.00  3010.258  354.902   58.471  296.431      268.825 1421.851  320.925 1100.925        0.000 1480.147    0.000 1480.147
717.00  2983.847  349.686   49.125  300.560      402.756 1378.647  333.364 1045.283       10.154 1827.483    0.000 1827.483
718.00  3008.796  405.750   27.897  377.853      306.135 1537.146  287.838 1249.308        0.000 2095.204   30.159 2065.045
719.00  2761.973  405.792   94.750  311.041      239.170 1421.591  276.474 1145.116        0.000 1991.862   29.858 1962.003
720.00  2944.718  329.954   52.582  277.373      358.670 1482.050  394.004 1088.046       79.824 1944.702  180.956 1763.746
721.00  2918.774  343.599   45.547  298.051      323.129 1559.139  435.349 1123.790       89.776 2094.597  119.935 1974.661
722.00  2944.782  411.000  124.389  286.611      294.993 1456.265  401.452 1054.813        0.000 1928.322  271.939 1656.383
723.00  2968.788  457.747  106.057  351.690      326.756 1483.881  487.806  996.076        0.000 1972.153  328.543 1643.610
724.00  2807.308  458.477  172.986  285.491      320.217 1590.221  413.566 1176.655        0.000 1763.642   99.930 1663.712
725.00  2864.930  548.845  183.055  365.790      357.922 1659.416  423.207 1236.208        0.000 1521.969    0.000 1521.969
726.00  2880.604  513.917  217.510  296.406      213.088 1634.918  422.419 1212.499        0.000 1534.626   70.372 1464.254
727.00  2924.390  456.020  188.129  267.890      387.401 1571.723  381.821 1189.903        0.000 2259.467  110.584 2148.883
728.00  2949.849  436.965  188.506  248.459      295.425 1507.864  452.864 1055.000        0.000 2086.559  111.189 1975.370
729.00  2911.182  505.410  211.225  294.185      323.633 1633.427  464.224 1169.203        0.000 1222.272   59.717 1162.555
730.00  2979.223  504.500  176.868  327.632      363.154 1522.913  344.254 1178.659        0.000 2046.540  170.903 1875.637
731.00  2811.532  577.548  189.872  387.676      339.104 1556.080  337.562 1218.518       50.265 2193.927   90.882 2103.045
732.00  2838.334  527.624  172.691  354.933      256.412 1606.756  291.723 1315.033        0.000 1963.106   60.319 1902.787
733.00  2758.674  484.585  177.866  306.719      245.775 1532.104  402.066 1130.038        0.000 1960.396  160.751 1799.645
734.00  2649.875  542.618  171.379  371.240      292.263 1675.520  459.035 1216.484        0.000 2249.718  252.336 1997.382
735.00  2602.687  698.701  231.037  467.664      315.853 1700.348  377.514 1322.834        0.000 2194.929  179.151 2015.779
736.00  2768.966  680.885  216.473  464.412      303.487 1714.989  365.775 1349.215       30.159 2318.173  140.743 2177.430
737.00  2805.689  588.271  207.483  380.787      241.763 1673.997  385.705 1288.292        0.000 2227.694  180.956 2046.738
738.00  2746.125  567.909  165.928  401.981      327.791 1448.861  304.272 1144.589        0.000 1392.880   19.906 1372.975
739.00  2650.745  585.378  141.702  443.676      339.154 1482.359  378.719 1103.640        0.000 1281.992    0.000 1281.992
740.00  2725.241  527.403  152.197  375.206      298.304 1394.211  345.766 1048.445        0.000 1483.861   40.212 1443.649
741.00  2973.723  424.115   86.378  337.736      442.008 1514.472  331.552 1182.920        0.000 1655.671    0.000 1655.671
742.00  2700.424  507.655  158.616  349.039      424.898 1414.457  310.462 1103.994        0.000 2059.822  109.481 1950.341
743.00  2745.531  476.959  106.485  370.475      369.936 1447.724  312.790 1134.934        0.000 1995.670  120.337 1875.333
744.00  2859.730  456.366  123.079  333.288      276.688 1465.873  356.791 1109.082       10.154 2080.210   69.870 2010.340
745.00  2859.947  338.570   90.009  248.561      337.170 1532.902  545.451  987.450        0.000 2153.408  250.425 1902.983
746.00  2749.745  541.759  229.582  312.177      238.596 1602.300  550.043 1052.258        0.000 2094.702  250.926 1843.776
747.00  2893.046  510.967  157.032  353.935      260.873 1468.188  387.927 1080.261        0.000 1962.707  139.841 1822.866
748.00  2850.264  640.245  245.186  395.059      366.443 1556.646  451.356 1105.290       29.858 2231.730  200.462 2031.268
749.00  2721.155  586.451  170.613  415.838      398.426 1514.489  369.602 1144.887       10.154 2152.003   60.018 2091.985
750.00  2863.447  569.665  192.375  377.290      320.523 1557.871  321.173 1236.698       20.308 2118.118   59.817 2058.301
751.00  2732.456  614.774  224.312  390.461      322.677 1411.471  304.790 1106.681        0.000 2036.492   69.770 1966.722
752.00  2871.598  631.784  262.336  369.448      335.136 1554.236  258.654 1295.582       40.012 1978.994  160.750 1818.244
753.00  2789.110  608.042  231.421  376.622      317.363 1675.370  275.439 1399.931       70.372 2171.809  179.452 1992.357
754.00  2702.619  586.452  216.615  369.837      320.389 1659.327  321.956 1337.370       10.053 2217.047  170.604 2046.443
755.00  2802.870  595.525  228.002  367.523      261.770 1852.378  504.695 1347.683       20.106 2352.276  361.112 1991.165
756.00  2816.839  487.017  180.958  306.059      241.110 1640.709  351.903 1288.807       10.154 1944.002  190.808 1753.194
757.00  2784.526  592.579  181.904  410.675      271.842 1652.954  425.274 1227.680        0.000 2165.774  250.026 1915.748
758.00  2747.352  533.734  161.370  372.364      266.392 1558.554  386.501 1172.054        0.000 2096.308  251.431 1844.877
759.00  2666.932  543.825  191.595  352.230      295.492 1645.927  419.094 1226.833        0.000 1986.123  280.386 1705.737
760.00  2832.869  514.294  206.813  307.481      231.984 1670.703  403.101 1267.601        0.000 1742.735  169.499 1573.236
761.00  2640.938  712.376  246.767  465.609      432.024 1706.409  388.005 1318.404       50.467 2341.634  240.876 2100.758
762.00  2774.406  585.344  218.233  367.112      272.716 1701.270  327.304 1373.966        0.000 2437.925  160.950 2276.975
763.00  2632.221  586.600  247.652  338.948      313.921 1486.580  406.823 1079.757       49.764 1991.462  210.115 1781.348
764.00  2666.720  599.890  226.547  373.344      354.767 1607.019  331.980 1275.038       30.060 2310.944  110.284 2200.660
765.00  2757.995  549.561  214.605  334.956      356.630 1473.333  289.087 1184.246       10.154 1867.494  130.690 1736.804
766.00  2812.123  443.313   86.080  357.233      361.900 1407.672  228.316 1179.356       10.154 1946.216  129.387 1816.830
767.00  2878.637  523.966  185.485  338.481      296.612 1542.806  410.709 1132.098        0.000 1982.604  179.652 1802.952
768.00  2743.293  538.165  170.372  367.792      256.462 1598.288  325.867 1272.421        0.000 1935.868  221.068 1714.800
769.00  2869.560  486.480  189.946  296.534      261.341 1494.488  392.665 1101.823        0.000 2126.465  301.292 1825.173
770.00  2804.388  488.189  181.163  307.026      399.254 1595.590  495.430 1100.160        0.000 2071.074  301.192 1769.883
771.00  2780.314  574.635  218.104  356.531      158.452 1757.489  423.010 1334.479        0.000 2194.024  231.221 1962.803
772.00  2754.098  499.247  187.978  311.269      282.530 1640.972  349.943 1291.029        0.000 1901.573  150.796 1750.776
773.00  2889.055  455.925  186.633  269.292      401.067 1613.781  519.807 1093.974        0.000 2230.717  241.174 1989.543
774.00  2876.865  534.413  229.816  304.597      229.742 1703.740  499.616 1204.124        0.000 1882.264  201.062 1681.202
775.00  2948.448  438.454  140.648  297.806      368.303 1489.629  349.953 1139.675        0.000 2058.812  170.702 1888.109
776.00  3084.473  379.656  103.970  275.686      323.645 1521.564  479.919 1041.645        0.000 2121.637  279.983 1841.654
777.00  2976.767  438.628  162.968  275.660      264.148 1503.380  511.835  991.545       10.053 2181.257  370.059 1811.198
778.00  2958.052  436.963  165.211  271.752      319.445 1436.322  499.502  936.820        0.000 1839.146  369.859 1469.288
779.00  2863.895  486.017  205.228  280.790      270.332 1597.449  513.901 1083.548        0.000 2150.897  329.345 1821.552
780.00  2921.961  455.741  205.028  250.713      341.359 1434.562  469.761  964.801        9.953 1897.461  359.505 1537.956
781.00  2936.914  455.474  243.628  211.846      311.666 1462.828  498.114  964.714        9.953 2068.862  400.620 1668.242
782.00  2738.397  557.520  299.866  257.654      292.517 1535.062  495.097 1039.965        0.000 1829.193  249.422 1579.771
783.00  2824.141  442.631  226.191  216.439      286.552 1510.383  463.702 1046.681        0.000 2057.303  290.437 1766.866
784.00  2816.662  468.127  250.883  217.244      286.112 1600.510  533.824 1066.685        0.000 1932.337  250.525 1681.812
785.00  2908.319  539.363  258.121  281.242      331.336 1744.621  445.810 1298.811        0.000 1789.882  230.419 1559.463
786.00  2860.812  522.813  225.171  297.641      375.954 1747.766  531.975 1215.790       10.154 2252.030  310.746 1941.284
787.00  2795.793  495.213  199.771  295.441      320.692 1569.521  522.879 1046.642        9.953 1999.292  361.711 1637.581
788.00  2866.634  561.801  242.786  319.015      449.904 1770.880  515.024 1255.855       71.077 2225.283  330.348 1894.935
789.00  2819.883  526.599  247.981  278.618      303.495 1571.647  544.809 1026.837       60.923 1839.648  430.879 1408.768
790.00  2884.590  439.917  180.738  259.179      330.560 1624.575  428.735 1195.841       81.231 1989.551  359.505 1630.046
791.00  2868.394  580.961  236.567  344.393      271.587 1763.459  489.073 1274.386        0.000 2373.169  140.743 2232.426
792.00  2546.780  662.435  294.662  367.773      224.210 1530.953  401.959 1128.994        0.000 2062.227  191.009 1871.218
793.00  2866.841  532.476  242.761  289.714      336.815 1735.781  450.945 1284.836       81.231 2228.200  180.855 2047.345
794.00  2831.658  571.440  208.549  362.891      359.052 1645.406  460.322 1185.084       50.769 2025.334  241.274 1784.059
795.00  2763.896  583.144  278.959  304.185      322.680 1569.524  450.509 1119.015       10.053 2037.692  110.584 1927.108
796.00  2877.809  550.503  239.012  311.492      361.469 1573.128  413.460 1159.668       71.077 2064.737  271.133 1793.604
797.00  3068.882  506.907  228.511  278.396      249.023 1735.255  422.932 1312.323        0.000 2213.731  230.820 1982.911
798.00  2936.892  402.215  151.908  250.306      296.665 1563.387  407.751 1155.635        0.000 2156.022  211.115 1944.907
799.00  2944.225  400.079  133.240  266.839      388.826 1467.578  353.194 1114.384        0.000 2023.626  110.584 1913.042
800.00  2932.389  479.528  184.814  294.715      381.094 1555.841  356.526 1199.315       40.616 2248.810  180.655 2068.155
801.00  2806.489  466.127  190.268  275.859      356.847 1493.596  335.787 1157.809       60.923 2006.834   69.971 1936.863
802.00  2884.068  510.901  223.740  287.161      346.334 1562.415  358.739 1203.675        0.000 2104.545  140.041 1964.504
803.00  2995.432  485.093  156.580  328.513      269.030 1545.309  393.061 1152.247        0.000 2023.624  190.507 1833.116
804.00  3036.188  438.249  170.033  268.216      316.893 1677.035  455.745 1221.290        0.000 1590.728    0.000 1590.728
805.00  2907.318  475.646  174.150  301.497      303.490 1599.943  526.612 1073.331        0.000 1806.365  170.602 1635.762
806.00  2950.665  504.012  181.100  322.913      333.326 1664.153  433.569 1230.584        0.000 2176.227  160.649 2015.578
807.00  2789.925  463.227  138.481  324.746      369.761 1492.717  502.092  990.625       30.159 2065.941  209.912 1856.029
808.00  2978.820  444.477   94.721  349.756      381.729 1637.138  500.810 1136.328        0.000 2094.497  289.637 1804.861
809.00  2849.364  493.534  131.780  361.755      316.204 1574.377  536.695 1037.682        0.000 1962.705  220.066 1742.640
810.00  2849.203  509.011  164.915  344.096      408.594 1591.452  453.585 1137.866       10.154 2203.977  190.808 2013.169
811.00  3019.475  456.317  124.048  332.269      368.172 1630.122  507.538 1122.584        0.000 1783.345   20.106 1763.239
812.00  2870.421  483.436  129.417  354.019      202.717 1711.740  498.421 1213.319        0.000 2060.308  210.716 1849.592
813.00  2743.284  570.406  173.988  396.418      383.993 1674.338  550.858 1123.480        0.000 2239.958  120.839 2119.119
814.00  2813.634  483.652  189.014  294.637      255.118 1498.825  502.998  995.826        0.000 1796.515  201.365 1595.150
815.00  2815.115  523.526  185.552  337.974      248.807 1658.449  527.728 1130.722        0.000 1983.612  140.543 1843.069
816.00  2999.528  465.061   93.093  371.967      271.540 1647.470  391.598 1255.872        0.000 2156.023   80.828 2075.195
817.00  2955.918  431.628   87.292  344.335      299.295 1518.958  455.922 1063.036        0.000 1976.666  110.584 1866.082
818.00  2736.510  484.145  174.911  309.234      266.571 1475.532  380.482 1095.050        0.000 2019.905   90.478 1929.427
819.00  2877.500  505.874  147.288  358.587      210.445 1633.697  529.970 1103.727        0.000 2085.843  180.956 1904.888
820.00  2558.231  681.978  207.907  474.070      250.316 1543.256  464.474 1078.781       40.212 1876.536   90.378 1786.158
821.00  2534.895  644.149  209.734  434.415      228.790 1494.737  492.762 1001.975        0.000 1800.043  140.041 1660.002
822.00  2706.065  622.746  205.025  417.720      205.916 1551.265  478.272 1072.993        0.000 1828.079  150.496 1677.583
823.00  2678.640  600.641  182.662  417.979      412.869 1474.523  309.190 1165.334        0.000 2009.145    9.953 1999.192
824.00  2733.309  648.490  309.957  338.533      231.901 1643.705  425.612 1218.093        0.000 1915.949  120.637 1795.312
825.00  2728.377  646.145  214.977  431.168      298.913 1551.527  392.549 1158.979        0.000 1932.238   79.623 1852.616
826.00  2672.347  697.032  190.898  506.134      340.683 1457.411  335.868 1121.542        0.000 1979.887  130.491 1849.395
827.00  2859.461  574.402  138.594  435.809      329.394 1609.055  362.755 1246.300        0.000 1873.431   60.319 1813.112
828.00  2761.636  586.330  221.392  364.938      281.537 1629.297  508.746 1120.551        0.000 2033.382  150.696 1882.686
829.00  2683.679  555.173  193.074  362.099      380.789 1379.593  244.517 1135.076       90.478 1693.572   20.106 1673.465
830.00  2751.286  590.507  245.446  345.062      387.228 1728.879  355.107 1373.772       10.053 2434.400   59.917 2374.483
831.00  2607.139  592.594  259.789  332.805      326.235 1498.262  388.701 1109.561       50.265 1963.398   39.811 1923.587
832.00  2736.168  646.825  287.357  359.468      266.918 1543.227  383.119 1160.108        0.000 2142.954   70.071 2072.884
833.00  2795.499  533.038  227.463  305.574      334.576 1579.574  392.454 1187.121        0.000 2134.902   80.124 2054.778
834.00  2749.450  537.373  193.143  344.229      242.454 1554.431  339.494 1214.936        0.000 1880.865   20.106 1860.759
835.00  2728.921  594.736  248.334  346.402      349.459 1551.964  402.093 1149.871        0.000 2002.011   50.265 1951.745
836.00  2725.579  605.913  249.518  356.394      390.390 1619.053  340.789 1278.264        0.000 2173.009   80.425 2092.585
837.00  2931.729  520.536  192.423  328.113      409.896 1464.114  282.994 1181.120        0.000 2101.841   60.319 2041.523
838.00  2632.039  552.400  216.314  336.085      359.597 1545.287  495.865 1049.422        0.000 2105.649   70.271 2035.378
839.00  2827.715  589.821  250.663  339.158      362.591 1541.535  426.783 1114.752        0.000 2005.421   70.271 1935.149
840.00  2841.982  508.848  190.076  318.772      328.738 1644.998  388.909 1256.088       20.308 2072.179   70.372 2001.807
841.00  2848.546  456.434  160.803  295.631      285.162 1565.636  398.383 1167.254       10.154 1499.648    0.000 1499.648
842.00  2852.672  642.071  282.068  360.002      218.062 1661.391  367.899 1293.492       20.308 2036.088   60.319 1975.770
843.00  2727.940  549.345  277.157  272.188      260.125 1559.999  366.426 1193.573        0.000 2106.553   60.218 2046.335
844.00  2768.782  615.077  284.967  330.110      302.247 1620.279  394.572 1225.707        0.000 2222.174  150.796 2071.378
845.00  2778.747  498.722  238.176  260.545      285.798 1554.888  298.639 1256.249        0.000 2038.590  110.584 1928.006
846.00  2612.097  568.093  284.011  284.082      224.675 1622.477  364.307 1258.170        0.000 2254.949   90.378 2164.572
847.00  2568.848  554.543  233.038  321.505      220.316 1533.697  284.280 1249.418        0.000 2055.686   70.372 1985.315
848.00  2572.457  549.843  217.338  332.505      246.953 1486.023  267.380 1218.642        0.000 1904.891   70.372 1834.519
849.00  2598.757  617.722  232.871  384.851      176.605 1583.956  327.251 1256.705        0.000 1993.667   90.478 1903.189
850.00  2620.002  553.699  185.741  367.958      272.355 1517.632  330.232 1187.400        0.000 2077.000  120.637 1956.363
851.00  2681.513  647.367  194.146  453.221      271.593 1573.483  281.787 1291.696        0.000 2117.920   80.627 2037.293
852.00  2719.780  444.655  109.296  335.359      259.999 1449.109  299.714 1149.395        0.000 1963.604  150.796 1812.808
853.00  2671.853  526.505  128.494  398.010      240.805 1605.164  278.621 1326.542        0.000 2209.094   70.372 2138.722
854.00  2603.331  560.153  240.687  319.466      278.199 1299.077  232.511 1066.566       10.053 1850.617  119.434 1731.184
855.00  2887.014  563.847  237.995  325.852      328.225 1598.799  334.120 1264.679        0.000 2015.669  130.690 1884.979
856.00  2810.846  534.817  193.062  341.756      188.887 1400.034  241.525 1158.509        0.000 1894.736   70.372 1824.364
857.00  2778.730  528.731  224.087  304.644      280.111 1483.655  273.950 1209.705       10.154 1870.913  110.584 1760.329
858.00  2750.195  474.038  191.497  282.541      196.066 1356.910  238.951 1117.959        0.000 1923.596   60.320 1863.276
859.00  2692.255  573.547  226.428  347.119      273.138 1462.110  243.968 1218.142        0.000 1597.975    0.000 1597.975
860.00  2656.528  591.763  288.671  303.093      270.083 1367.620  346.930 1020.690        0.000 1840.651  130.590 1710.061
861.00  2865.934  468.116  198.454  269.662      328.090 1407.548  334.820 1072.729        0.000 2068.650   90.478 1978.172
862.00  2847.786  538.048  253.076  284.972      315.634 1477.680  381.120 1096.560       10.053 2316.667   80.425 2236.242
863.00  2891.268  481.762  185.712  296.050      234.323 1427.579  418.273 1009.306        0.000 1854.022  119.935 1734.087
864.00  2854.215  472.920  214.015  258.905      296.400 1545.909  400.788 1145.121        0.000 1980.592  180.956 1799.636
865.00  2907.526  541.664  153.973  387.692      263.119 1475.148  333.664 1141.484        9.953 2138.939   70.372 2068.567
866.00  2909.713  481.042  175.819  305.223      307.637 1472.653  302.844 1169.809        0.000 2197.052    9.953 2187.099
867.00  2838.463  527.385  205.708  321.677      255.286 1515.544  368.804 1146.740        0.000 2015.064   80.425 1934.639
868.00  2795.174  530.446  153.486  376.960      300.078 1467.477  323.973 1143.504        0.000 1374.677   90.077 1284.601
869.00  2844.090  503.498  156.517  346.981      271.797 1614.775  320.686 1294.088        0.000 2042.417  180.454 1861.962
870.00  3011.955  516.776  206.978  309.798      421.195 1427.158  312.496 1114.662        0.000 1651.149   99.528 1551.621
871.00  2959.525  435.171   90.762  344.409      311.748 1524.957  255.031 1269.926        0.000 2030.363   49.764 1980.599
872.00  2801.353  458.623  146.164  312.460      431.442 1362.704  285.293 1077.411       10.154 1904.398   60.119 1844.279
873.00  2877.719  426.707   96.847  329.860      437.069 1487.349  361.128 1126.222        0.000 1559.869    0.000 1559.869
874.00  2785.075  495.262  151.169  344.093      304.927 1519.171  304.526 1214.645        0.000 1378.413    0.000 1378.413
875.00  2671.406  631.737  216.880  414.857      355.445 1433.203  352.245 1080.958        0.000 1432.792   20.106 1412.686
876.00  2843.806  490.097  133.460  356.637      325.966 1540.943  364.138 1176.805       10.154 2106.663  140.142 1966.521
877.00  2803.802  372.237   77.059  295.178      285.499 1442.945  362.286 1080.658       20.308 1641.807   40.012 1601.795
878.00  2783.931  536.160  213.242  322.918      331.121 1584.476  502.128 1082.348        0.000 2156.427  241.274 1915.152
879.00  2813.406  480.183  164.286  315.897      434.605 1522.898  412.721 1110.178       20.106 2018.587  160.850 1857.738
880.00  2746.729  492.619  137.711  354.908      344.178 1446.481  291.679 1154.801       71.077 1944.709   80.425 1864.284
881.00  2667.313  515.823   98.074  417.749      276.040 1365.026  226.007 1139.019       60.923 1812.506   70.372 1742.135
882.00  2713.154  454.328   94.661  359.667      411.219 1305.182  189.084 1116.099       91.385 1734.587   40.212 1694.374
883.00  2800.300  388.898   69.258  319.641      404.055 1248.868  242.573 1006.295       50.769 1869.106   10.053 1859.053
884.00  2750.219  493.743  185.608  308.135      338.888 1434.000  257.534 1176.466       30.462 1897.763   19.906 1877.858
885.00  2853.318  516.845  116.604  400.240      375.957 1389.649  207.333 1182.315       20.308 1636.162   20.106 1616.056
886.00  2844.182  462.780   24.874  437.906      253.383 1363.214  211.399 1151.815        0.000 1611.740   60.319 1551.421
887.00  2852.516  429.450   68.718  360.732      328.609 1343.410  352.823  990.587        0.000 1511.003  150.094 1360.909
888.00  2909.928  479.535  121.899  357.636      324.819 1529.306  340.134 1189.172        0.000 1981.706   60.319 1921.387
889.00  3021.586  458.455  101.739  356.716      320.785 1533.401  267.197 1266.204        0.000 1964.699   60.319 1904.380
890.00  2858.836  560.142  113.236  446.906      280.183 1455.438  212.089 1243.349        0.000 1818.439   70.372 1748.067
891.00  2880.137  551.728  132.877  418.851      312.743 1499.620  278.295 1221.325        0.000 1768.071  119.635 1648.436
892.00  2689.380  644.029  153.729  490.300      216.974 1459.802  297.395 1162.406        0.000 1889.617   49.764 1839.853
893.00  3028.619  371.020  101.338  269.683      228.955 1588.379  345.595 1242.784        0.000 1948.125   90.077 1858.048
894.00  2802.685  474.006  154.267  319.739      228.044 1516.951  267.302 1249.649        0.000 1639.390    9.953 1629.437
895.00  2841.972  545.725  122.863  422.862      224.945 1468.306  309.543 1158.763        0.000 1736.510  110.083 1626.428
896.00  2966.755  402.421  111.974  290.447      248.907 1598.542  305.515 1293.027        9.953 1471.794   10.053 1461.741
897.00  2794.787  615.271  247.588  367.683      253.815 1498.177  285.928 1212.249        0.000 1481.947   40.212 1441.735
898.00  2785.191  577.155  211.360  365.795      213.301 1535.575  266.829 1268.746        0.000 1495.009    0.000 1495.009
899.00  2898.044  544.518  152.057  392.461      174.833 1444.490  256.971 1187.519        0.000 1421.129   30.159 1390.970
900.00  2770.104  556.843  131.481  425.362      243.003 1434.770  293.247 1141.523        0.000 1712.577   30.462 1682.115
901.00  2800.058  494.636  174.421  320.215      253.815 1527.934  338.860 1189.074        0.000 1893.033   69.870 1823.163
902.00  2919.690  523.734  147.315  376.419      206.778 1510.302  291.138 1219.164        0.000 1584.196   90.179 1494.018
903.00  2825.254  671.963  171.378  500.585      218.671 1619.420  306.304 1313.116        0.000 1635.160   50.467 1584.693
904.00  2679.287  696.235  191.970  504.264      215.122 1617.664  356.926 1260.738        0.000 1735.188   50.065 1685.123
905.00  2600.076  648.946  175.943  473.003      197.179 1534.290  294.726 1239.565        0.000 1301.396    0.000 1301.396
906.00  2637.353  653.793  173.747  480.047      167.781 1341.334  282.951 1058.384        0.000  939.178    0.000  939.178
907.00  2612.986  704.395  161.221  543.174      175.348 1375.185  307.166 1068.019       30.059 1072.680    0.000 1072.680
908.00  2633.912  731.906  183.137  548.768      317.326 1518.961  300.891 1218.070       20.207 1646.513    0.000 1646.513
909.00  2558.427  749.917  173.696  576.221      219.192 1438.740  367.825 1070.915        0.000 1550.816    0.000 1550.816
910.00  2644.677  673.926  131.463  542.463      250.230 1592.817  397.817 1195.001        0.000 2174.120  110.886 2063.234
911.00  2665.119  749.113  188.061  561.052      214.090 1401.307  301.105 1100.202        0.000 1781.546  100.531 1681.015
912.00  2468.878  791.377  318.584  472.793      257.321 1354.181  218.789 1135.392        0.000 1069.171    0.000 1069.171
913.00  2642.047  685.911  200.645  485.267      265.872 1350.892  229.596 1121.296       10.154 1634.762   80.425 1554.337
914.00  2806.180  534.949  109.729  425.220      279.362 1379.157  209.536 1169.621        0.000 1230.120    0.000 1230.120
915.00  2896.228  446.257  132.019  314.238      362.759 1294.765  165.352 1129.413       30.159 1029.458    0.000 1029.458
916.00  2786.709  582.012  144.811  437.201      334.137 1275.000  193.760 1081.240        0.000 1260.984    0.000 1260.984
917.00  2945.129  437.954  109.185  328.770      387.187 1445.129  324.357 1120.772        0.000 1197.950    0.000 1197.950
918.00  2759.784  576.835  169.654  407.181      407.648 1387.685  212.778 1174.907        0.000 1217.557    0.000 1217.557
919.00  2724.786  660.434  267.152  393.282      278.855 1377.545  236.554 1140.990        0.000 1159.347    0.000 1159.347
920.00  2813.431  630.781  296.915  333.866      251.706 1362.037  273.774 1088.263        0.000  939.884    0.000  939.884
921.00  2634.212  694.441  268.438  426.002      238.895 1338.046  227.775 1110.271        0.000 1179.654    0.000 1179.654
922.00  2661.897  593.366  173.885  419.481      264.012 1312.585  151.868 1160.717        0.000 1141.951    0.000 1141.951
923.00  2712.440  603.069  207.546  395.522      224.675 1397.836  208.243 1189.593        0.000 1141.447    0.000 1141.447
924.00  2630.366  593.935  227.528  366.406      283.650 1445.398  224.750 1220.648        0.000 1137.534    0.000 1137.534
925.00  2560.004  650.889  240.362  410.527      298.004 1317.137  178.589 1138.548        0.000 1328.042    0.000 1328.042
926.00  2665.057  682.918  237.415  445.503      255.420 1439.580  318.964 1120.615        0.000 1169.100    0.000 1169.100
927.00  2743.227  597.977  171.310  426.667      227.226 1315.793  227.740 1088.054        0.000 1331.858    0.000 1331.858
928.00  2685.826  676.761  216.351  460.410      269.589 1365.455  276.064 1089.391        0.000 1399.519    0.000 1399.519
929.00  2614.358  676.637  202.998  473.639      267.564 1416.416  265.169 1151.247        0.000 1253.336    0.000 1253.336
930.00  2585.227  673.372  182.107  491.264      162.502 1472.549  215.323 1257.226        0.000 1260.877    0.000 1260.877
931.00  2498.312  607.487  138.408  469.079      241.851 1361.743  184.068 1177.675        0.000 1269.229    0.000 1269.229
932.00  2751.466  541.728  148.076  393.651      189.754 1420.430  293.936 1126.494        0.000 1518.953    0.000 1518.953
933.00  2709.271  625.902  194.689  431.213      306.168 1457.058  306.976 1150.082        0.000 1632.047  100.531 1531.516
934.00  2506.134  684.759  230.131  454.627      324.663 1272.715  285.623  987.092        0.000  910.824    0.000  910.824
935.00  2546.471  786.439  165.581  620.859      241.242 1539.848  332.958 1206.890        0.000 1631.140  130.690 1500.450
936.00  2744.065  716.707  172.827  543.880      270.584 1644.171  396.897 1247.273        0.000 1842.962  120.637 1722.325
937.00  2688.263  736.229  196.734  539.495      297.617 1619.181  416.531 1202.650        0.000 1121.842    0.000 1121.842
938.00  2726.557  637.762  182.328  455.434      434.302 1475.821  402.829 1072.992        0.000 1203.772    0.000 1203.772
939.00  2638.463  685.056  177.023  508.034      319.298 1477.984  339.273 1138.711        0.000 1379.714    0.000 1379.714
940.00  2634.924  784.357  233.410  550.947      311.883 1594.017  451.408 1142.610       29.858 1239.768    0.000 1239.768
941.00  2759.845  719.037  217.139  501.898      307.553 1517.190  459.800 1057.390        0.000 1191.916    0.000 1191.916
942.00  2629.193  699.446  220.364  479.082      253.822 1632.639  467.978 1164.661        0.000 1310.445    0.000 1310.445
943.00  2555.263  762.696  218.796  543.900      136.141 1591.813  407.202 1184.611        0.000 1281.387    0.000 1281.387
944.00  2730.030  760.337  185.304  575.033      150.368 1518.399  411.994 1106.405        0.000 1230.619    0.000 1230.619
945.00  2656.862  721.763  189.596  532.167      363.582 1576.874  450.128 1126.747        0.000 1329.245    0.000 1329.245
946.00  2581.827  730.321  229.438  500.883      277.086 1489.144  403.434 1085.710        0.000 1441.541    0.000 1441.541
947.00  2657.787  697.437  197.954  499.482      307.679 1468.787  405.854 1062.933        0.000 1409.974    9.953 1400.021
948.00  2674.635  620.285  220.435  399.850      409.893 1502.303  403.437 1098.866        0.000 1640.397   40.212 1600.184
949.00  2581.835  733.668  285.588  448.080      349.619 1486.957  461.426 1025.531        0.000 1468.886    0.000 1468.886
950.00  2652.038  677.068  224.244  452.824      397.644 1542.542  377.115 1165.427        0.000 1332.458    0.000 1332.458
951.00  2525.299  678.182  224.001  454.181      463.887 1386.512  278.490 1108.023        0.000 1561.175    0.000 1561.175
952.00  2455.024  709.454  216.025  493.428      324.109 1396.667  306.463 1090.204        0.000 1259.273    0.000 1259.273
953.00  2665.244  716.482  203.623  512.859      322.437 1465.246  262.191 1203.055        0.000 1108.482    0.000 1108.482
954.00  2636.436  708.641  249.385  459.256      371.882 1233.685  256.615  977.070        0.000 1079.021    0.000 1079.021
955.00  2624.152  720.590  232.411  488.179      369.635 1307.710  254.945 1052.765        0.000 1000.703    0.000 1000.703
956.00  2849.401  782.401  224.268  558.133      372.307 1552.634  312.101 1240.533        0.000 1308.436    0.000 1308.436
957.00  2649.359  745.215  240.509  504.706      243.881 1517.077  266.052 1251.025        0.000 1210.013    0.000 1210.013
958.00  2693.106  745.813  263.393  482.419      475.719 1439.256  296.566 1142.690        0.000 1421.836    0.000 1421.836
959.00  2640.602  617.620  129.798  487.822      433.448 1337.747  224.853 1112.894        0.000 1932.235   40.113 1892.122
960.00  2585.336  704.217  140.591  563.626      406.085 1484.387  301.445 1182.942        0.000 2244.592   70.372 2174.220
961.00  2574.291  728.205  168.459  559.746      305.733 1455.020  288.994 1166.026        0.000 1380.815    0.000 1380.815
962.00  2590.109  791.510  191.884  599.626      362.073 1452.442  340.705 1111.737        0.000 1138.737    0.000 1138.737
963.00  2623.695  784.972  145.819  639.154      435.292 1606.375  295.760 1310.615        0.000 2222.483   69.670 2152.813
964.00  2413.868  821.625  191.502  630.123      254.647 1447.966  311.730 1136.236        0.000 1241.977    0.000 1241.977
965.00  2568.820  689.801  177.537  512.264      183.006 1519.642  298.355 1221.288        0.000 2040.222   69.670 1970.553
966.00  2470.381  730.100  197.739  532.361      259.056 1519.488  312.681 1206.806        0.000 2080.826  130.690 1950.136
967.00  2531.145  709.830  176.162  533.668      270.858 1410.435  308.687 1101.748        9.953 1279.682    0.000 1279.682
968.00  2426.081  831.475  220.565  610.910      143.623 1629.202  301.875 1327.327        0.000 2064.033  170.903 1893.131
969.00  2571.511  709.370  199.268  510.102      278.037 1468.344  295.656 1172.687        0.000 1824.361  100.531 1723.830
970.00  2642.003  744.982  203.111  541.871      465.324 1403.411  290.563 1112.848        0.000 1320.396    0.000 1320.396
971.00  2574.002  825.754  304.020  521.734      186.943 1545.620  285.416 1260.204        0.000 1952.151  129.387 1822.764
972.00  2587.939  748.241  258.204  490.038      365.953 1434.814  244.960 1189.855        0.000 2165.579   79.824 2085.755
973.00  2509.760  731.846  246.032  485.814      266.358 1402.378  291.038 1111.340        0.000 2045.037  100.531 1944.506
974.00  2652.563  702.114  190.781  511.333      232.848 1412.149  360.113 1052.036        0.000 1713.978  130.490 1583.488
975.00  2517.738  813.099  173.618  639.480      215.734 1575.338  312.095 1263.244        0.000 2119.930  130.490 1989.440
976.00  2575.579  800.604  168.852  631.752      265.752 1430.327  306.047 1124.281        0.000 1873.032   60.119 1812.914
977.00  2572.324  798.957  178.767  620.190      242.757 1345.226  318.677 1026.548        0.000 1562.478  129.387 1433.091
978.00  2833.725  550.361  156.995  393.366      494.782 1437.663  426.146 1011.517        0.000 2186.387  150.095 2036.292
979.00  2795.406  638.020  164.155  473.864      340.793 1448.355  370.863 1077.492        0.000 2041.926  248.820 1793.105
980.00  2734.307  692.889  213.442  479.448      329.989 1502.386  358.916 1143.471        0.000 2045.346  190.510 1854.836
981.00  2688.980  676.948  209.846  467.102      387.394 1453.802  289.145 1164.657        0.000 1901.685   79.623 1822.062
982.00  2822.434  589.002  193.717  395.285      280.531 1572.911  336.594 1236.318        0.000 1856.429  110.183 1746.246
983.00  2649.989  829.918  200.016  629.902      352.469 1481.260  348.402 1132.858        0.000 1885.580   50.165 1835.415
984.00  2779.270  768.287  255.762  512.525      271.507 1488.753  379.270 1109.483        0.000 1738.005   80.425 1657.580
985.00  2659.687  761.977  271.320  490.657      267.526 1413.997  358.650 1055.347        0.000 1713.777  140.242 1573.535
986.00  2616.550  788.509  254.945  533.564      297.093 1466.675  459.523 1007.152        0.000 1991.957  120.035 1871.922
987.00  2746.460  805.814  237.223  568.591      389.729 1483.304  428.946 1054.358        0.000 1826.974  150.696 1676.278
988.00  2678.881  778.688  254.098  524.589      232.936 1491.516  502.995  988.521        0.000 1946.708  211.115 1735.593
989.00  2675.155  778.918  230.249  548.669      318.486 1409.851  457.694  952.157        0.000 1888.296  201.062 1687.234
990.00  2712.970  634.016  218.577  415.439      257.706 1499.884  382.386 1117.499        0.000 1782.443  231.021 1551.422
991.00  2715.348  740.635  297.015  443.619      251.739 1515.295  423.403 1091.891        0.000 1815.214  291.540 1523.674
992.00  2869.238  669.129  210.611  458.518      281.007 1442.238  427.314 1014.924        0.000 1889.307  180.356 1708.951
993.00  2669.344  701.482  219.262  482.220      285.973 1491.252  396.128 1095.124        0.000 1905.690  160.448 1745.241
994.00  2722.734  660.022  197.346  462.676      211.790 1411.249  350.222 1061.026        0.000 1723.332   60.219 1663.114
995.00  2623.844  610.503  159.649  450.854       86.725 1570.758  299.207 1271.552        0.000 1855.728   70.071 1785.657
996.00  2760.553  647.356  205.110  442.246      181.578 1663.578  360.648 1302.930        0.000 2146.869   50.165 2096.704
997.00  2734.213  725.329  222.084  503.245      197.790 1658.200  397.867 1260.333        0.000 2122.147   89.575 2032.572
998.00  2591.290  767.056  286.574  480.481      214.695 1573.140  348.179 1224.961        0.000 1946.402  150.796 1795.606
999.00  2604.144  787.087  277.371  509.717      201.417 1542.265  405.115 1137.150        0.000 1925.293   90.478 1834.815
1000.00  2605.686  851.524  333.820  517.705      316.242 1452.909  388.562 1064.348        0.000 1511.102  100.230 1410.872
1001.00  2632.240  809.044  295.771  513.273      302.551 1456.330  477.493  978.836        0.000 1817.326  130.690 1686.636
1002.00  2625.946  765.193  298.439  466.754      271.283 1455.857  357.048 1098.809        0.000 1943.999  110.283 1833.716
1003.00  2657.958  784.941  287.736  497.206      395.354 1618.313  476.150 1142.163        0.000 2238.759  150.796 2087.962
1004.00  2658.709  789.247  241.161  548.086      230.001 1633.052  412.506 1220.545        0.000 1420.730    0.000 1420.730
1005.00  2801.466  761.791  334.216  427.574      328.824 1542.798  484.330 1058.468        0.000 1485.063    0.000 1485.063
1006.00  2629.100  740.653  305.436  435.217      233.111 1604.254  434.752 1169.502        0.000 1791.399   39.811 1751.587
1007.00  2670.252  782.378  309.581  472.797      288.224 1460.184  450.481 1009.703        0.000 2027.236  179.752 1847.484
1008.00  2638.880  874.532  357.833  516.699      215.644 1674.209  546.532 1127.677        0.000 1231.924    0.000 1231.924
1009.00  2761.568  745.779  338.503  407.275      335.438 1547.725  612.416  935.309        0.000 1590.527  120.336 1470.190
1010.00  2752.315  724.383  331.819  392.563      252.344 1487.496  530.330  957.166        0.000 2043.222  200.460 1842.761
1011.00  2740.083  730.422  254.618  475.804      537.778 1535.515  490.666 1044.849       50.467 2195.425  160.850 2034.576
1012.00  2807.862  715.449  238.771  476.678      557.478 1637.633  484.828 1152.806        0.000 1986.324   20.106 1966.217
1013.00  2664.914  773.833  317.613  456.220      478.107 1606.896  463.560 1143.336        9.953 1655.471    0.000 1655.471
1014.00  2843.813  740.302  266.957  473.345      516.418 1510.929  289.818 1221.111      109.581 1784.446   60.319 1724.128
1015.00  2662.968  748.933  288.377  460.556      352.814 1562.842  398.060 1164.783       10.053 1381.518    0.000 1381.518
1016.00  2783.544  664.624  286.722  377.901      376.376 1420.129  445.706  974.423       70.674 1190.405    0.000 1190.405
1017.00  2669.585  700.210  318.012  382.198      351.232 1471.058  517.166  953.892        9.953 1159.345    0.000 1159.345
1018.00  2656.207  778.924  366.740  412.184      357.007 1643.439  506.669 1136.770       20.106 1180.555    0.000 1180.555
1019.00  2851.810  643.592  280.805  362.787      304.530 1485.170  460.942 1024.228        0.000 1300.291    9.953 1290.338
1020.00  2862.678  524.416  213.271  311.145      365.351 1441.629  418.302 1023.327       30.159 1240.773    0.000 1240.773
1021.00  2631.873  630.527  226.994  403.532      321.614 1370.541  410.759  959.782        0.000 1326.035    0.000 1326.035
1022.00  2927.336  591.789  151.206  440.583      458.293 1448.240  448.577  999.663       10.053 1834.009  200.261 1633.749
1023.00  2776.666  681.830  236.235  445.595      353.685 1452.728  453.882  998.846        0.000 1400.017    0.000 1400.017
1024.00  2959.215  601.996  214.598  387.397      327.667 1581.358  529.795 1051.563        0.000 1309.845    0.000 1309.845
1025.00  2920.049  519.592  144.967  374.625      342.701 1520.735  541.463  979.271        0.000 1370.059    0.000 1370.059
1026.00  2930.911  445.577  143.300  302.276      344.988 1538.168  374.893 1163.275        0.000 1703.724   40.212 1663.511
1027.00  2898.742  639.564  295.687  343.878      442.471 1641.340  451.864 1189.476        0.000 1511.005    0.000 1511.005
1028.00  2971.688  552.552  215.347  337.205      384.932 1596.042  422.040 1174.002       10.053 1189.202    0.000 1189.202
1029.00  2829.563  573.248  228.780  344.468      303.054 1464.642  333.577 1131.066        0.000 1722.026   40.212 1681.813
1030.00  2833.272  557.339  223.646  333.693      291.681 1496.631  361.423 1135.208        0.000 1220.465    0.000 1220.465
1031.00  2906.326  546.887  203.258  343.629      316.456 1414.005  393.396 1020.609        0.000 1208.909    0.000 1208.909
1032.00  2731.471  650.082  309.312  340.771      313.692 1560.252  440.564 1119.688        0.000 1211.317    0.000 1211.317
1033.00  2747.926  621.136  344.466  276.669      368.592 1574.620  482.155 1092.465       10.154 1318.794    0.000 1318.794
1034.00  2692.574  584.977  284.551  300.426      402.834 1504.521  426.252 1078.269        0.000 1213.523    0.000 1213.523
1035.00  2615.589  570.770  288.944  281.825      318.657 1355.497  331.315 1024.182       10.053 1172.305    0.000 1172.305
1036.00  2613.130  656.891  329.406  327.485      337.939 1397.969  376.021 1021.949        0.000 1189.706    0.000 1189.706
1037.00  2555.671  685.742  344.097  341.645      283.955 1482.907  355.831 1127.077        0.000 1361.211    0.000 1361.211
1038.00  2603.533  695.991  346.752  349.239      327.524 1423.131  337.933 1085.198       10.053 1209.109    0.000 1209.109
1039.00  2579.097  710.826  321.998  388.828      319.098 1498.560  275.549 1223.011        0.000 1259.776    0.000 1259.776
1040.00  2678.344  705.078  328.034  377.044      318.800 1485.115  323.533 1161.582       40.012 1508.900    0.000 1508.900
1041.00  2847.471  689.192  397.152  292.041      346.938 1548.933  324.491 1224.442        0.000 1723.731    0.000 1723.731
1042.00  2510.582  698.534  339.489  359.045      300.514 1388.358  305.161 1083.198        0.000 1290.541    0.000 1290.541
1043.00  2628.457  676.812  305.423  371.389      260.007 1488.483  385.447 1103.036        0.000 2081.929  190.909 1891.021
1044.00  2635.377  657.465  266.795  390.669      380.868 1379.856  399.237  980.620       10.053 1941.484  220.867 1720.617
1045.00  2680.000  577.661  296.229  281.432      370.628 1474.822  362.700 1112.122        0.000 2004.714  170.903 1833.812
1046.00  2759.315  574.156  268.812  305.344      460.641 1467.424  428.367 1039.057        0.000 2153.603  170.903 1982.700
1047.00  2555.341  650.225  290.304  359.921      407.851 1473.142  445.320 1027.822        0.000 2173.714  200.861 1972.852
1048.00  2716.191  595.808  283.033  312.775      393.971 1544.931  416.487 1128.444        0.000 2260.483  170.903 2089.581
1049.00  2783.977  597.563  293.493  304.070      335.397 1358.928  391.668  967.261        0.000 1871.015  170.903 1700.113
1050.00  2790.786  553.331  257.093  296.238      452.174 1451.860  435.419 1016.441       20.308 2287.110  180.956 2106.155
