# Supplementary material for: N-Glycans modulate tilting of HIV-1 envelope glycoprotein
Source: Nat Commun. 2026 Apr 15;17:5206. doi: 10.1038/s41467-026-71874-2 (PMC13254402; doi:10.1038/s41467-026-71874-2)
Supplement: Supplementary file 8 — Source Data [file 41467_2026_71874_MOESM8_ESM.zip › source_data/1_Main_Text_Figures/4_Figure_5/3_Raw_data/GP120_GP41_INTERFACE/GP120_GP41_INTERFACE.C.4.txt]

#ASA ANALYSIS
#SIM_TIME  ASA1.4 TotOccl1.4 ShldMem1.4 ShldGly1.4   ASA7.2 TotOccl7.2 ShldMem7.2 ShldGly7.2   ASA18.6 TotOccl18.6 ShldMem18.6 ShldGly18.6

  0.00  3569.516  214.640    0.000  214.640      772.411 1459.524    0.000 1459.524       69.670 2311.734  140.041 2171.693
  1.00  3431.396  353.345    0.000  353.345     1090.072  886.323    0.000  886.323      410.172 1586.215    0.000 1586.215
  2.00  3463.030  237.993    0.000  237.993     1143.863  792.244    0.000  792.244      608.425 1068.669    0.000 1068.669
  3.00  3597.623  267.820    0.000  267.820      841.184 1357.501    0.000 1357.501      409.068 1959.284    0.000 1959.284
  4.00  3655.153  203.023    0.000  203.023      979.163  904.128    0.000  904.128      548.409 1612.745    0.000 1612.745
  5.00  3704.199  202.363    0.000  202.363     1159.370  933.384    0.000  933.384      860.557 1525.270    0.000 1525.270
  6.00  3413.602  257.149    0.000  257.149     1117.958  898.644    0.000  898.644      458.432 1521.770    0.000 1521.770
  7.00  3461.355  186.174    0.000  186.174      995.957 1119.422    0.000 1119.422      627.429 1748.369    0.000 1748.369
  8.00  3661.670  142.521    0.000  142.521     1124.363  982.040    0.000  982.040      808.188 1567.113    0.000 1567.113
  9.00  3585.585  135.984    0.000  135.984     1100.300  854.593    0.000  854.593     1135.208 1392.478    0.000 1392.478
 10.00  3514.251  158.759    0.000  158.759     1009.345 1040.598    0.000 1040.598      681.806 1885.488    0.000 1885.488
 11.00  3547.427  154.626    0.000  154.626      818.559 1103.401    0.000 1103.401      170.602 2214.428    0.000 2214.428
 12.00  3433.670  128.583    0.000  128.583      860.259 1195.995    0.000 1195.995      338.697 2358.508    0.000 2358.508
 13.00  3389.829  188.800    0.000  188.800      786.404 1105.987    0.000 1105.987      408.065 1704.127    0.000 1704.127
 14.00  3495.881  107.679    0.000  107.679      695.424 1506.306    0.000 1506.306      291.540 2476.015    0.000 2476.015
 15.00  3562.922   86.780    0.000   86.780     1206.169  852.374    0.000  852.374      488.390 1931.423    0.000 1931.423
 16.00  3505.466  106.052    0.000  106.052     1058.364  946.482    0.000  946.482      448.178 1785.244    0.000 1785.244
 17.00  3504.279  200.292    0.000  200.292      901.296 1085.138    0.000 1085.138      540.862 2026.633    0.000 2026.633
 18.00  3364.079  180.412    0.000  180.412      955.016 1040.013    0.000 1040.013      480.545 1978.192    0.000 1978.192
 19.00  3464.396  193.888    0.000  193.888      842.773 1214.222    0.000 1214.222      599.475 2053.874    0.000 2053.874
 20.00  3373.102  151.927    0.000  151.927      701.742 1131.805    0.000 1131.805      290.637 1804.850    0.000 1804.850
 21.00  3440.008  139.353    0.000  139.353      851.756  894.886    0.000  894.886      381.215 1559.866    0.000 1559.866
 22.00  3353.273  154.821    0.000  154.821      991.483  803.313    0.000  803.313      370.962 1690.154    0.000 1690.154
 23.00  3337.005  171.734    0.000  171.734      952.143  790.522    0.000  790.522      512.207 1649.139    0.000 1649.139
 24.00  3310.796  163.221    0.000  163.221      753.272 1122.717    0.000 1122.717      269.729 1581.377    0.000 1581.377
 25.00  3340.532  154.296    0.000  154.296      816.804 1168.752    0.000 1168.752      559.363 1867.103    0.000 1867.103
 26.00  3355.306  127.670    0.000  127.670      712.251 1281.001    0.000 1281.001      300.590 1929.528    0.000 1929.528
 27.00  3309.019  123.914    0.000  123.914      716.670  892.324    0.000  892.324      309.440 1400.420    0.000 1400.420
 28.00  3376.189  167.995    0.000  167.995      814.633 1138.540    0.000 1138.540      408.065 1952.745    0.000 1952.745
 29.00  3280.614  193.818    0.000  193.818      736.918 1020.883    0.000 1020.883      529.304 1524.265    0.000 1524.265
 30.00  3243.773  145.028    0.000  145.028      812.620  984.164    0.000  984.164      802.945 1170.908    0.000 1170.908
 31.00  3258.263  149.021    0.000  149.021      732.790 1276.950    0.000 1276.950      321.097 2124.954    0.000 2124.954
 32.00  3275.170  189.059    0.000  189.059      833.252 1113.814    0.000 1113.814      349.051 1934.942    0.000 1934.942
 33.00  3221.481  186.114    0.000  186.114      813.775 1095.172    0.000 1095.172      509.298 1730.174    0.000 1730.174
 34.00  3262.515  144.134    0.000  144.134      776.209  991.412    0.000  991.412      408.968 1436.297    0.000 1436.297
 35.00  3135.308  106.704    0.000  106.704      856.897  954.414    0.000  954.414      409.169 1423.137    0.000 1423.137
 36.00  3320.013  143.899    0.000  143.899      948.809  934.172    0.000  934.172      430.679 1703.417    0.000 1703.417
 37.00  3311.222  115.733    0.000  115.733     1001.748  986.312    0.000  986.312      688.449 1840.252    0.000 1840.252
 38.00  3234.213  114.856    0.000  114.856      953.620  878.562    0.000  878.562      639.989 1380.414    0.000 1380.414
 39.00  3338.935  160.185    0.000  160.185      927.357 1181.166    0.000 1181.166      468.384 2127.382    0.000 2127.382
 40.00  3403.152  119.592    0.000  119.592     1145.064  812.151    0.000  812.151      867.903 1466.984    0.000 1466.984
 41.00  3261.611  237.507    0.000  237.507      930.198 1076.874    0.000 1076.874      550.614 1762.336    0.000 1762.336
 42.00  3319.724  191.745    0.000  191.745     1065.775 1002.321    0.000 1002.321      749.370 1608.827    0.000 1608.827
 43.00  3455.957  216.492    0.000  216.492      910.306  990.628    0.000  990.628      489.092 1779.630    0.000 1779.630
 44.00  3297.750  268.493    0.000  268.493      978.796 1106.904    0.000 1106.904      418.018 2266.394   29.858 2236.535
 45.00  3275.158  335.627    0.000  335.627     1086.564 1052.831    0.000 1052.831      469.490 2262.882    0.000 2262.882
 46.00  3345.110  276.632    0.000  276.632     1149.668 1066.228    0.000 1066.228      609.829 2143.650    0.000 2143.650
 47.00  3505.651  175.220    0.000  175.220     1057.123  886.404    0.000  886.404      670.649 1458.740    0.000 1458.740
 48.00  3357.994  208.088    0.000  208.088     1117.789  977.234    0.000  977.234      779.431 2179.851    0.000 2179.851
 49.00  3150.831  259.404    0.000  259.404      976.342  896.173    0.000  896.173      851.505 1491.100    0.000 1491.100
 50.00  3310.871  208.188    0.000  208.188     1055.579  943.936    0.000  943.936      880.762 1855.722    0.000 1855.722
 51.00  3340.462  202.363    0.000  202.363      936.929  989.877    0.000  989.877      429.977 1810.797    0.000 1810.797
 52.00  3357.046  235.587    0.000  235.587      911.164 1114.005    0.000 1114.005      330.950 2071.774    0.000 2071.774
 53.00  3422.648  237.149    0.000  237.149     1237.504 1045.140    0.000 1045.140      602.586 2144.048    0.000 2144.048
 54.00  3522.053  266.780    0.000  266.780     1023.689 1285.468    0.000 1285.468      527.700 2765.664    0.000 2765.664
 55.00  3412.952  199.749    0.000  199.749     1016.296 1197.752    0.000 1197.752      652.047 2265.702    0.000 2265.702
 56.00  3332.322  236.362    0.000  236.362      946.140  975.950    0.000  975.950      630.036 1885.589    0.000 1885.589
 57.00  3382.357  189.944    0.000  189.944     1076.164 1061.504    0.000 1061.504      518.349 1918.171    0.000 1918.171
 58.00  3341.767  217.045    0.000  217.045      954.097  944.986    0.000  944.986      659.394 1506.782    0.000 1506.782
 59.00  3387.480  194.813    0.000  194.813      845.379 1007.100    0.000 1007.100      249.522 2062.833    0.000 2062.833
 60.00  3458.642  200.653    0.000  200.653      891.769 1097.547    0.000 1097.547      769.480 1551.724    0.000 1551.724
 61.00  3495.153  209.959    0.000  209.959      952.590 1085.633    0.000 1085.633      751.884 1751.784    0.000 1751.784
 62.00  3527.850  166.978    0.000  166.978     1031.811 1247.412    0.000 1247.412      992.048 1873.932    0.000 1873.932
 63.00  3415.112  230.506    0.000  230.506      892.677 1138.905    0.000 1138.905      708.154 1752.286    0.000 1752.286
 64.00  3202.498  318.647    0.000  318.647      867.543 1230.818    0.000 1230.818      712.672 1935.662    0.000 1935.662
 65.00  3247.182  280.561    0.000  280.561     1013.512 1073.898    0.000 1073.898      998.791 1934.255    0.000 1934.255
 66.00  3187.119  292.373    0.000  292.373      844.335  996.288    0.000  996.288      558.962 1625.615    0.000 1625.615
 67.00  3397.280  292.088    0.000  292.088      970.561 1130.291    0.000 1130.291      712.771 2260.882    0.000 2260.882
 68.00  3446.426  210.329    0.000  210.329      671.559 1092.792    0.000 1092.792      330.449 1533.623    0.000 1533.623
 69.00  3235.816  262.329    0.000  262.329      900.541 1235.605    0.000 1235.605      671.058 2263.096    0.000 2263.096
 70.00  3293.984  277.675    0.000  277.675      901.120 1114.247    0.000 1114.247      547.405 1909.729    0.000 1909.729
 71.00  3329.600  286.871    0.000  286.871      826.544  992.455    0.000  992.455      507.794 1631.253    0.000 1631.253
 72.00  3097.188  350.270    0.000  350.270      870.571 1061.278    0.000 1061.278      470.690 2221.170    0.000 2221.170
 73.00  3150.996  297.770    0.000  297.770      985.378  879.974    0.000  879.974      351.056 2045.035    0.000 2045.035
 74.00  3249.110  295.309    0.000  295.309      918.003  728.862    0.000  728.862      597.670 1523.068    0.000 1523.068
 75.00  3253.598  270.551    0.000  270.551      964.448  844.350    0.000  844.350      971.941 1280.387    0.000 1280.387
 76.00  3174.299  284.168    0.000  284.168      770.253 1190.658    0.000 1190.658      412.479 2112.998    0.000 2112.998
 77.00  3285.399  266.962    0.000  266.962      793.327 1098.134    0.000 1098.134      388.862 2006.541    0.000 2006.541
 78.00  3197.535  281.888    0.000  281.888     1023.989  996.951    0.000  996.951      782.037 1742.831    0.000 1742.831
 79.00  3195.617  329.537    0.000  329.537      917.736  951.123    0.000  951.123      660.899 1711.469    0.000 1711.469
 80.00  3218.016  311.562    0.000  311.562      865.831  780.698    0.000  780.698      598.174 1428.468    0.000 1428.468
 81.00  3208.450  300.882    0.000  300.882      990.855  763.756    0.000  763.756      727.960 1571.528    0.000 1571.528
 82.00  3138.958  304.781    0.000  304.781      827.897  882.039    0.000  882.039      261.382 2161.049    0.000 2161.049
 83.00  3177.515  236.081    0.000  236.081      898.598  891.255    0.000  891.255      633.345 1803.852    0.000 1803.852
 84.00  3032.921  295.380    0.000  295.380      996.775  730.071    0.000  730.071      538.557 1472.702    0.000 1472.702
 85.00  3140.224  292.679    0.000  292.679      887.348  810.266    0.000  810.266      610.232 1403.131    0.000 1403.131
 86.00  3105.400  308.685    0.000  308.685      878.798  849.655    0.000  849.655      620.288 1321.102    0.000 1321.102
 87.00  3149.635  308.021    0.000  308.021      948.888  957.816    0.000  957.816      461.239 1974.753    0.000 1974.753
 88.00  3189.303  236.336    0.000  236.336      993.051  674.267    0.000  674.267      619.081 1522.266    0.000 1522.266
 89.00  3196.235  295.830    0.000  295.830      904.548  820.221    0.000  820.221      729.966 1531.012    0.000 1531.012
 90.00  3071.935  280.256    0.000  280.256      800.685  814.940    0.000  814.940      760.826 1143.354    0.000 1143.354
 91.00  3152.346  279.437    0.000  279.437      920.478  782.481    0.000  782.481      976.279 1349.656    0.000 1349.656
 92.00  3127.717  341.962    0.000  341.962      841.837  895.353    0.000  895.353     1006.338 1103.044    0.000 1103.044
 93.00  3170.705  285.905    0.000  285.905      957.801  734.966    0.000  734.966      941.682 1402.433    0.000 1402.433
 94.00  3295.062  192.110    0.000  192.110      974.155  772.367    0.000  772.367      740.319 1511.415    0.000 1511.415
 95.00  3207.322  189.766    0.000  189.766      981.385  752.691    0.000  752.691      658.994 1650.348    0.000 1650.348
 96.00  3205.271  270.344    0.000  270.344     1011.362  668.950    0.000  668.950      751.880 1163.464    0.000 1163.464
 97.00  2857.635  305.378    0.000  305.378      934.191  594.418    0.000  594.418      880.561  822.758    0.000  822.758
 98.00  3005.541  281.399    0.000  281.399     1019.324  757.964    0.000  757.964      830.396 1472.507    0.000 1472.507
 99.00  3077.386  318.880    0.000  318.880      797.770  972.802    0.000  972.802      408.968 1790.593    0.000 1790.593
100.00  3015.455  297.220    0.000  297.220      771.775  986.019    0.000  986.019      230.521 1844.076    0.000 1844.076
101.00  2847.780  346.062    0.000  346.062      721.246 1012.908    0.000 1012.908      199.558 1791.694    0.000 1791.694
102.00  3080.631  228.929    0.000  228.929      854.309  873.349    0.000  873.349      411.275 1861.159    0.000 1861.159
103.00  3167.948  281.497    0.000  281.497      944.804  938.636    1.902  936.734      449.282 1879.761    0.000 1879.761
104.00  3150.694  269.680    0.000  269.680      845.661  923.202    0.000  923.202      491.098 1463.056    0.000 1463.056
105.00  2976.709  346.383    0.000  346.383      842.549 1005.524    0.000 1005.524      260.879 1771.686    0.000 1771.686
106.00  2993.912  370.463    0.000  370.463      772.252  896.569    0.000  896.569      461.040 1470.695    0.000 1470.695
107.00  3126.468  357.669    0.000  357.669      919.058 1006.292    0.000 1006.292      531.009 1944.099    0.000 1944.099
108.00  3068.046  318.173    0.000  318.173      926.582 1049.871    0.000 1049.871      520.956 1704.428    0.000 1704.428
109.00  3203.894  243.176    0.000  243.176      938.096  905.905    0.000  905.905      469.086 1663.011   50.165 1612.846
110.00  3205.689  295.567    0.000  295.567      950.458  995.525    0.000  995.525      380.313 2135.915    0.000 2135.915
111.00  3195.292  320.692    0.000  320.692      908.684  969.293    0.000  969.293      419.222 1521.060    0.000 1521.060
112.00  3141.116  347.157    0.000  347.157      846.176 1009.498    0.000 1009.498      410.071 1600.785    0.000 1600.785
113.00  2955.253  393.583    0.000  393.583      905.153  851.516    0.000  851.516      229.617 1644.409   99.729 1544.680
114.00  3112.672  367.974    0.000  367.974     1098.667  910.705    0.000  910.705      350.254 2110.891   79.623 2031.269
115.00  2976.480  518.967    0.000  518.967      892.277  928.645    0.000  928.645      630.036 1597.171    0.000 1597.171
116.00  3155.670  437.772    0.000  437.772     1021.449 1000.376    0.000 1000.376      611.434 1776.823   10.053 1766.770
117.00  3042.510  418.923    0.000  418.923      932.899 1016.341    0.000 1016.341      440.431 1888.915  159.646 1729.269
118.00  3206.248  393.472    0.000  393.472      877.038 1073.783    0.000 1073.783      361.811 1920.883  310.242 1610.641
119.00  3009.583  424.699    0.000  424.699      980.289  846.595    0.000  846.595      530.508 1693.572    0.000 1693.572
120.00  3083.648  383.630    0.000  383.630      927.980  879.541    0.000  879.541      360.811 1841.860  120.637 1721.223
121.00  3017.288  380.797    0.000  380.797      912.270  918.703    0.000  918.703      270.230 1922.784   70.372 1852.412
122.00  3043.350  531.781    0.000  531.781      952.802 1054.250    0.000 1054.250      609.829 1954.769   10.053 1944.716
123.00  3146.798  373.774    0.000  373.774      854.393 1166.355    0.000 1166.355      580.674 1916.362  170.502 1745.860
124.00  3322.827  268.544    0.000  268.544      922.282 1132.488    0.000 1132.488      620.986 1918.370    0.000 1918.370
125.00  3196.504  355.237    0.000  355.237      931.653 1035.353    0.000 1035.353      179.953 2271.840  200.561 2071.279
126.00  3316.888  423.694    0.000  423.694      888.128 1183.648    0.000 1183.648      747.866 1746.767   30.260 1716.507
127.00  3310.679  346.630    0.000  346.630      909.876 1321.249    0.000 1321.249      329.947 2038.811  140.443 1898.369
128.00  3325.926  205.499    0.000  205.499      881.548 1076.104    0.000 1076.104      479.139 1682.310    0.000 1682.310
129.00  3299.021  173.444    0.000  173.444     1162.090  973.186    0.000  973.186      702.213 1869.210  110.183 1759.028
130.00  3202.938  274.107    0.000  274.107     1002.196  995.221    0.000  995.221      640.992 1593.241  201.062 1392.179
131.00  3252.732  231.723    0.000  231.723     1078.262  938.685    0.000  938.685      370.862 2118.431   50.165 2068.266
132.00  3375.646  167.061    0.000  167.061     1059.851  837.124    0.000  837.124      672.154 1543.973  140.743 1403.230
133.00  3285.970  159.219    0.000  159.219     1191.282  770.189    0.000  770.189      671.853 1785.251   60.319 1724.932
134.00  3244.572  306.369    0.000  306.369      950.005 1058.746    0.000 1058.746      419.623 2204.595    0.000 2204.595
135.00  3431.578  191.577    0.000  191.577     1041.646 1208.460    0.000 1208.460      519.553 2047.958  159.947 1888.011
136.00  3272.248  150.585    0.000  150.585      993.685 1214.498    0.000 1214.498      430.980 2183.770    0.000 2183.770
137.00  3480.354  166.524    0.000  166.524     1115.162 1224.482    0.000 1224.482      450.685 2470.890  110.183 2360.707
138.00  3415.270  136.826    0.000  136.826     1090.441 1045.716    0.000 1045.716      551.818 2313.860    0.000 2313.860
139.00  3437.296  155.558    0.000  155.558     1175.838 1126.131    0.000 1126.131      829.995 1860.558    0.000 1860.558
140.00  3487.870  170.507    0.000  170.507     1086.498 1023.900    0.000 1023.900      462.041 2280.983   30.059 2250.924
141.00  3310.275  185.009    0.000  185.009      976.394 1159.556    0.000 1159.556      460.839 2422.628    0.000 2422.628
142.00  3353.598  180.324    0.000  180.324      909.081 1108.979    0.000 1108.979      291.540 2550.820   40.212 2510.608
143.00  3291.418  182.672    0.000  182.672      819.463 1156.337    0.000 1156.337      298.685 2263.785    0.000 2263.785
144.00  3249.944  253.035    0.000  253.035      901.768 1083.630    0.000 1083.630      500.348 1745.342    0.000 1745.342
145.00  3247.011  229.246    0.000  229.246      959.345  939.651    0.000  939.651      189.907 1717.587    0.000 1717.587
146.00  3198.375  349.696    0.000  349.696      811.383  944.854    0.000  944.854      218.962 1734.388    0.000 1734.388
147.00  3311.460  300.218    0.000  300.218      836.756 1126.047    0.000 1126.047      309.239 2030.856   59.917 1970.939
148.00  3281.822  162.552    0.000  162.552      848.348  963.318    0.000  963.318      351.359 1696.992    0.000 1696.992
149.00  3384.321  226.571    0.000  226.571      908.253 1102.997    0.000 1102.997      462.442 2035.482    0.000 2035.482
150.00  3383.940  185.051    0.000  185.051      896.979 1181.221    0.000 1181.221      360.508 2283.301    0.000 2283.301
151.00  3316.829  320.393    0.000  320.393      813.688 1286.740    0.000 1286.740      260.879 2297.659    0.000 2297.659
152.00  3253.807  253.112    0.000  253.112      748.438 1172.265    0.000 1172.265      331.152 1701.423    0.000 1701.423
153.00  3258.277  270.133    0.000  270.133      952.157 1284.272    0.000 1284.272      371.965 2179.934    0.000 2179.934
154.00  3389.755  277.364    0.000  277.364      914.039 1323.007    0.000 1323.007      582.177 2118.922    0.000 2118.922
155.00  3425.555  263.364    0.000  263.364      880.668 1454.435    0.000 1454.435      541.162 2204.578    0.000 2204.578
156.00  3377.059  232.505    0.000  232.505      849.923 1317.604    0.000 1317.604      421.127 2250.614    0.000 2250.614
157.00  3122.386  343.030    0.000  343.030      768.366 1166.104    0.000 1166.104      189.104 2384.729    0.000 2384.729
158.00  3295.493  388.560    0.000  388.560      777.187 1356.466    0.000 1356.466      361.911 2207.585    0.000 2207.585
159.00  3131.780  376.562    0.000  376.562      824.035 1160.926    0.000 1160.926      449.481 1756.800    0.000 1756.800
160.00  3189.459  347.378    0.000  347.378      819.800 1284.413    0.000 1284.413      621.186 2012.568    0.000 2012.568
161.00  3246.850  423.719    0.000  423.719      836.756 1237.478    1.902 1235.575      738.815 1656.680    0.000 1656.680
162.00  3284.315  306.898    0.000  306.898      851.275 1255.090    0.000 1255.090      659.694 1695.081    0.000 1695.081
163.00  3286.121  388.912    0.000  388.912      984.080 1178.314    0.000 1178.314      488.891 1825.263    0.000 1825.263
164.00  3200.425  370.710    0.000  370.710      759.005 1451.432    0.000 1451.432      358.301 1810.504    0.000 1810.504
165.00  3228.140  359.906    0.000  359.906      914.861 1408.079    0.000 1408.079      669.747 1935.147    0.000 1935.147
166.00  3306.639  354.142    0.000  354.142     1126.947 1075.641    0.000 1075.641      469.588 2151.410    0.000 2151.410
167.00  3329.081  252.755    0.000  252.755     1040.750 1375.584    0.000 1375.584      450.484 2595.041    0.000 2595.041
168.00  3552.524  174.190    0.000  174.190      800.980 1530.473    0.000 1530.473      558.461 2181.065    0.000 2181.065
169.00  3364.611  162.461    0.000  162.461      759.161 1365.577    0.000 1365.577      510.000 2155.723    0.000 2155.723
170.00  3416.806  275.135    0.000  275.135      718.214 1428.214    0.000 1428.214      419.823 2180.340   30.059 2150.281
171.00  3381.729  215.486    0.000  215.486      538.563 1456.301    0.000 1456.301      228.915 2082.545    0.000 2082.545
172.00  3455.699  314.862    0.000  314.862      515.910 1368.263    0.000 1368.263      179.251 2194.526    0.000 2194.526
173.00  3315.337  272.748    0.000  272.748      635.337 1294.286    0.000 1294.286      219.163 2115.799    0.000 2115.799
174.00  3127.366  344.733    0.000  344.733      519.385 1275.299    0.000 1275.299      169.499 1781.341    0.000 1781.341
175.00  3309.302  186.991    0.000  186.991      505.136 1301.346    0.000 1301.346      109.481 2019.203    0.000 2019.203
176.00  3336.159  311.295    0.000  311.295      776.850 1191.016    0.000 1191.016      248.820 1954.555  238.868 1715.687
177.00  3272.979  314.175    0.000  314.175      804.505  911.126    0.000  911.126      289.434 1235.442   30.159 1205.283
178.00  3176.667  304.385    0.000  304.385      664.007 1037.899    0.000 1037.899      340.000 1527.797    0.000 1527.797
179.00  3319.245  288.810    0.000  288.810      740.043 1079.522    0.000 1079.522      329.246 1738.006    0.000 1738.006
180.00  3188.658  384.597    0.000  384.597      600.594 1300.194    0.000 1300.194      110.083 1710.774   70.372 1640.403
181.00  3308.012  326.345    0.000  326.345      835.044 1074.886    0.000 1074.886      258.974 1872.926    0.000 1872.926
182.00  3218.802  322.360    0.000  322.360      946.822  916.231    0.000  916.231      189.404 1980.387   59.717 1920.670
183.00  3247.134  352.865    0.000  352.865      848.571  875.033    0.000  875.033      199.859 1441.847  259.074 1182.773
184.00  3285.048  365.231    0.000  365.231     1064.819  897.251    0.000  897.251      298.585 1845.075  169.599 1675.476
185.00  3201.149  422.896    0.000  422.896      570.459 1273.126    0.000 1273.126      179.151 2082.035    0.000 2082.035
186.00  3036.739  391.015    0.000  391.015      409.267 1308.019    0.000 1308.019      241.274 1717.498    0.000 1717.498
187.00  3216.944  412.502    0.000  412.502      555.838 1437.165    0.000 1437.165       70.372 2034.593    0.000 2034.593
188.00  3030.669  360.304    0.000  360.304      729.889 1186.962    0.000 1186.962       20.308 2299.777  120.637 2179.140
189.00  2834.030  500.833    0.000  500.833      623.878 1233.047    0.000 1233.047       39.811 2340.796  401.522 1939.273
190.00  3049.442  425.658    0.000  425.658      499.282 1301.537    0.000 1301.537        0.000 1828.476   90.179 1738.298
191.00  2887.117  453.394    0.000  453.394      505.694 1387.226    0.000 1387.226        0.000 2372.365   19.906 2352.459
192.00  2938.611  547.845    0.000  547.845      560.029 1457.953    0.000 1457.953        0.000 2359.593    0.000 2359.593
193.00  2913.791  586.028    0.000  586.028      571.966 1432.619    0.000 1432.619        0.000 2369.751    0.000 2369.751
194.00  2940.568  482.733    0.000  482.733      592.451 1449.401    0.000 1449.401      169.198 2185.573   29.858 2155.714
195.00  2961.580  568.373    0.000  568.373      644.233 1231.430    0.000 1231.430      120.637 1755.387   30.159 1725.228
196.00  2933.100  602.380    0.000  602.380      450.608 1471.946    0.000 1471.946      130.089 1861.760   49.764 1811.996
197.00  2971.947  568.901    0.000  568.901      556.321 1298.452    0.000 1298.452       90.177 1913.236   69.870 1843.366
198.00  3217.593  516.770    0.000  516.770      745.842 1251.036    0.000 1251.036      169.298 1951.441    0.000 1951.441
199.00  3022.175  573.923    0.000  573.923      547.585 1383.448    0.000 1383.448      218.962 1702.722    0.000 1702.722
200.00  3031.885  464.297    0.000  464.297      484.293 1535.396    0.000 1535.396       19.906 2089.874   19.906 2069.968
201.00  3170.159  435.472    0.000  435.472      471.415 1497.702    0.000 1497.702      109.481 2056.193    0.000 2056.193
202.00  3120.521  490.353    0.000  490.353      438.371 1470.441    0.000 1470.441       29.858 1585.894  109.481 1476.413
203.00  3365.851  436.777    0.000  436.777      487.137 1652.144    0.000 1652.144        9.953 2015.071    0.000 2015.071
204.00  3226.398  389.504    0.000  389.504      764.530 1305.474    0.000 1305.474      250.526 2336.876  120.637 2216.238
205.00  3321.117  266.057    0.000  266.057      696.648 1245.143    0.000 1245.143      179.151 2013.866  129.387 1884.480
206.00  3231.292  321.088    0.000  321.088      561.679 1597.512    0.000 1597.512      199.056 2347.931   60.018 2287.914
207.00  3428.726  283.921    0.000  283.921      743.000 1418.947    0.000 1418.947      338.396 2233.742  180.354 2053.388
208.00  3264.910  262.882    0.000  262.882      843.816 1335.591    0.000 1335.591      318.490 2031.767    0.000 2031.767
209.00  3307.787  263.119    0.000  263.119      733.003 1354.190    0.000 1354.190      328.443 2067.947    0.000 2067.947
210.00  3276.866  267.959    0.000  267.959      958.939 1164.383    0.000 1164.383      437.924 1938.365    0.000 1938.365
211.00  3246.735  225.356    0.000  225.356      887.130 1272.862    0.000 1272.862      309.039 1926.815  130.189 1796.626
212.00  3132.435  268.864    0.000  268.864      836.810 1368.446    0.000 1368.446      308.738 2324.418   40.012 2284.406
213.00  3288.436  238.751    0.000  238.751      851.034 1302.870    0.000 1302.870      597.570 2088.364    0.000 2088.364
214.00  3452.806  233.858    0.000  233.858      921.445 1245.999    0.000 1245.999      229.115 2286.408  268.726 2017.682
215.00  3354.468  263.810    0.000  263.810      826.340 1322.435    0.000 1322.435      290.136 2079.309   80.425 1998.884
216.00  3356.854  280.759    0.000  280.759      752.187 1259.599    0.000 1259.599       19.906 1952.758  248.820 1703.937
217.00  3266.325  249.251    0.000  249.251      678.765 1300.125    3.805 1296.320      308.638 1832.210   10.053 1822.157
218.00  3370.142  259.114    0.000  259.114      762.834 1208.524    0.000 1208.524      218.962 1935.352   40.112 1895.239
219.00  3241.299  226.140    0.000  226.140      747.236 1326.331    0.000 1326.331      209.009 1916.046    0.000 1916.046
220.00  3304.289  250.991    0.000  250.991      903.815 1095.073    0.000 1095.073       29.858 2103.144  189.505 1913.639
221.00  3190.819  298.573    0.000  298.573      652.856 1486.204    0.000 1486.204      249.823 2272.236    0.000 2272.236
222.00  3313.442  285.359    0.000  285.359      847.298 1270.180    0.000 1270.180      339.298 2085.445   90.177 1995.268
223.00  3282.221  207.694    0.000  207.694      677.695 1116.387    0.000 1116.387      159.847 1747.752    0.000 1747.752
224.00  3311.531  234.343    0.000  234.343      632.358 1099.052    0.000 1099.052      190.006 1405.341    0.000 1405.341
225.00  3338.564  201.351    0.000  201.351      821.763 1094.310    0.000 1094.310      310.443 1873.734   20.106 1853.628
226.00  3489.725  237.010    0.000  237.010     1035.257 1245.361    0.000 1245.361       59.817 2339.275  219.764 2119.511
227.00  3407.536  273.981    0.000  273.981      849.205 1055.929    0.000 1055.929      160.047 1794.605    0.000 1794.605
228.00  3268.169  275.559    0.000  275.559      715.614 1232.483    0.000 1232.483       49.764 1896.347  130.590 1765.758
229.00  3348.656  280.557    0.000  280.557      533.752 1345.698    0.000 1345.698        0.000 1744.040   49.764 1694.276
230.00  3282.992  220.546    0.000  220.546      916.864 1102.618    0.000 1102.618        9.953 1803.250   50.265 1752.984
231.00  3620.094  224.612    0.000  224.612     1028.654  972.436    0.000  972.436       20.006 1912.927  270.030 1642.898
232.00  3414.746  226.732    0.000  226.732      825.701  996.463    0.000  996.463       49.864 1595.052  130.389 1464.662
233.00  3396.840  211.821    0.000  211.821      925.466 1053.829    0.000 1053.829        0.000 1766.756  239.570 1527.186
234.00  3231.031  259.746    0.000  259.746      757.601 1072.588    0.000 1072.588        0.000 1556.440  160.850 1395.590
235.00  3426.283  229.201    0.000  229.201      674.286 1317.300    0.000 1317.300        0.000 2084.240   70.372 2013.868
236.00  3329.854  219.871    0.000  219.871      819.182 1004.331    0.000 1004.331        0.000 2018.677   69.971 1948.707
237.00  3347.385  233.322    0.000  233.322      867.193 1044.210    1.859 1042.351       50.266 1873.427  319.896 1553.532
238.00  3547.035  254.243    0.000  254.243      811.774  992.117    0.000  992.117      219.364 1720.723  180.455 1540.268
239.00  3531.779  251.808    0.000  251.808      900.225 1045.417    1.816 1043.601      109.481 1911.724  341.304 1570.420
240.00  3550.900  164.163    0.000  164.163      918.452 1035.746    0.000 1035.746       99.528 2256.552  421.227 1835.325
241.00  3643.983  174.599    0.000  174.599      814.082 1084.113    0.000 1084.113       20.107 1978.294  190.106 1788.187
242.00  3403.665  255.300    0.000  255.300      786.204 1095.748   68.605 1027.143       30.060 1718.416  269.430 1448.987
243.00  3340.515  286.592    0.000  286.592      596.149 1235.952    0.000 1235.952        0.000 1639.296   40.012 1599.284
244.00  3504.052  303.338    0.000  303.338      573.883 1319.426    0.000 1319.426      120.637 1859.639  221.168 1638.471
245.00  3356.575  342.271    0.000  342.271      601.433 1252.763    0.000 1252.763      110.083 1709.247  129.988 1579.259
246.00  3518.071  330.995    0.000  330.995      597.368 1287.130    7.435 1279.695        0.000 1645.419  309.941 1335.478
247.00  3408.480  364.127    0.000  364.127      707.313 1110.471    0.000 1110.471       69.670 1753.283  139.339 1613.944
248.00  3364.628  375.586    0.000  375.586      644.085 1111.861    0.000 1111.861        0.000 1657.386  119.935 1537.451
249.00  3268.377  433.733    0.000  433.733      756.189 1201.130    0.000 1201.130       99.528 1678.296   69.670 1608.626
250.00  3419.983  358.165    0.000  358.165      933.533 1124.865    0.000 1124.865      129.588 2008.447   60.119 1948.329
251.00  3387.875  348.049    0.000  348.049      911.149 1241.079    0.000 1241.079      241.478 2392.568  140.443 2252.126
252.00  3611.071  174.023    0.000  174.023      914.824 1167.005    0.000 1167.005        0.000 2103.123  301.996 1801.127
253.00  3451.832  196.100    0.000  196.100      869.801 1084.458    5.448 1079.010        0.000 2090.481  319.393 1771.089
254.00  3565.353  213.217    0.000  213.217      956.436  912.848    0.000  912.848      160.250 1703.624    9.953 1693.672
255.00  3494.257  252.984    0.000  252.984      754.924 1102.030    0.000 1102.030       79.623 1658.075   20.107 1637.968
256.00  3563.025  247.980    0.000  247.980      741.042 1235.434    0.000 1235.434      129.387 1635.255  109.481 1525.774
257.00  3508.908  254.877    0.000  254.877      503.065 1399.313    0.000 1399.313      109.481 1820.553    0.000 1820.553
258.00  3469.175  253.419    0.000  253.419      785.084  887.167    0.000  887.167      359.505 1444.746    0.000 1444.746
259.00  3371.894  265.698    0.000  265.698      662.088 1157.496    0.000 1157.496      100.531 1686.638    0.000 1686.638
260.00  3416.027  265.922    0.000  265.922      704.589  921.383    0.000  921.383       89.876 1771.988   90.478 1681.510
261.00  3362.085  272.565    0.000  272.565      506.867 1160.074    0.000 1160.074       29.858 1529.008    0.000 1529.008
262.00  3351.046  289.303    0.000  289.303      858.721  897.176    0.000  897.176      149.292 1521.966    0.000 1521.966
263.00  3345.031  298.943    0.000  298.943      883.340  969.997    0.000  969.997      251.229 1704.419    0.000 1704.419
264.00  3397.296  276.407    0.000  276.407      918.747  955.647    0.000  955.647      319.594 1927.321    0.000 1927.321
265.00  3209.283  294.611    0.000  294.611      880.760  830.074    0.000  830.074      249.723 1862.764   20.106 1842.657
266.00  3237.628  278.323    0.000  278.323      832.534  827.826    0.000  827.826      399.115 1638.688   29.959 1608.730
267.00  3215.440  284.938    0.000  284.938      720.043  877.238    0.000  877.238      209.210 1720.013   20.006 1700.007
268.00  3244.218  354.273    0.000  354.273      763.211  824.645    0.000  824.645      149.292 1656.390    0.000 1656.390
269.00  3327.875  323.508    0.000  323.508      961.508  935.474    0.000  935.474      159.245 1860.653    0.000 1860.653
270.00  3363.197  345.803    0.000  345.803      772.132 1105.041    0.000 1105.041      179.351 1805.971    0.000 1805.971
271.00  3285.881  302.271    0.000  302.271      657.859 1030.571    0.000 1030.571       49.764 1746.744   19.906 1726.839
272.00  3292.354  325.148    0.000  325.148      762.629  921.777    0.000  921.777      169.599 1880.275    0.000 1880.275
273.00  3389.515  299.681    0.000  299.681      878.563 1053.879    0.000 1053.879      219.062 1947.713  119.735 1827.979
274.00  3426.890  243.283    0.000  243.283      868.813  992.496    0.000  992.496      738.820 1390.976   30.159 1360.816
275.00  3376.869  299.293    0.000  299.293      775.172 1016.522    0.000 1016.522      319.693 1698.091    0.000 1698.091
276.00  3312.780  311.644    0.000  311.644      859.743 1014.289    0.000 1014.289      240.873 1836.524   70.372 1766.152
277.00  3459.601  250.380    0.000  250.380      804.329 1078.301    0.000 1078.301      330.148 1916.245   10.053 1906.192
278.00  3450.571  312.444    0.000  312.444      841.598  901.704    0.000  901.704      159.446 1751.585   20.106 1731.478
279.00  3383.298  274.722    0.000  274.722      759.976 1090.616    0.000 1090.616      150.195 1947.502   30.159 1917.343
280.00  3436.628  248.457    0.000  248.457      618.367 1105.589    0.000 1105.589       40.212 1704.229   40.212 1664.016
281.00  3321.775  357.896    0.000  357.896      663.618 1140.682    0.000 1140.682      211.015 1745.548   10.053 1735.495
282.00  3371.711  308.731    0.000  308.731      864.255  783.247    0.000  783.247      340.301 1282.698   90.478 1192.220
283.00  3419.086  225.672    0.000  225.672      945.607  989.989    0.000  989.989      160.448 1863.472   10.053 1853.419
284.00  3332.595  349.115    0.000  349.115      436.202 1452.658    0.000 1452.658       30.159 1808.070   50.265 1757.805
285.00  3291.368  279.751    0.000  279.751      686.645 1173.798    0.000 1173.798       50.165 1799.016    0.000 1799.016
286.00  3469.681  228.723    0.000  228.723      775.938 1103.995    0.000 1103.995      260.779 1852.819    0.000 1852.819
287.00  3448.101  225.118    0.000  225.118      916.676 1023.102    0.000 1023.102      438.225 1685.342    0.000 1685.342
288.00  3567.913  209.508    0.000  209.508      899.913  972.521    0.000  972.521      189.505 1473.208   10.053 1463.154
289.00  3492.461  190.817    0.000  190.817      879.778 1091.278    0.000 1091.278      360.407 1602.591   20.106 1582.485
290.00  3348.249  232.532    0.000  232.532      773.938 1036.684    0.000 1036.684      310.844 1530.008   20.106 1509.901
291.00  3390.561  236.371    0.000  236.371      810.159 1074.445    0.000 1074.445      160.850 1775.699   90.478 1685.222
292.00  3487.366  161.124    0.000  161.124      765.916 1130.923    0.000 1130.923      149.493 1931.334    0.000 1931.334
293.00  3430.661  201.157    0.000  201.157      529.194 1239.645    0.000 1239.645       80.425 1895.939    0.000 1895.939
294.00  3710.393  145.844    0.000  145.844      796.552 1216.117    0.000 1216.117      240.973 2245.491    0.000 2245.491
295.00  3522.726  205.239    0.000  205.239      578.823 1471.156    0.000 1471.156      149.994 2304.108   50.266 2253.842
296.00  3507.269  163.281    0.000  163.281      719.064 1451.333    0.000 1451.333      361.913 2392.273   80.425 2311.848
297.00  3420.714  286.335    0.000  286.335      668.506 1520.822    0.000 1520.822      349.352 2436.299    0.000 2436.299
298.00  3434.922  317.691    0.000  317.691      819.896 1411.308    0.000 1411.308      480.142 1900.070    0.000 1900.070
299.00  3487.531  243.917    0.000  243.917      613.023 1344.161    0.000 1344.161      301.091 1223.283    0.000 1223.283
300.00  3567.733  263.151    0.000  263.151      673.240 1561.333    0.000 1561.333       49.965 2511.904  221.068 2290.836
301.00  3601.810  253.972    0.000  253.972      522.027 1732.067    0.000 1732.067       30.159 2281.085   90.478 2190.606
302.00  3512.126  234.152    0.000  234.152      635.630 1515.016    0.000 1515.016      110.484 2183.560  100.531 2083.029
303.00  3558.304  252.717    0.000  252.717      483.739 1640.312    0.000 1640.312       49.764 2088.980   89.575 1999.404
304.00  3381.955  320.544    0.000  320.544      666.706 1445.143    0.000 1445.143      149.894 2155.311  191.009 1964.302
305.00  3413.752  268.849    0.000  268.849      565.286 1626.512    0.000 1626.512       50.165 2350.254  290.938 2059.316
306.00  3593.895  243.809    0.000  243.809      635.725 1519.894    0.000 1519.894      230.419 2181.457   40.212 2141.244
307.00  3554.355  225.044    0.000  225.044      782.346 1536.238    0.000 1536.238       30.060 2970.245   40.414 2929.831
308.00  3643.516  227.951    0.000  227.951      979.345 1299.242    0.000 1299.242      139.842 2272.741  169.398 2103.343
309.00  3664.460  199.063    0.000  199.063      890.686 1400.314    0.000 1400.314       79.623 2669.853   40.213 2629.640
310.00  3511.993  235.946    0.000  235.946      913.162 1317.320    0.000 1317.320      219.864 2333.075    0.000 2333.075
311.00  3493.164  260.842    0.000  260.842      985.088 1122.840    0.000 1122.840      139.942 2523.162   40.112 2483.050
312.00  3588.673  245.094    0.000  245.094      693.847 1487.525    0.000 1487.525      221.168 2190.307   60.319 2129.989
313.00  3368.098  243.854    0.000  243.854      884.966 1249.350    0.000 1249.350      130.289 2218.057  200.360 2017.697
314.00  3523.959  226.122    0.000  226.122      950.744 1391.284    0.000 1391.284      239.168 2192.515  251.127 1941.388
315.00  3591.192  212.788    0.000  212.788      934.408 1272.719    0.000 1272.719      440.331 1943.694    0.000 1943.694
316.00  3482.679  250.114    0.000  250.114      984.138 1108.655    0.000 1108.655      320.395 1966.313  159.747 1806.566
317.00  3722.016  253.800    0.000  253.800      950.872 1289.073    0.000 1289.073      110.584 1865.382  100.531 1764.851
318.00  3648.681  198.555    0.000  198.555      881.039 1299.274    0.000 1299.274        0.000 2303.409   70.071 2233.338
319.00  3440.520  283.521    0.000  283.521     1014.415 1187.383    0.000 1187.383      159.546 2186.976  160.549 2026.427
320.00  3551.370  197.887    0.000  197.887      908.435 1372.789    0.000 1372.789      240.973 2188.793    0.000 2188.793
321.00  3536.496  257.307    0.000  257.307      920.690 1300.656   21.790 1278.866       49.764 2204.288  428.071 1776.216
322.00  3441.021  264.083    0.000  264.083      739.782 1565.669    0.000 1565.669      199.859 2575.946   70.171 2505.775
323.00  3596.334  189.378    0.000  189.378      788.861 1495.943    0.000 1495.943       99.929 3017.591   59.817 2957.774
324.00  3695.414  206.282    0.000  206.282      984.900 1209.365    0.000 1209.365      110.484 2385.535   60.319 2325.216
325.00  3601.920  200.134    0.000  200.134      903.542 1318.340    0.000 1318.340      420.325 2084.144   20.106 2064.038
326.00  3553.129  245.221    0.000  245.221      722.700 1219.565    0.000 1219.565      201.062 1981.503  120.637 1860.866
327.00  3422.593  254.430    0.000  254.430      612.195 1312.114    0.000 1312.114       20.106 1956.157  251.327 1704.830
328.00  3597.681  293.311    0.000  293.311      971.913 1291.083    0.000 1291.083        0.000 1957.785  310.446 1647.339
329.00  3587.329  280.602    0.000  280.602      796.109 1250.556    0.000 1250.556      240.873 1972.648   50.266 1922.383
330.00  3439.262  293.807    0.000  293.807      757.487 1338.876    0.000 1338.876      159.245 2080.533   29.858 2050.674
331.00  3376.495  321.052    0.000  321.052      748.288 1194.869    0.000 1194.869      301.593 1636.367   50.266 1586.102
332.00  3402.567  312.692    0.000  312.692      891.120 1084.268    0.000 1084.268      139.339 2118.131  308.537 1809.594
333.00  3677.114  285.477    0.000  285.477      866.061 1256.610    0.000 1256.610      211.015 1783.044  140.342 1642.702
334.00  3539.347  252.148    0.000  252.148      960.260 1096.297    0.000 1096.297      130.690 1708.352   70.372 1637.980
335.00  3625.644  274.264    0.000  274.264      882.876 1187.685    0.000 1187.685       90.177 2245.692  110.584 2135.108
336.00  3445.132  404.151    0.000  404.151      920.353 1210.306    0.000 1210.306       40.212 2241.880  170.802 2071.077
337.00  3398.911  384.130    0.000  384.130      652.778 1173.214    0.000 1173.214       79.623 1781.046  238.868 1542.179
338.00  3443.070  304.704    0.000  304.704      863.036 1083.953    0.000 1083.953       20.106 1997.675  150.395 1847.280
339.00  3421.562  286.803    0.000  286.803      829.483 1078.320    0.000 1078.320      110.584 1807.377  110.584 1696.793
340.00  3483.678  318.155    0.000  318.155      830.391 1092.895    0.000 1092.895       60.018 1618.568   50.265 1568.303
341.00  3397.791  339.325    0.000  339.325      960.353 1039.143    0.000 1039.143       80.224 1824.367   90.378 1733.990
342.00  3347.338  289.958    0.000  289.958     1013.406 1019.542    0.000 1019.542      169.800 1804.861  100.531 1704.330
343.00  3515.296  351.022    0.000  351.022      960.951 1227.722    0.000 1227.722      370.360 1885.483  150.696 1734.787
344.00  3310.573  376.339    0.000  376.339     1163.893 1146.182    0.000 1146.182      301.292 1763.840    0.000 1763.840
345.00  3279.546  294.857    0.000  294.857      918.795 1173.210    0.000 1173.210      351.457 1812.402  160.850 1651.552
346.00  3455.455  335.490    0.000  335.490     1018.077 1322.653    0.000 1322.653      330.348 2083.335  130.690 1952.645
347.00  3307.427  236.194    0.000  236.194      845.060 1274.531    0.000 1274.531      319.292 1793.999  160.649 1633.350
348.00  3319.060  281.062    0.000  281.062      591.426 1314.226    0.000 1314.226      119.434 1554.337    0.000 1554.337
349.00  3021.215  332.072    0.000  332.072      431.121 1498.902    0.000 1498.902       99.528 1745.538    0.000 1745.538
350.00  3190.335  337.966    0.000  337.966      474.959 1546.250    0.000 1546.250      199.257 1824.063    9.953 1814.110
351.00  3173.978  276.226    0.000  276.226      857.765 1244.479    0.000 1244.479      359.404 1654.459    0.000 1654.459
352.00  3370.189  303.097    0.000  303.097      938.330 1000.658    1.816  998.842      240.171 1796.306  220.667 1575.640
353.00  3349.655  282.845    0.000  282.845     1073.248 1079.743    0.000 1079.743      579.269 1482.958    0.000 1482.958
354.00  3311.633  289.753    0.000  289.753     1009.994 1003.088    0.000 1003.088      737.912 1773.999   50.266 1723.734
355.00  3161.611  242.533    0.000  242.533      813.254  975.752    0.000  975.752      420.027 1349.953    0.000 1349.953
356.00  3265.587  264.367    0.000  264.367      900.571 1129.791    0.000 1129.791      219.664 2189.100    0.000 2189.100
357.00  3266.523  261.844    0.000  261.844      788.699 1301.900    0.000 1301.900      349.853 2004.827    0.000 2004.827
358.00  3252.430  255.289    0.000  255.289     1053.671 1155.262    0.000 1155.262      228.915 1976.389  209.109 1767.280
359.00  3309.662  299.460    0.000  299.460      973.186 1127.957    0.000 1127.957      648.642 1844.988  109.481 1735.507
360.00  3164.699  243.444    0.000  243.444      739.355 1127.512    3.718 1123.794       20.106 2053.680   50.265 2003.414
361.00  3382.005  223.684    0.000  223.684      749.055 1373.587    0.000 1373.587      369.056 1922.293   19.906 1902.387
362.00  3281.787  245.551    0.000  245.551      763.066  981.220   10.895  970.325      348.549 1631.854  120.236 1511.618
363.00  3300.634  219.417    0.000  219.417      733.365 1171.938    0.000 1171.938      368.254 1495.317  180.655 1314.662
364.00  3187.748  236.593    0.000  236.593      735.181 1129.674    3.718 1125.956      340.807 1304.315   59.717 1244.598
365.00  3273.259  259.825    0.000  259.825      664.275 1202.347    1.902 1200.445       89.976 1922.887  120.035 1802.852
366.00  3213.128  289.822    0.000  289.822      695.173 1281.464    1.816 1279.648        9.953 2453.098  109.682 2343.416
367.00  3209.772  232.655    0.000  232.655      529.469 1339.954    0.000 1339.954       50.065 2100.432   10.053 2090.379
368.00  3433.826  264.467    0.000  264.467      683.971 1247.251    0.000 1247.251      160.850 2066.544   40.313 2026.231
369.00  3360.267  266.778    0.000  266.778      623.081 1197.162    0.000 1197.162       99.528 2058.014   29.858 2028.156
370.00  3348.092  186.263    0.000  186.263      784.105 1187.438    0.000 1187.438      170.702 1921.787    0.000 1921.787
371.00  3432.101  185.431    0.000  185.431      704.942 1268.625    0.000 1268.625      149.995 1745.248    0.000 1745.248
372.00  3315.010  205.954    0.000  205.954      883.810 1031.445    0.000 1031.445      149.895 1537.036   70.271 1466.765
373.00  3274.736  297.430    0.000  297.430      865.577 1124.052    0.000 1124.052      170.301 2175.421  279.882 1895.539
374.00  3346.595  237.095    0.000  237.095      775.059 1299.824    0.000 1299.824       90.478 2083.934  309.340 1774.595
375.00  3184.718  280.161    0.000  280.161      743.160 1301.601    0.000 1301.601      159.546 2114.201  330.248 1783.953
376.00  3299.469  275.057    0.000  275.057      617.155 1380.614    0.000 1380.614      328.844 1691.770   29.959 1661.811
377.00  3190.174  282.938    0.000  282.938      741.221 1328.287    0.000 1328.287      270.932 2138.943   90.478 2048.465
378.00  3294.339  252.454    0.000  252.454      637.872 1558.200    0.000 1558.200       70.171 2840.755  201.062 2639.693
379.00  3346.242  251.983    0.000  251.983      784.946 1272.980    0.000 1272.980       49.764 2387.060  278.779 2108.281
380.00  3364.034  290.856    0.000  290.856      705.888 1383.247    0.000 1383.247       90.077 2520.761  251.127 2269.634
381.00  3112.626  326.846    0.000  326.846      712.303 1200.528    0.000 1200.528      299.988 1620.388   20.106 1600.282
382.00  3175.981  240.699    0.000  240.699      672.269 1303.511    0.000 1303.511        9.953 2281.291  320.295 1960.996
383.00  3241.263  237.725    0.000  237.725      599.986 1271.687    0.000 1271.687      258.773 1443.644   39.811 1403.832
384.00  3454.039  233.748    0.000  233.748      547.199 1309.232    0.000 1309.232        9.953 1711.267   39.912 1671.355
385.00  3466.412  291.064    0.000  291.064      538.818 1538.779    0.000 1538.779       19.906 2090.681   79.824 2010.857
386.00  3370.020  267.032    0.000  267.032      738.547 1109.392    0.000 1109.392      657.287 1302.498   99.829 1202.669
387.00  3229.807  200.047    0.000  200.047      866.695 1202.736    0.000 1202.736      558.561 1759.307  221.168 1538.138
388.00  3217.718  188.912    0.000  188.912      880.113 1149.807    0.000 1149.807      588.319 1772.388  120.637 1651.751
389.00  3210.898  295.671    0.000  295.671      977.579 1135.717    0.000 1135.717      729.966 1757.899  180.956 1576.943
390.00  3231.936  330.484    0.000  330.484      836.450 1152.920    0.000 1152.920      588.221 1639.176  270.431 1368.745
391.00  3173.371  371.111    0.000  371.111      893.543 1255.255    0.000 1255.255      568.414 2041.304  160.850 1880.455
392.00  3252.905  298.500    0.000  298.500      707.799 1429.736    3.632 1426.104       19.906 2363.723  109.581 2254.141
393.00  3427.718  258.943    0.000  258.943      593.705 1678.036    0.000 1678.036       20.107 2672.765  140.844 2531.921
394.00  3334.560  286.477    0.000  286.477      803.665 1467.577    0.000 1467.577      318.490 2411.175  159.245 2251.930
395.00  3262.829  263.399    0.000  263.399      602.914 1614.838    0.000 1614.838      169.900 2447.756   80.324 2367.432
396.00  3288.849  279.829    0.000  279.829      780.380 1394.602    0.000 1394.602      459.234 2044.327   90.478 1953.849
397.00  3355.470  193.692    0.000  193.692      922.279 1161.063    0.000 1161.063      428.272 1972.448  221.168 1751.280
398.00  3395.155  223.138    0.000  223.138      844.054 1426.376    0.000 1426.376      590.425 1991.550   40.212 1951.338
399.00  3425.067  233.728    0.000  233.728      843.544 1421.123    0.000 1421.123      559.062 2493.303   50.266 2443.037
400.00  3209.783  284.613    0.000  284.613      678.978 1393.272    0.000 1393.272        0.000 2338.800    0.000 2338.800
401.00  3523.307  251.944    0.000  251.944      954.131 1339.387    0.000 1339.387      180.455 2494.511    0.000 2494.511
402.00  3437.507  184.583    0.000  184.583      959.354 1073.470    0.000 1073.470      580.072 2015.375   50.266 1965.109
403.00  3260.969  235.813    0.000  235.813      843.074 1264.082    0.000 1264.082      568.915 2190.811    0.000 2190.811
404.00  3388.180  365.351    0.000  365.351      944.575 1372.362    0.000 1372.362      798.030 2310.025   49.764 2260.261
405.00  3343.414  290.681    0.000  290.681      759.095 1504.455    0.000 1504.455      520.555 2471.789    0.000 2471.789
406.00  3172.144  392.473    0.000  392.473      647.324 1634.901    0.000 1634.901      149.292 2843.164  258.773 2584.391
407.00  3284.995  264.518    0.000  264.518      859.519 1601.320    0.000 1601.320      278.679 2546.588  269.428 2277.160
408.00  3366.457  282.550    0.000  282.550      797.340 1333.805    0.000 1333.805      440.131 2182.265    0.000 2182.265
409.00  3229.214  295.966    0.000  295.966      886.781 1325.755    0.000 1325.755      280.886 2110.376   30.159 2080.216
410.00  3339.015  264.221    0.000  264.221      651.257 1438.248    0.000 1438.248        0.000 2191.815    9.953 2181.863
411.00  3301.643  322.816    0.000  322.816      792.483 1729.335    0.000 1729.335       59.717 2842.074   10.053 2832.021
412.00  3452.975  277.463    0.000  277.463     1051.288 1262.865    0.000 1262.865      200.159 2502.161  241.174 2260.987
413.00  3434.460  337.072    0.000  337.072      909.309 1486.290    0.000 1486.290      599.177 2309.331   30.159 2279.172
414.00  3384.076  260.098    0.000  260.098      900.607 1362.612    0.000 1362.612      258.974 2665.117  550.313 2114.804
415.00  3453.806  358.894    0.000  358.894      774.011 1593.024    0.000 1593.024      578.266 2391.759  231.021 2160.739
416.00  3325.438  284.831    0.000  284.831      952.041 1064.398    0.000 1064.398      299.988 2288.539   80.526 2208.013
417.00  3336.753  242.819    0.000  242.819      720.148 1337.062    0.000 1337.062      229.617 2462.139  170.903 2291.236
418.00  3436.526  242.551    0.000  242.551     1131.372 1047.006    0.000 1047.006      340.301 2687.027  201.062 2485.965
419.00  3398.938  231.849    0.000  231.849      796.122 1223.218    0.000 1223.218      279.381 2035.281  190.708 1844.573
420.00  3306.942  319.624    0.000  319.624      658.720 1298.896    0.000 1298.896      419.823 1983.209   30.159 1953.050
421.00  3385.593  297.378    0.000  297.378      870.697 1268.053    0.000 1268.053      199.056 2084.436  339.098 1745.338
422.00  3360.824  272.192    0.000  272.192      842.275 1566.528    0.000 1566.528      451.387 2687.428   70.372 2617.056
423.00  3142.047  327.728    0.000  327.728      847.357 1396.171    0.000 1396.171      569.015 2542.576  110.383 2432.192
424.00  3434.386  266.527    0.000  266.527      774.883 1505.509    0.000 1505.509      120.035 2707.629   50.265 2657.364
425.00  3347.351  306.524    0.000  306.524      854.128 1586.019    0.000 1586.019      109.481 3389.845  220.668 3169.177
426.00  3368.760  301.212    0.000  301.212      758.636 1496.837    0.000 1496.837       30.059 2940.576  170.903 2769.673
427.00  3224.444  240.361    0.000  240.361      806.649 1453.838    3.632 1450.206      418.921 2671.367   10.154 2661.213
428.00  3295.321  311.923    0.000  311.923      943.606 1265.289    0.000 1265.289      320.596 2608.910  250.625 2358.285
429.00  3154.467  296.723    0.000  296.723      858.166 1205.156    0.000 1205.156      379.912 1856.829   70.271 1786.557
430.00  3414.062  325.846    0.000  325.846      813.414 1423.913    0.000 1423.913      558.260 2169.089   69.971 2099.119
431.00  3299.156  279.104    0.000  279.104      986.076 1356.952    0.000 1356.952      368.455 2806.486  408.267 2398.219
432.00  3424.254  365.457    0.000  365.457     1100.107 1235.336    0.000 1235.336      726.957 2162.262   79.923 2082.339
433.00  3184.075  336.040    0.000  336.040      874.454 1464.891    0.000 1464.891      478.237 2337.377   49.864 2287.513
434.00  3272.802  322.396    0.000  322.396      980.601 1266.667    0.000 1266.667      649.039 2019.994    0.000 2019.994
435.00  3307.409  248.912    0.000  248.912      855.799 1364.897    0.000 1364.897      399.016 2112.996   40.212 2072.784
436.00  3420.055  271.335    0.000  271.335      749.935 1561.072    0.000 1561.072      269.328 2494.912  100.030 2394.882
437.00  3247.756  326.025    0.000  326.025      781.994 1570.603    0.000 1570.603      348.349 2551.422   10.053 2541.369
438.00  3435.953  298.776    0.000  298.776      792.965 1503.795    0.000 1503.795      270.832 2772.687   30.159 2742.528
439.00  3256.565  378.149    0.000  378.149      489.168 1681.235    0.000 1681.235       80.324 2454.903   90.378 2364.525
440.00  3209.121  369.967    0.000  369.967      498.394 1772.212    0.000 1772.212        9.953 2547.708   79.923 2467.784
441.00  3366.369  253.302    0.000  253.302      790.727 1527.601    0.000 1527.601      468.585 2388.863  120.236 2268.627
442.00  3293.928  277.916    0.000  277.916      735.012 1593.059    0.000 1593.059      378.207 2516.244   50.065 2466.179
443.00  3258.741  242.212    0.000  242.212     1033.464 1198.328    0.000 1198.328      378.307 2544.574  441.935 2102.638
444.00  3152.030  284.926    0.000  284.926      864.001 1312.551    0.000 1312.551      279.582 2659.393  260.879 2398.514
445.00  3369.978  253.884    0.000  253.884     1020.169 1293.873    0.000 1293.873      750.776 2219.148   70.372 2148.776
446.00  3286.180  280.125    0.000  280.125     1021.714 1259.785    0.000 1259.785      260.480 2687.128  200.460 2486.668
447.00  3323.477  331.068    0.000  331.068     1147.438 1240.199    0.000 1240.199       79.923 2758.023  349.753 2408.270
448.00  3404.904  285.665    0.000  285.665     1063.162 1316.825    0.000 1316.825      391.168 2661.400  160.549 2500.851
449.00  3461.190  209.431    0.000  209.431     1134.024 1215.739    0.000 1215.739      688.549 2330.349  250.926 2079.423
450.00  3465.886  243.427    0.000  243.427      992.010 1231.396    0.000 1231.396      728.461 1941.983   70.271 1871.711
451.00  3533.987  238.594    0.000  238.594     1241.224 1272.767    0.000 1272.767      688.952 2407.539  351.658 2055.882
452.00  3286.296  269.520    0.000  269.520     1204.013 1178.175    0.000 1178.175      817.938 1829.494  119.634 1709.859
453.00  3411.422  247.059    0.000  247.059     1194.211 1291.143   25.680 1265.464      549.210 2536.426  270.932 2265.493
454.00  3434.665  224.483    0.000  224.483      922.618 1470.837    0.000 1470.837       20.106 2717.280  360.709 2356.572
455.00  3310.892  278.423    0.000  278.423      899.793 1416.841    0.000 1416.841      150.796 2859.653   80.425 2779.228
456.00  3462.627  251.191    0.000  251.191      855.115 1547.076    0.000 1547.076       30.159 2965.197  211.115 2754.082
457.00  3333.414  277.075    0.000  277.075      961.512 1502.133    0.000 1502.133      560.767 2721.014   70.372 2650.643
458.00  3453.588  260.910    0.000  260.910      970.854 1487.396    0.000 1487.396      369.659 2502.139   60.319 2441.821
459.00  3632.615  267.154    0.000  267.154      832.735 1515.339    0.000 1515.339       19.906 2857.633    0.000 2857.633
460.00  3465.525  258.234    0.000  258.234      941.077 1308.955    0.000 1308.955      329.345 2520.559    0.000 2520.559
461.00  3350.505  232.252    0.000  232.252      803.552 1469.953    0.000 1469.953      349.351 2595.343    0.000 2595.343
462.00  3374.178  255.255    0.000  255.255      833.696 1465.849    0.000 1465.849      498.042 2345.427   69.670 2275.758
463.00  3311.448  259.356    0.000  259.356      944.341 1352.496    0.000 1352.496      369.758 2438.412  321.198 2117.215
464.00  3404.609  248.772    0.000  248.772      992.924 1299.987    0.000 1299.987      550.114 2108.770   80.025 2028.745
465.00  3385.247  243.845    0.000  243.845     1197.306 1315.041   20.405 1294.637      677.995 2650.339  251.027 2399.313
466.00  3354.705  257.607    0.000  257.607      950.338 1380.508    0.000 1380.508      330.249 2623.500  229.919 2393.580
467.00  3327.726  284.235    0.000  284.235     1105.779 1430.303    0.000 1430.303       90.177 2940.370  231.021 2709.349
468.00  3413.593  275.655    0.000  275.655      947.000 1649.756   20.234 1629.522      119.835 2878.046  190.006 2688.040
469.00  3339.529  238.697    0.000  238.697      722.396 1789.168    0.000 1789.168        0.000 2874.815   60.319 2814.496
470.00  3563.610  252.354    0.000  252.354      944.680 1482.332    0.000 1482.332      258.773 2958.390   89.976 2868.413
471.00  3573.999  167.497    0.000  167.497      930.696 1389.176    0.000 1389.176      210.413 2673.264  351.858 2321.406
472.00  3394.557  288.969    0.000  288.969      835.016 1617.502   14.527 1602.975       20.106 3148.877  341.805 2807.072
473.00  3365.558  365.482    0.000  365.482      930.924 1470.565    3.632 1466.934      420.226 2708.357   50.265 2658.091
474.00  3287.028  317.426    0.000  317.426     1019.504 1273.804    0.000 1273.804      479.440 2420.323  100.531 2319.792
475.00  3465.391  279.376    0.000  279.376     1103.147 1168.229    0.000 1168.229      619.080 2383.623  211.115 2172.508
476.00  3442.509  246.217    0.000  246.217     1001.949 1269.520    0.000 1269.520      597.971 2493.007   70.271 2422.736
477.00  3518.253  275.944    0.000  275.944      936.519 1441.377    0.000 1441.377      519.753 2623.793  180.956 2442.838
478.00  3236.332  270.837    0.000  270.837      963.494 1199.722    0.000 1199.722      499.145 2206.402   50.065 2156.337
479.00  3527.253  259.481    0.000  259.481     1103.598 1466.934    0.000 1466.934      348.550 2748.866  149.593 2599.273
480.00  3571.453  249.123    0.000  249.123     1039.097 1275.197    9.425 1265.772      268.927 2521.058   90.077 2430.980
481.00  3444.501  263.941    0.000  263.941     1064.774 1276.631    0.000 1276.631      199.056 2699.205  139.339 2559.866
482.00  3492.808  268.518    0.000  268.518     1106.513 1437.784    5.707 1432.077       50.265 3216.435  100.431 3116.004
483.00  3372.654  248.561    0.000  248.561     1058.102 1299.781    0.000 1299.781      110.484 2961.287  301.292 2659.995
484.00  3381.177  323.959    0.000  323.959      831.883 1557.913    5.576 1552.337      200.561 2628.331  121.141 2507.190
485.00  3461.321  303.702    0.000  303.702      791.991 1589.472    1.902 1587.570       80.125 2892.522   99.528 2792.993
486.00  3374.977  233.291    0.000  233.291      682.285 1579.380    0.000 1579.380       69.670 2341.202  190.708 2150.494
487.00  3428.395  231.607    0.000  231.607     1008.603 1305.715    7.263 1298.452       99.528 2771.479  411.274 2360.204
488.00  3409.925  292.180    0.000  292.180      916.902 1298.236    0.000 1298.236      190.307 2394.686  180.956 2213.730
489.00  3412.409  275.573    0.000  275.573      931.266 1569.369    5.663 1563.706        0.000 2917.768  269.830 2647.938
490.00  3446.787  275.210    0.000  275.210      814.500 1440.656    0.000 1440.656       79.723 2228.814   30.059 2198.755
491.00  3359.231  277.943    0.000  277.943     1028.066 1360.832    0.000 1360.832      199.157 2640.487  360.307 2280.180
492.00  3476.973  238.261    0.000  238.261     1163.419 1325.411    9.511 1315.899      329.646 2473.518  120.637 2352.881
493.00  3351.526  281.547    0.000  281.547     1222.759 1124.305    0.000 1124.305      358.402 2518.350  318.490 2199.860
494.00  3384.853  266.239    0.000  266.239     1012.923 1360.127    1.902 1358.224      531.711 2381.113  100.531 2280.582
495.00  3663.740  176.213    0.000  176.213      703.508 1796.967    0.000 1796.967       19.906 2811.498  140.443 2671.056
496.00  3432.467  231.010    0.000  231.010      757.425 1449.067    3.805 1445.263      230.018 2075.083   70.372 2004.712
497.00  3375.242  256.542    0.000  256.542      797.974 1447.306   11.327 1435.980      179.351 2626.012  220.667 2405.345
498.00  3325.557  274.458    0.000  274.458      638.672 1417.082    0.000 1417.082       69.870 1950.739   80.124 1870.615
499.00  3385.181  273.079    0.000  273.079      977.655 1147.513    3.805 1143.708      358.602 2305.714  438.626 1867.088
500.00  3440.125  269.844    0.000  269.844     1007.985 1197.864    0.000 1197.864      730.968 2325.518  251.327 2074.190
501.00  3425.386  273.841    0.000  273.841     1031.207 1261.334    7.609 1253.725      629.635 2587.805  201.062 2386.743
502.00  3336.154  317.532    0.000  317.532      982.049 1343.062   10.895 1332.167      229.618 2876.935  440.632 2436.303
503.00  3461.036  288.289    0.000  288.289      920.590 1586.216   15.132 1571.084      348.349 2747.051  472.197 2274.855
504.00  3471.457  263.090    0.000  263.090     1055.492 1155.015    5.576 1149.439      209.009 2546.589  290.336 2256.253
505.00  3346.897  237.988    0.000  237.988     1099.598 1206.637   14.527 1192.110      629.335 2417.704  351.858 2065.846
506.00  3365.441  212.335    0.000  212.335     1230.298 1113.957    0.000 1113.957      917.665 2284.698  150.796 2133.902
507.00  3392.581  258.979    0.000  258.979     1105.305 1244.905   21.790 1223.115      458.933 2953.985  250.425 2703.560
508.00  3384.872  257.816    0.000  257.816     1098.828 1190.821    3.718 1187.104      509.599 2688.634  321.599 2367.035
509.00  3539.935  233.050    0.000  233.050     1221.564 1185.555    3.718 1181.837      140.142 3137.206  402.426 2734.780
510.00  3352.216  272.768    0.000  272.768      923.632 1299.722    0.000 1299.722      199.157 2334.663    0.000 2334.663
511.00  3354.606  260.259    0.000  260.259     1147.051 1346.444    0.000 1346.444      787.978 2201.670   39.811 2161.859
512.00  3321.618  259.648    0.000  259.648     1023.046 1243.771    0.000 1243.771      778.827 2274.151   10.053 2264.098
513.00  3300.252  281.151    0.000  281.151     1057.899 1233.688    0.000 1233.688       99.729 2855.630  328.845 2526.786
514.00  3413.511  209.099    0.000  209.099     1136.749 1240.557    0.000 1240.557      179.251 2975.059  460.939 2514.120
515.00  3475.914  232.267    0.000  232.267     1057.436 1064.690    0.000 1064.690      529.506 2392.881  238.868 2154.014
516.00  3413.508  224.335    0.000  224.335     1101.479 1133.342    0.000 1133.342      581.479 2403.934    0.000 2403.934
517.00  3405.612  281.983    0.000  281.983      986.611 1310.089    0.000 1310.089      390.470 2742.837   60.319 2682.519
518.00  3400.953  331.010    0.000  331.010      887.550 1359.035    0.000 1359.035      179.653 2738.118   19.906 2718.213
519.00  3470.438  272.459    0.000  272.459      890.146 1333.563    0.000 1333.563      300.092 2690.651  261.080 2429.571
520.00  3371.977  273.555    0.000  273.555     1018.241 1091.026    0.000 1091.026      328.844 2651.545  220.968 2430.578
521.00  3437.445  283.956    0.000  283.956      882.971 1282.983   14.527 1268.457       29.858 2805.763  290.838 2514.925
522.00  3327.422  311.829    0.000  311.829      924.746 1321.759    5.448 1316.312       79.923 3098.420   79.623 3018.798
523.00  3584.226  270.606    0.000  270.606      633.398 1544.373    1.816 1542.557        0.000 2927.719  100.531 2827.188
524.00  3471.619  244.973    0.000  244.973      737.932 1591.893    0.000 1591.893       20.106 3126.457  170.000 2956.457
525.00  3383.940  307.453    0.000  307.453      678.680 1529.303    0.000 1529.303        9.953 2720.917   49.764 2671.153
526.00  3550.752  247.762    0.000  247.762      766.736 1477.953    3.632 1474.321      149.693 2985.424  120.738 2864.686
527.00  3436.433  264.224    0.000  264.224      924.077 1565.915    0.000 1565.915      119.735 3522.558  341.605 3180.953
528.00  3592.665  239.585    0.000  239.585     1006.003 1233.317    0.000 1233.317       30.159 3108.247  291.540 2816.707
529.00  3478.119  251.921    0.000  251.921     1001.950 1204.933   12.840 1192.093      528.803 2391.268  270.531 2120.737
530.00  3449.613  306.414    0.000  306.414      949.515 1563.241    7.263 1555.978      331.050 2976.075  190.507 2785.568
531.00  3449.950  312.603    0.000  312.603      884.621 1604.072   30.869 1573.203      329.446 3192.918  199.959 2992.960
532.00  3436.113  318.903    0.000  318.903     1019.351 1352.110   11.068 1341.042      371.965 2992.856  240.973 2751.882
533.00  3557.901  230.172    0.000  230.172     1152.280 1281.721    1.859 1279.862      797.731 2522.162  301.392 2220.770
534.00  3581.116  307.715    0.000  307.715     1084.736 1254.982    0.000 1254.982      637.381 2413.574  170.201 2243.373
535.00  3324.515  328.741    0.000  328.741     1007.926 1203.892    0.000 1203.892      480.046 2601.281  291.540 2309.742
536.00  3286.575  315.827    0.000  315.827      976.383 1239.213    0.000 1239.213      597.772 2299.992  230.319 2069.673
537.00  3296.491  289.448    0.000  289.448     1062.491 1328.232    0.000 1328.232      732.678 2358.898  180.655 2178.243
538.00  3205.633  281.486    0.000  281.486      924.898 1249.562    0.000 1249.562      269.729 2832.102  432.283 2399.819
539.00  3370.169  254.124    0.000  254.124      991.815 1220.626    0.000 1220.626      578.269 2342.705  400.219 1942.487
540.00  3420.144  259.015    0.000  259.015      963.265 1320.712    0.000 1320.712      529.006 2601.585  679.800 1921.785
541.00  3459.786  207.366    0.000  207.366     1076.600 1193.300    7.609 1185.690      840.551 1951.024  150.496 1800.528
542.00  3435.309  187.518    0.000  187.518     1197.854 1267.223   13.316 1253.907      489.093 2805.162  398.815 2406.347
543.00  3528.015  241.129    0.000  241.129     1002.479 1398.850    0.000 1398.850      629.035 2389.664  259.776 2129.888
544.00  3437.204  224.203    0.000  224.203      883.770 1306.963    0.000 1306.963      437.924 2192.112  410.071 1782.041
545.00  3449.423  250.898    0.000  250.898     1124.432 1216.748    0.000 1216.748      928.320 2548.911   10.053 2538.858
546.00  3522.837  184.552    0.000  184.552     1027.747 1225.048    0.000 1225.048      559.566 2572.123  371.263 2200.860
547.00  3554.774  201.356    0.000  201.356     1124.675 1276.015   24.687 1251.328      517.848 2448.974  129.387 2319.587
548.00  3418.861  200.668    0.000  200.668     1102.666 1319.282    0.000 1319.282      779.329 2583.880  231.221 2352.659
549.00  3469.287  214.892    0.000  214.892     1002.779 1268.441    0.000 1268.441      328.443 2709.656  130.389 2579.267
550.00  3468.332  207.993    0.000  207.993      927.994 1336.148    0.000 1336.148      149.292 2980.999  190.608 2790.391
551.00  3442.281  260.576    0.000  260.576      820.100 1412.104    0.000 1412.104      211.115 2994.254    0.000 2994.254
552.00  3326.746  205.762    0.000  205.762      670.444 1418.463   17.121 1401.342       99.528 2419.320  179.151 2240.169
553.00  3383.634  234.743    0.000  234.743      953.589 1230.840    1.902 1228.938      268.726 2647.731   69.670 2578.062
554.00  3154.780  275.993    0.000  275.993     1017.716 1191.698    0.000 1191.698      498.243 2704.522   20.106 2684.416
555.00  3322.495  280.670    0.000  280.670     1076.841 1167.459    0.000 1167.459      597.871 2338.698  159.847 2178.851
556.00  3292.095  255.496    0.000  255.496     1114.351 1068.627    0.000 1068.627      268.927 2857.243   89.977 2767.266
557.00  3244.315  259.721    0.000  259.721      869.875 1218.851    0.000 1218.851      527.499 2300.684   90.277 2210.407
558.00  3337.220  285.330    0.000  285.330     1053.978 1124.135    1.859 1122.276      498.744 2515.715   90.478 2425.237
559.00  3452.320  268.984    0.000  268.984     1062.137 1132.548    1.902 1130.646      349.051 2591.224   20.006 2571.218
560.00  3482.512  252.460    0.000  252.460     1142.742 1172.076    0.000 1172.076      711.165 2345.415   30.159 2315.256
561.00  3338.555  292.702    0.000  292.702     1082.563 1272.306    9.511 1262.795      601.884 2389.358   90.378 2298.980
562.00  3370.139  285.366    0.000  285.366      990.254 1368.438    5.707 1362.731      461.139 2841.849   60.319 2781.530
563.00  3386.767  296.450    0.000  296.450      935.008 1374.830    9.166 1365.664      150.796 2855.513  120.637 2734.875
564.00  3401.571  327.942    0.000  327.942     1069.652 1331.397    0.000 1331.397      791.087 2431.079  119.935 2311.144
565.00  3353.792  419.876    0.000  419.876     1170.608 1246.034    0.000 1246.034      710.160 2298.889  100.531 2198.358
566.00  3256.664  342.575    0.000  342.575     1068.529 1181.609    5.707 1175.902      680.804 2340.107   50.366 2289.741
567.00  3248.150  342.094    0.000  342.094     1171.768 1203.354    0.000 1203.354      689.955 2371.569  130.690 2240.878
568.00  3500.508  306.439    0.000  306.439     1192.351 1049.209    0.000 1049.209      677.092 2361.303  281.386 2079.917
569.00  3437.309  319.163    0.000  319.163     1252.060 1294.159    5.534 1288.625      550.814 2639.289  140.142 2499.147
570.00  3339.014  312.720    0.000  312.720     1099.590 1124.868    0.000 1124.868      607.122 2540.868   50.165 2490.702
571.00  3492.941  261.077    0.000  261.077     1135.019 1237.014    0.000 1237.014      359.705 2341.101  380.112 1960.988
572.00  3327.908  351.697    0.000  351.697     1196.435 1140.740    0.000 1140.740      508.697 2663.298  351.859 2311.439
573.00  3391.643  357.830    0.000  357.830     1113.961 1318.198    0.000 1318.198      477.735 2551.310   69.870 2481.439
574.00  3155.786  382.058    0.000  382.058      970.715 1234.910    0.000 1234.910      542.871 2309.735   60.319 2249.417
575.00  3280.059  378.167    0.000  378.167     1023.773 1268.014    0.000 1268.014      582.079 2442.735    0.000 2442.735
576.00  3422.193  343.814    0.000  343.814      857.429 1423.093    0.000 1423.093      330.248 2428.468    0.000 2428.468
577.00  3216.445  500.815    0.000  500.815      809.785 1401.428    0.000 1401.428      609.328 2303.098  120.336 2182.761
578.00  3252.903  421.993    0.000  421.993     1179.940 1186.110    0.000 1186.110      619.484 2433.198  301.794 2131.404
579.00  3370.435  443.360    0.000  443.360     1232.847 1198.158    0.000 1198.158      779.529 2387.757  219.865 2167.892
580.00  3255.615  436.398    0.000  436.398     1170.893 1233.921    0.000 1233.921      647.635 2618.274  279.581 2338.693
581.00  3373.003  440.906    0.000  440.906     1199.210 1257.528    0.000 1257.528      708.858 2715.691  261.280 2454.411
582.00  3195.160  447.122    0.000  447.122      980.045 1260.472    0.000 1260.472      720.313 2120.533  221.168 1899.365
583.00  3190.256  441.883    0.000  441.883     1142.185 1230.630   21.919 1208.711      398.113 2687.355  358.602 2328.753
584.00  3311.580  500.054    0.000  500.054     1257.502 1256.777    0.000 1256.777      820.543 2527.195    0.000 2527.195
585.00  3414.210  421.559    0.000  421.559     1350.706 1155.482    0.000 1155.482      830.797 2489.897   50.165 2439.732
586.00  3339.318  494.080    0.000  494.080     1258.786 1270.874    0.000 1270.874      710.060 2884.279   20.106 2864.172
587.00  3458.001  492.199    0.000  492.199     1234.166 1232.049    0.000 1232.049      579.570 2826.685  211.015 2615.671
588.00  3271.303  477.035    0.000  477.035     1246.851 1169.889    0.000 1169.889      960.084 2493.104  110.485 2382.619
589.00  3320.912  447.437    0.000  447.437     1024.022 1354.758    0.000 1354.758      668.645 2463.668   40.112 2423.556
590.00  3285.544  383.226    0.000  383.226     1112.940 1229.857    0.000 1229.857      922.783 2203.471    0.000 2203.471
591.00  3210.115  404.027    0.000  404.027     1138.223 1210.144    0.000 1210.144      711.294 2082.949  170.903 1912.046
592.00  3316.086  458.187    0.000  458.187     1160.544 1227.128    0.000 1227.128      850.103 2388.466   50.266 2338.200
593.00  3196.212  489.271    0.000  489.271      946.027 1521.208    0.000 1521.208      558.361 2420.437    0.000 2420.437
594.00  3242.560  470.198    0.000  470.198     1285.870 1300.243    0.000 1300.243     1010.454 2550.416    0.000 2550.416
595.00  3302.748  422.912    0.000  422.912     1134.375 1178.665    1.902 1176.763      770.980 2316.983   20.106 2296.876
596.00  3163.083  463.285    0.000  463.285     1035.574 1365.594    0.000 1365.594      770.079 2381.011   20.106 2360.905
597.00  3278.373  450.051    0.000  450.051      877.923 1349.430    0.000 1349.430      289.134 2650.142    0.000 2650.142
598.00  3145.127  440.496    0.000  440.496     1050.446 1421.847    0.000 1421.847      379.412 3103.435    0.000 3103.435
599.00  3239.422  321.528    0.000  321.528     1028.359 1258.255    0.000 1258.255      951.036 1950.838    0.000 1950.838
600.00  3259.116  357.145    0.000  357.145     1092.052 1285.028    0.000 1285.028      399.719 2604.211  261.180 2343.031
601.00  3369.410  331.132    0.000  331.132     1103.169 1238.068    0.000 1238.068      190.508 2545.690  189.304 2356.386
602.00  3253.008  340.881    0.000  340.881     1091.604 1255.141    0.000 1255.141      438.826 2684.017  299.688 2384.329
603.00  3261.094  384.434    0.000  384.434     1131.647 1324.224    0.000 1324.224      481.044 2774.103   60.018 2714.086
604.00  3245.783  334.311    0.000  334.311     1086.614 1367.586    0.000 1367.586      139.842 3045.647   30.159 3015.487
605.00  3241.145  313.886    0.000  313.886     1009.194 1412.810    0.000 1412.810      139.540 3074.504  149.292 2925.212
606.00  3190.437  411.553    0.000  411.553     1183.168 1258.083    0.000 1258.083      189.907 2773.293  149.493 2623.800
607.00  3169.175  431.933    0.000  431.933     1315.923 1231.657    0.000 1231.657      398.113 2911.834  109.481 2802.353
608.00  3281.206  326.409    0.000  326.409      979.458 1367.125    0.000 1367.125      109.982 2890.211  180.154 2710.057
609.00  3155.755  351.554    0.000  351.554      769.141 1452.597    0.000 1452.597        9.953 2915.045    0.000 2915.045
610.00  3138.914  444.948    0.000  444.948      862.779 1580.450    0.000 1580.450       60.218 3407.640  129.387 3278.254
611.00  3136.069  390.500    0.000  390.500     1127.233 1350.342    0.000 1350.342      250.830 3084.440  311.747 2772.693
612.00  3341.822  327.442    0.000  327.442     1208.584 1287.478    0.000 1287.478      499.749 2944.088  371.965 2572.123
613.00  3412.416  344.020    0.000  344.020     1258.742 1249.875    0.000 1249.875      259.677 2946.104  592.032 2354.072
614.00  3403.000  305.401    0.000  305.401     1102.588 1306.331    0.000 1306.331      728.762 2324.419  191.110 2133.309
615.00  3408.473  323.717    0.000  323.717     1132.829 1240.880    0.000 1240.880      508.797 2523.583  341.003 2182.580
616.00  3246.494  299.658    0.000  299.658     1034.211 1298.709    0.000 1298.709      467.983 2504.466  370.962 2133.504
617.00  3300.590  313.989    0.000  313.989      953.950 1376.773    0.000 1376.773      718.508 2489.577  231.221 2258.355
618.00  3378.272  369.772    0.000  369.772     1265.909 1268.333    0.000 1268.333      770.988 2647.519  231.121 2416.399
619.00  3327.100  361.567    0.000  361.567     1270.633 1307.517    0.000 1307.517      887.606 2667.025  190.909 2476.116
620.00  3304.706  368.460    0.000  368.460     1123.536 1182.729    0.000 1182.729      730.067 2192.426  140.343 2052.083
621.00  3148.525  350.365    0.000  350.365     1154.440 1225.049    0.000 1225.049      617.879 2609.220  502.256 2106.964
622.00  3430.982  207.942    0.000  207.942     1393.642  984.961    0.000  984.961      628.131 2478.413  220.667 2257.746
623.00  3575.938  202.557    0.000  202.557     1426.601 1130.608    0.000 1130.608      438.929 2848.896  449.180 2399.716
624.00  3547.960  227.248    0.000  227.248     1423.824 1189.053    0.000 1189.053      648.238 2739.506  280.183 2459.323
625.00  3461.869  209.439    0.000  209.439     1143.675 1133.371    3.632 1129.740      630.053 2739.198  481.145 2258.053
626.00  3664.133  176.054    0.000  176.054     1322.721 1186.077   58.969 1127.108      209.009 3168.578  620.484 2548.094
627.00  3486.839  267.042    0.000  267.042     1085.092 1259.871    1.902 1257.969      508.397 2782.626  250.628 2531.998
628.00  3475.770  226.512    0.000  226.512     1108.792 1119.770    0.000 1119.770      418.018 2554.644  169.600 2385.044
629.00  3423.572  172.614    0.000  172.614     1223.441 1077.611    0.000 1077.611      398.313 2956.949  510.602 2446.347
630.00  3301.666  169.351    0.000  169.351     1124.998  953.841    0.000  953.841      348.349 2592.938  400.820 2192.117
631.00  3185.433  183.742    0.000  183.742     1054.548 1055.741    1.859 1053.882      318.891 2514.008  331.552 2182.456
632.00  3316.867  283.242    0.000  283.242     1192.524 1050.122    0.000 1050.122      459.334 2714.476  220.767 2493.709
633.00  3144.571  230.230    0.000  230.230     1208.485 1028.043    0.000 1028.043      301.197 2685.834  301.593 2384.241
634.00  3356.368  251.964    0.000  251.964     1237.449 1057.080    0.000 1057.080      209.611 2865.885  251.027 2614.858
635.00  3454.136  248.375    0.000  248.375     1329.434  933.082    0.000  933.082      339.702 2702.401  571.723 2130.678
636.00  3492.449  144.338    0.000  144.338     1094.039 1055.380    0.000 1055.380      378.609 2789.470  440.832 2348.638
637.00  3329.113  184.810    0.000  184.810      972.599 1204.202    0.000 1204.202      231.425 2576.547  170.802 2405.744
638.00  3361.919  153.307    0.000  153.307     1096.162 1162.401   38.306 1124.096      299.589 2948.123  479.540 2468.583
639.00  3294.871  186.642    0.000  186.642     1093.132 1181.206    0.000 1181.206      608.428 2625.299  201.062 2424.236
640.00  3307.836  161.841    0.000  161.841     1208.258 1149.478    0.000 1149.478      628.232 2453.493  341.103 2112.390
641.00  3344.720  164.945    0.000  164.945     1147.128  956.362    0.000  956.362      711.868 2183.161   90.478 2092.684
642.00  3152.609  164.045    0.000  164.045     1177.915  977.015    0.000  977.015      487.989 2394.079  269.228 2124.851
643.00  3319.308  172.035    0.000  172.035     1092.144 1099.364    0.000 1099.364       80.526 2881.873  171.003 2710.869
644.00  3403.243  165.240    0.000  165.240      777.490 1155.966    0.000 1155.966      258.773 2183.066   69.971 2113.095
645.00  3258.458  190.613    0.000  190.613      984.167 1183.616    0.000 1183.616      578.269 2474.012   60.018 2413.994
646.00  3142.769  189.646    0.000  189.646     1062.770 1072.984    0.000 1072.984      179.151 2758.703  478.438 2280.266
647.00  3294.777  166.209    0.000  166.209     1069.976 1023.788    0.000 1023.788      827.490 2123.956  109.481 2014.475
648.00  3362.500  197.539    0.000  197.539     1077.838 1077.477    0.000 1077.477      239.571 2475.819  270.832 2204.987
649.00  3262.040  189.882    0.000  189.882     1207.441 1107.888    0.000 1107.888      667.642 2303.500   59.717 2243.783
650.00  3252.425  185.177    0.000  185.177     1308.914 1103.430    0.000 1103.430      550.419 2473.707  390.968 2082.739
651.00  3323.149  167.160    0.000  167.160     1285.310 1001.479    0.000 1001.479      811.499 2345.828   80.124 2265.704
652.00  3161.057  185.102    0.000  185.102     1024.078 1090.519    0.000 1090.519      950.232 2162.237    0.000 2162.237
653.00  3175.889  183.138    0.000  183.138     1037.270 1201.948    0.000 1201.948     1019.399 1890.305   40.212 1850.092
654.00  3389.457  160.585    0.000  160.585     1230.189 1061.146    0.000 1061.146      768.073 2259.168  119.835 2139.333
655.00  3353.415  149.736    0.000  149.736     1041.671 1260.694    0.000 1260.694      600.480 2560.351   80.425 2479.926
656.00  3469.152  180.452    0.000  180.452     1171.280 1226.503    0.000 1226.503      339.800 3081.627  271.434 2810.193
657.00  3201.925  147.504    0.000  147.504      979.456 1137.507    0.000 1137.507      301.192 2677.972  120.537 2557.435
658.00  3252.203  208.990    0.000  208.990     1039.172 1119.497    0.000 1119.497      749.873 2409.250  201.062 2208.189
659.00  3235.137  187.818    0.000  187.818     1092.121 1119.896    0.000 1119.896      913.236 2105.348    0.000 2105.348
660.00  3243.057  150.653    0.000  150.653     1232.095 1118.944    0.000 1118.944      801.543 2368.937  331.451 2037.486
661.00  3219.542  207.233    0.000  207.233     1274.509  880.901    0.000  880.901      920.373 2117.008  130.690 1986.317
662.00  3036.871  229.772    0.000  229.772     1147.778  969.136    0.000  969.136      717.005 2343.307  399.416 1943.891
663.00  3060.750  261.068    0.000  261.068     1335.383  895.260    0.000  895.260      978.587 1932.747    0.000 1932.747
664.00  3087.179  190.119    0.000  190.119     1237.317 1065.853    0.000 1065.853      766.668 2459.623  191.110 2268.514
665.00  3196.748  162.418    0.000  162.418     1205.674  898.024    0.000  898.024      959.687 1893.732   39.811 1853.921
666.00  3173.084  239.993    0.000  239.993     1089.614 1165.711    0.000 1165.711     1371.161 1634.856   60.319 1574.538
667.00  3054.115  366.144    0.000  366.144     1077.008 1287.961    0.000 1287.961     1108.975 1721.320    0.000 1721.320
668.00  3151.484  220.613    0.000  220.613     1186.509  965.250    0.000  965.250     1202.766 1483.459    9.953 1473.506
669.00  3037.336  325.238    0.000  325.238     1118.611 1038.803    0.000 1038.803      831.905 2154.308  381.917 1772.391
670.00  3220.213  249.547    0.000  249.547     1079.204 1145.055    0.000 1145.055     1199.859 1674.670  110.283 1564.387
671.00  3318.510  217.386    0.000  217.386     1180.186 1115.347    0.000 1115.347      990.143 1980.082  281.086 1698.997
672.00  3166.756  229.457    0.000  229.457     1179.692 1088.757    0.000 1088.757     1232.123 1888.999  221.168 1667.830
673.00  3095.556  290.811    0.000  290.811     1092.531 1147.833    0.000 1147.833      751.878 2397.590  471.794 1925.796
674.00  3184.020  238.622    0.000  238.622     1216.520 1096.214    0.000 1096.214      992.761 2037.187  170.903 1866.285
675.00  3155.686  334.472    0.000  334.472     1158.968 1175.059    0.000 1175.059     1187.995 1905.991  110.283 1795.708
676.00  3014.051  237.312    0.000  237.312     1086.789 1095.925    0.000 1095.925      872.012 1967.018  301.593 1665.425
677.00  3252.552  287.028    0.000  287.028     1231.962 1159.210    0.000 1159.210      731.986 2275.046  551.316 1723.730
678.00  3130.485  262.378    0.000  262.378     1162.497 1045.022    3.632 1041.390      740.421 2169.581  583.080 1586.501
679.00  3039.978  258.611    0.000  258.611     1038.250 1126.399    0.000 1126.399      699.005 2321.577  411.174 1910.403
680.00  2998.714  296.192    0.000  296.192     1002.770 1326.979    0.000 1326.979      728.962 2102.633  140.743 1961.890
681.00  3096.783  229.433    0.000  229.433     1208.922 1018.441    0.000 1018.441      729.667 2174.425  348.550 1825.876
682.00  3069.473  276.702    0.000  276.702     1178.827 1083.934    0.000 1083.934      919.570 1957.172  141.147 1816.024
683.00  3191.118  264.052    0.000  264.052     1235.192 1135.878    0.000 1135.878      788.680 2447.457  469.087 1978.370
684.00  3061.541  312.957    0.000  312.957     1046.062 1137.956    0.000 1137.956      827.087 2087.153  290.938 1796.215
685.00  3061.961  318.983    0.000  318.983     1122.697 1123.879    0.000 1123.879      660.295 2195.627  472.096 1723.531
686.00  3178.053  306.004    0.000  306.004     1137.911 1201.907   29.053 1172.854      660.598 2440.722  612.044 1828.679
687.00  2988.148  377.492    0.000  377.492     1191.583 1017.819    0.000 1017.819      768.774 2348.530  581.976 1766.553
688.00  3163.219  345.010    0.000  345.010     1182.001 1137.758    0.000 1137.758      620.384 2655.563  661.400 1994.163
689.00  3199.433  304.759    0.000  304.759     1037.000 1148.465    0.000 1148.465      837.039 2190.693  180.956 2009.737
690.00  3138.900  314.795    0.000  314.795     1188.312 1062.412    0.000 1062.412      639.589 2790.872  720.614 2070.258
691.00  3275.029  297.833    0.000  297.833     1095.460 1257.984    0.000 1257.984      839.951 2441.424  390.266 2051.158
692.00  3241.199  254.511    0.000  254.511     1278.241 1087.209    0.000 1087.209      868.803 2511.390  401.121 2110.269
693.00  3232.428  266.732    0.000  266.732     1205.874 1033.731    0.000 1033.731      591.428 2493.087  653.451 1839.635
694.00  3194.103  253.497    0.000  253.497     1139.283 1019.338    0.000 1019.338      896.456 2172.316   59.817 2112.499
695.00  3133.297  260.018    0.000  260.018     1107.913 1094.351    0.000 1094.351      440.034 2575.744  331.652 2244.092
696.00  3222.814  176.624    0.000  176.624      998.772 1110.261    0.000 1110.261      807.382 2054.583    0.000 2054.583
697.00  3182.758  200.820    0.000  200.820      967.668 1166.217    0.000 1166.217      180.154 2896.145  280.284 2615.861
698.00  3202.315  170.545    0.000  170.545      957.308 1152.019    0.000 1152.019      268.726 2910.830  338.697 2572.133
699.00  3176.992  212.418    0.000  212.418     1066.068 1295.712    0.000 1295.712      740.222 2486.871  159.746 2327.125
700.00  3149.427  214.196    0.000  214.196      877.483 1359.647    0.000 1359.647      508.898 2557.941   20.106 2537.835
701.00  3287.398  182.930    0.000  182.930     1073.618 1228.924    9.079 1219.844      229.015 2923.278  150.796 2772.481
702.00  3210.995  203.073    0.000  203.073     1050.185 1055.401    0.000 1055.401      348.549 2673.961  381.416 2292.545
703.00  3242.298  191.614    0.000  191.614     1235.837 1055.271    0.000 1055.271      557.358 2865.472  370.661 2494.810
704.00  3228.616  223.127    0.000  223.127     1130.640 1184.221    0.000 1184.221      680.101 2611.220  341.808 2269.412
705.00  3177.716  198.154    0.000  198.154     1229.011 1183.278    0.000 1183.278      408.567 2615.656  190.710 2424.946
706.00  3294.371  221.010    0.000  221.010     1007.988 1302.212   47.427 1254.785       79.723 3075.785  391.770 2684.015
707.00  3163.209  251.685    0.000  251.685      952.890 1333.616   44.440 1289.177      301.800 2985.120  411.977 2573.142
708.00  3096.360  235.214    0.000  235.214      927.504 1238.291   25.594 1212.697      160.349 2813.512  281.286 2532.226
709.00  3190.628  223.593    0.000  223.593      741.425 1487.165    0.000 1487.165        0.000 3316.766   50.265 3266.501
710.00  3355.039  197.185    0.000  197.185      919.103 1461.690    0.000 1461.690        0.000 3480.422  301.593 3178.829
711.00  3243.069  182.927    0.000  182.927     1106.379 1140.738    0.000 1140.738      471.393 2662.093  150.796 2511.297
712.00  3362.874  173.067    0.000  173.067     1202.206 1053.760    0.000 1053.760      129.387 2804.763  370.360 2434.403
713.00  3176.702  238.922    0.000  238.922     1158.051 1157.134    0.000 1157.134      489.695 2897.042  260.578 2636.463
714.00  3314.368  241.312    0.000  241.312     1164.737 1259.929    0.000 1259.929      350.154 2879.242  442.336 2436.906
715.00  3153.379  249.514    0.000  249.514     1037.459 1276.036    0.000 1276.036      537.552 2535.124  410.974 2124.151
716.00  3315.545  182.178    0.000  182.178     1115.892 1247.396    0.000 1247.396      730.067 2589.714  161.054 2428.660
717.00  3242.704  247.205    0.000  247.205     1127.581 1097.684    0.000 1097.684      388.862 2675.067  550.413 2124.654
718.00  3169.040  245.975    0.000  245.975      971.846 1342.700    0.000 1342.700      389.064 2701.414  360.006 2341.407
719.00  3257.688  258.740    0.000  258.740     1131.261 1113.366    0.000 1113.366      728.662 2225.585    0.000 2225.585
720.00  3135.908  280.240    0.000  280.240      979.844 1345.098    0.000 1345.098      251.127 2775.299  120.637 2654.662
721.00  3159.875  253.044    0.000  253.044     1258.589 1148.093    0.000 1148.093      269.829 3249.702  651.847 2597.856
722.00  3297.080  217.323    0.000  217.323     1147.623 1313.783    0.000 1313.783      320.195 3026.721  381.817 2644.904
723.00  3347.852  203.103    0.000  203.103     1162.652 1226.362    0.000 1226.362      249.623 2966.611  331.151 2635.460
724.00  3240.113  226.404    0.000  226.404      948.196 1385.740    0.000 1385.740      149.894 2967.612  341.103 2626.509
725.00  3206.785  219.176    0.000  219.176      958.051 1263.391    0.000 1263.391      119.534 2863.573  160.348 2703.225
726.00  3237.382  211.177    0.000  211.177     1050.005 1220.967    0.000 1220.967      451.086 2457.810  129.988 2327.822
727.00  3208.718  236.391    0.000  236.391     1203.206 1137.531    0.000 1137.531      300.891 2792.273  330.850 2461.423
728.00  3190.717  268.467    0.000  268.467     1019.622 1144.017    0.000 1144.017      497.841 2302.809  179.452 2123.357
729.00  3194.675  204.872    0.000  204.872     1020.870 1217.047    0.000 1217.047      200.561 2855.826  221.168 2634.658
730.00  3161.298  243.595    0.000  243.595      869.689 1542.686    0.000 1542.686       80.324 3104.346   90.177 3014.169
731.00  3160.312  281.386    0.000  281.386      846.007 1442.545    0.000 1442.545      390.466 2664.517  110.584 2553.933
732.00  3202.835  307.094    0.000  307.094     1102.856 1223.573    0.000 1223.573      289.334 2718.910  391.068 2327.842
733.00  3110.293  329.058    0.000  329.058      969.121 1270.583    0.000 1270.583      788.679 2234.438   30.059 2204.379
734.00  3171.119  292.837    0.000  292.837      994.066 1173.998    0.000 1173.998      849.399 2164.163   70.271 2093.892
735.00  3060.975  312.707    0.000  312.707     1121.730 1245.717    0.000 1245.717      730.868 2402.026  120.637 2281.389
736.00  3070.765  255.759    0.000  255.759     1130.705 1072.356    0.000 1072.356      598.975 2425.758  240.272 2185.487
737.00  3125.422  247.233    0.000  247.233      987.652 1237.622    0.000 1237.622      378.207 2612.444  149.292 2463.152
738.00  3083.947  292.678    0.000  292.678      897.708 1273.813    0.000 1273.813      510.302 2505.979   60.319 2445.660
739.00  3054.646  288.001    0.000  288.001      922.427 1309.237    0.000 1309.237      509.299 2417.823  171.205 2246.618
740.00  3026.793  352.627    0.000  352.627      850.152 1441.673    0.000 1441.673      180.354 2918.448   80.425 2838.023
741.00  3033.589  344.577    0.000  344.577      911.759 1374.301    0.000 1374.301      289.534 2800.144  220.968 2579.176
742.00  3137.773  259.742    0.000  259.742     1125.715 1268.478    0.000 1268.478      200.360 2837.620  130.690 2706.930
743.00  3191.355  232.820    0.000  232.820      808.182 1485.649    0.000 1485.649      331.351 2674.168    0.000 2674.168
744.00  3171.510  294.667    0.000  294.667      873.989 1520.227    0.000 1520.227      210.513 2868.198  189.705 2678.492
745.00  3042.153  275.342    0.000  275.342      696.798 1387.866    1.902 1385.963      200.561 2721.211   80.425 2640.786
746.00  2950.111  334.855    0.000  334.855      788.480 1425.483    0.000 1425.483      150.395 2902.972  120.637 2782.335
747.00  3335.557  204.808    0.000  204.808     1023.069 1188.639    0.000 1188.639      691.859 2153.400   30.159 2123.241
748.00  3334.027  181.726    0.000  181.726      989.235 1319.364    0.000 1319.364      451.487 2719.404  160.849 2558.555
749.00  3196.528  294.931    0.000  294.931      843.358 1297.864    0.000 1297.864      279.381 2432.581  291.440 2141.142
750.00  3247.144  224.072    0.000  224.072      789.211 1579.642    0.000 1579.642      109.481 2982.906   30.159 2952.747
751.00  3291.155  202.832    0.000  202.832      724.753 1465.851    0.000 1465.851        9.953 2761.334   40.212 2721.122
752.00  3161.555  236.091    0.000  236.091      884.193 1125.502    0.000 1125.502      676.792 1814.607   19.906 1794.702
753.00  3131.802  262.158    0.000  262.158      748.037 1122.138    0.000 1122.138      341.605 1896.535    0.000 1896.535
754.00  3174.132  272.475    0.000  272.475      851.425 1322.906    0.000 1322.906      319.995 2626.104    9.953 2616.151
755.00  3153.639  266.806    0.000  266.806      878.144 1263.952    0.000 1263.952      139.339 2741.328   59.817 2681.511
756.00  3137.063  302.928    0.000  302.928      836.158 1285.383    0.000 1285.383       19.906 2916.545  140.342 2776.203
757.00  3096.514  293.193    0.000  293.193     1016.618 1245.147    0.000 1245.147      398.816 2690.454  390.667 2299.788
758.00  3246.439  271.527    0.000  271.527      955.244 1284.578    0.000 1284.578      677.394 2048.457  190.808 1857.649
759.00  3084.394  294.415    0.000  294.415     1023.868 1211.247    0.000 1211.247      847.094 2260.684  399.316 1861.368
760.00  3052.902  327.857    0.000  327.857      963.755 1245.104    0.000 1245.104      896.758 1938.275  179.953 1758.322
761.00  3299.520  266.359    0.000  266.359     1150.461 1145.142    0.000 1145.142     1159.244 1890.615  140.141 1750.474
762.00  3174.036  260.416    0.000  260.416      956.879 1160.245    0.000 1160.245      777.425 1845.681   60.018 1785.663
763.00  3136.120  312.906    0.000  312.906     1003.402 1194.307    0.000 1194.307      968.935 1756.503  130.690 1625.813
764.00  3168.358  242.717    0.000  242.717     1084.028 1239.860    0.000 1239.860      799.835 2027.734   50.265 1977.468
765.00  3090.491  224.179    0.000  224.179     1044.180 1129.454    0.000 1129.454      449.080 2425.847  301.593 2124.255
766.00  3062.135  246.139    0.000  246.139     1036.138 1129.142    0.000 1129.142      479.340 2325.414  120.637 2204.777
767.00  2907.046  327.899    0.000  327.899      953.015 1258.077    0.000 1258.077      389.664 2223.684  150.696 2072.988
768.00  3093.575  296.708    0.000  296.708     1148.506 1185.569    0.000 1185.569      429.074 2414.587  321.298 2093.289
769.00  3076.133  291.898    0.000  291.898     1149.044 1030.075    0.000 1030.075     1006.438 1967.537  308.938 1658.598
770.00  3194.138  324.010    0.000  324.010     1149.749 1395.897    0.000 1395.897      608.626 2667.027  301.394 2365.633
771.00  3105.284  291.828    0.000  291.828     1221.784 1221.721    0.000 1221.721      630.337 2481.749   60.319 2421.430
772.00  3137.209  271.894    0.000  271.894     1080.673 1158.128    0.000 1158.128      479.841 2409.972   70.271 2339.700
773.00  3186.838  330.029    0.000  330.029     1061.084 1320.288    0.000 1320.288        0.000 2884.881  200.460 2684.421
774.00  3215.991  277.479    0.000  277.479      999.775 1279.882    0.000 1279.882      379.009 2372.172  160.348 2211.824
775.00  3322.027  281.708    0.000  281.708      890.803 1406.427    0.000 1406.427      639.091 1855.240   30.059 1825.181
776.00  3384.207  231.222    0.000  231.222     1213.014 1170.806    0.000 1170.806      778.428 2174.724  200.561 1974.164
777.00  3424.988  220.384    0.000  220.384     1196.267 1218.701    0.000 1218.701      781.736 2436.212    0.000 2436.212
778.00  3514.478  209.070    0.000  209.070      993.686 1199.682    0.000 1199.682      587.718 2133.006  150.195 1982.812
779.00  3156.173  273.938    0.000  273.938     1059.659 1254.404    0.000 1254.404      687.447 2502.860  381.917 2120.942
780.00  3286.536  295.499    0.000  295.499     1034.724 1197.065    0.000 1197.065      758.523 1842.765    0.000 1842.765
781.00  3212.980  349.769    0.000  349.769      979.341 1223.122    0.000 1223.122      679.604 2048.365    9.953 2038.412
782.00  3118.518  357.716    0.000  357.716      805.200 1349.467    0.000 1349.467      471.393 2134.913    0.000 2134.913
783.00  3073.303  308.430    0.000  308.430      778.033 1420.712    0.000 1420.712      330.952 2497.726  160.850 2336.877
784.00  3296.768  246.995    0.000  246.995     1092.170 1169.566    1.902 1167.664      439.829 2295.956    0.000 2295.956
785.00  3208.644  218.213    0.000  218.213      861.532 1191.542    0.000 1191.542      578.869 1964.104  140.743 1823.361
786.00  3058.095  327.316    0.000  327.316      718.315 1266.073    0.000 1266.073      149.694 1923.089  200.059 1723.030
787.00  3120.960  271.698    0.000  271.698     1036.907 1206.890    0.000 1206.890      671.253 2368.743   70.372 2298.371
788.00  3222.713  257.250    0.000  257.250      897.411 1218.818    0.000 1218.818      210.114 2516.730  372.369 2144.360
789.00  3216.885  256.009    0.000  256.009      869.310 1218.641    0.000 1218.641      290.236 2468.071  150.796 2317.275
790.00  3246.996  244.357    0.000  244.357     1000.908 1156.788    0.000 1156.788      498.042 2170.603  200.260 1970.343
791.00  3151.280  257.062    0.000  257.062      975.875 1323.629   18.545 1305.084      219.664 2884.574  422.030 2462.544
792.00  3077.098  299.976    0.000  299.976      979.399 1283.373    0.000 1283.373      540.061 2382.816  251.327 2131.489
793.00  3178.301  262.649    0.000  262.649      967.315 1256.099    0.000 1256.099      629.736 2450.284  211.115 2239.169
794.00  3162.922  296.697    0.000  296.697     1108.287  986.504    0.000  986.504      916.463 2082.951  169.198 1913.753
795.00  3268.852  249.583    0.000  249.583      929.209 1264.580    0.000 1264.580      639.087 2130.186  251.327 1878.858
796.00  3274.093  277.668    0.000  277.668      895.249 1345.767    9.294 1336.473      778.528 2018.901  250.525 1768.376
797.00  3111.425  339.895    0.000  339.895      988.582 1210.964    0.000 1210.964      737.311 2182.856  442.136 1740.720
798.00  3151.870  362.376    0.000  362.376      883.121 1305.907    0.000 1305.907      238.868 2605.421  298.786 2306.635
799.00  3290.839  282.938    0.000  282.938     1078.552 1212.301    1.816 1210.485      528.706 2530.104  480.744 2049.360
800.00  3110.472  388.914    0.000  388.914      992.220 1329.594    0.000 1329.594      439.330 2658.791  429.275 2229.515
801.00  3227.198  367.532    0.000  367.532     1083.387 1381.502    0.000 1381.502      570.219 2651.645  390.466 2261.178
802.00  3090.638  375.089    0.000  375.089      811.429 1355.272    0.000 1355.272      309.941 2625.317  231.022 2394.295
803.00  3172.980  346.970    0.000  346.970      849.847 1225.089    0.000 1225.089      189.506 2440.129  471.193 1968.936
804.00  3091.927  353.961    0.000  353.961      903.599 1379.044    0.000 1379.044      487.688 2521.162  149.693 2371.468
805.00  3115.906  314.742    0.000  314.742      924.210 1299.115    0.000 1299.115      609.328 2434.787  150.596 2284.191
806.00  3206.761  353.295    0.000  353.295     1100.643 1159.415    0.000 1159.415      438.325 2489.989  289.635 2200.355
807.00  3209.971  368.859    0.000  368.859     1055.190 1333.515    0.000 1333.515      528.903 2883.668  631.039 2252.629
808.00  3093.370  412.393    0.000  412.393     1100.706 1192.816    0.000 1192.816      709.562 2356.395  180.956 2175.440
809.00  3124.863  417.833    0.000  417.833      912.242 1294.052    0.000 1294.052      788.278 2230.922   60.319 2170.603
810.00  3059.211  279.113    0.000  279.113     1022.981 1292.272    0.000 1292.272      647.335 2491.099  398.514 2092.585
811.00  3101.932  353.819    0.000  353.819      837.288 1517.663    0.000 1517.663      498.343 2330.758    0.000 2330.758
812.00  3129.105  295.903    0.000  295.903      907.324 1357.135    0.000 1357.135      388.862 2257.370  298.585 1958.785
813.00  3084.528  290.934    0.000  290.934      885.182 1283.593    0.000 1283.593      418.620 1972.149  149.593 1822.556
814.00  3263.391  264.446    0.000  264.446     1106.307 1264.043    0.000 1264.043      970.036 2140.040  160.850 1979.190
815.00  3204.863  349.963    0.000  349.963     1062.838 1157.040    0.000 1157.040      579.672 1471.000   70.573 1400.427
816.00  3229.691  358.391    0.000  358.391      976.434 1349.607   14.656 1334.952      250.828 2481.344  482.448 1998.895
817.00  3227.436  287.108    0.000  287.108     1190.806 1187.131    0.000 1187.131      760.829 2036.704  120.639 1916.065
818.00  3202.949  301.207    0.000  301.207     1141.354 1192.443    0.000 1192.443      381.215 2201.956  271.233 1930.723
819.00  3277.678  273.454    0.000  273.454     1047.056 1353.268    0.000 1353.268      470.189 2015.386  170.802 1844.583
820.00  3160.316  299.643    0.000  299.643     1102.961 1313.466    0.000 1313.466      408.166 2157.640  410.673 1746.968
821.00  3026.254  285.382    0.000  285.382     1092.696 1152.918   21.876 1131.041      310.143 1965.306  431.182 1534.125
822.00  3047.499  339.601    0.000  339.601     1104.663 1402.951    0.000 1402.951      410.476 2232.726   60.319 2172.407
823.00  2965.581  371.388    0.000  371.388     1136.826 1170.741    0.000 1170.741      450.283 2293.743  191.009 2102.734
824.00  3086.899  392.211    0.000  392.211     1053.117 1339.168    0.000 1339.168      211.115 2356.571  311.345 2045.226
825.00  3083.613  383.253    0.000  383.253     1043.106 1254.400    0.000 1254.400      369.458 1992.153  109.682 1882.471
826.00  3013.042  449.220    0.000  449.220     1067.754 1242.292    0.000 1242.292      620.386 2010.952   79.623 1931.329
827.00  3267.751  324.654    0.000  324.654     1110.385 1114.455    0.000 1114.455      567.912 2161.850  150.797 2011.054
828.00  3100.868  412.268    0.000  412.268     1049.683 1285.896    0.000 1285.896      240.473 2171.904  300.991 1870.913
829.00  3144.496  407.351    0.000  407.351     1007.813 1279.464    0.000 1279.464      681.104 2354.464   99.929 2254.535
830.00  3229.893  375.143    0.000  375.143     1072.354 1361.986    0.000 1361.986      280.183 2142.952  221.168 1921.784
831.00  3184.581  412.574    0.000  412.574      700.173 1526.376    0.000 1526.376      359.505 1862.866  170.903 1691.964
832.00  3225.660  355.865    0.000  355.865     1032.461 1113.145    0.000 1113.145      499.446 1916.339  170.903 1745.437
833.00  3210.772  312.326    0.000  312.326      985.489 1233.016    0.000 1233.016      618.378 1811.494   40.212 1771.281
834.00  3293.153  172.536    0.000  172.536      695.931 1520.237    0.000 1520.237       50.265 2481.742  120.637 2361.105
835.00  3529.782  140.771    0.000  140.771     1045.781 1167.067    0.000 1167.067      838.544 1974.354   20.106 1954.248
836.00  3403.167  155.472    0.000  155.472     1125.081 1150.462    0.000 1150.462      308.537 2790.583  488.691 2301.892
837.00  3266.584  153.099    0.000  153.099      908.552 1194.174    0.000 1194.174      300.189 2221.563  321.499 1900.064
838.00  3433.199  134.054    0.000  134.054     1108.829 1074.699    0.000 1074.699       90.077 2812.093  350.856 2461.237
839.00  3481.356  159.895    0.000  159.895     1159.477 1108.734    0.000 1108.734      399.416 1933.635  361.310 1572.325
840.00  3497.134  143.003    0.000  143.003     1200.035 1162.870    0.000 1162.870      378.608 2702.909  401.322 2301.588
841.00  3292.300  122.685    0.000  122.685      800.083 1340.373    0.000 1340.373      120.637 2766.237  170.903 2595.334
842.00  3399.081  149.940    0.000  149.940      995.709 1140.999    0.000 1140.999      258.773 2497.438  170.100 2327.337
843.00  3297.928  156.860    0.000  156.860     1144.288 1134.874    0.000 1134.874      350.454 2522.457  221.168 2301.289
844.00  3363.321  136.728    0.000  136.728     1110.013 1039.969    0.000 1039.969      321.700 2496.110  271.033 2225.077
845.00  3327.770  180.235    0.000  180.235     1120.472 1201.135    0.000 1201.135      809.387 2323.203  140.743 2182.460
846.00  3375.357  177.407    0.000  177.407     1042.786 1325.386    0.000 1325.386      652.047 2204.873    0.000 2204.873
847.00  3427.045  159.185    0.000  159.185     1233.365 1155.500    0.000 1155.500      662.502 2334.183  110.584 2223.599
848.00  3299.358  151.326    0.000  151.326     1004.181 1244.727    0.000 1244.727      500.349 2412.476  110.584 2301.892
849.00  3198.129  181.131    0.000  181.131      984.953 1157.808    0.000 1157.808      660.902 2064.130   70.472 1993.658
850.00  3302.525  147.061    0.000  147.061     1265.644  976.280    0.000  976.280      130.089 2654.059  452.189 2201.870
851.00  3342.121  209.848    0.000  209.848     1334.863 1117.207    0.000 1117.207     1159.449 2121.439  429.676 1691.763
852.00  3324.237  146.094    0.000  146.094     1133.607 1089.589    0.000 1089.589      969.438 1699.601   30.159 1669.441
853.00  3398.027  155.791    0.000  155.791     1108.559 1226.641    0.000 1226.641     1009.549 2011.653  221.168 1790.485
854.00  3413.989  127.023    0.000  127.023     1173.110 1178.754    0.000 1178.754      872.318 2439.725  362.315 2077.410
855.00  3448.882  127.731    0.000  127.731     1158.015 1197.591    0.000 1197.591      724.231 2492.698   60.319 2432.380
856.00  3388.370  145.894    0.000  145.894      940.034 1107.920    0.000 1107.920      739.418 2137.214   10.053 2127.161
857.00  3356.418  200.297    0.000  200.297     1169.564  967.103    0.000  967.103      680.201 1951.535   90.378 1861.157
858.00  3244.708  188.501    0.000  188.501     1067.504 1165.126    0.000 1165.126      731.971 2182.857  140.743 2042.114
859.00  3392.833  154.515    0.000  154.515     1013.800 1108.619    0.000 1108.619      489.493 2311.841  291.540 2020.301
860.00  3274.233  133.988    0.000  133.988      958.706 1029.075    0.000 1029.075      770.379 1712.568  271.434 1441.135
861.00  3206.778  218.683    0.000  218.683      941.900 1137.503    0.000 1137.503      810.190 2002.204   60.218 1941.986
862.00  3352.573  161.998    0.000  161.998     1059.080 1082.855    0.000 1082.855      479.441 2562.787  391.370 2171.417
863.00  3245.909  184.199    0.000  184.199      771.104 1324.643    0.000 1324.643      120.637 2359.405   80.425 2278.980
864.00  3374.562  144.333    0.000  144.333     1141.681 1163.644   42.456 1121.188      388.461 2574.536  288.933 2285.604
865.00  3343.887  161.253    0.000  161.253     1107.174 1070.406    0.000 1070.406      358.502 2571.323  370.260 2201.063
866.00  3235.935  183.159    0.000  183.159     1015.161 1130.580    1.859 1128.721      339.800 2344.009  261.080 2082.929
867.00  3251.478  160.502    0.000  160.502     1069.869 1065.598    0.000 1065.598      250.024 2469.581  310.543 2159.038
868.00  3278.663  148.888    0.000  148.888     1210.708  978.532    0.000  978.532      659.394 1936.452  301.493 1634.959
869.00  3244.429  153.976    0.000  153.976     1142.585  951.153    0.000  951.153      839.948 1654.054    9.953 1644.101
870.00  3228.668  162.701    0.000  162.701     1066.907 1095.994    0.000 1095.994      980.898 1258.673    0.000 1258.673
871.00  3321.547  169.217    0.000  169.217     1005.563  916.614    0.000  916.614      689.553 1566.285    0.000 1566.285
872.00  3204.793  169.903    0.000  169.903      880.561 1063.748    0.000 1063.748      190.708 2187.295    0.000 2187.295
873.00  3231.021  158.730    0.000  158.730      911.847 1048.176    0.000 1048.176      431.482 1982.302   70.372 1911.930
874.00  3356.928  124.153    0.000  124.153      808.188 1299.479    0.000 1299.479      539.358 2134.205   30.159 2104.046
875.00  3237.483  156.928    0.000  156.928      860.667 1187.985    0.000 1187.985      492.109 1914.335  310.443 1603.893
876.00  3119.035  124.115    0.000  124.115      906.361 1017.780    0.000 1017.780      589.623 1792.891    0.000 1792.891
877.00  3140.043  182.800    0.000  182.800      829.093 1247.788    0.000 1247.788       49.764 2524.689  149.292 2375.397
878.00  3250.647  163.605    0.000  163.605     1001.292 1075.361    0.000 1075.361      559.767 2014.663  321.699 1692.964
879.00  3198.546  124.860    0.000  124.860      842.146 1180.883    0.000 1180.883       50.265 2725.123  110.584 2614.539
880.00  3091.671  117.278    0.000  117.278     1104.875  972.938    0.000  972.938      472.195 2023.516   10.053 2013.463
881.00  3231.791  118.955    0.000  118.955     1037.185 1103.411    0.000 1103.411      331.151 2297.178    0.000 2297.178
882.00  3322.762  119.273    0.000  119.273     1238.568  972.982    0.000  972.982      599.883 2212.716  522.260 1690.457
883.00  3206.820  138.859    0.000  138.859     1167.466  933.024    0.000  933.024      438.526 2198.852   59.717 2139.135
884.00  3272.418  122.904    0.000  122.904      952.773  955.677    0.000  955.677      270.732 1855.918  311.646 1544.272
885.00  3232.044  114.431    0.000  114.431     1204.417  802.945    0.000  802.945      758.721 1651.551   80.124 1571.427
886.00  3169.123   85.399    0.000   85.399     1264.719  655.359    0.000  655.359     1038.204 1391.272    0.000 1391.272
887.00  3290.112  110.546    0.000  110.546     1309.053  726.734    0.000  726.734      899.063 1425.945  160.047 1265.898
888.00  3037.609  144.636    0.000  144.636     1156.778  843.711    0.000  843.711     1119.128 1364.114  311.345 1052.769
889.00  3253.444  137.351    0.000  137.351     1127.537  757.855    0.000  757.855      926.715 1162.451  160.850 1001.601
890.00  3078.789  142.744    0.000  142.744      977.512  812.540    0.000  812.540      907.712 1302.795  230.018 1072.777
891.00  3128.653  161.190    0.000  161.190     1243.300  801.622    0.000  801.622     1087.163 1551.315  189.806 1361.510
892.00  3114.727  187.085    0.000  187.085     1062.862 1146.323    0.000 1146.323      978.284 1811.294  180.956 1630.338
893.00  3136.478  176.761    0.000  176.761     1225.849  999.922    0.000  999.922     1239.064 1602.487  170.903 1431.584
894.00  3091.652  159.532    0.000  159.532      982.649 1017.456    0.000 1017.456      668.042 1843.958  321.599 1522.359
895.00  3300.632  175.165    0.000  175.165     1242.145 1000.180    0.000 1000.180      990.344 1721.816   70.372 1651.444
896.00  3224.284  148.049    0.000  148.049     1126.965  977.358    0.000  977.358      719.210 1973.749  160.849 1812.899
897.00  3128.068  141.564    0.000  141.564     1085.469 1084.614    0.000 1084.614      468.284 2502.751  571.121 1931.630
898.00  3257.653  168.863    0.000  168.863     1105.484 1066.544    0.000 1066.544      748.367 1992.952  321.097 1671.854
899.00  3213.687  123.689    0.000  123.689      865.466 1042.714    3.718 1038.996       50.165 2341.704  450.186 1891.518
900.00  3120.842  164.639    0.000  164.639      863.516 1239.326    0.000 1239.326       80.425 2624.999  241.274 2383.724
901.00  3259.823  128.811    0.000  128.811      672.047 1467.036    0.000 1467.036        0.000 2690.650    0.000 2690.650
902.00  3103.352  140.478    0.000  140.478      452.452 1573.012    0.000 1573.012       50.265 2298.480   30.159 2268.320
903.00  3119.022  137.049    0.000  137.049      835.277 1273.573    0.000 1273.573      339.599 2203.063  130.690 2072.373
904.00  3212.330  169.057    0.000  169.057      909.815 1180.633    0.000 1180.633      439.829 2258.969   69.971 2188.998
905.00  3078.322  244.563    0.000  244.563      703.337 1247.703    0.000 1247.703      750.071 1989.644   10.053 1979.591
906.00  2966.861  222.307    0.000  222.307      849.296 1277.533    0.000 1277.533      149.393 2548.205  219.764 2328.441
907.00  3167.228  166.174    0.000  166.174      910.546 1370.010    0.000 1370.010      348.950 2317.483   90.378 2227.106
908.00  3025.914  198.312    0.000  198.312      718.987 1228.706    0.000 1228.706        9.953 2440.624  489.092 1951.532
909.00  3117.667  241.551    0.000  241.551      633.170 1335.499    5.533 1329.966       20.006 2210.104  391.569 1818.535
910.00  3023.139  294.370    0.000  294.370      480.937 1561.949    0.000 1561.949       70.372 2855.112  120.637 2734.475
911.00  3108.041  317.096    0.000  317.096      771.376 1409.518    0.000 1409.518      419.523 2713.267  351.858 2361.408
912.00  3157.147  224.374    0.000  224.374      745.170 1448.361    0.000 1448.361      370.761 2623.490  271.434 2352.056
913.00  2949.353  336.388    0.000  336.388      758.019 1333.200    1.902 1331.298      119.935 2595.438  261.381 2334.057
914.00  3053.780  299.070    0.000  299.070      895.690 1256.734    0.000 1256.734      270.431 2576.240  270.932 2305.308
915.00  3064.137  299.688    0.000  299.688      863.850 1279.208    0.000 1279.208      450.284 2303.294   90.478 2212.816
916.00  3043.607  346.058    0.000  346.058      738.777 1316.206    0.000 1316.206      250.926 2485.955  361.811 2124.144
917.00  3057.201  345.912    0.000  345.912      768.469 1483.603    0.000 1483.603        0.000 3006.808  401.923 2604.885
918.00  2999.265  309.582    0.000  309.582      851.315 1350.686    0.000 1350.686      300.189 2582.173  291.540 2290.633
919.00  3059.005  215.438    0.000  215.438      815.040 1193.744    0.000 1193.744      100.230 2673.656  361.913 2311.743
920.00  2881.150  273.654    0.000  273.654      525.042 1622.425    0.000 1622.425        0.000 2785.846  180.956 2604.891
921.00  3014.844  293.627    0.000  293.627      653.606 1543.903    0.000 1543.903      170.201 2792.185  331.752 2460.433
922.00  3034.240  258.312    0.000  258.312      494.868 1645.312    1.902 1643.409        0.000 2619.984   20.106 2599.877
923.00  3206.898  259.547    0.000  259.547      638.875 1534.688    0.000 1534.688       10.053 2883.274  130.690 2752.584
924.00  2899.876  290.681    0.000  290.681      788.508 1152.255    1.902 1150.353      238.868 2220.468  270.130 1950.338
925.00  3219.832  163.943    0.000  163.943      877.390 1166.210    0.000 1166.210      378.307 2147.591   80.425 2067.167
926.00  3303.902  151.090    0.000  151.090      904.273 1250.654    1.902 1248.752      170.401 2708.356  281.286 2427.070
927.00  3142.543  183.736    0.000  183.736      722.573 1460.458    9.338 1451.120        0.000 2897.857    0.000 2897.857
928.00  3184.122  195.119    0.000  195.119      850.379 1315.676    0.000 1315.676       59.717 2426.263  180.254 2246.009
929.00  3069.414  195.302    0.000  195.302      899.495  974.138    0.000  974.138      268.927 1492.804    0.000 1492.804
930.00  3079.495  233.793    0.000  233.793     1081.270 1034.504    0.000 1034.504      858.650 1502.754  221.168 1281.586
931.00  3346.899  153.354    0.000  153.354     1215.635 1112.917    0.000 1112.917      949.530 1962.087  180.956 1781.132
932.00  3358.715  191.336    0.000  191.336     1105.440 1078.650    0.000 1078.650      909.718 1821.044  100.531 1720.513
933.00  3177.610  142.114    0.000  142.114     1156.825 1122.954    0.000 1122.954      737.813 1932.839  180.354 1752.485
934.00  3215.742  127.252    0.000  127.252     1139.067 1018.903    0.000 1018.903     1069.965 1590.724  130.690 1460.034
935.00  3267.090  240.698    0.000  240.698     1224.942  989.660    0.000  989.660      787.275 1993.654  281.386 1712.267
936.00  3229.114  152.384    0.000  152.384      910.976 1067.653    0.000 1067.653      878.255 1642.194  120.637 1521.556
937.00  3183.249  186.200    0.000  186.200     1002.697 1186.579    0.000 1186.579      826.284 1760.828  290.738 1470.090
938.00  3164.118  207.365    0.000  207.365     1012.569 1128.750   13.229 1115.521     1068.662 1595.044   69.971 1525.073
939.00  3186.953  199.130    0.000  199.130      924.008 1184.907    0.000 1184.907     1037.099 1472.495   60.318 1412.177
940.00  3189.793  215.041    0.000  215.041      984.281 1079.122    0.000 1079.122      957.477 1835.222  100.531 1734.692
941.00  3328.377  183.221    0.000  183.221     1005.895 1015.958    5.707 1010.251      989.745 1422.738  100.531 1322.207
942.00  3200.144  182.591    0.000  182.591     1132.693  914.235    0.000  914.235     1027.851 1753.889  211.115 1542.774
943.00  3151.418  196.108    0.000  196.108     1084.254  983.364    0.000  983.364     1029.955 1665.013   80.526 1584.487
944.00  3097.008  189.546    0.000  189.546     1023.971  960.929    0.000  960.929     1040.509 1306.510   60.319 1246.192
945.00  3123.439  269.310    0.000  269.310     1114.899  852.288    0.000  852.288     1241.072 1216.437   20.106 1196.330
946.00  3107.229  218.368    0.000  218.368      878.313  953.893    0.000  953.893      739.021 1560.365  429.074 1131.291
947.00  3096.316  246.261    0.000  246.261      923.577 1073.693    7.609 1066.084      658.191 1585.800  251.327 1334.472
948.00  3028.354  194.345    0.000  194.345     1007.063 1069.552    0.000 1069.552      915.960 1532.020  139.941 1392.079
949.00  3041.842  130.816    0.000  130.816     1047.492  878.407    1.902  876.505      507.694 1690.854  410.372 1280.482
950.00  2989.302  226.310    0.000  226.310     1020.310  958.134    0.000  958.134      871.213 1504.165   10.053 1494.112
951.00  3025.626  276.641    0.000  276.641     1115.806  988.605    0.000  988.605      980.089 1725.840   50.266 1675.574
952.00  2938.356  261.633    0.000  261.633      891.784 1057.656    0.000 1057.656     1047.352 1320.994   10.053 1310.941
953.00  2990.771  245.335    0.000  245.335      907.583 1245.333    0.000 1245.333      867.299 1650.442   10.053 1640.389
954.00  3139.549  197.975    0.000  197.975     1018.664 1073.087    3.805 1069.283      820.546 1584.086   60.319 1523.768
955.00  3007.619  209.953    0.000  209.953      738.165 1172.656    0.000 1172.656      680.102 1050.167   10.053 1040.114
956.00  3013.599  275.555    0.000  275.555      897.358 1136.483    0.000 1136.483      462.452 2056.685  271.233 1785.452
957.00  3014.841  214.710    0.000  214.710     1048.364 1088.348    0.000 1088.348      907.212 1936.951  170.903 1766.049
958.00  3089.462  158.530    0.000  158.530      830.306 1430.565    5.576 1424.989      848.396 2086.041    0.000 2086.041
959.00  3046.854  227.000    0.000  227.000     1016.883  981.346    0.000  981.346      860.658 1635.053    0.000 1635.053
960.00  3144.402  160.013    0.000  160.013      956.596 1002.180    1.902 1000.277      718.711 1422.135    0.000 1422.135
961.00  3062.831  175.927    0.000  175.927     1037.451  881.635    0.000  881.635     1120.035 1342.006    0.000 1342.006
962.00  3210.356  128.140    0.000  128.140      972.918  997.710    0.000  997.710      669.046 1626.605  140.743 1485.862
963.00  3141.381  144.554    0.000  144.554     1174.189  913.148    0.000  913.148      659.695 2147.274  100.531 2046.743
964.00  3037.829  153.731    0.000  153.731     1182.615 1023.790    0.000 1023.790      771.284 1846.781   60.319 1786.463
965.00  3068.955  179.299    0.000  179.299     1116.726  988.811    3.805  985.006      489.295 2123.947  340.502 1783.446
966.00  3194.284  168.295    0.000  168.295     1084.216 1072.644    0.000 1072.644      599.475 2045.734   20.106 2025.628
967.00  3310.441  161.363    0.000  161.363     1268.171 1056.211    0.000 1056.211      489.694 2258.363  140.743 2117.619
968.00  3139.935  182.450    0.000  182.450      826.908 1038.715    0.000 1038.715      698.001 1423.436   90.478 1332.959
969.00  3207.584  223.201    0.000  223.201      931.314 1091.580    0.000 1091.580      488.691 1573.231  100.330 1472.901
970.00  3173.252  201.804    0.000  201.804     1054.708 1147.654    0.000 1147.654      679.503 1812.401  110.083 1702.318
971.00  3267.409  212.388    0.000  212.388     1047.151 1081.259    7.435 1073.824      371.062 2456.715  180.956 2275.759
972.00  3141.484  226.541    0.000  226.541     1142.889  845.927    0.000  845.927      588.921 1971.041  140.743 1830.297
973.00  3108.791  228.772    0.000  228.772     1013.763  925.953    0.000  925.953      430.781 1910.129   40.012 1870.117
974.00  3143.939  238.156    0.000  238.156     1066.228  792.544    0.000  792.544      691.970 1751.480  100.531 1650.949
975.00  3100.655  242.145    0.000  242.145      988.323 1120.991   18.460 1102.530      592.139 1895.935  191.009 1704.926
976.00  3106.444  216.033    0.000  216.033      948.833 1006.066    0.000 1006.066      288.833 2111.989  340.101 1771.888
977.00  2955.549  196.355    0.000  196.355      862.486 1040.535    0.000 1040.535       70.372 1830.303  120.637 1709.666
978.00  3094.677  216.861    0.000  216.861      919.248 1090.858    1.902 1088.956      109.682 2089.272  110.584 1978.688
979.00  2958.089  231.507    0.000  231.507      671.363 1371.632    0.000 1371.632      129.788 2226.408  120.437 2105.971
980.00  3121.085  242.061    0.000  242.061      679.939 1346.048    0.000 1346.048        0.000 2425.439  110.584 2314.855
981.00  3093.920  225.045    0.000  225.045      630.786 1311.770    1.902 1309.868      160.749 2171.806   30.159 2141.647
982.00  3215.129  194.909    0.000  194.909      705.300 1329.400    0.000 1329.400        9.953 2349.452  110.484 2238.969
983.00  3090.471  193.689    0.000  193.689      556.230 1491.923    0.000 1491.923      199.758 2060.323  179.151 1881.172
984.00  3051.531  215.275    0.000  215.275      971.755 1100.354    0.000 1100.354      279.381 2073.780  180.956 1892.825
985.00  3091.874  245.738    0.000  245.738      836.805 1178.787   13.316 1165.471        0.000 2327.841  119.534 2208.306
986.00  3129.700  205.781    0.000  205.781      943.621 1166.461    0.000 1166.461      199.056 2297.063  160.850 2136.213
987.00  3290.681  216.001    0.000  216.001      919.085 1397.743    0.000 1397.743       60.018 2643.506  250.224 2393.281
988.00  3053.478  220.410    0.000  220.410      838.494 1195.084    0.000 1195.084       49.764 2494.813  370.861 2123.952
989.00  3231.972  196.461    0.000  196.461      830.663 1203.721    0.000 1203.721      308.537 2137.618  260.781 1876.837
990.00  3119.667  213.271    0.000  213.271     1111.973  986.794    0.000  986.794      199.157 2004.714  321.699 1683.015
991.00  3155.852  208.306    0.000  208.306      920.581 1011.116    0.000 1011.116      311.145 1885.779  140.243 1745.536
992.00  3116.315  245.780    0.000  245.780      980.074 1141.860    0.000 1141.860      210.313 2380.109  109.481 2270.628
993.00  3082.849  227.302    0.000  227.302      834.635 1101.131    0.000 1101.131      190.407 2271.629  200.861 2070.768
994.00  3163.434  241.851    0.000  241.851      927.080 1107.018    0.000 1107.018      290.336 2430.784  261.380 2169.404
995.00  3261.624  205.505    0.000  205.505     1126.808 1082.081   29.053 1053.027      338.697 2459.536  278.779 2180.757
996.00  3237.021  205.157    0.000  205.157     1152.597  937.311    0.000  937.311      431.281 2068.641  250.927 1817.714
997.00  3314.795  187.957    0.000  187.957     1103.926 1014.620   34.588  980.032      428.272 2044.424  411.676 1632.749
998.00  3189.442  215.207    0.000  215.207     1122.138  924.476    1.902  922.574       79.623 2243.380  230.420 2012.960
999.00  3127.785  195.703    0.000  195.703      845.576  979.476   11.196  968.279      179.251 1775.292  160.148 1615.144
1000.00  3281.176  190.054    0.000  190.054      914.477 1218.929   38.562 1180.366      238.968 2066.027  411.976 1654.051
1001.00  3265.303  201.568    0.000  201.568      673.947 1169.301    0.000 1169.301      139.440 1994.353  210.714 1783.639
1002.00  3215.238  232.363    0.000  232.363      901.588 1152.185   36.317 1115.869       70.071 2047.727  551.717 1496.010
1003.00  3227.648  201.966    0.000  201.966     1001.874 1085.951    0.000 1085.951      159.345 2286.704  350.756 1935.948
1004.00  3205.392  178.803    0.000  178.803      858.601 1205.424    0.000 1205.424       89.676 2382.323  421.328 1960.995
1005.00  3322.720  199.173    0.000  199.173      832.091 1145.427    7.350 1138.077        0.000 1870.210  331.351 1538.859
1006.00  3270.266  193.599    0.000  193.599      882.360 1099.548    5.448 1094.101        0.000 2285.401  391.970 1893.431
1007.00  3292.614  181.113    0.000  181.113     1010.860 1051.245    0.000 1051.245      241.174 2270.029  150.195 2119.834
1008.00  3174.992  195.637    0.000  195.637      913.074 1149.637    0.000 1149.637      159.546 2364.522  140.442 2224.079
1009.00  3023.335  309.298    0.000  309.298      986.347 1180.686   18.158 1162.528      431.581 2051.770  119.835 1931.935
1010.00  3137.852  222.003    0.000  222.003      817.214 1127.157    1.859 1125.299      360.408 2053.980   69.670 1984.310
1011.00  3314.979  181.258    0.000  181.258     1045.142 1046.345    1.902 1044.443      318.691 2219.975  492.806 1727.169
1012.00  3089.444  213.325    0.000  213.325      917.489 1051.676    7.263 1044.412      378.207 1910.022  191.011 1719.011
1013.00  2971.651  237.342    0.000  237.342      845.122 1065.910    0.000 1065.910       49.965 2307.716  221.168 2086.548
1014.00  3173.456  303.809    0.000  303.809      839.213 1301.967    0.000 1301.967        9.953 2650.748  191.009 2459.739
1015.00  3220.451  306.137    0.000  306.137      986.597 1185.932    0.000 1185.932      170.502 2719.008  349.953 2369.055
1016.00  3278.978  197.679    0.000  197.679      892.954 1057.426    0.000 1057.426      451.086 1736.493   20.106 1716.387
1017.00  3214.296  216.223    0.000  216.223     1105.120  945.169    1.902  943.267      609.027 1438.026  160.248 1277.778
1018.00  3208.124  270.664    0.000  270.664      896.426 1274.860   20.493 1254.367      418.720 1909.217   30.059 1879.158
1019.00  3431.711  242.804    0.000  242.804     1029.514 1146.796    3.805 1142.991      408.166 2156.713  210.814 1945.899
1020.00  3115.538  279.927    0.000  279.927      889.713 1294.014    0.000 1294.014      150.094 2248.615    0.000 2248.615
1021.00  3134.352  242.641    0.000  242.641     1266.925  903.920    0.000  903.920      678.397 2131.089  300.389 1830.699
1022.00  3306.773  321.928    0.000  321.928      980.672 1154.423    0.000 1154.423      501.953 1908.818   49.764 1859.054
1023.00  3200.296  283.585    0.000  283.585      907.477 1224.097    0.000 1224.097      261.180 2322.496  241.274 2081.222
1024.00  3071.720  255.636    0.000  255.636      848.678 1250.631    0.000 1250.631      160.549 2426.543  351.858 2074.685
1025.00  3256.618  141.226    0.000  141.226      583.184 1390.180    3.761 1386.419        0.000 2394.172  171.003 2223.169
1026.00  3228.321  192.501    0.000  192.501      636.456 1319.206    7.609 1311.597       20.106 2201.857  410.974 1790.884
1027.00  3146.867  210.616    0.000  210.616      826.287 1054.231    7.609 1046.622      239.469 1985.709  140.844 1844.865
1028.00  3252.374  191.838    0.000  191.838      920.101  988.921    0.000  988.921      129.387 2131.792  281.086 1850.706
1029.00  3310.506  172.622    0.000  172.622      813.721 1294.902    0.000 1294.902        0.000 2671.147  260.077 2411.070
1030.00  3289.619  193.444    0.000  193.444      893.628 1191.666    1.859 1189.807      251.630 2367.430  522.661 1844.769
1031.00  3388.189  109.481    0.000  109.481     1050.043  997.846    3.761  994.085      300.590 2336.166  331.251 2004.915
1032.00  3297.600  136.374    0.000  136.374     1248.866  947.538    0.000  947.538      400.921 2657.868  452.089 2205.779
1033.00  3297.906  213.729    0.000  213.729      975.664 1064.645    0.000 1064.645        0.000 2605.399  580.372 2025.027
1034.00  3280.472  189.165    0.000  189.165      606.160 1292.199    0.000 1292.199       10.053 1813.305  210.313 1602.992
1035.00  3284.917  155.541    0.000  155.541      838.035 1064.594    7.609 1056.985       29.858 1776.802  391.269 1385.534
1036.00  3189.193  225.838    0.000  225.838      563.783 1443.509    9.338 1434.171        0.000 1991.152  190.909 1800.244
1037.00  3352.640  211.829    0.000  211.829      814.306 1083.623    0.000 1083.623      270.431 1643.627  130.690 1512.937
1038.00  3261.341  273.543    0.000  273.543      816.682 1076.597    5.707 1070.890       79.823 1673.764  220.968 1452.797
1039.00  3031.804  191.671    0.000  191.671      747.522 1038.846    0.000 1038.846       69.670 1724.535  291.139 1433.397
1040.00  3122.227  193.982    0.000  193.982      869.479  934.078    0.000  934.078      200.461 1794.799   70.372 1724.427
1041.00  3114.651  189.928    0.000  189.928      973.287  860.094    0.000  860.094      129.487 1901.374   40.212 1861.161
1042.00  3223.470  209.472    0.000  209.472      715.228  984.634    0.000  984.634      159.746 1262.484  170.903 1091.582
1043.00  3303.882  173.093    0.000  173.093      867.200  957.021    0.000  957.021      380.215 1651.747   40.212 1611.535
1044.00  3224.367  175.238    0.000  175.238      705.593 1116.717    0.000 1116.717      201.265 1731.578   40.313 1691.265
1045.00  3290.268  182.968    0.000  182.968      874.140 1124.649    0.000 1124.649      279.983 1883.070  391.569 1491.501
1046.00  3302.469  283.550    0.000  283.550     1029.296 1185.651    0.000 1185.651      480.545 2001.217   80.425 1920.792
1047.00  2969.417  282.751    0.000  282.751      622.718 1371.894    0.000 1371.894      240.773 2403.888   10.053 2393.835
1048.00  3175.713  246.562    0.000  246.562      908.692 1297.990    0.000 1297.990      190.307 2757.149  261.380 2495.769
1049.00  3126.248  219.066    0.000  219.066      781.724 1264.312    0.000 1264.312       69.770 2344.336   50.165 2294.171
1050.00  3236.340  229.135    0.000  229.135      666.857 1333.154    0.000 1333.154       70.271 2307.415    0.000 2307.415
