# Supplementary material for: N-Glycans modulate tilting of HIV-1 envelope glycoprotein
Source: Nat Commun. 2026 Apr 15;17:5206. doi: 10.1038/s41467-026-71874-2 (PMC13254402; doi:10.1038/s41467-026-71874-2)
Supplement: Supplementary file 8 — Source Data [file 41467_2026_71874_MOESM8_ESM.zip › source_data/1_Main_Text_Figures/4_Figure_5/3_Raw_data/GP120_GP41_INTERFACE/GP120_GP41_INTERFACE.C.5.txt]

#ASA ANALYSIS
#SIM_TIME  ASA1.4 TotOccl1.4 ShldMem1.4 ShldGly1.4   ASA7.2 TotOccl7.2 ShldMem7.2 ShldGly7.2   ASA18.6 TotOccl18.6 ShldMem18.6 ShldGly18.6

  0.00  3569.516  214.640    0.000  214.640      772.411 1459.524    0.000 1459.524       69.670 2311.734  140.041 2171.693
  1.00  3793.888  197.324    0.000  197.324     1046.069 1274.418    0.000 1274.418      878.455 1855.223   80.425 1774.798
  2.00  3742.156  230.426    0.000  230.426     1053.323 1360.803    0.000 1360.803      877.352 1707.956    0.000 1707.956
  3.00  3630.217  238.972    0.000  238.972      907.357 1431.383    0.000 1431.383      607.824 2175.611    0.000 2175.611
  4.00  3821.042  210.502    0.000  210.502      975.105 1355.193    0.000 1355.193      889.311 1917.971    0.000 1917.971
  5.00  3698.996  137.292    0.000  137.292      984.300 1110.617    0.000 1110.617      820.142 1589.822  110.584 1479.238
  6.00  3766.177  163.115    0.000  163.115     1051.578 1105.070    0.000 1105.070     1049.760 1362.615    0.000 1362.615
  7.00  3598.323  188.145    0.000  188.145      955.062 1051.966    0.000 1051.966      759.222 1513.808   30.159 1483.649
  8.00  3838.759  159.421    0.000  159.421     1118.110  993.018    0.000  993.018      877.854 1631.140  150.696 1480.443
  9.00  3727.452  179.098    0.000  179.098     1342.918  786.639    0.000  786.639      968.131 1336.775    0.000 1336.775
 10.00  3704.648  202.682    0.000  202.682     1370.292  852.343    0.000  852.343      968.732 1482.953   10.053 1472.900
 11.00  3808.451  129.776    0.000  129.776      976.695 1025.577    0.000 1025.577      259.175 1464.653  189.705 1274.947
 12.00  3661.846  155.257    0.000  155.257     1198.400  873.081    0.000  873.081      448.279 2178.349  449.080 1729.269
 13.00  3643.456  110.234    0.000  110.234     1099.511  858.297    0.000  858.297      527.800 1651.851  279.382 1372.468
 14.00  3592.506  147.043    0.000  147.043     1110.821  943.996    3.632  940.364      418.119 1822.853  350.756 1472.097
 15.00  3433.931  209.544    0.000  209.544      903.632 1008.759    0.000 1008.759      249.923 2025.525  211.115 1814.409
 16.00  3505.340  159.316    0.000  159.316      931.361 1174.448    0.000 1174.448      420.325 2118.014    0.000 2118.014
 17.00  3557.773  114.284    0.000  114.284     1014.150 1055.003    0.000 1055.003      559.968 1734.781   19.906 1714.876
 18.00  3494.010  124.388    0.000  124.388      847.443 1189.288    0.000 1189.288      418.219 1807.572   10.154 1797.418
 19.00  3457.972  145.664    0.000  145.664      952.753 1063.826    0.000 1063.826      268.826 2151.294  120.136 2031.159
 20.00  3371.994  128.926    0.000  128.926      897.076 1175.288    0.000 1175.288      438.325 1974.660   69.670 1904.990
 21.00  3485.568  182.653    0.000  182.653     1120.149  961.630    0.000  961.630      778.827 1668.838   80.425 1588.413
 22.00  3359.756  184.042    0.000  184.042      924.999  926.729    0.000  926.729      590.326 1587.004  160.248 1426.757
 23.00  3439.312  170.791    0.000  170.791      743.130 1256.689    0.000 1256.689      447.977 1959.076    0.000 1959.076
 24.00  3439.505  182.289    0.000  182.289      913.415 1168.664    0.000 1168.664      278.679 2166.974  339.298 1827.676
 25.00  3244.609  179.933    0.000  179.933      747.046 1102.465    0.000 1102.465      338.897 1889.599  100.330 1789.268
 26.00  3374.989  150.560    0.000  150.560      952.987 1111.518    0.000 1111.518      778.927 1684.735    0.000 1684.735
 27.00  3414.398  155.687    0.000  155.687      765.601 1354.569   15.218 1339.350      250.126 2278.270  160.549 2117.720
 28.00  3368.700  155.270    0.000  155.270      838.886 1322.900    0.000 1322.900      160.749 2510.511  399.817 2110.693
 29.00  3508.482  140.775    0.000  140.775      822.019 1407.719    0.000 1407.719      241.074 2585.806  139.941 2445.865
 30.00  3543.540   95.677    0.000   95.677      959.498 1305.626    0.000 1305.626      380.915 2447.060   50.266 2396.795
 31.00  3466.303  246.278    0.000  246.278     1033.820 1253.080    0.000 1253.080      647.735 2054.892    0.000 2054.892
 32.00  3543.886  146.103    0.000  146.103     1156.952 1249.115    0.000 1249.115      747.865 2236.037    0.000 2236.037
 33.00  3521.602  128.807    0.000  128.807      711.786 1475.048    0.000 1475.048      589.723 2096.603    0.000 2096.603
 34.00  3554.350  150.717    0.000  150.717     1148.171 1054.398    0.000 1054.398      879.458 1876.040    0.000 1876.040
 35.00  3481.633  197.754    0.000  197.754      929.883 1175.545    0.000 1175.545      689.051 2015.776    0.000 2015.776
 36.00  3525.118  127.704    0.000  127.704      798.331 1176.595    0.000 1176.595      659.794 2085.748   30.462 2055.287
 37.00  3550.105  171.756    0.000  171.756      763.751 1400.813    9.511 1391.301      490.195 2191.314    0.000 2191.314
 38.00  3691.296  158.135    0.000  158.135     1167.269 1086.708    0.000 1086.708     1061.218 1892.224    0.000 1892.224
 39.00  3534.299  165.963    0.000  165.963      909.311 1272.377    0.000 1272.377      579.068 2264.085  250.325 2013.760
 40.00  3542.857  158.805    0.000  158.805      912.052 1298.768    0.000 1298.768      838.744 1899.577    9.953 1889.624
 41.00  3462.060  161.279    0.000  161.279      780.041 1258.602    0.000 1258.602      510.903 1928.822    0.000 1928.822
 42.00  3642.600  209.036    0.000  209.036      776.464 1498.663    0.000 1498.663      468.484 2314.762    0.000 2314.762
 43.00  3393.146  250.357    0.000  250.357      531.156 1506.326    0.000 1506.326      359.705 2033.877    0.000 2033.877
 44.00  3568.667  152.228    0.000  152.228      626.342 1680.560    0.000 1680.560      298.685 2632.527    0.000 2632.527
 45.00  3488.708  231.675    0.000  231.675      683.014 1406.353    0.000 1406.353      631.741 2130.275    0.000 2130.275
 46.00  3451.158  182.296    0.000  182.296      700.749 1385.726    0.000 1385.726      400.720 2033.569  159.546 1874.023
 47.00  3562.707  162.770    0.000  162.770      756.084 1271.148    0.000 1271.148      530.006 1970.335    0.000 1970.335
 48.00  3466.724  193.250    0.000  193.250      683.422 1337.949    0.000 1337.949      369.257 2227.090    0.000 2227.090
 49.00  3500.233  122.729    0.000  122.729      874.731 1229.724    0.000 1229.724      380.614 1973.562    0.000 1973.562
 50.00  3419.237  123.157    0.000  123.157      929.187 1125.908    0.000 1125.908      480.242 2096.898    0.000 2096.898
 51.00  3384.777  188.901    0.000  188.901      773.888 1267.944    0.000 1267.944      139.640 2366.335    0.000 2366.335
 52.00  3412.121  202.451    0.000  202.451      854.955 1111.367    0.000 1111.367      320.295 2127.271  119.835 2007.436
 53.00  3377.596  190.271    0.000  190.271      817.991 1277.598    0.000 1277.598      219.764 2449.765    0.000 2449.765
 54.00  3310.162  186.594    0.000  186.594      860.150 1054.878    0.000 1054.878      458.732 2001.607    0.000 2001.607
 55.00  3473.925  150.341    0.000  150.341     1050.464 1107.121    0.000 1107.121      471.694 2064.139  279.682 1784.457
 56.00  3350.100  170.101    0.000  170.101     1183.461  957.876    0.000  957.876      627.830 1686.836   40.615 1646.221
 57.00  3543.050  173.056    0.000  173.056      930.584 1060.585    0.000 1060.585      320.395 2027.746    0.000 2027.746
 58.00  3296.155  276.260    0.000  276.260      892.066 1118.192    0.000 1118.192      379.110 2053.284   69.670 1983.615
 59.00  3420.258  207.622    0.000  207.622      862.398 1141.570    0.000 1141.570      320.295 2252.940    0.000 2252.940
 60.00  3314.532  213.769    0.000  213.769      852.522 1148.700    0.000 1148.700      359.505 1888.619    0.000 1888.619
 61.00  3473.418  231.066    0.000  231.066      927.152 1122.239    0.000 1122.239      341.605 2046.742    0.000 2046.742
 62.00  3316.546  173.795    0.000  173.795      890.418 1126.430    0.000 1126.430      259.475 2275.356    0.000 2275.356
 63.00  3389.700  146.762    0.000  146.762      978.557 1007.448    0.000 1007.448      459.434 1978.181    0.000 1978.181
 64.00  3415.582  135.910    0.000  135.910      866.577 1193.908    0.000 1193.908      261.280 2109.268    0.000 2109.268
 65.00  3296.771  202.704    0.000  202.704      815.881 1217.738    0.000 1217.738      230.118 2205.179    0.000 2205.179
 66.00  3356.326  193.726    0.000  193.726      709.103 1180.268    0.000 1180.268      339.099 1657.989    0.000 1657.989
 67.00  3411.706  258.766    0.000  258.766      792.967 1271.281    0.000 1271.281      260.178 1716.600  109.682 1606.918
 68.00  3435.125  226.625    0.000  226.625      877.703 1243.851    0.000 1243.851      449.683 1880.561    0.000 1880.561
 69.00  3532.446  195.667    0.000  195.667     1068.052 1128.535    0.000 1128.535      560.968 1895.038   60.319 1834.719
 70.00  3517.054  215.410    0.000  215.410      871.691 1289.403    0.000 1289.403      531.110 1956.463   30.059 1926.404
 71.00  3278.923  167.715    0.000  167.715     1022.837 1128.635    0.000 1128.635      409.269 1963.699   69.971 1893.728
 72.00  3272.679  230.299    0.000  230.299      633.997 1266.510    0.000 1266.510      230.218 2053.976    0.000 2053.976
 73.00  3413.514  219.058    0.000  219.058      679.748 1329.163    0.000 1329.163      100.531 2288.836   10.053 2278.783
 74.00  3316.865  288.518    0.000  288.518      702.744 1349.429    0.000 1349.429      349.052 2000.805    0.000 2000.805
 75.00  3314.198  237.011    0.000  237.011      814.667 1279.535    0.000 1279.535      318.891 2237.972    0.000 2237.972
 76.00  3132.739  330.630    0.000  330.630      650.738 1295.597    0.000 1295.597      199.658 2134.807    0.000 2134.807
 77.00  3334.124  236.209    0.000  236.209      587.145 1354.172    0.000 1354.172        9.953 2465.259    0.000 2465.259
 78.00  3310.020  259.369    0.000  259.369      937.842 1078.329    0.000 1078.329      559.865 2196.343    0.000 2196.343
 79.00  3342.971  238.586    0.000  238.586      942.869 1056.097    0.000 1056.097      478.537 1806.981    0.000 1806.981
 80.00  3419.664  248.253    0.000  248.253      969.202 1074.289    0.000 1074.289      468.986 1884.286    0.000 1884.286
 81.00  3297.068  282.089    0.000  282.089      742.391  996.733    0.000  996.733      290.236 1860.254   20.308 1839.947
 82.00  3312.200  204.848    0.000  204.848      732.658 1125.093    0.000 1125.093      180.154 2022.111  139.741 1882.371
 83.00  3197.951  223.516    0.000  223.516      579.075 1010.146    0.000 1010.146      309.542 1305.829    0.000 1305.829
 84.00  3360.823  136.570    0.000  136.570      738.355  943.799    0.000  943.799      330.148 1490.689    0.000 1490.689
 85.00  3318.259  168.440    0.000  168.440      785.919 1132.606    0.000 1132.606       70.171 1933.436    0.000 1933.436
 86.00  3139.675  222.931    0.000  222.931      921.234  947.056    0.000  947.056      399.015 1369.449    0.000 1369.449
 87.00  3294.735  228.282    0.000  228.282      735.703  977.750    0.000  977.750      219.463 1484.570    0.000 1484.570
 88.00  3387.437  273.166    0.000  273.166      873.831 1178.870    0.000 1178.870      449.682 1745.149  109.481 1635.668
 89.00  3470.968  200.522    0.000  200.522      958.047 1135.941    0.000 1135.941      488.490 2056.296    0.000 2056.296
 90.00  3417.999  191.256    0.000  191.256      848.921 1177.651    0.000 1177.651      529.005 1687.636    0.000 1687.636
 91.00  3284.574  222.846    0.000  222.846      556.017 1512.068    0.000 1512.068      189.104 1924.893    0.000 1924.893
 92.00  3159.145  234.967    0.000  234.967      784.542 1335.432    0.000 1335.432      120.637 2283.903    0.000 2283.903
 93.00  3395.274  168.478    0.000  168.478      708.749 1391.712    0.000 1391.712      179.452 1945.510    0.000 1945.510
 94.00  3470.771  206.629    0.000  206.629      975.977 1154.095    0.000 1154.095      459.434 1862.666   20.308 1842.358
 95.00  3502.258  201.752    0.000  201.752      738.545 1152.901    0.000 1152.901      439.930 1500.353    9.953 1490.400
 96.00  3500.538  207.884    0.000  207.884      966.251 1251.942    0.000 1251.942      679.499 2016.483   10.154 2006.329
 97.00  3392.414  206.483    0.000  206.483      815.599 1343.417    0.000 1343.417      429.776 1935.848    0.000 1935.848
 98.00  3426.683  267.986    0.000  267.986     1030.146 1131.159    0.000 1131.159      480.042 1883.784    0.000 1883.784
 99.00  3153.942  254.959    0.000  254.959      743.927 1246.792    1.902 1244.890      411.174 1987.922    0.000 1987.922
100.00  3317.504  295.726    0.000  295.726      695.526 1296.740    1.902 1294.838      399.416 2046.248    0.000 2046.248
101.00  3229.765  366.105    0.000  366.105      763.652 1392.224    9.512 1382.712      300.490 2355.676   79.923 2275.753
102.00  3166.934  374.821    0.000  374.821      257.408 1712.880    3.805 1709.075      109.481 2385.036    0.000 2385.036
103.00  3124.577  350.233    0.000  350.233      568.079 1395.113    0.000 1395.113      119.534 2034.781    0.000 2034.781
104.00  3371.992  250.182    0.000  250.182      718.768 1358.627    0.000 1358.627        9.953 2697.782    9.953 2687.829
105.00  3330.440  219.112    0.000  219.112      833.105 1134.617    3.805 1130.812      231.221 1958.772   40.212 1918.560
106.00  3404.685  202.151    0.000  202.151      844.333  964.620   49.460  915.160      189.104 1704.930   30.462 1674.469
107.00  3578.720  188.923    0.000  188.923     1009.037 1126.865   36.144 1090.721      459.935 1945.004    0.000 1945.004
108.00  3537.785  155.989    0.000  155.989     1071.895 1042.696    3.805 1038.891      398.915 1827.377    0.000 1827.377
109.00  3591.474  201.790    0.000  201.790     1046.961 1180.698    0.000 1180.698      270.030 2513.220   30.159 2483.061
110.00  3555.293  244.689    0.000  244.689      918.704 1272.214   13.316 1258.898      169.298 2235.243   99.528 2135.715
111.00  3520.836  248.887    0.000  248.887      999.754 1107.934   19.023 1088.911      280.183 2225.288  169.398 2055.890
112.00  3578.360  239.729    0.000  239.729     1035.021 1204.328   22.828 1181.501      369.658 2298.870   90.478 2208.392
113.00  3489.411  236.116    0.000  236.116      891.245 1185.367   30.437 1154.931      639.287 1432.195   20.107 1412.088
114.00  3472.888  234.090    0.000  234.090      769.095 1305.008   38.046 1266.962      439.930 1707.437   30.059 1677.378
115.00  3462.172  288.880    0.000  288.880      823.625 1168.233    7.609 1160.624      189.204 2312.952  129.387 2183.566
116.00  3687.016  237.395    0.000  237.395      743.218 1587.587    9.511 1578.076      109.481 2369.764  109.481 2260.283
117.00  3509.846  230.197    0.000  230.197      607.508 1419.579   17.121 1402.458      149.292 2339.703    9.953 2329.751
118.00  3572.683  274.018    0.000  274.018      896.643 1367.623    0.000 1367.623      180.354 2397.608    0.000 2397.608
119.00  3460.403  192.821    0.000  192.821      963.597 1355.351    0.000 1355.351      389.764 2327.121  100.733 2226.389
120.00  3529.609  254.511    0.000  254.511      929.585 1299.683    0.000 1299.683      300.289 2519.051  209.811 2309.240
121.00  3485.892  230.025    0.000  230.025     1007.462 1195.146    0.000 1195.146      551.015 2228.089  170.903 2057.186
122.00  3419.110  314.242    0.000  314.242     1049.235 1177.269   30.437 1146.832      369.357 2584.986  259.575 2325.410
123.00  3474.823  177.083    0.000  177.083      833.212 1270.887   22.827 1248.059      379.912 2346.518  159.746 2186.772
124.00  3501.941  173.911    0.000  173.911     1031.704 1204.390   34.241 1170.148      569.416 1791.698  129.587 1662.110
125.00  3511.832  227.185    0.000  227.185      978.543 1240.690   15.218 1225.472      329.045 2381.119  218.962 2162.157
126.00  3412.675  227.572    0.000  227.572     1059.113 1240.358   30.437 1209.921      270.030 2404.542  220.065 2184.477
127.00  3307.608  302.382    0.000  302.382      819.117 1332.963   17.121 1315.842      439.528 2397.098   40.112 2356.986
128.00  3656.452  229.206    0.000  229.206      930.726 1291.120   13.316 1277.804      110.584 2677.895   40.112 2637.783
129.00  3382.907  289.043    0.000  289.043      832.301 1391.052    0.000 1391.052      239.168 2485.859   89.575 2396.284
130.00  3504.261  251.288    0.000  251.288      813.805 1360.385    0.000 1360.385       89.776 2645.504   99.528 2545.976
131.00  3593.136  219.751    0.000  219.751      957.790 1276.828   28.534 1248.294      160.348 2664.603  100.431 2564.173
132.00  3687.069  240.242    0.000  240.242     1120.795 1231.706    5.707 1225.999      269.127 2755.092  410.473 2344.619
133.00  3436.857  258.293    0.000  258.293     1113.548 1030.245    0.000 1030.245      268.726 2422.639   90.177 2332.462
134.00  3397.189  229.199    0.000  229.199      731.933 1347.445   13.316 1334.129      249.021 2388.968   10.053 2378.914
135.00  3355.600  240.950    0.000  240.950     1185.104  973.094    0.000  973.094      592.131 1980.704    0.000 1980.704
136.00  3460.595  249.350    0.000  249.350      995.991 1188.915    0.000 1188.915      441.835 2419.631  221.068 2198.563
137.00  3466.852  243.530    0.000  243.530     1073.706 1093.972    3.804 1090.168      428.473 2329.854   70.271 2259.582
138.00  3449.742  225.919    0.000  225.919     1115.255 1041.624    0.000 1041.624      628.735 2400.233  180.555 2219.678
139.00  3473.169  305.466    0.000  305.466      611.601 1305.858    0.000 1305.858      149.593 2208.602    0.000 2208.602
140.00  3402.094  239.965    0.000  239.965      703.525 1125.701    0.000 1125.701      319.192 1763.950    0.000 1763.950
141.00  3435.013  350.157    0.000  350.157      727.030 1482.302    0.000 1482.302      220.165 2755.399    0.000 2755.399
142.00  3312.786  350.531    0.000  350.531      526.077 1295.590    0.000 1295.590      309.139 2168.779    0.000 2168.779
143.00  3389.009  468.340    0.000  468.340      834.399 1409.188   19.023 1390.165      458.834 2387.449   29.858 2357.591
144.00  3525.781  323.353    0.000  323.353      754.629 1315.845    1.902 1313.943      489.092 1927.319   40.112 1887.207
145.00  3233.005  293.755    0.000  293.755      809.363 1195.365    0.000 1195.365      349.151 2300.906    0.000 2300.906
146.00  3543.365  192.225    0.000  192.225      836.794 1132.882   15.218 1117.663      530.408 1768.368    0.000 1768.368
147.00  3590.002  258.226    0.000  258.226      833.377 1278.301    1.902 1276.399      360.610 2199.249    0.000 2199.249
148.00  3507.600  192.433    0.000  192.433      890.279 1248.840   36.144 1212.696      399.216 1905.699    0.000 1905.699
149.00  3341.699  253.252    0.000  253.252      699.843 1203.126    3.805 1199.321      360.006 1686.033    0.000 1686.033
150.00  3546.648  257.152    0.000  257.152      976.877 1340.865   28.534 1312.330      507.794 2126.261    0.000 2126.261
151.00  3558.772  251.921    0.000  251.921      882.584 1275.148    1.902 1273.246      149.693 2150.082   99.729 2050.353
152.00  3512.707  203.611    0.000  203.611      995.042 1191.465    1.902 1189.562      368.555 2104.448    0.000 2104.448
153.00  3254.434  331.466    0.000  331.466      967.878 1130.463   20.925 1109.538      428.473 1758.913   50.266 1708.647
154.00  3405.848  323.980    0.000  323.980     1011.742 1095.455    1.902 1093.553      538.858 1998.800   50.266 1948.535
155.00  3283.286  299.529    0.000  299.529     1040.164 1050.742   26.632 1024.110      779.930 1949.235    0.000 1949.235
156.00  3572.832  235.308    0.000  235.308      937.145 1262.495   39.948 1222.547      269.929 2259.368    0.000 2259.368
157.00  3221.276  348.093    0.000  348.093      745.717 1346.906   15.218 1331.687      378.207 2297.366    0.000 2297.366
158.00  3311.167  374.473    0.000  374.473      446.769 1385.613   26.632 1358.980       50.265 1985.822    0.000 1985.822
159.00  3307.582  316.201    0.000  316.201      757.077 1226.868   32.339 1194.529      350.555 1973.358    0.000 1973.358
160.00  3264.769  338.490    0.000  338.490      843.381 1272.469   17.121 1255.348      130.690 2336.482    0.000 2336.482
161.00  3380.278  314.421    0.000  314.421      525.360 1424.739   34.241 1390.498        0.000 2018.291    0.000 2018.291
162.00  3427.377  265.051    0.000  265.051      671.828 1318.838   15.218 1303.620      309.741 1943.908    0.000 1943.908
163.00  3686.107  233.517    0.000  233.517      626.316 1617.369   36.144 1581.225       59.717 2622.813    0.000 2622.813
164.00  3447.527  279.673    0.000  279.673     1018.547 1128.972    0.000 1128.972      488.591 2180.945    0.000 2180.945
165.00  3387.593  339.042    0.000  339.042      596.997 1379.786   13.316 1366.470      179.151 2254.754   39.811 2214.942
166.00  3352.192  324.223    0.000  324.223      877.477 1169.841    0.000 1169.841      629.635 2027.134    0.000 2027.134
167.00  3377.814  422.417    0.000  422.417      791.763 1338.474   20.925 1317.548      410.372 2103.544    0.000 2103.544
168.00  3367.468  322.597    0.000  322.597      758.620 1287.989    3.805 1284.185       90.177 2019.082  311.245 1707.838
169.00  3574.126  200.724    0.000  200.724     1075.720 1058.153   11.414 1046.739      368.254 2138.041   40.112 2097.929
170.00  3577.427  251.881    0.000  251.881     1025.016 1248.830   13.316 1235.514      189.705 2523.679  149.994 2373.685
171.00  3352.066  308.200    0.000  308.200     1060.536 1020.959   36.144  984.815      311.146 2520.160  239.670 2280.490
172.00  3458.885  261.184    0.000  261.184     1157.711 1023.198   32.339  990.859      952.137 1683.623   99.528 1584.094
173.00  3463.863  189.690    0.000  189.690      855.303 1223.004   34.241 1188.762      291.239 2259.163  120.336 2138.827
174.00  3552.628  279.277    0.000  279.277      947.861 1298.343   20.925 1277.418      462.442 2490.807   59.817 2430.990
175.00  3408.475  208.922    0.000  208.922      995.727 1020.280    1.902 1018.377      772.588 1523.880   70.372 1453.509
176.00  3470.845  207.570    0.000  207.570      849.735 1291.112    7.609 1283.503      210.513 2604.504  109.782 2494.722
177.00  3539.678  205.720    0.000  205.720      933.824 1101.147    0.000 1101.147      421.432 2080.833   80.425 2000.408
178.00  3458.378  214.522    0.000  214.522      997.091  934.288    7.609  926.679      561.870 1683.625    0.000 1683.625
179.00  3444.123  249.094    0.000  249.094     1093.896 1044.097    0.000 1044.097      430.679 2119.227   29.858 2089.368
180.00  3459.627  266.916    0.000  266.916     1158.579  942.273   11.414  930.859      639.989 1907.701  149.493 1758.208
181.00  3501.107  151.933    0.000  151.933      997.122  948.907    1.902  947.004      459.234 1866.291   79.823 1786.468
182.00  3475.268  169.849    0.000  169.849     1221.256  915.682    5.707  909.976      301.192 2265.902  180.956 2084.947
183.00  3367.012  171.881    0.000  171.881      918.059 1138.552   13.316 1125.236      439.528 2302.205  189.806 2112.399
184.00  3441.104  295.096    0.000  295.096      965.153 1126.860    1.902 1124.958      351.358 2474.411  100.330 2374.080
185.00  3413.920  243.019    0.000  243.019     1117.012 1160.925    1.902 1159.023      398.915 2604.204  140.743 2463.461
186.00  3381.127  196.967    0.000  196.967      825.303 1143.046   43.753 1099.293      468.785 1979.599  110.484 1869.116
187.00  3667.838  162.514    0.000  162.514     1067.873 1089.567   36.144 1053.423      510.502 2235.243   99.528 2135.714
188.00  3669.714  151.723    0.000  151.723     1167.744  936.112   24.730  911.383      662.905 2226.598  230.018 1996.580
189.00  3755.135  117.475    0.000  117.475     1152.059  962.945   27.583  935.362      400.221 1725.243  319.794 1405.449
190.00  3754.156  134.470    0.000  134.470     1092.703 1165.526   39.948 1125.577      480.846 2266.618  401.828 1864.791
191.00  3590.536  166.409    0.000  166.409     1229.353  945.601   57.069  888.533      590.028 1806.670  451.487 1355.183
192.00  3528.140  139.220    0.000  139.220     1027.949 1068.127    7.609 1060.518      448.981 1784.363  341.107 1443.256
193.00  3661.422  255.837    0.000  255.837      748.562 1624.853   28.534 1596.318      362.719 2600.688  129.487 2471.201
194.00  3608.366  297.515    0.000  297.515      822.493 1411.913   68.483 1343.430      459.133 2255.449  139.742 2115.708
195.00  3580.363  273.220    0.000  273.220      886.301 1322.053   36.144 1285.909      411.074 2334.461   79.923 2254.537
196.00  3505.316  332.989    0.000  332.989      694.809 1470.325   19.023 1451.302      401.723 1910.824  130.590 1780.234
197.00  3506.380  345.082    0.000  345.082      837.288 1283.265   49.460 1233.806      341.506 2177.048  260.780 1916.269
198.00  3422.681  385.597    0.000  385.597      729.136 1411.849   42.370 1369.479      221.168 2491.997  270.631 2221.366
199.00  3481.823  377.662    0.000  377.662      686.768 1477.519   38.046 1439.473      231.221 2773.687  240.873 2532.814
200.00  3576.753  230.128    0.000  230.128      864.493 1245.387    3.805 1241.583      382.018 2359.402  370.761 1988.641
201.00  3609.016  217.498    0.000  217.498     1045.013 1048.096    0.000 1048.096      390.466 2539.860  440.832 2099.028
202.00  3527.364  296.956    0.000  296.956      729.141 1527.822   20.925 1506.897      160.850 2908.895  250.326 2658.569
203.00  3490.705  296.012    0.000  296.012      782.512 1220.212    1.902 1218.310      499.948 1961.096  119.434 1841.662
204.00  3529.916  276.426    0.000  276.426      856.696 1304.402    9.511 1294.890      281.187 2482.756  119.935 2362.821
205.00  3534.256  267.081    0.000  267.081      954.093 1240.175    0.000 1240.175      421.028 2203.265  249.723 1953.542
206.00  3465.585  260.622    0.000  260.622      799.313 1250.743    5.707 1245.036      561.971 2132.000   50.367 2081.633
207.00  3323.489  219.855    0.000  219.855      757.403 1233.531    3.805 1229.727      170.903 2335.462   70.372 2265.091
208.00  3440.174  278.350    0.000  278.350      967.782 1189.106    0.000 1189.106      280.885 2381.317    0.000 2381.317
209.00  3286.171  306.761    0.000  306.761      566.868 1444.886   24.730 1420.156      129.587 2092.384    9.953 2082.431
210.00  3415.337  299.520    0.000  299.520      893.395 1229.411   24.730 1204.681      680.604 1959.891   70.372 1889.519
211.00  3303.955  363.588    0.000  363.588      845.110 1221.825   20.925 1200.900      778.024 1278.584  129.888 1148.696
212.00  3124.877  289.363    0.000  289.363      966.195 1112.918   20.925 1091.993      582.579 1698.506  139.540 1558.966
213.00  3306.874  291.167    0.000  291.167     1226.741 1028.163   20.925 1007.238      653.050 2173.815    0.000 2173.815
214.00  3431.416  180.890    0.000  180.890     1166.760  988.481   30.437  958.044      790.788 1803.559    0.000 1803.559
215.00  3475.392  249.580    0.000  249.580      959.289 1037.191   15.218 1021.972      649.544 1703.222   90.077 1613.145
216.00  3366.153  278.531    0.000  278.531     1005.024  994.239   47.039  947.200      549.110 1902.180   59.717 1842.463
217.00  3401.556  271.276    0.000  271.276      971.960 1011.789    0.000 1011.789      420.325 1986.839  149.292 1837.547
218.00  3315.841  288.589    0.000  288.589      942.496  994.014    9.512  984.502      612.637 1714.783  210.915 1503.869
219.00  3203.966  270.207    0.000  270.207      993.697  910.441    5.707  904.734      342.512 1874.427  170.501 1703.925
220.00  3196.194  229.679    0.000  229.679      878.459  830.305   11.414  818.891      439.528 1490.001    9.953 1480.049
221.00  3370.841  233.460    0.000  233.460      948.924  958.831   32.339  926.492      411.976 1936.458  130.590 1805.868
222.00  3276.685  281.201    0.000  281.201     1064.077  842.922   30.437  812.486      399.920 1731.879  360.708 1371.171
223.00  3246.285  258.660    0.000  258.660      864.116 1082.506   32.339 1050.167      541.263 1835.821  180.254 1655.567
224.00  3240.203  251.321    0.000  251.321      992.578  829.878   19.023  810.855      511.906 1895.454  130.189 1765.265
225.00  3294.944  284.772    0.000  284.772      972.038  803.402    0.000  803.402      520.857 1576.558  130.794 1445.764
226.00  3109.619  239.362    0.000  239.362      949.483  777.463   34.241  743.221      620.485 1207.907    0.000 1207.907
227.00  3336.477  173.021    0.000  173.021     1180.104  722.386   15.219  707.167      562.072 1587.213    9.953 1577.260
228.00  3451.994  185.140    0.000  185.140     1077.926  958.004   30.437  927.567      189.104 2332.465   29.959 2302.507
229.00  3559.627  172.447    0.000  172.447      952.247 1175.809   24.730 1151.079      220.266 2129.692    0.000 2129.692
230.00  3502.715  184.548    0.000  184.548      940.838 1026.869   26.632 1000.237      380.814 2031.469  210.714 1820.755
231.00  3572.273  177.053    0.000  177.053      920.826 1068.348   93.213  975.135      450.687 1352.476    0.000 1352.476
232.00  3589.094  167.017    0.000  167.017     1080.403  853.898   20.925  832.972      529.405 1675.972   49.864 1626.108
233.00  3503.782  144.713    0.000  144.713      995.824 1102.305   26.632 1075.672      341.404 2139.120  140.743 1998.377
234.00  3272.984  162.030    0.000  162.030     1023.017 1032.510    5.447 1027.063      251.130 2206.687  141.348 2065.339
235.00  3260.963  270.914    0.000  270.914      640.914 1181.895   28.535 1153.361      181.361 1628.223   20.006 1608.217
236.00  3302.573  284.835    0.000  284.835      756.517  944.425    5.707  938.718      230.118 1572.237    0.000 1572.237
237.00  3473.373  232.026    0.000  232.026      733.766 1066.564   26.632 1039.931      191.110 1406.248   20.106 1386.142
238.00  3321.452  121.186    0.000  121.186      656.386  978.523    5.707  972.816      221.370 1497.227    0.000 1497.227
239.00  3397.728  191.762    0.000  191.762      620.816  998.456   13.316  985.140      119.935 1674.871   20.106 1654.765
240.00  3310.781  182.093    0.000  182.093      672.998  963.972    1.902  962.070      289.233 1424.755    0.000 1424.755
241.00  3341.917  275.385    0.000  275.385      871.757  821.348   19.023  802.325      461.339 1178.037   80.425 1097.613
242.00  3412.312  218.811    0.000  218.811      772.459  923.714   36.144  887.570      351.156 1438.920    0.000 1438.920
243.00  3341.591  287.233    0.000  287.233      882.587  894.504   38.046  856.458      320.696 1918.668  251.029 1667.639
244.00  3382.283  195.621    0.000  195.621      950.831  935.151   20.925  914.226      498.243 1769.887  280.584 1489.302
245.00  3341.651  251.436    0.000  251.436      946.725  931.208    0.000  931.208      470.891 1812.704  120.637 1692.067
246.00  3426.622  230.085    0.000  230.085      926.015 1010.316   11.414  998.902      491.902 1668.642  130.590 1538.052
247.00  3235.443  224.204    0.000  224.204      867.386  885.291    0.000  885.291      381.817 1780.826  441.033 1339.794
248.00  3467.457  131.181    0.000  131.181     1032.853  865.495    7.609  857.885      862.061 1451.994  241.577 1210.416
249.00  3509.309  127.161    0.000  127.161     1156.375  791.890    3.805  788.085      268.726 1924.395  630.236 1294.158
250.00  3380.291  168.101    0.000  168.101      888.973  858.328   18.417  839.911      210.213 2009.339  599.375 1409.964
251.00  3418.143  136.719    0.000  136.719      914.014  827.306    1.902  825.404      539.759 1563.990  100.431 1463.559
252.00  3365.850  209.929    0.000  209.929      983.111  891.217    0.000  891.217      258.974 1936.165  401.522 1534.643
253.00  3447.327  171.448    0.000  171.448     1009.673 1010.594   11.414  999.181      350.655 1921.369   40.212 1881.156
254.00  3542.506  168.843    0.000  168.843     1012.995 1041.817   47.557  994.259      640.691 1835.015   90.077 1744.939
255.00  3335.082  256.749    0.000  256.749     1083.538  967.954    9.511  958.442      578.267 1819.141  269.027 1550.114
256.00  3311.743  232.672    0.000  232.672      883.000 1045.643    3.805 1041.839      259.878 2012.274  399.118 1613.156
257.00  3388.239  150.724    0.000  150.724      958.284  886.191    7.609  878.582      340.502 1645.417  209.210 1436.207
258.00  3457.823  116.797    0.000  116.797      964.608  904.181    0.000  904.181      629.134 1408.264   89.575 1318.689
259.00  3363.697  177.565    0.000  177.565     1018.860  850.317   35.539  814.778      489.896 1843.372  401.124 1442.249
260.00  3422.830  158.438    0.000  158.438     1069.387  820.731    1.902  818.829      631.842 1641.397  180.153 1461.244
261.00  3420.458  186.183    0.000  186.183     1014.279  804.793   20.925  783.868      431.283 1582.994  300.793 1282.202
262.00  3549.228  215.033    0.000  215.033      960.591 1019.655    0.000 1019.655      301.392 2246.295  291.540 1954.755
263.00  3497.900  161.708    0.000  161.708     1006.305  894.892    9.511  885.381      200.460 1686.732  461.941 1224.791
264.00  3427.215  220.387    0.000  220.387     1223.775  857.735   15.218  842.516      440.932 1865.980  251.327 1614.652
265.00  3162.131  248.724    0.000  248.724      913.245  868.726   22.828  845.898      180.755 2005.626  191.009 1814.617
266.00  3263.998  271.350    0.000  271.350      924.959  962.830    0.000  962.830      339.198 2276.657  339.900 1936.757
267.00  3265.991  211.863    0.000  211.863      937.284  872.053   12.711  859.343      180.154 1626.318  169.399 1456.919
268.00  3135.688  202.861    0.000  202.861      954.662  940.903    0.000  940.903      320.696 1842.469  430.178 1412.292
269.00  3314.948  159.895    0.000  159.895     1236.481  705.485    0.000  705.485      581.776 1871.624  149.292 1722.332
270.00  3355.882  210.602    0.000  210.602     1130.698 1088.085    0.000 1088.085      551.115 1895.838   10.154 1885.684
271.00  3470.792  158.701    0.000  158.701      978.504  987.925    0.000  987.925      280.083 1816.223   10.053 1806.170
272.00  3496.979  221.940    0.000  221.940     1019.323 1093.462    0.000 1093.462      359.807 2005.523   40.212 1965.310
273.00  3452.731  231.684    0.000  231.684      875.039 1138.137    3.805 1134.333      260.378 2268.002  331.752 1936.250
274.00  3449.088  287.215    0.000  287.215      809.699 1199.200    9.511 1189.689      268.726 2275.655  129.687 2145.968
275.00  3548.769  276.203    0.000  276.203      753.615 1238.870    0.000 1238.870      209.009 2183.070   20.006 2163.065
276.00  3379.924  261.919    0.000  261.919      818.303 1194.941    3.805 1191.137      349.252 1864.776   30.159 1834.617
277.00  3472.727  284.323    0.000  284.323      753.821 1233.389    9.511 1223.878      190.809 2137.311   40.212 2097.099
278.00  3340.187  260.093    0.000  260.093      804.719 1278.034    5.707 1272.327      289.534 2174.316   20.106 2154.210
279.00  3512.192  305.608    0.000  305.608      878.511 1393.791    0.000 1393.791      259.777 2626.609   60.319 2566.291
280.00  3345.304  353.770    0.000  353.770      800.537 1365.324   11.414 1353.911      429.475 2320.398    0.000 2320.398
281.00  3332.668  372.842    0.000  372.842      775.935 1139.708   28.534 1111.173      220.969 1885.688    0.000 1885.688
282.00  3512.100  257.375    0.000  257.375      777.727 1411.138    5.707 1405.431       50.165 2647.417   20.106 2627.310
283.00  3407.008  246.079    0.000  246.079      873.646 1387.123    0.000 1387.123       70.273 2424.343  110.584 2313.759
284.00  3291.903  218.852    0.000  218.852      464.015 1362.692    5.707 1356.985        9.953 1868.596    0.000 1868.596
285.00  3287.924  236.491    0.000  236.491      666.210 1058.722   30.437 1028.285      110.184 1736.997  100.531 1636.466
286.00  3410.262  237.095    0.000  237.095      800.961 1139.082   11.414 1127.668      288.832 1736.189   20.006 1716.183
287.00  3586.711  229.717    0.000  229.717      794.527 1260.882   30.437 1230.445       79.623 2384.431  140.543 2243.889
288.00  3477.136  239.458    0.000  239.458      869.580 1226.245    0.000 1226.245      120.136 2487.278  110.584 2376.694
289.00  3265.307  261.339    0.000  261.339      686.734 1285.826    1.902 1283.924      369.758 2054.882   70.372 1984.510
290.00  3515.163  227.324    0.000  227.324      842.600 1347.666   49.460 1298.206      540.963 2112.798   50.266 2062.533
291.00  3395.989  250.294    0.000  250.294      763.117 1405.214   30.437 1374.777      160.248 2376.383   90.478 2285.905
292.00  3424.843  225.525    0.000  225.525      887.203 1152.501   38.046 1114.455      348.951 1944.901   90.478 1854.423
293.00  3460.774  248.863    0.000  248.863      723.707 1338.886    0.000 1338.886      169.398 2214.233   80.425 2133.808
294.00  3446.369  237.240    0.000  237.240      820.015 1275.207    1.902 1273.305      259.074 2427.153  120.637 2306.516
295.00  3414.776  252.717    0.000  252.717      899.232 1231.822    0.000 1231.822      360.107 2142.959   50.266 2092.693
296.00  3369.586  200.526    0.000  200.526      949.727 1235.379    0.000 1235.379      479.540 2337.781   80.425 2257.356
297.00  3463.814  290.889    0.000  290.889      757.821 1502.601    0.000 1502.601       89.575 2516.432    0.000 2516.432
298.00  3206.599  274.767    0.000  274.767      686.095 1326.041    0.000 1326.041      220.065 2097.606    0.000 2097.606
299.00  3218.960  387.710    0.000  387.710      554.185 1403.044    0.000 1403.044      191.011 2379.000   40.212 2338.788
300.00  3389.943  263.374    0.000  263.374      978.036 1247.451    0.000 1247.451      578.567 1937.955    0.000 1937.955
301.00  3481.376  366.994    0.000  366.994      920.770 1394.612    0.000 1394.612      359.606 2272.445    0.000 2272.445
302.00  3591.260  293.209    0.000  293.209     1028.090 1102.152    3.805 1098.348      829.393 1867.085  100.431 1766.654
303.00  3432.707  374.881    0.000  374.881      836.634 1226.285    0.000 1226.285      209.310 2431.577    0.000 2431.577
304.00  3424.430  344.356    0.000  344.356      768.227 1471.781    0.000 1471.781      569.517 2307.928    0.000 2307.928
305.00  3474.078  307.771    0.000  307.771      988.381 1239.367    0.000 1239.367      309.440 2175.026   60.018 2115.009
306.00  3535.760  227.700    0.000  227.700      825.818 1342.336    0.000 1342.336      280.183 2532.718    0.000 2532.718
307.00  3428.292  243.820    0.000  243.820     1228.619 1063.928   17.121 1046.808      399.115 2750.872  150.295 2600.577
308.00  3435.947  217.238    0.000  217.238     1123.556 1101.167   70.385 1030.782      160.248 2645.914   80.425 2565.489
309.00  3388.143  232.093    0.000  232.093      932.696 1180.806   13.316 1167.490      479.641 2271.435   39.811 2231.624
310.00  3429.160  166.689    0.000  166.689      907.512 1257.209   39.948 1217.260        0.000 2666.038    0.000 2666.038
311.00  3638.183  158.360    0.000  158.360      705.035 1356.213    1.902 1354.311       79.723 2212.723    0.000 2212.723
312.00  3458.579  255.400    0.000  255.400      854.562 1045.788    0.000 1045.788       69.670 2284.894    0.000 2284.894
313.00  3407.570  182.137    0.000  182.137      920.493 1080.746    0.000 1080.746      270.030 2103.940    0.000 2103.940
314.00  3352.541  233.478    0.000  233.478      832.969 1166.079    0.000 1166.079       40.112 2266.008   19.906 2246.102
315.00  3411.502  188.273    0.000  188.273     1085.164  950.637    0.000  950.637      251.127 2301.082    0.000 2301.082
316.00  3430.991  223.005    0.000  223.005      912.716 1115.797    0.000 1115.797      109.481 2656.166  179.151 2477.016
317.00  3327.255  315.014    0.000  315.014      532.881 1534.071    0.000 1534.071        0.000 2782.445   10.053 2772.392
318.00  3375.157  217.430    0.000  217.430      775.219 1288.751    0.000 1288.751      119.935 2783.629   10.053 2773.576
319.00  3407.619  199.497    0.000  199.497      881.365 1062.849    0.000 1062.849      109.882 2355.876  331.752 2024.124
320.00  3363.720  229.227    0.000  229.227      830.892 1155.703    0.000 1155.703       20.106 2552.426  231.121 2321.305
321.00  3291.763  291.708    0.000  291.708      602.532 1452.049   29.527 1422.522        9.953 2490.203  340.802 2149.400
322.00  3367.329  308.847    0.000  308.847      644.015 1402.555   18.459 1384.096       59.817 2321.997   89.776 2232.221
323.00  3270.030  277.714    0.000  277.714      619.055 1392.530    0.000 1392.530        0.000 2664.625   79.723 2584.902
324.00  3313.085  439.830    0.000  439.830      521.123 1501.267    0.000 1501.267        0.000 2532.118  129.387 2402.731
325.00  3156.965  321.736    0.000  321.736      531.323 1553.630   27.624 1526.006      119.434 2455.108  210.513 2244.594
326.00  3319.769  261.706    0.000  261.706      595.735 1410.399    7.263 1403.136      139.339 2704.428   39.811 2664.616
327.00  3374.923  177.817    0.000  177.817      821.993 1193.699    3.805 1189.895      150.496 2049.849  200.561 1849.288
328.00  3272.378  292.508    0.000  292.508     1013.879 1113.137    3.632 1109.506      220.366 2303.512  259.776 2043.736
329.00  3197.494  230.712    0.000  230.712     1036.954 1134.222   23.693 1110.530      289.935 2593.832  440.932 2152.900
330.00  3418.333  251.830    0.000  251.830     1081.963 1022.073   14.873 1007.200      459.635 2178.734  421.829 1756.906
331.00  3055.133  241.160    0.000  241.160     1138.891  976.812    1.816  974.996      541.464 2155.613  430.479 1725.134
332.00  3133.033  378.245    0.000  378.245     1276.794  905.309    0.000  905.309      537.452 2432.896   89.575 2343.321
333.00  3119.998  344.788    0.000  344.788     1150.433 1080.998    0.000 1080.998      100.531 2957.655  361.611 2596.044
334.00  3148.987  301.976    0.000  301.976     1199.000  998.685    5.534  993.151      179.552 2927.706  501.151 2426.555
335.00  3188.264  260.492    0.000  260.492     1138.873 1162.143   68.483 1093.660      369.056 2489.485  249.823 2239.662
336.00  3294.213  242.578    0.000  242.578     1102.239  990.341    7.609  982.731      199.658 2673.464  479.641 2193.823
337.00  3254.296  276.390    0.000  276.390     1199.280  957.450   58.020  899.430      209.009 2578.072  618.579 1959.493
338.00  3248.391  290.174    0.000  290.174     1157.003 1080.737    0.000 1080.737      509.399 2276.653  361.210 1915.443
339.00  3211.643  304.943    0.000  304.943     1016.035 1058.304   18.937 1039.368      370.862 2362.821   50.265 2312.556
340.00  3286.883  286.698    0.000  286.698     1093.291 1077.799  102.724  975.074      179.452 2413.682  621.086 1792.597
341.00  3352.913  279.284    0.000  279.284     1128.345 1058.484   95.115  963.369      220.165 2644.906  460.338 2184.568
342.00  3361.160  339.466    0.000  339.466     1263.726  974.477   16.343  958.135      169.298 2562.880  760.827 1802.053
343.00  3312.239  402.564    0.000  402.564     1173.438 1160.839   42.975 1117.864      370.561 2769.359  381.717 2387.642
344.00  3145.216  374.153    0.000  374.153     1139.135 1051.785    0.000 1051.785      199.457 2631.952  740.923 1891.029
345.00  3293.137  294.838    0.000  294.838     1157.224 1159.636   46.606 1113.030      330.047 2658.078  311.546 2346.533
346.00  3375.940  240.751    0.000  240.751     1123.281 1063.854   82.577  981.277      109.481 2531.018  440.130 2090.887
347.00  3321.077  191.969    0.000  191.969     1190.551 1131.584   44.358 1087.226       89.876 2817.713  330.148 2487.565
348.00  3335.435  282.660    0.000  282.660     1358.817  871.067    0.000  871.067      489.694 2175.218  239.670 1935.548
349.00  3210.691  367.260    0.000  367.260     1039.490 1035.207   22.655 1012.552      150.395 2276.141  371.764 1904.376
350.00  3407.320  339.659    0.000  339.659     1174.494 1163.387   49.934 1113.453      250.425 2161.934  472.395 1689.538
351.00  3355.686  304.410    0.000  304.410     1130.231 1120.864    0.000 1120.864      319.593 2169.178  392.071 1777.107
352.00  3225.258  312.670    0.000  312.670     1094.488 1016.021    7.609 1008.412      410.773 2078.806  120.136 1958.670
353.00  3149.478  319.737    0.000  319.737      981.744  950.457    1.902  948.555      558.862 1720.730  209.210 1511.520
354.00  3216.636  402.095    0.000  402.095     1072.192 1127.571   38.824 1088.747      440.030 2491.704  231.221 2260.482
355.00  3216.233  279.323    0.000  279.323     1298.927  998.516    9.079  989.437      200.661 2810.273  682.608 2127.665
356.00  3204.044  317.718    0.000  317.718     1025.248  985.850    0.000  985.850      321.599 2123.350  290.236 1833.114
357.00  3241.420  344.543    0.000  344.543     1030.007 1186.220   19.023 1167.197      130.590 2493.814  230.720 2263.094
358.00  3090.853  379.594    0.000  379.594     1111.459  958.562   13.316  945.246      150.696 2446.860  260.979 2185.881
359.00  3286.537  298.842    0.000  298.842     1158.755  918.664   17.121  901.544       79.623 2174.618  521.860 1652.758
360.00  3380.628  319.055    0.000  319.055     1290.787  753.950    0.000  753.950      129.588 2392.978  458.532 1934.447
361.00  3207.328  332.704    0.000  332.704     1323.451  834.274    0.000  834.274      369.357 2251.417  149.292 2102.125
362.00  3295.453  302.911    0.000  302.911     1227.407  932.639   24.471  908.168      221.068 2209.694  201.062 2008.632
363.00  3518.415  311.952    0.000  311.952     1315.113  751.822   24.730  727.092      461.243 1847.282  120.637 1726.645
364.00  3302.787  324.096    0.000  324.096     1183.746  968.455    0.000  968.455      410.673 2172.112  109.682 2062.430
365.00  3345.758  317.685    0.000  317.685     1210.896  971.064   81.539  889.524      421.130 1974.968  238.868 1736.100
366.00  3509.088  237.857    0.000  237.857     1247.402  846.463   22.828  823.635       59.717 2280.895  159.746 2121.149
367.00  3193.197  353.760    0.000  353.760     1131.214  985.974   53.264  932.710      230.118 2324.916  110.584 2214.332
368.00  3223.757  349.262    0.000  349.262      866.600 1254.670    0.000 1254.670      109.481 2561.179  130.490 2430.689
369.00  3229.797  339.489    0.000  339.489      854.182 1226.772    0.000 1226.772      140.242 2405.139  130.690 2274.449
370.00  3296.967  360.224    0.000  360.224     1167.139 1078.973   34.933 1044.040       99.528 2937.163  320.597 2616.567
371.00  3308.357  305.425    0.000  305.425     1068.331 1035.772    1.902 1033.870      338.997 2248.796  291.339 1957.457
372.00  3267.251  310.727    0.000  310.727     1255.221  949.446    0.000  949.446      189.404 2525.166  390.767 2134.399
373.00  3076.066  310.873    0.000  310.873     1062.221  975.638   11.414  964.225       49.764 2371.965  409.871 1962.095
374.00  3202.341  349.532    0.000  349.532      932.057 1180.610    3.632 1176.978       10.053 2488.467  431.882 2056.585
375.00  3157.920  329.602    0.000  329.602      839.823 1219.942   15.046 1204.896        9.953 2575.440  180.254 2395.186
376.00  3274.283  288.569    0.000  288.569      980.850 1054.693    7.263 1047.430       10.053 2404.735  448.478 1956.257
377.00  3211.552  362.869    0.000  362.869      993.813 1131.730   14.613 1117.117      210.915 2484.060  301.092 2182.968
378.00  3454.231  279.935    0.000  279.935     1013.765 1077.064   86.851  990.213       69.971 2788.055  481.145 2306.910
379.00  3450.078  348.778    0.000  348.778     1056.423 1051.178    0.000 1051.178       29.858 2770.680  298.685 2471.995
380.00  3388.964  316.581    0.000  316.581      935.509 1050.604   38.133 1012.472       99.929 2265.302   99.929 2165.372
381.00  3416.852  322.986    0.000  322.986     1162.469 1116.322    1.902 1114.420       39.912 2952.837  100.531 2852.306
382.00  3501.876  328.632    0.000  328.632     1140.808 1007.725    5.707 1002.018        9.953 2723.026  160.850 2562.176
383.00  3277.001  426.585    0.000  426.585      907.808 1132.373    0.000 1132.373        0.000 2585.203   40.012 2545.191
384.00  3155.022  443.015    0.000  443.015     1179.695 1019.898   26.632  993.266       69.670 2618.957  331.552 2287.406
385.00  3418.710  342.381    0.000  342.381     1073.221 1160.993   61.385 1099.609      189.104 2447.080  269.829 2177.251
386.00  3465.203  309.252    0.000  309.252     1061.148  974.297    1.816  972.482      219.363 2419.502  200.159 2219.343
387.00  3529.544  229.378    0.000  229.378      926.718 1204.819    1.902 1202.917      110.084 2408.866  379.612 2029.254
388.00  3461.363  256.185    0.000  256.185     1078.078 1141.174   55.425 1085.749      209.210 2681.204  160.749 2520.455
389.00  3572.503  218.061    0.000  218.061     1225.052  907.673    3.805  903.868      269.428 2294.851  130.590 2164.261
390.00  3539.700  194.706    0.000  194.706     1013.882 1031.490   28.230 1003.260      139.339 2322.103  180.855 2141.247
391.00  3308.497  226.649    0.000  226.649     1065.971  979.747    0.000  979.747      190.307 1981.297    0.000 1981.297
392.00  3375.642  281.628    0.000  281.628     1205.269 1012.620   58.928  953.692      248.820 2601.184  190.006 2411.178
393.00  3328.118  235.386    0.000  235.386     1158.471  889.395   12.970  876.425       79.623 2388.770  447.977 1940.793
394.00  3388.371  312.400    0.000  312.400     1086.417  912.618   11.414  901.204      278.779 2032.271  461.741 1570.530
395.00  3360.222  341.255    0.000  341.255      965.867 1062.714    0.000 1062.714      331.353 1994.160  241.274 1752.885
396.00  3221.408  290.795    0.000  290.795     1080.801 1084.497    1.902 1082.595      139.540 2332.149   99.628 2232.521
397.00  3361.613  376.553    0.000  376.553      976.121 1048.222    1.902 1046.320      290.136 2022.511  401.923 1620.588
398.00  3216.230  310.605    0.000  310.605      997.999 1087.665   23.692 1063.973      400.018 1862.157  350.154 1512.003
399.00  3115.693  380.256    0.000  380.256      844.893 1105.512    3.805 1101.708      328.443 1824.166  210.313 1613.853
400.00  3310.621  325.951    0.000  325.951      850.841 1230.874    1.859 1229.015       39.811 2520.236  390.867 2129.369
401.00  3150.140  393.311    0.000  393.311      710.134 1225.466   26.197 1199.268       59.717 2177.428  219.463 1957.965
402.00  3116.787  427.984    0.000  427.984      704.106 1155.104   11.153 1143.951      149.794 1662.812  140.443 1522.369
403.00  3255.489  404.776    0.000  404.776      747.494 1173.087   14.613 1158.474       59.717 2104.856   89.575 2015.281
404.00  3117.035  429.607    0.000  429.607      935.323 1080.512    0.000 1080.512      139.440 2219.148  550.413 1668.735
405.00  3116.276  499.994    0.000  499.994      914.596 1343.114   12.711 1330.403      251.327 2521.347  361.510 2159.837
406.00  3259.075  381.075    0.000  381.075      864.219 1225.828   54.431 1171.397      169.398 2312.050  258.773 2053.277
407.00  3073.250  383.485    0.000  383.485      723.521 1327.239    1.902 1325.337       70.372 2071.458  261.280 1810.178
408.00  3150.404  388.737    0.000  388.737      789.677 1132.195   14.700 1117.495      239.068 1981.188  249.923 1731.264
409.00  3184.285  320.666    0.000  320.666      732.267 1194.353    0.000 1194.353      329.345 1940.570  119.434 1821.137
410.00  3146.688  401.759    0.000  401.759      727.326 1126.631   13.316 1113.315      180.755 2079.203  331.652 1747.551
411.00  3213.241  328.962    0.000  328.962      618.412 1287.293   41.591 1245.701        0.000 2342.822   29.858 2312.963
412.00  3455.201  323.808    0.000  323.808      510.952 1426.976   17.121 1409.855        0.000 2344.116  130.690 2213.426
413.00  3306.062  308.793    0.000  308.793      761.379 1146.568    0.000 1146.568      169.599 2167.689   89.575 2078.114
414.00  3178.086  401.183    0.000  401.183      741.646 1160.622    3.632 1156.991      260.277 1877.643  110.584 1767.059
415.00  3142.917  486.357    0.000  486.357      656.818 1169.662    0.000 1169.662      339.499 1667.530   40.212 1627.317
416.00  3239.778  407.531    0.000  407.531      829.836 1174.946    0.000 1174.946      289.634 2408.158  221.168 2186.990
417.00  3179.610  424.344    0.000  424.344      869.346 1267.054   22.741 1244.313      100.030 2386.238  381.917 2004.321
418.00  3163.568  460.333    0.000  460.333      586.977 1345.810    0.000 1345.810        0.000 2088.676  129.487 1959.189
419.00  3165.867  415.964    0.000  415.964      660.364 1178.492    0.000 1178.492      129.387 2062.932  330.047 1732.885
420.00  3222.852  300.498    0.000  300.498      805.954 1350.888    7.263 1343.625      190.207 2613.636  210.914 2402.722
421.00  3265.194  327.791    0.000  327.791      776.754 1349.774    0.000 1349.774       49.764 2468.280  200.661 2267.619
422.00  3102.168  363.590    0.000  363.590      629.845 1476.089    3.805 1472.284       60.319 2526.984   60.319 2466.666
423.00  3225.317  302.528    0.000  302.528      641.423 1405.276   20.925 1384.351      120.437 2288.218  120.637 2167.581
424.00  3342.850  321.411    0.000  321.411      827.500 1373.059    7.609 1365.450      310.342 2680.791  240.873 2439.918
425.00  3266.516  375.685    0.000  375.685      797.676 1356.161   16.602 1339.559      239.570 2337.780  281.086 2056.694
426.00  3204.840  389.037    0.000  389.037      687.440 1411.515    7.609 1403.906      340.603 2082.838  150.195 1932.643
427.00  3216.938  440.640    0.000  440.640      608.575 1489.570   11.414 1478.156      110.183 2499.434   80.024 2419.410
428.00  3256.750  408.528    0.000  408.528      510.181 1589.136   38.046 1551.090        0.000 2509.589    9.953 2499.636
429.00  3336.996  411.185    0.000  411.185      561.744 1672.695   10.895 1661.800      120.637 2883.258   70.372 2812.887
430.00  3330.391  300.247    0.000  300.247     1053.816 1119.241    0.000 1119.241       30.059 2809.573  250.726 2558.847
431.00  3260.676  306.715    0.000  306.715      770.006 1249.347   22.828 1226.519      361.211 2224.990   70.071 2154.920
432.00  3381.650  296.050    0.000  296.050      829.503 1259.505    7.609 1251.896      381.115 2063.134  120.336 1942.797
433.00  3399.218  356.427    0.000  356.427      836.599 1227.735   20.925 1206.809      359.605 2371.867  109.782 2262.086
434.00  3269.855  348.550    0.000  348.550      334.146 1835.982   37.959 1798.022        0.000 2706.855    0.000 2706.855
435.00  3367.589  361.223    0.000  361.223      479.008 1709.334   15.218 1694.116        0.000 2733.986    0.000 2733.986
436.00  3411.719  280.708    0.000  280.708      405.199 1605.691    1.902 1603.789        0.000 2319.476    0.000 2319.476
437.00  3223.867  457.223    0.000  457.223      382.682 1678.335    0.000 1678.335        0.000 2526.978   20.006 2506.972
438.00  3286.985  368.185    0.000  368.185      379.793 1730.446   11.414 1719.032        0.000 2774.410    0.000 2774.410
439.00  3375.096  301.308    0.000  301.308      464.213 1700.000   20.579 1679.420        0.000 2717.895    0.000 2717.895
440.00  3522.877  276.056    0.000  276.056      587.062 1539.887    1.902 1537.985       80.425 2515.207   40.212 2474.995
441.00  3338.316  297.169    0.000  297.169      742.793 1409.883    3.632 1406.252       20.106 2599.771  160.850 2438.922
442.00  3670.912  220.594    0.000  220.594      814.853 1395.721   38.046 1357.676      179.151 2646.627  270.331 2376.296
443.00  3436.077  325.262    0.000  325.262      821.879 1538.894   17.121 1521.773      270.331 2559.447  230.519 2328.928
444.00  3443.922  332.843    0.000  332.843      651.448 1428.665    7.609 1421.056      190.307 2318.775  120.637 2198.138
445.00  3303.624  275.764    0.000  275.764      889.456 1221.409    0.000 1221.409      280.885 2397.999   89.575 2308.424
446.00  3568.264  223.750    0.000  223.750      911.560 1420.837    3.805 1417.032      319.493 2625.110  199.056 2426.054
447.00  3446.521  339.031    0.000  339.031     1000.200 1296.572    0.000 1296.572       50.265 2721.308  562.372 2158.937
448.00  3370.805  362.265    0.000  362.265      840.132 1201.414    1.902 1199.511      249.923 2590.315  218.962 2371.353
449.00  3440.838  269.799    0.000  269.799      881.295 1330.479   41.851 1288.628      240.372 2617.966  190.407 2427.558
450.00  3391.400  263.331    0.000  263.331      833.604 1335.409   13.316 1322.093      270.131 2680.297  348.349 2331.948
451.00  3366.034  251.987    0.000  251.987      718.035 1490.940    0.000 1490.940      190.507 2960.167    9.953 2950.214
452.00  3329.204  275.527    0.000  275.527      743.237 1286.209    3.805 1282.405      321.599 2344.410    0.000 2344.410
453.00  3391.244  361.920    0.000  361.920      948.587 1341.488   14.527 1326.962       59.717 2803.543  129.387 2674.156
454.00  3496.857  310.719    0.000  310.719      855.602 1279.808    0.000 1279.808      350.857 2300.978   80.425 2220.554
455.00  3487.651  289.822    0.000  289.822      887.885 1340.142   43.580 1296.562      288.632 2487.094  209.009 2278.085
456.00  3503.990  323.294    0.000  323.294     1142.670 1304.205    0.000 1304.205      129.387 2984.918  330.649 2654.268
457.00  3531.285  268.142    0.000  268.142      707.773 1431.736    0.000 1431.736       79.923 2622.883  331.752 2291.131
458.00  3671.095  309.219    0.000  309.219     1081.635 1213.637    0.000 1213.637      339.500 2910.822  210.814 2700.008
459.00  3400.628  312.745   15.852  296.892      999.645 1206.207   27.238 1178.969      309.741 2531.511  221.168 2310.343
460.00  3503.356  363.677    0.000  363.677      721.778 1416.002    5.448 1410.555       99.528 2816.635  139.339 2677.295
461.00  3601.035  278.350    0.000  278.350      815.661 1457.539    3.632 1453.908       79.623 2624.103  140.543 2483.560
462.00  3576.552  292.764    0.000  292.764      695.252 1556.639   95.029 1461.610      200.561 2464.557   99.829 2364.728
463.00  3420.841  353.063    0.000  353.063      774.867 1494.812    3.632 1491.180       89.575 2886.493  140.643 2745.849
464.00  3454.649  271.631    0.000  271.631      800.101 1395.062    0.000 1395.062       60.218 2921.572   89.575 2831.996
465.00  3427.078  375.412    0.000  375.412      565.130 1686.423    5.707 1680.716      120.136 2607.408   59.917 2547.490
466.00  3436.755  314.955    0.000  314.955      751.798 1337.668    0.000 1337.668      139.640 2557.640  230.920 2326.719
467.00  3422.684  263.011    0.000  263.011      998.532 1304.194    0.000 1304.194      379.511 2426.251  130.690 2295.561
468.00  3361.449  225.156    0.000  225.156      978.103 1177.053    0.000 1177.053      342.109 2381.708  211.115 2170.593
469.00  3362.544  313.527    0.000  313.527      996.687 1068.928    0.000 1068.928      692.059 2130.275  191.009 1939.266
470.00  3396.161  343.342    0.000  343.342     1109.542 1103.349    0.000 1103.349      529.806 2240.564  411.575 1828.989
471.00  3270.461  359.906    0.000  359.906      967.637 1174.027    0.000 1174.027      677.795 2194.425   59.717 2134.708
472.00  3499.850  266.157    0.000  266.157     1128.245 1149.524    0.000 1149.524      341.507 2487.267  582.578 1904.689
473.00  3421.421  288.995    0.000  288.995      963.996 1207.733    1.816 1205.917      169.298 2487.071  199.558 2287.513
474.00  3310.874  323.953    0.000  323.953     1042.938 1227.595    5.448 1222.148      548.609 2496.424   49.764 2446.660
475.00  3360.866  344.557    0.000  344.557     1013.804 1214.109    0.000 1214.109      369.758 2375.386  278.980 2096.406
476.00  3269.398  403.692    0.000  403.692     1170.469 1137.542    3.805 1133.737      569.416 2420.313  260.779 2159.534
477.00  3372.607  299.385    0.000  299.385     1131.548 1167.628    0.000 1167.628      349.753 2649.926  502.655 2147.271
478.00  3415.413  306.730    0.000  306.730     1077.728 1188.515    0.000 1188.515      429.074 2436.203  179.251 2256.952
479.00  3312.072  308.329    0.000  308.329      996.102 1412.153    0.000 1412.153      480.744 2639.776   60.218 2579.558
480.00  3310.513  327.084    0.000  327.084      975.540 1410.032    0.000 1410.032       80.124 2906.797   89.575 2817.221
481.00  3212.564  531.792    0.000  531.792      721.281 1516.201    0.000 1516.201       90.177 2980.079   90.478 2889.601
482.00  3131.941  544.660    0.000  544.660      839.578 1437.049   20.925 1416.124      269.731 2726.540    9.953 2716.587
483.00  3004.202  649.694    0.000  649.694      630.239 1539.066   49.460 1489.606      469.788 2230.205    0.000 2230.205
484.00  3177.084  590.976    0.000  590.976      683.135 1430.531    0.000 1430.531      130.490 2470.680  221.168 2249.512
485.00  3084.684  546.863    0.000  546.863      796.300 1368.072    0.000 1368.072      230.218 2352.275   70.271 2282.004
486.00  3164.608  564.830    0.000  564.830      638.711 1610.469   11.414 1599.055      299.086 2421.632  170.903 2250.730
487.00  3205.609  530.997    0.000  530.997      736.243 1388.994    0.000 1388.994      338.697 1876.439  100.431 1776.008
488.00  3334.003  522.766    0.000  522.766      762.614 1319.567    0.000 1319.567      328.844 2303.104  149.393 2153.712
489.00  3289.392  515.536    0.000  515.536      950.852 1312.296    0.000 1312.296      368.655 2307.021  240.472 2066.549
490.00  3123.647  538.114    0.000  538.114     1161.582 1219.600    0.000 1219.600      159.345 3001.186  440.932 2560.254
491.00  3293.123  544.900    0.000  544.900     1133.193 1271.050    0.000 1271.050      279.381 3053.674  239.168 2814.505
492.00  3219.654  587.791    0.000  587.791      930.307 1438.553    3.805 1434.749      358.602 2871.913  160.649 2711.264
493.00  3093.248  591.822    0.000  591.822      789.571 1350.793    9.079 1341.714      318.992 2310.530  150.295 2160.235
494.00  3098.165  579.515    0.000  579.515     1010.470 1216.625    0.000 1216.625      539.357 2325.327  410.372 1914.955
495.00  3161.105  563.188    0.000  563.188      846.698 1491.263   22.828 1468.436      309.039 2434.397  209.711 2224.685
496.00  3268.867  486.554    0.000  486.554      993.154 1473.330   23.606 1449.724      330.348 2911.508  251.327 2660.181
497.00  3133.283  441.338    0.000  441.338     1147.148 1172.175   24.211 1147.964      228.915 2482.761  389.664 2093.097
498.00  3495.308  332.941    0.000  332.941     1034.335 1300.607   53.393 1247.214      129.789 2655.166  519.853 2135.313
499.00  3390.842  265.324    0.000  265.324      829.137 1289.498   52.919 1236.580      220.467 2179.941  362.013 1817.927
500.00  3383.989  349.970    0.000  349.970      784.638 1492.400    5.707 1486.693      180.555 2583.771  170.702 2413.069
501.00  3439.585  242.299    0.000  242.299      731.476 1287.803   26.632 1261.171      160.148 2370.245  251.127 2119.118
502.00  3375.860  327.139    0.000  327.139      836.058 1285.048   22.136 1262.912      170.602 2216.742  422.734 1794.008
503.00  3566.617  324.187    0.000  324.187      779.890 1389.452    0.000 1389.452      281.286 2410.664  190.608 2220.056
504.00  3541.926  311.084    0.000  311.084      774.711 1661.514   11.414 1650.101      160.850 2795.601  231.121 2564.480
505.00  3507.866  287.047    0.000  287.047      807.782 1415.711   54.475 1361.236       50.065 2441.330  431.180 2010.150
506.00  3265.896  370.560    0.000  370.560      860.951 1240.215    9.511 1230.704       80.727 2229.104  191.312 2037.792
507.00  3471.554  378.424    0.000  378.424      874.640 1354.086   36.144 1317.942      450.385 2172.209  210.415 1961.795
508.00  3249.779  409.350    0.000  409.350      768.059 1455.623   59.663 1395.960      150.296 2580.967   80.527 2500.440
509.00  3366.437  269.118    0.000  269.118      964.343 1257.225    1.902 1255.323      140.543 2450.791  311.145 2139.646
510.00  3302.213  370.176    0.000  370.176      805.397 1358.450    3.632 1354.818      231.221 2448.058  201.062 2246.996
511.00  3169.214  421.389    0.000  421.389      920.906 1383.842    7.263 1376.578      321.699 2358.887  140.743 2218.143
512.00  3312.566  384.824    0.000  384.824      734.855 1354.214    3.805 1350.409      139.741 2360.094  109.782 2250.312
513.00  3267.391  512.097    0.000  512.097      428.376 1796.648    0.000 1796.648        0.000 2427.952   40.212 2387.740
514.00  3352.002  405.740    0.000  405.740      646.451 1889.941   10.895 1879.046      149.292 2946.207   69.670 2876.538
515.00  3257.687  410.732    0.000  410.732      504.472 1658.648    0.000 1658.648        0.000 2597.350   60.319 2537.031
516.00  3257.163  403.259    0.000  403.259      624.565 1587.553    3.632 1583.921      170.602 2571.523  110.584 2460.939
517.00  3379.376  410.822    0.000  410.822      834.607 1433.807    1.902 1431.904      482.148 2381.807   50.266 2331.542
518.00  3162.055  502.859    0.000  502.859      877.978 1321.782    1.902 1319.880      540.260 2153.095    0.000 2153.095
519.00  3350.849  438.389    0.000  438.389      778.943 1609.363    0.000 1609.363      180.053 3072.058   60.319 3011.740
520.00  3325.106  398.906    0.000  398.906      943.905 1271.437    0.000 1271.437      580.071 2047.140  251.327 1795.813
521.00  3277.271  433.297    0.000  433.297      931.801 1260.668    0.000 1260.668      299.387 2270.015  200.661 2069.354
522.00  3397.521  318.904    0.000  318.904      681.841 1470.847    0.000 1470.847      109.581 2609.520  230.620 2378.900
523.00  3226.221  392.841    0.000  392.841      996.009 1244.190    9.079 1235.110      331.151 2515.011   50.266 2464.746
524.00  3409.508  324.176    0.000  324.176      886.637 1377.856    0.000 1377.856      449.783 2348.839  191.009 2157.830
525.00  3443.929  321.946    0.000  321.946      922.655 1300.398   19.023 1281.375      559.564 2295.665    0.000 2295.665
526.00  3319.785  320.061    0.000  320.061      936.751 1438.535    9.511 1429.023      229.617 2771.473  280.584 2490.888
527.00  3323.244  340.719    0.000  340.719      904.321 1474.538    0.000 1474.538       40.112 2857.133  241.274 2615.858
528.00  3221.201  404.209    0.000  404.209      720.933 1720.193   13.012 1707.181      190.106 2968.118  261.381 2706.737
529.00  3418.679  284.044    0.000  284.044      779.065 1481.177    0.000 1481.177      109.782 2698.684  149.393 2549.291
530.00  3122.676  390.353    0.000  390.353      765.904 1488.179    0.000 1488.179       39.811 2579.678    0.000 2579.678
531.00  3297.056  370.156    0.000  370.156     1072.075 1271.761    0.000 1271.761      710.360 2212.224    0.000 2212.224
532.00  3239.409  458.972    0.000  458.972      899.315 1121.828    0.000 1121.828        0.000 1962.797  130.690 1832.107
533.00  3235.722  423.428    0.000  423.428      994.433 1153.163    3.632 1149.531      398.714 2361.716  209.511 2152.205
534.00  3074.574  463.329    0.000  463.329      954.493 1161.124    0.000 1161.124      310.342 2198.053  399.817 1798.235
535.00  3329.413  414.221    0.000  414.221     1011.295 1273.217    0.000 1273.217      300.390 2510.205  310.443 2199.763
536.00  3114.892  484.453    0.000  484.453     1107.242 1242.465   52.832 1189.633      321.600 2800.120  784.345 2015.776
537.00  3245.260  426.346    0.000  426.346     1107.105 1215.612    0.000 1215.612      290.439 2422.937  589.726 1833.211
538.00  3161.426  496.643    0.000  496.643     1076.617 1259.856   12.711 1247.145      271.938 2481.051  617.978 1863.073
539.00  3151.784  486.851    0.000  486.851     1010.060 1237.530    0.000 1237.530      421.328 2503.156  582.779 1920.378
540.00  3211.577  435.887    0.000  435.887     1112.486 1182.111    0.000 1182.111      491.100 2475.406  341.705 2133.701
541.00  3301.990  350.439    0.000  350.439     1059.175 1228.753   26.113 1202.640      500.850 2564.881  440.230 2124.650
542.00  3319.295  410.393    0.000  410.393     1068.844 1083.679    1.816 1081.863      693.565 2066.440  351.457 1714.983
543.00  3472.704  329.995    0.000  329.995     1099.324 1306.972    0.000 1306.972      258.773 2670.654  700.610 1970.045
544.00  3377.908  374.581    0.000  374.581     1098.522 1252.458   39.862 1212.596      359.304 2623.696  772.990 1850.706
545.00  3241.618  315.800    0.000  315.800     1174.036 1038.404    0.000 1038.404      339.901 2383.229  510.000 1873.228
546.00  3299.750  411.877    0.000  411.877     1070.880 1123.913    7.263 1116.650      319.192 2188.803  629.535 1559.268
547.00  3283.071  412.933    0.000  412.933     1047.943 1171.989    0.000 1171.989      388.763 2515.223  632.846 1882.376
548.00  3286.628  464.523    0.000  464.523      888.411 1332.211   41.764 1290.447      308.838 2304.603  512.006 1792.597
549.00  3475.457  429.492    0.000  429.492     1077.282 1176.022   16.688 1159.333      330.850 2336.770  590.627 1746.143
550.00  3384.466  352.246    0.000  352.246      880.972 1446.213  135.315 1310.898      240.976 2589.003  753.686 1835.318
551.00  3258.721  376.451    0.000  376.451      906.784 1146.058    0.000 1146.058      130.590 2256.546  601.381 1655.164
552.00  3298.224  354.081    0.000  354.081      970.383 1305.465  122.601 1182.864      139.440 2675.565  792.089 1883.476
553.00  3409.315  321.685    0.000  321.685     1003.841 1292.662   38.997 1253.665      311.851 2394.080  471.693 1922.386
554.00  3338.285  330.180    0.000  330.180      900.141 1294.531   46.601 1247.930       69.770 2540.364  620.587 1919.776
555.00  3395.456  290.448    0.000  290.448      776.240 1430.648    0.000 1430.648      189.104 2469.385  370.862 2098.524
556.00  3360.456  353.313    0.000  353.313      992.455 1153.701    1.902 1151.799      139.440 2970.823  883.670 2087.153
557.00  3295.650  374.266    0.000  374.266     1041.490 1273.593   29.053 1244.539      351.357 2398.903  651.947 1746.955
558.00  3285.986  345.047    0.000  345.047     1088.415 1329.365  139.640 1189.725      189.104 3020.414  650.344 2370.070
559.00  3321.694  363.656    0.000  363.656     1059.788 1367.321   49.028 1318.293      140.142 2867.185  371.062 2496.123
560.00  3315.345  351.361    0.000  351.361      997.042 1305.074   72.634 1232.441      119.434 2808.292  428.473 2379.819
561.00  3254.749  284.718    0.000  284.718      953.948 1347.211   65.111 1282.100      389.665 2638.372  230.920 2407.451
562.00  3132.474  382.426    0.000  382.426     1265.562 1124.880   38.997 1085.883      129.687 2945.495  933.440 2012.056
563.00  3303.628  366.228    0.000  366.228     1125.196 1151.761   36.489 1115.272      169.298 2605.500  960.685 1644.815
564.00  3450.112  324.467    0.000  324.467     1133.744 1341.302   60.960 1280.342      180.053 3015.064  841.552 2173.512
565.00  3403.235  341.412    0.000  341.412     1136.047 1221.230   27.238 1193.993      289.935 2860.949  612.037 2248.912
566.00  3406.699  351.476    0.000  351.476     1055.389 1285.777   78.640 1207.137      179.452 2605.108  669.749 1935.358
567.00  3519.268  321.942    0.000  321.942     1206.903 1238.724   56.291 1182.433      129.387 3043.628  841.351 2202.277
568.00  3487.066  243.931    0.000  243.931     1066.525 1305.087   70.818 1234.269      149.292 2699.618  618.480 2081.138
569.00  3513.635  254.019    0.000  254.019     1185.705 1172.102  141.240 1030.861      119.434 2788.788  730.065 2058.723
570.00  3469.735  340.685    0.000  340.685     1065.827 1551.358  253.558 1297.799        9.953 3158.430  481.546 2676.884
571.00  3644.139  244.585    0.000  244.585     1280.463 1124.852   94.164 1030.688      278.679 2992.359  550.414 2441.946
572.00  3385.662  246.066    0.000  246.066     1214.029 1140.447  128.789 1011.658      169.800 3014.863  550.213 2464.650
573.00  3423.406  281.252    0.000  281.252     1072.922 1423.082  121.824 1301.258      149.794 3122.226  570.921 2551.305
574.00  3331.379  280.717    0.000  280.717      782.473 1623.772  219.012 1404.760        9.953 3120.116  581.977 2538.140
575.00  3303.132  329.907    0.000  329.907      835.733 1529.371  288.224 1241.147       60.218 2786.367  851.305 1935.062
576.00  3212.844  420.023    0.000  420.023      659.759 1796.090  240.036 1556.054       39.811 3329.032  629.835 2699.196
577.00  3268.078  281.622    2.562  279.061      906.799 1499.340  173.888 1325.452      349.051 2663.415  528.704 2134.711
578.00  3288.617  363.104    0.000  363.104      909.468 1510.991   52.875 1458.116      149.994 2642.600  593.335 2049.264
579.00  3417.298  403.550    0.000  403.550      927.049 1509.377   72.455 1436.921      150.696 2937.155  541.764 2395.391
580.00  3396.282  386.871    0.000  386.871      989.452 1610.720  118.414 1492.306      269.128 2878.342  500.950 2377.392
581.00  3268.879  409.488    0.000  409.488      692.275 1494.337  184.178 1310.159      230.319 2522.662  599.776 1922.886
582.00  3156.704  488.502    0.000  488.502      729.131 1613.251   72.668 1540.583      130.590 2555.019  452.391 2102.627
583.00  3192.669  419.263    0.000  419.263      801.525 1476.080  136.740 1339.340      119.434 2734.688  490.596 2244.091
584.00  3303.476  412.013    0.000  412.013      714.886 1703.044  160.659 1542.386       99.729 2853.215  527.800 2325.415
585.00  3013.046  466.767    0.000  466.767      731.496 1618.981   78.168 1540.813      179.552 2867.900  368.455 2499.445
586.00  3150.133  435.338    0.000  435.338      911.156 1459.996   12.711 1447.285      199.056 2635.760  160.047 2475.713
587.00  3051.841  479.426    0.000  479.426      720.777 1544.894   60.052 1484.843       49.764 2638.868  218.962 2419.906
588.00  3119.660  470.898    0.000  470.898      753.089 1654.541   90.438 1564.102        0.000 3018.083  321.298 2696.785
589.00  3273.457  431.389    0.000  431.389      859.065 1432.274   70.296 1361.978      149.493 2925.601  411.676 2513.926
590.00  3225.050  391.269    0.000  391.269      768.743 1449.224   12.711 1436.513       99.829 2451.072  220.466 2230.606
591.00  3323.417  294.133    0.000  294.133     1010.658 1264.013    5.490 1258.523       90.077 2650.151  299.086 2351.065
592.00  3176.171  396.099    0.000  396.099      850.062 1402.345   39.123 1363.221      260.378 2567.905  341.805 2226.099
593.00  3255.859  384.548    0.000  384.548      903.107 1368.104  116.547 1251.558       99.929 2726.846  551.216 2175.631
594.00  3430.273  258.753    0.000  258.753      885.289 1334.522   30.046 1304.477        0.000 2646.622  431.381 2215.241
595.00  3237.233  400.433    0.000  400.433      852.837 1464.756    3.632 1461.125        0.000 2780.825  320.095 2460.730
596.00  3433.820  257.917    0.000  257.917      814.017 1305.762    9.079 1296.683       69.770 2689.152  288.632 2400.520
597.00  3255.148  344.340    0.000  344.340      720.394 1426.195    0.000 1426.195      140.543 2548.195   40.212 2507.983
598.00  3147.387  443.717    0.000  443.717      634.376 1466.673    1.902 1464.771      150.796 2090.976  180.756 1910.220
599.00  3283.993  375.074    0.000  375.074      709.155 1517.643    3.718 1513.925       39.811 2406.948  211.115 2195.833
600.00  3394.911  299.873    0.000  299.873      690.624 1468.365   21.790 1446.575      109.782 2392.982   89.676 2303.306
601.00  3357.620  337.612    0.000  337.612      812.068 1414.636    0.000 1414.636      341.304 2699.090  130.191 2568.900
602.00  3375.791  307.044    0.000  307.044      755.749 1413.854   50.065 1363.789      179.251 2511.716  199.257 2312.459
603.00  3372.476  302.626    0.000  302.626      810.980 1560.774   26.286 1534.488      129.687 2783.938  291.540 2492.398
604.00  3307.115  281.807    0.000  281.807      672.681 1464.155   70.989 1393.166       50.165 2318.278  140.041 2178.237
605.00  3467.518  286.922    0.000  286.922      962.120 1248.120   75.568 1172.553      129.888 2637.073  399.015 2238.058
606.00  3412.844  324.507    0.000  324.507      716.888 1443.057    9.294 1433.762      129.387 2204.284  308.738 1895.546
607.00  3377.086  300.698    0.000  300.698      683.694 1540.660  128.229 1412.431       59.917 2419.714  301.092 2118.623
608.00  3407.507  325.594    0.000  325.594      790.092 1470.955  108.125 1362.830       50.165 2706.541  321.601 2384.940
609.00  3551.456  275.540    0.000  275.540      894.200 1391.262  226.485 1164.777      209.811 2794.196  400.720 2393.476
610.00  3307.796  271.242    0.000  271.242      904.709 1169.424    7.609 1161.815      160.448 2241.969  231.423 2010.547
611.00  3368.508  319.216    0.000  319.216      525.014 1566.512    3.718 1562.794       40.012 2190.800    0.000 2190.800
612.00  3288.145  365.186    0.000  365.186      791.792 1413.780   49.805 1363.974       40.012 2478.925  228.915 2250.010
613.00  3328.199  271.931    0.000  271.931      850.320 1238.083    0.000 1238.083       90.177 2469.479   49.965 2419.514
614.00  3259.552  371.715    0.000  371.715      900.688 1398.018   46.430 1351.589      119.935 2678.994  230.018 2448.976
615.00  3421.702  285.286    0.000  285.286     1026.518 1278.860    7.436 1271.424       79.623 2609.628  508.095 2101.533
616.00  3403.000  325.629    0.000  325.629      900.442 1347.971   40.035 1307.936      209.311 2557.765  298.987 2258.778
617.00  3305.040  353.036    0.000  353.036      623.233 1679.549   29.053 1650.496       39.811 2919.975  250.425 2669.550
618.00  3345.198  329.175    0.000  329.175      754.298 1389.838   25.680 1364.158       79.623 2787.055  661.298 2125.757
619.00  3477.940  235.760    0.000  235.760      743.081 1489.914   40.808 1449.106       59.717 2890.919  378.207 2512.712
620.00  3361.551  268.910    0.000  268.910      786.351 1456.154   52.746 1403.408       29.858 2795.107  479.641 2315.467
621.00  3190.132  287.672    0.000  287.672      810.697 1407.611    1.902 1405.709        9.953 2788.884  359.906 2428.978
622.00  3242.740  336.803    0.000  336.803      890.027 1429.499   34.501 1394.998      129.387 2530.417  348.950 2181.466
623.00  3344.291  257.671    0.000  257.671      995.895 1221.280    0.000 1221.280      199.257 2533.520   50.065 2483.455
624.00  3344.317  289.255    0.000  289.255      865.695 1310.363   10.895 1299.468      269.929 2546.179  210.012 2336.167
625.00  3400.281  265.055    0.000  265.055      786.428 1430.478   45.568 1384.910       39.811 2839.527  550.714 2288.813
626.00  3257.574  266.837    0.000  266.837      864.329 1438.460   80.146 1358.313        9.953 2766.454  470.190 2296.265
627.00  3305.577  296.235    0.000  296.235      926.306 1218.629   43.753 1174.876      358.703 2311.549  279.282 2032.267
628.00  3184.452  353.012    0.000  353.012      748.244 1318.331    0.000 1318.331      278.679 2029.057  169.398 1859.659
629.00  3379.569  273.072    0.000  273.072      751.035 1445.551   76.212 1369.339       39.912 2651.853  628.030 2023.823
630.00  3343.053  285.376    0.000  285.376      964.185 1335.999   18.418 1317.581        9.953 2700.090  459.233 2240.856
631.00  3291.709  283.862    0.000  283.862      799.692 1314.556   24.643 1289.913      190.408 2445.944  270.531 2175.413
632.00  3354.550  307.270    0.000  307.270      778.097 1264.856    1.902 1262.953       89.977 2367.839  229.216 2138.623
633.00  3389.779  257.550    0.000  257.550      792.456 1464.983    0.000 1464.983      109.481 2690.658  321.905 2368.753
634.00  3187.283  317.727    0.000  317.727      717.007 1186.046    0.000 1186.046      289.735 1943.399   20.106 1923.292
635.00  3438.002  326.169    0.000  326.169      615.848 1479.883    0.000 1479.883      159.245 2288.212    9.953 2278.259
636.00  3294.691  317.929    0.000  317.929      744.430 1357.139   18.588 1338.551      149.593 2541.850   39.811 2502.039
637.00  3354.000  308.997    0.000  308.997      773.851 1326.929   22.480 1304.449      269.128 2377.290  230.920 2146.370
638.00  3164.397  432.520    0.000  432.520      703.125 1420.525    7.435 1413.089      219.263 2509.788  330.449 2179.340
639.00  3253.125  352.776    0.000  352.776      701.251 1287.313   13.012 1274.302       69.670 2549.496  379.511 2169.985
640.00  3172.310  331.922    0.000  331.922      895.720 1254.868    0.000 1254.868       79.623 2504.766  468.885 2035.881
641.00  3221.626  346.187    0.000  346.187      811.189 1485.281   11.067 1474.214       19.906 2782.021  539.959 2242.062
642.00  3175.633  443.818    0.000  443.818      758.804 1432.209   17.034 1415.175      199.558 2269.325  270.331 1998.995
643.00  3186.961  477.311    0.000  477.311      787.085 1450.244    9.425 1440.819      299.690 2449.273  280.384 2168.889
644.00  3283.841  360.669    0.000  360.669      814.714 1439.177   41.851 1397.326      298.986 2295.264  260.478 2034.786
645.00  3217.757  426.042    0.000  426.042      795.483 1528.658   64.503 1464.155      109.481 2852.621  557.859 2294.762
646.00  3223.851  427.945    0.000  427.945      821.860 1412.483  125.799 1286.684       69.670 2765.859  760.730 2005.129
647.00  3186.316  390.122    0.000  390.122      760.138 1455.508   89.225 1366.283       99.628 2586.097  450.785 2135.312
648.00  3321.172  368.215    0.000  368.215      714.179 1534.682   62.385 1472.297       79.623 2547.595  341.806 2205.789
649.00  3286.721  369.837    0.000  369.837      831.516 1472.594   44.096 1428.497        0.000 2857.241  430.478 2426.763
650.00  3486.732  400.398    0.000  400.398      655.368 1513.112   79.929 1433.182        0.000 2569.800  241.274 2328.526
651.00  3574.739  268.981    0.000  268.981      769.267 1473.480   64.415 1409.065       19.906 2858.645  599.776 2258.869
652.00  3444.781  254.610    0.000  254.610     1101.706 1221.385   23.693 1197.693       69.670 2920.592  866.396 2054.195
653.00  3332.994  323.551    0.000  323.551      960.742 1382.328   10.895 1371.433      159.245 2713.576  650.042 2063.534
654.00  3533.691  264.590    0.000  264.590      808.150 1547.971   58.710 1489.262      119.434 2497.231  597.871 1899.360
655.00  3408.046  310.095    0.000  310.095      612.757 1747.970   79.459 1668.510        0.000 2990.834  381.817 2609.017
656.00  3493.380  272.072    0.000  272.072      765.161 1539.771  146.246 1393.525       89.575 2747.049  571.221 2175.828
657.00  3487.406  254.272    0.000  254.272      546.661 1557.455   77.344 1480.111        0.000 2553.731  221.068 2332.662
658.00  3473.051  291.814    5.073  286.741      646.463 1544.366   77.344 1467.022        9.953 2763.052  339.098 2423.954
659.00  3231.720  361.164    0.000  361.164      903.653 1380.890   22.349 1358.540      218.962 2866.992  848.597 2018.396
660.00  3352.892  349.656    0.000  349.656      872.199 1278.957    0.000 1278.957       59.717 2394.396  498.746 1895.650
661.00  3257.687  371.838    0.000  371.838      834.265 1356.122    5.448 1350.675      169.198 2404.746  329.246 2075.500
662.00  3489.001  253.057    0.000  253.057      821.927 1367.887  105.136 1262.750      110.183 2547.995  459.835 2088.160
663.00  3396.231  344.660    0.000  344.660     1007.207 1294.526    0.000 1294.526      159.646 2857.036  541.867 2315.170
664.00  3628.051  240.767    0.000  240.767     1025.403 1456.640   46.256 1410.384       39.811 2858.636  731.168 2127.468
665.00  3437.357  324.820    0.000  324.820      939.466 1389.979   96.273 1293.706      269.328 2467.467  471.593 1995.874
666.00  3473.566  238.846    0.000  238.846      766.945 1412.029   50.365 1361.665        0.000 2761.434  411.074 2350.360
667.00  3438.653  308.146    0.000  308.146      664.052 1416.143   54.475 1361.667        0.000 2592.346  140.443 2451.904
668.00  3481.497  327.226    0.000  327.226      478.696 1934.667  102.720 1831.947        0.000 2947.917   20.106 2927.811
669.00  3413.837  389.134    0.000  389.134      397.438 1961.335   38.820 1922.515        0.000 2797.230   89.976 2707.254
670.00  3277.787  418.538    0.000  418.538      407.065 1763.738   13.012 1750.727        0.000 2665.426  109.882 2555.544
671.00  3487.281  359.465    0.000  359.465      255.379 2005.130  177.729 1827.401        0.000 3100.636  149.693 2950.943
672.00  3288.029  468.183    0.000  468.183      221.984 1986.494  120.179 1866.315        0.000 2377.390  110.584 2266.806
673.00  3340.061  415.268    0.000  415.268      456.831 1817.460  145.998 1671.462        0.000 2852.913  220.065 2632.848
674.00  3435.160  387.803    0.000  387.803      462.657 1923.282   27.238 1896.044        0.000 2993.554  230.820 2762.734
675.00  3234.224  522.388    0.000  522.388      166.271 2211.269  129.007 2082.262        0.000 2890.824   80.224 2810.600
676.00  3375.383  402.929    0.000  402.929      432.826 1794.466   42.927 1751.539        0.000 2643.207  390.968 2252.239
677.00  3368.875  355.288    0.000  355.288      594.820 1611.482   63.030 1548.452        0.000 2322.510  361.911 1960.598
678.00  3386.973  285.271    0.000  285.271      718.426 1573.210   70.164 1503.046       59.717 2613.954  590.726 2023.228
679.00  3402.524  264.700    0.000  264.700      616.192 1500.444   82.750 1417.694       29.858 2332.366  468.885 1863.480
680.00  3471.455  263.142    0.000  263.142      428.781 1797.927  134.362 1663.565        0.000 2682.825  478.337 2204.489
681.00  3406.599  332.785    0.000  332.785      407.887 1793.102  106.825 1686.277        0.000 2672.453  289.735 2382.717
682.00  3583.566  301.515    0.000  301.515      440.925 1689.196  207.640 1481.556        0.000 2536.238  410.573 2125.665
683.00  3514.566  215.640    3.170  212.470      702.720 1478.974   12.711 1466.263        9.953 2457.410  561.971 1895.439
684.00  3363.031  272.693    0.000  272.693      823.260 1482.956   77.683 1405.272      249.424 2600.472  572.124 2028.348
685.00  3437.688  264.018    0.000  264.018      556.175 1709.993  155.111 1554.882        0.000 2571.928  621.186 1950.742
686.00  3218.995  305.849    0.000  305.849      485.722 1675.573   66.921 1608.652        9.953 2570.829  617.777 1953.052
687.00  3263.702  422.840    0.000  422.840      692.612 1648.088  116.034 1532.054      228.915 2407.146  421.428 1985.718
688.00  3269.243  412.761    0.000  412.761      747.887 1417.305   45.482 1371.823       19.906 2489.098  479.642 2009.456
689.00  3447.849  296.135    0.000  296.135      663.137 1511.392   81.532 1429.860        9.953 2439.331  319.292 2120.038
690.00  3352.205  346.386    0.000  346.386      687.140 1488.815  225.145 1263.671       19.906 2570.526  460.437 2110.089
691.00  3509.695  230.876    0.000  230.876      859.684 1457.818  188.321 1269.497       49.764 2438.729  508.897 1929.831
692.00  3460.686  242.243    0.000  242.243      566.681 1468.270  148.714 1319.556        0.000 2364.322  371.162 1993.159
693.00  3549.484  220.095    0.000  220.095      705.436 1288.479  107.307 1181.172        0.000 2049.966  219.564 1830.403
694.00  3463.042  318.074    0.000  318.074      705.809 1261.747   27.324 1234.423        0.000 2159.954  319.897 1840.057
695.00  3503.758  325.850    0.000  325.850      630.018 1643.228  157.282 1485.947       19.906 2502.361  559.363 1942.997
696.00  3447.867  298.563    0.000  298.563      706.254 1608.869  205.139 1403.730       69.670 2640.799  630.036 2010.763
697.00  3565.712  321.214    0.000  321.214      876.228 1345.964  120.318 1225.646       19.906 2451.897  751.581 1700.316
698.00  3593.024  273.118    0.000  273.118      637.959 1820.673  230.648 1590.025        0.000 2672.044  884.479 1787.566
699.00  3490.998  386.542    0.000  386.542      665.672 1580.835  183.950 1396.885        0.000 2747.652  822.750 1924.903
700.00  3435.452  346.251    0.000  346.251      642.094 1603.209  188.410 1414.799        0.000 2702.521  738.113 1964.407
701.00  3355.553  340.425    0.000  340.425      587.872 1497.096  238.003 1259.093       29.858 2419.326  478.238 1941.089
702.00  3364.434  369.785    0.000  369.785      517.663 1720.511  210.677 1509.834        0.000 2601.691  500.348 2101.342
703.00  3564.532  246.822    0.000  246.822      443.124 1713.455  175.866 1537.589        0.000 2305.308  261.381 2043.927
704.00  3474.052  259.637    0.000  259.637      686.108 1488.558   88.708 1399.850        0.000 2377.281  502.454 1874.827
705.00  3468.251  279.278    0.000  279.278      664.712 1594.195  156.502 1437.693        0.000 2630.143  647.033 1983.110
706.00  3592.940  203.241    0.000  203.241      553.296 1698.159  279.788 1418.372        0.000 2581.278  391.169 2190.109
707.00  3548.929  230.521    0.000  230.521      491.804 1776.251  265.014 1511.237        0.000 2743.234  541.366 2201.868
708.00  3495.148  291.634    0.000  291.634      682.800 1537.951  157.795 1380.155       30.159 2514.924  560.669 1954.255
709.00  3475.722  214.774    0.000  214.774     1007.220 1213.662   82.749 1130.913       19.906 2553.629  832.004 1721.625
710.00  3531.398  225.486    0.000  225.486      610.390 1728.220  257.402 1470.818        0.000 2643.406  751.878 1891.528
711.00  3449.199  238.222    0.000  238.222      457.336 1812.938  300.104 1512.834        0.000 2519.940  502.555 2017.385
712.00  3602.658  248.558    1.466  247.092      437.385 1892.116  322.726 1569.390        0.000 2615.158  500.249 2114.909
713.00  3450.071  289.020    0.000  289.020      625.795 1679.257  229.270 1449.987        0.000 2877.750  579.270 2298.479
714.00  3444.965  332.350    0.000  332.350      490.638 1721.686  168.049 1553.637        0.000 2640.783  612.141 2028.642
715.00  3362.483  343.480    0.000  343.480      328.308 1789.546  135.015 1654.531        0.000 2478.632  249.724 2228.908
716.00  3476.790  328.788    0.000  328.788      352.732 1622.498  227.626 1394.872        0.000 1940.477  449.281 1491.197
717.00  3514.771  355.257    0.000  355.257      257.880 1789.346  365.173 1424.174        0.000 2321.802  311.948 2009.853
718.00  3375.676  350.107    0.000  350.107      148.760 1772.544  244.649 1527.896        0.000 2239.358  199.758 2039.600
719.00  3540.592  305.055    0.000  305.055      362.489 1772.930  254.692 1518.239        0.000 2496.728  239.069 2257.659
720.00  3866.920  303.979    0.000  303.979      257.231 1969.626  371.885 1597.741        0.000 2750.669  391.470 2359.199
721.00  3327.596  323.878    0.000  323.878      315.030 1805.110  220.046 1585.064        0.000 2154.406  381.717 1772.689
722.00  3522.641  291.275    0.000  291.275      460.800 1730.501  293.586 1436.915        0.000 2551.401  482.248 2069.154
723.00  3596.236  295.042    0.000  295.042      485.143 1811.076  269.176 1541.900        0.000 2861.551  519.554 2341.997
724.00  3542.562  239.582    0.000  239.582      575.066 1747.787  162.647 1585.141        0.000 2406.041  509.900 1896.141
725.00  3567.516  285.163    0.000  285.163      652.711 1615.286  171.765 1443.521        0.000 2331.849  572.229 1759.619
726.00  3353.123  333.763    0.000  333.763      462.157 1661.999  194.450 1467.549        0.000 2266.304  211.417 2054.887
727.00  3455.302  266.750    0.000  266.750      440.943 1866.645  283.517 1583.128        0.000 2481.148  567.912 1913.236
728.00  3493.058  298.058    0.000  298.058      395.945 1975.306  309.363 1665.944        0.000 2560.048  562.271 1997.777
729.00  3531.020  247.814    0.000  247.814      328.821 1875.864  390.922 1484.942        0.000 2629.224  541.370 2087.854
730.00  3379.826  285.430    0.000  285.430      390.212 1805.127  219.409 1585.718        0.000 2396.097  189.807 2206.290
731.00  3294.755  295.999    0.000  295.999      458.575 1683.491  194.275 1489.216        0.000 2265.101  510.804 1754.297
732.00  3403.869  335.028    0.000  335.028      609.650 1751.757  254.605 1497.152        0.000 2613.251  630.036 1983.215
733.00  3261.790  316.817    0.000  316.817      526.658 1765.906  223.682 1542.224        0.000 2495.822  580.573 1915.249
734.00  3386.917  342.481    0.000  342.481      492.480 1880.585  176.129 1704.456        0.000 2747.652  541.564 2206.089
735.00  3435.508  344.905    0.000  344.905      655.231 1714.023  216.949 1497.074       69.870 2537.542  888.310 1649.231
736.00  3320.104  353.827    0.000  353.827      518.197 1685.887  173.704 1512.183       19.906 2635.165  500.048 2135.118
737.00  3446.799  253.621    0.000  253.621      608.488 1589.034  180.243 1408.791        9.953 2757.807  588.420 2169.387
738.00  3347.199  314.870    0.000  314.870      374.782 1756.792  325.458 1431.334        0.000 2465.358  612.442 1852.915
739.00  3284.380  405.888    0.000  405.888      491.716 1698.539  186.981 1511.557        0.000 2345.325  511.607 1833.718
740.00  3361.829  365.115    0.000  365.115      387.235 1677.365  143.187 1534.178        0.000 2253.236  249.121 2004.114
741.00  3527.645  325.125    0.000  325.125      429.808 1711.315  106.609 1604.707       40.212 2216.138  340.904 1875.234
742.00  3393.913  249.354    0.000  249.354      661.984 1435.162   18.158 1417.004       29.858 2277.161  359.505 1917.656
743.00  3390.711  362.344    0.000  362.344      571.838 1453.697  100.950 1352.747        0.000 1915.649   99.929 1815.720
744.00  3385.000  372.064    0.000  372.064      321.300 1958.284  276.564 1681.719        0.000 2419.108  200.764 2218.345
745.00  3179.298  415.591    0.000  415.591      402.923 1621.943   58.193 1563.750        0.000 2014.979  149.693 1865.286
746.00  3238.126  410.986    0.000  410.986      485.709 1687.094   61.562 1625.532        0.000 2319.384  170.502 2148.883
747.00  3188.429  466.947    0.000  466.947      688.171 1489.759   44.272 1445.487       79.623 2606.212  500.953 2105.259
748.00  3297.824  405.723    0.000  405.723      775.378 1343.587   71.163 1272.424       80.124 2374.881  559.464 1815.418
749.00  3465.463  341.019    0.000  341.019      716.952 1504.009   19.974 1484.035       60.218 2440.621  150.596 2290.025
750.00  3355.803  366.438    0.000  366.438      707.972 1339.479    0.000 1339.479      231.525 2142.150  290.738 1851.412
751.00  3518.760  222.323    0.000  222.323      756.045 1297.294   36.705 1260.589        9.953 2148.388  240.372 1908.016
752.00  3527.343  292.745    0.000  292.745      565.462 1412.633   24.471 1388.162       40.212 1886.285  231.021 1655.264
753.00  3471.861  278.059    0.000  278.059      598.118 1505.151   18.764 1486.388        0.000 2251.731  521.360 1730.372
754.00  3522.494  264.849    0.000  264.849      799.106 1422.572   75.703 1346.869      260.277 2401.727  498.543 1903.183
755.00  3483.854  329.322    0.000  329.322      850.968 1499.576   91.570 1408.005       60.319 2584.484  460.637 2123.846
756.00  3551.466  271.917    0.000  271.917      996.848 1339.710   37.180 1302.529       99.829 2526.578  379.611 2146.967
757.00  3542.220  242.905    0.000  242.905      591.807 1592.387   38.997 1553.390        9.953 2461.539  349.853 2111.686
758.00  3557.487  382.400    0.000  382.400      694.143 1600.230  196.280 1403.949      109.682 2519.556  439.430 2080.127
759.00  3340.779  462.539    0.000  462.539      599.252 1503.746  130.308 1373.438        9.953 2287.330  430.578 1856.752
760.00  3423.848  417.778    0.000  417.778      615.972 1527.703   49.931 1477.772       29.858 2609.836  251.630 2358.206
761.00  3496.913  281.944    0.000  281.944      708.909 1414.660   26.373 1388.287       20.006 2243.981  391.770 1852.211
762.00  3383.208  310.008    0.000  310.008      479.447 1428.861   83.788 1345.072       10.053 1902.486  100.130 1802.356
763.00  3262.146  433.612    0.000  433.612      420.303 1481.195   26.067 1455.128        0.000 2004.320  130.690 1873.630
764.00  3566.129  365.012    0.000  365.012      826.041 1278.444   49.114 1229.329       29.959 2639.187  390.065 2249.122
765.00  3484.953  421.143    0.000  421.143      744.850 1302.989   30.912 1272.077        0.000 2442.037  362.013 2080.024
766.00  3309.729  404.526    0.000  404.526      570.999 1466.398   47.943 1418.455      120.136 2142.247  180.053 1962.194
767.00  3353.198  407.250    0.000  407.250      772.524 1238.210   76.609 1161.601       20.006 2221.669  390.667 1831.002
768.00  2921.447  712.277    0.000  712.277      288.695 1518.877   90.223 1428.655        0.000 2120.023  201.163 1918.860
769.00  3158.945  658.821    0.000  658.821      486.978 1488.719  138.782 1349.937        0.000 2590.034  219.865 2370.169
770.00  3084.002  731.274    0.000  731.274      522.620 1601.067   84.736 1516.330       80.425 2642.795  100.531 2542.264
771.00  3028.081  769.307    0.000  769.307      691.587 1190.931    0.000 1190.931        0.000 2350.962  160.850 2190.113
772.00  3067.992  666.340    0.000  666.340      566.948 1399.288    1.902 1397.386        0.000 2211.717  100.330 2111.386
773.00  3165.475  689.828    0.000  689.828      866.004 1216.506   22.655 1193.851      129.587 2522.160  579.470 1942.691
774.00  3329.201  658.834    0.000  658.834      771.650 1291.774   38.734 1253.039      110.083 2309.428  330.248 1979.180
775.00  3225.404  598.908    0.000  598.908      603.906 1483.571   20.579 1462.992       50.366 2430.576  130.490 2300.086
776.00  3301.789  554.029    0.000  554.029      758.495 1294.956    0.000 1294.956      110.384 2450.370  150.696 2299.674
777.00  3278.385  568.985    0.000  568.985      729.699 1484.184   66.359 1417.826      100.330 2220.656  179.953 2040.703
778.00  3084.868  647.701    0.000  647.701      812.926 1366.039   77.555 1288.484       10.053 2441.826  129.888 2311.938
779.00  3136.182  626.020    0.000  626.020      855.352 1354.862    1.816 1353.046       80.224 2344.223  149.393 2194.831
780.00  3086.223  657.259    0.000  657.259      634.427 1640.239   25.938 1614.302       90.479 2679.190  119.935 2559.255
781.00  3312.777  557.168    0.000  557.168      682.371 1671.131   49.114 1622.017       40.212 2677.179  220.467 2456.713
782.00  3291.489  497.567   10.146  487.422      825.628 1444.727   20.751 1423.975      200.460 2300.703  149.493 2151.210
783.00  3267.370  530.829    0.000  530.829      933.324 1215.648   31.514 1184.134      210.513 2369.742  230.720 2139.022
784.00  3225.252  528.374    0.000  528.374      909.373 1285.221    0.000 1285.221      130.490 2496.823  200.861 2295.961
785.00  3128.965  637.154    0.000  637.154      781.234 1198.569    0.000 1198.569      170.401 2017.179   80.124 1937.055
786.00  3194.546  554.839    0.000  554.839      834.736 1453.351    0.000 1453.351      150.596 2335.983   80.324 2255.659
787.00  3145.608  547.001    0.000  547.001      845.073 1331.597    0.000 1331.597      329.546 2371.974   29.858 2342.115
788.00  3075.531  649.831    0.000  649.831      493.937 1664.775  119.240 1545.535      119.835 2449.692   59.717 2389.976
789.00  3133.781  616.613    0.000  616.613      447.369 1733.156    0.000 1733.156        0.000 2716.091    9.953 2706.138
790.00  3097.083  666.352    0.000  666.352      358.750 1819.686   38.648 1781.037        0.000 2320.204    0.000 2320.204
791.00  3022.207  607.311    0.000  607.311      359.860 1639.202   39.430 1599.772        0.000 2276.560   30.159 2246.401
792.00  2998.199  622.354    0.000  622.354      383.469 1743.672   89.235 1654.436        0.000 2315.770   90.378 2225.392
793.00  3105.794  599.789    0.000  599.789      490.368 1686.172  151.185 1534.987       50.265 2487.366   90.177 2397.189
794.00  3370.256  548.947    0.000  548.947      470.672 1896.460  143.619 1752.841       30.059 2839.652  160.248 2679.404
795.00  3067.845  516.710    0.000  516.710      480.699 1657.589   96.153 1561.436        9.953 2380.214   49.764 2330.450
796.00  3057.421  609.079    0.000  609.079      526.664 1697.300  120.308 1576.992      159.746 2402.634  119.434 2283.200
797.00  2987.694  612.038    0.000  612.038      528.957 1715.874   86.122 1629.752       39.811 2522.669  139.841 2382.829
798.00  3129.922  507.200    0.000  507.200      500.640 1677.248  111.368 1565.880       29.858 2483.354  169.198 2314.157
799.00  3086.415  527.227    0.000  527.227      561.875 1431.946  167.092 1264.853        0.000 2399.202  230.620 2168.582
800.00  3352.961  468.846    0.000  468.846      760.225 1580.413   58.366 1522.047      150.094 2957.965  331.050 2626.915
801.00  3157.717  515.171    0.000  515.171      693.485 1459.793    0.000 1459.793      279.982 2307.321    9.953 2297.368
802.00  3229.280  559.404    0.000  559.404      730.064 1744.619   80.675 1663.944      200.159 2827.175   90.478 2736.697
803.00  3223.666  535.930    0.000  535.930      853.106 1353.302   39.082 1314.221      159.245 2654.657  371.163 2283.494
804.00  3171.549  577.540    0.000  577.540      702.906 1606.145   31.734 1574.411       49.764 2739.106  230.419 2508.687
805.00  3179.374  586.241    0.000  586.241      777.045 1588.973   91.311 1497.662      280.785 2820.640  400.419 2420.221
806.00  3139.201  587.430    0.000  587.430      842.284 1459.274   25.854 1433.420      320.395 2436.410   80.324 2356.085
807.00  3238.588  568.532    0.000  568.532      666.083 1584.842   25.508 1559.334      109.481 2456.828  149.994 2306.834
808.00  3172.078  516.010    0.000  516.010      752.227 1494.079   31.342 1462.737       49.764 2486.769  199.257 2287.512
809.00  3304.692  558.642    0.000  558.642      657.774 1408.555   42.539 1366.016       29.858 2216.144  179.151 2036.993
810.00  3310.877  567.729    0.000  567.729      888.308 1367.647   18.504 1349.143      109.481 2555.857  398.113 2157.744
811.00  3333.101  452.243    0.000  452.243      846.163 1446.265   29.828 1416.437        9.953 2788.185  298.585 2489.601
812.00  3329.929  525.762    0.000  525.762      643.604 1691.573   60.997 1630.576        0.000 2622.599   69.770 2552.829
813.00  3082.069  518.027    0.000  518.027      623.149 1488.711  110.629 1378.083      160.148 2409.572  209.210 2200.362
814.00  3246.916  476.045    0.000  476.045      568.113 1642.965  122.302 1520.662       20.106 2605.800  159.245 2446.555
815.00  3122.248  462.783    0.000  462.783      412.768 1790.647  299.733 1490.914        0.000 2747.344  149.693 2597.650
816.00  3098.409  513.043    0.000  513.043      375.862 1718.532  233.151 1485.382        0.000 2476.113  129.487 2346.626
817.00  3188.911  601.707    0.184  601.524      312.100 1798.614  379.023 1419.591        0.000 2512.818  310.743 2202.074
818.00  3064.729  541.789    0.000  541.789      505.045 1659.326   52.312 1607.014        0.000 2762.643  260.979 2501.664
819.00  3002.986  585.497    0.788  584.709      245.423 1851.959  222.644 1629.315        0.000 2485.463  170.903 2314.561
820.00  3175.990  515.186   55.144  460.043      547.021 1658.688  229.512 1429.176        0.000 2502.461  372.268 2130.193
821.00  3238.122  475.736   24.001  451.735      481.819 1578.696  213.098 1365.598        0.000 2653.063  439.829 2213.234
822.00  3328.606  409.827    0.000  409.827      527.717 1567.660  227.702 1339.958       30.159 2323.801  440.932 1882.869
823.00  3281.324  428.573    0.000  428.573      603.914 1680.691  161.088 1519.604        0.000 2595.863  488.891 2106.972
824.00  3341.667  489.867    0.000  489.867      477.535 1817.710  249.407 1568.303       19.906 2971.142  671.652 2299.490
825.00  3390.336  458.157    0.000  458.157      476.319 1908.199  249.498 1658.701        0.000 3163.255  310.543 2852.712
826.00  3308.603  478.974    0.000  478.974      358.961 1885.808  302.278 1583.529        0.000 2821.851  501.653 2320.198
827.00  3384.723  435.810   18.041  417.768      609.680 1589.143  190.049 1399.095        0.000 2733.670  351.357 2382.313
828.00  3142.350  527.069    0.000  527.069      611.431 1750.869  319.354 1431.515       60.319 2719.297  442.136 2277.161
829.00  3284.248  515.477    0.000  515.477      458.439 1802.706  155.718 1646.988       49.965 2795.511  300.992 2494.519
830.00  3406.009  386.412    0.000  386.412      610.358 1743.616  152.617 1590.999        0.000 2892.330  499.045 2393.285
831.00  3407.411  389.445   12.818  376.627      843.846 1452.819  137.309 1315.509       40.212 2661.087  421.127 2239.959
832.00  3570.589  271.854    0.000  271.854      988.721 1293.216   31.646 1261.570       10.053 2698.292  693.566 2004.726
833.00  3643.233  334.599   11.098  323.500      590.297 1746.472   76.179 1670.293        0.000 2903.789  310.944 2592.845
834.00  3621.076  296.693   14.710  281.982      906.492 1561.222  223.688 1337.534      169.800 2970.236  852.411 2117.825
835.00  3573.424  357.424    4.335  353.089      665.421 1738.777  177.039 1561.738       20.006 2827.083  569.818 2257.265
836.00  3524.157  344.875    0.000  344.875      661.185 1625.065  194.940 1430.125       40.212 2509.288  400.018 2109.270
837.00  3268.283  353.979    0.000  353.979      307.253 2030.950  231.643 1799.307        0.000 2556.551  190.407 2366.143
838.00  3174.121  384.200    0.000  384.200      468.544 1983.342  116.642 1866.700       70.271 2712.273  310.443 2401.830
839.00  3195.015  416.984    0.000  416.984      496.805 1795.120  184.085 1611.035        0.000 2450.478  321.699 2128.779
840.00  3224.718  471.673    0.000  471.673      386.057 2006.732  191.477 1815.255        0.000 2661.099  421.931 2239.167
841.00  3243.927  493.259    0.000  493.259      386.264 1770.511  148.632 1621.879       20.106 2471.887  370.561 2101.326
842.00  3261.810  495.123    0.000  495.123      476.314 1854.502  163.891 1690.611        0.000 2560.255  340.903 2219.352
843.00  3296.772  440.772    0.000  440.772      438.114 1694.768   91.997 1602.771       10.053 2078.106  189.805 1888.301
844.00  3261.609  489.947    0.000  489.947      254.289 2017.887  211.704 1806.183        0.000 2306.619  110.584 2196.035
845.00  3208.737  568.937    0.000  568.937      462.882 1756.256  109.076 1647.180        0.000 2360.499  190.810 2169.689
846.00  3299.596  516.120    0.000  516.120      511.989 1750.715  159.534 1591.181       20.106 2415.294  279.982 2135.312
847.00  3339.291  507.462    0.000  507.462      516.577 1746.249   39.084 1707.165       10.053 2446.558  300.089 2146.470
848.00  3591.104  455.802    0.000  455.802      545.502 1676.744  147.595 1529.149        0.000 2696.392  240.674 2455.718
849.00  3524.631  409.436    0.394  409.042      465.562 1740.921  187.850 1553.071        0.000 2388.247  210.013 2178.234
850.00  3338.559  377.169    0.000  377.169      300.034 1950.307  198.381 1751.926        0.000 2771.076  220.366 2550.710
851.00  3267.339  419.475    0.000  419.475      506.108 1866.659  161.301 1705.358       50.265 2747.753  271.333 2476.420
852.00  3347.444  378.492    0.000  378.492      383.166 1962.527  237.510 1725.018        0.000 2850.801  169.599 2681.202
853.00  3442.587  475.457    7.931  467.526      470.396 1937.047  115.731 1821.315        0.000 2687.537   50.265 2637.271
854.00  3377.509  497.885    0.000  497.885      541.086 1881.017   90.138 1790.879        0.000 2816.022  140.242 2675.781
855.00  3423.628  301.417    0.000  301.417      712.645 1509.302  182.873 1326.429       70.372 2507.089  371.063 2136.026
856.00  3317.597  321.533    0.000  321.533      813.407 1544.170  119.364 1424.806        0.000 2869.194  432.487 2436.707
857.00  3360.255  289.672    0.000  289.672      686.100 1436.337   90.359 1345.978        0.000 2582.591  360.808 2221.782
858.00  3313.581  260.937    0.000  260.937      635.115 1584.358  123.214 1461.144       10.053 2376.087  170.702 2205.385
859.00  3453.007  279.076    0.000  279.076      712.707 1703.661  102.765 1600.897      239.971 2749.355  110.283 2639.072
860.00  3266.917  509.776    0.000  509.776      446.631 2045.174  100.736 1944.438        0.000 2942.589  120.537 2822.052
861.00  3274.462  479.874    0.000  479.874      340.020 2026.328   95.670 1930.658        0.000 2756.803   40.212 2716.591
862.00  3381.782  439.137    0.000  439.137      513.983 1967.720   10.895 1956.825        0.000 2670.235    0.000 2670.235
863.00  3390.736  366.022    0.000  366.022      582.516 1830.581   74.486 1756.095       19.906 2883.582  169.599 2713.983
864.00  3329.084  250.228    0.000  250.228      689.642 1452.062    7.566 1444.496       60.218 2265.405  218.962 2046.443
865.00  3491.037  227.668    0.000  227.668      580.425 1577.041   22.306 1554.735      150.999 2026.136   59.717 1966.419
866.00  3267.608  424.054    0.000  424.054      439.919 1683.781   11.240 1672.541       50.165 2482.744  119.935 2362.809
867.00  3367.574  437.176    0.000  437.176      579.681 1554.631    9.294 1545.337      200.962 2303.088  150.196 2152.892
868.00  3294.400  322.831    0.000  322.831      733.136 1341.715   25.852 1315.864      150.901 2316.973  120.336 2196.637
869.00  3221.959  438.345    0.000  438.345      655.741 1437.052   31.645 1405.406       50.467 2468.678  452.997 2015.681
870.00  3504.891  353.510    0.000  353.510      464.507 1585.595   86.551 1499.044      140.743 2190.200  261.080 1929.120
871.00  3402.980  241.986    0.000  241.986      749.310 1408.195   36.490 1371.706       30.060 2487.281  349.353 2137.928
872.00  3424.434  285.889    0.000  285.889      724.271 1754.331  233.062 1521.269        9.953 2675.984  349.853 2326.132
873.00  3387.846  310.826    0.000  310.826      911.432 1533.570  181.741 1351.829       29.858 2894.036  410.372 2483.664
874.00  3481.936  323.636    0.000  323.636      738.539 1816.826  159.260 1657.565       29.858 2941.791  489.593 2452.198
875.00  3405.194  266.302    0.000  266.302      583.550 1752.585  182.863 1569.722        0.000 2787.268  230.920 2556.347
876.00  3422.158  265.429    0.000  265.429      624.663 1496.160  236.344 1259.816        0.000 2588.310  370.962 2217.348
877.00  3426.350  344.344    0.000  344.344      560.390 1874.987  216.367 1658.619        0.000 2811.909  278.679 2533.230
878.00  3724.718  233.168    2.536  230.632      621.993 1824.160  354.675 1469.485        0.000 2725.741  230.018 2495.722
879.00  3266.883  347.418    0.000  347.418      589.411 1699.914  159.960 1539.955       90.478 2508.183  381.717 2126.466
880.00  3498.348  328.053    0.000  328.053      632.466 1576.611  112.276 1464.335        0.000 2269.814  100.632 2169.182
881.00  3359.025  345.135    0.000  345.135      416.891 1728.629  142.963 1585.666        0.000 2663.619   49.864 2613.755
882.00  3325.587  365.066    0.000  365.066      587.926 1498.390   42.802 1455.588       10.154 2582.891  239.972 2342.919
883.00  3338.264  329.910    0.000  329.910      567.294 1524.812   47.987 1476.825       69.670 2401.629  149.894 2251.735
884.00  3292.735  409.364    0.000  409.364      535.801 1395.600   93.250 1302.349       70.372 2550.401  100.431 2449.971
885.00  3260.904  462.408    0.000  462.408      495.538 1669.556   78.427 1591.129        9.953 2489.101  179.552 2309.549
886.00  3224.245  425.555    0.000  425.555      605.255 1563.099   25.422 1537.677        0.000 2779.824  261.684 2518.140
887.00  3279.475  378.934    0.000  378.934      647.841 1667.424   93.127 1574.297        9.953 2782.948  130.590 2652.358
888.00  3195.399  447.794    0.000  447.794      350.703 1846.950  169.687 1677.263        0.000 2557.246  149.794 2407.452
889.00  3382.144  336.041    0.000  336.041      690.235 1550.084   63.941 1486.142       20.106 2598.359  220.667 2377.692
890.00  3123.014  471.373    0.000  471.373      562.324 1514.604   81.580 1433.024       60.219 2604.405  381.918 2222.488
891.00  3469.543  296.396    0.000  296.396      634.473 1668.437  178.168 1490.269       20.106 2700.806  479.440 2221.366
892.00  3416.831  286.128    0.000  286.128      543.086 1693.016  149.890 1543.126        0.000 2265.812  150.395 2115.417
893.00  3401.075  271.583    0.000  271.583      606.892 1685.630  185.167 1500.463        0.000 2616.362  190.507 2425.855
894.00  3381.971  292.035    0.000  292.035      872.805 1464.519   44.529 1419.991        0.000 2898.349  281.286 2617.063
895.00  3425.183  283.444    0.000  283.444      430.029 1706.972  115.133 1591.840        0.000 2577.755   79.923 2497.832
896.00  3423.639  264.851    0.000  264.851      580.033 1638.755  115.602 1523.153        0.000 2564.976  130.892 2434.084
897.00  3351.462  322.157    0.000  322.157      555.380 1530.949   33.763 1497.186       40.212 2369.038  100.531 2268.507
898.00  3303.666  341.071    0.000  341.071      711.768 1407.090   49.805 1357.285       80.425 2497.628  129.687 2367.940
899.00  3297.177  325.060    0.000  325.060      774.973 1438.619    0.000 1438.619       70.171 2386.948  251.127 2135.820
900.00  3450.128  280.652    0.000  280.652      801.137 1483.861   12.884 1470.977      150.094 2658.087  110.584 2547.503
901.00  3249.524  326.919    0.000  326.919      795.582 1382.589   40.467 1342.121      190.207 2318.374  240.873 2077.501
902.00  3424.553  296.065    0.000  296.065      676.752 1531.643    0.000 1531.643       30.159 2426.653    0.000 2426.653
903.00  3360.190  285.795    0.000  285.795      994.005 1182.820    0.000 1182.820      160.749 2257.450  260.879 1996.571
904.00  3356.212  386.136    0.000  386.136      565.787 1490.286    9.511 1480.774        0.000 2103.150    9.953 2093.197
905.00  3348.231  240.321    0.000  240.321      532.521 1379.255    3.632 1375.623       39.811 2025.128   90.378 1934.750
906.00  3424.781  268.437    0.000  268.437      582.378 1539.831    0.000 1539.831       30.159 2418.909   80.324 2338.584
907.00  3441.390  336.848    0.000  336.848      584.094 1599.131    0.000 1599.131      121.040 2457.313  140.342 2316.970
908.00  3407.583  362.417    0.000  362.417      691.712 1421.851    7.263 1414.587       10.154 2282.303  240.071 2042.232
909.00  3428.231  250.606    0.000  250.606     1008.949 1241.337   30.869 1210.468       70.271 2507.574  331.351 2176.223
910.00  3373.194  265.390    0.000  265.390      916.835 1095.479    0.000 1095.479      220.065 2134.007  219.263 1914.744
911.00  3342.441  276.796    0.000  276.796      695.291 1243.772    3.632 1240.141        0.000 2508.589  211.216 2297.374
912.00  3528.101  267.800    0.000  267.800      861.714 1105.342   14.613 1090.729      338.396 2150.806  270.431 1880.375
913.00  3491.943  292.661    0.000  292.661      734.182 1283.489   22.220 1261.269      131.296 2073.184  260.378 1812.806
914.00  3396.766  290.066    0.000  290.066      709.453 1289.269   16.775 1272.494       40.112 2314.260  369.057 1945.203
915.00  3434.785  293.421    0.000  293.421      660.949 1302.387    3.718 1298.669       59.717 2133.404  169.398 1964.005
916.00  3321.251  271.183    0.000  271.183      612.542 1362.474   86.766 1275.708        0.000 2375.077  290.738 2084.339
917.00  3459.521  223.323    0.000  223.323      462.920 1618.062   23.606 1594.456        0.000 2391.663   40.313 2351.349
918.00  3474.197  277.128    0.000  277.128      486.009 1702.630   66.364 1636.266       20.308 2484.967   90.579 2394.388
919.00  3384.190  240.137    0.000  240.137      527.566 1423.861   35.020 1388.841        0.000 2107.967   20.106 2087.861
920.00  3512.963  322.623    0.000  322.623      589.485 1547.628   25.422 1522.206        0.000 2667.014  100.531 2566.483
921.00  3636.375  215.075    0.000  215.075      743.334 1498.021   49.630 1448.391       50.265 2649.540  169.800 2479.741
922.00  3558.042  209.052    0.000  209.052      621.030 1534.850   61.560 1473.289        0.000 2381.517  140.041 2241.476
923.00  3430.219  282.300    0.000  282.300      789.489 1327.086    5.707 1321.379        0.000 2657.165  110.584 2546.581
924.00  3528.279  260.178    0.000  260.178      643.818 1503.444   68.481 1434.963        0.000 2884.175  179.853 2704.323
925.00  3257.542  310.034    0.000  310.034      329.644 1723.142   20.017 1703.125        0.000 2540.357   39.811 2500.545
926.00  3394.616  261.112    0.000  261.112      510.520 1644.186   78.727 1565.458        0.000 2621.284  120.236 2501.048
927.00  3453.929  221.520    0.000  221.520      400.546 1740.418   33.332 1707.086        0.000 2259.974    0.000 2259.974
928.00  3422.087  207.483    0.000  207.483      546.106 1636.750   91.998 1544.752        0.000 2483.459  120.941 2362.518
929.00  3599.643  241.257    0.000  241.257      559.700 1691.321  205.183 1486.137       19.906 2706.953   70.071 2636.881
930.00  3286.410  280.592    0.000  280.592      388.357 1632.400   70.465 1561.935        0.000 2428.274   40.212 2388.061
931.00  3388.748  290.754    0.000  290.754      287.894 1879.053   59.485 1819.568        0.000 2278.380   50.367 2228.013
932.00  3327.767  294.454    0.000  294.454      642.872 1389.114   53.610 1335.504       69.670 2086.564  229.316 1857.248
933.00  3481.865  266.920    0.000  266.920      451.097 1646.385   74.535 1571.850        0.000 2363.125   29.858 2333.267
934.00  3328.720  295.111    0.000  295.111      258.360 1664.154   79.897 1584.258        0.000 2292.246    0.000 2292.246
935.00  3585.607  205.527    0.000  205.527      752.364 1577.790  125.419 1452.371       10.053 2653.854  189.705 2464.149
936.00  3448.365  210.093    0.000  210.093      561.629 1632.640  153.828 1478.812        0.000 2214.433   40.012 2174.421
937.00  3392.046  196.098    0.000  196.098      497.857 1535.621  169.034 1366.587        0.000 2196.432  110.083 2086.349
938.00  3414.555  230.013    0.000  230.013      810.406 1429.362  116.859 1312.504        0.000 2476.324  329.045 2147.280
939.00  3436.953  200.971    0.000  200.971      688.508 1699.319  170.119 1529.201        0.000 2884.775  311.551 2573.224
940.00  3459.557  213.532    0.000  213.532      522.114 1794.773  158.705 1636.068        0.000 2569.423  242.484 2326.939
941.00  3496.854  243.480    0.000  243.480      629.233 1335.998   47.298 1288.700       70.372 2273.545  372.269 1901.276
942.00  3607.108  304.266    0.000  304.266      650.037 1742.563  257.444 1485.119       10.053 2855.827  582.785 2273.042
943.00  3500.565  281.300    0.000  281.300      620.345 1419.396   57.674 1361.722       19.906 2327.040  160.248 2166.793
944.00  3541.880  261.067    0.000  261.067      778.661 1467.384  160.129 1307.255        0.000 2643.300  251.127 2392.173
945.00  3509.751  294.456    0.000  294.456      339.155 1915.957  119.063 1796.894        0.000 2343.020   29.959 2313.061
946.00  3491.902  286.212    0.000  286.212      396.956 1747.047  194.632 1552.416        0.000 2214.531   90.277 2124.254
947.00  3474.173  231.464    0.000  231.464      504.393 1666.569  306.264 1360.305        0.000 2532.012  300.691 2231.321
948.00  3531.758  327.172    0.000  327.172      607.720 1493.897   83.268 1410.629        0.000 2532.818  410.874 2121.945
949.00  3671.114  305.123    0.000  305.123      752.339 1382.274  174.440 1207.834        0.000 2337.470  412.177 1925.293
950.00  3533.680  264.915    0.000  264.915      516.401 1732.360  115.515 1616.845        0.000 2558.448  221.068 2337.381
951.00  3659.118  262.189    0.000  262.189      451.895 1796.950  187.845 1609.104        0.000 2506.070  361.112 2144.957
952.00  3600.346  271.128    0.000  271.128      615.351 1597.581  165.324 1432.257        0.000 1904.480  390.767 1513.713
953.00  3576.795  275.498    0.000  275.498      818.646 1462.608   39.084 1423.525       10.053 2650.645  500.750 2149.896
954.00  3792.449  216.801    0.000  216.801      817.109 1257.932   40.813 1217.119        0.000 2317.990  338.496 1979.494
955.00  3695.081  268.030    0.000  268.030      605.859 1567.666  146.217 1421.450        0.000 2661.210  380.716 2280.495
956.00  3652.609  334.384    0.000  334.384      790.063 1623.746   40.294 1583.451       19.906 2939.981  291.038 2648.943
957.00  3743.770  260.738    0.000  260.738      479.404 1657.965  148.675 1509.290        0.000 2268.624  200.861 2067.763
958.00  3669.296  200.629    0.000  200.629      461.450 1658.207  135.707 1522.500        0.000 2608.807  120.437 2488.371
959.00  3598.206  240.435    0.000  240.435      549.138 1687.265   87.938 1599.327        0.000 2400.122   50.265 2349.857
960.00  3480.823  191.978    0.000  191.978      727.042 1335.671  118.418 1217.253        0.000 2402.024  229.617 2172.408
961.00  3566.371  223.633    0.000  223.633      689.812 1545.573  124.337 1421.237        0.000 2644.102  180.655 2463.447
962.00  3591.745  223.953    0.000  223.953      769.790 1363.956  112.447 1251.509        0.000 1980.194  211.115 1769.079
963.00  3553.472  206.901    0.000  206.901     1259.117 1037.376   45.785  991.591      109.982 2602.292  468.184 2134.108
964.00  3598.509  203.199    0.000  203.199      766.804 1381.651   18.418 1363.233       20.106 2437.100  120.637 2316.463
965.00  3594.125  224.445    0.000  224.445      597.643 1587.162  131.605 1455.557        0.000 2704.229  159.646 2544.582
966.00  3539.295  241.421    0.000  241.421      588.364 1568.055  108.172 1459.883        0.000 2482.057  330.049 2152.007
967.00  3513.584  237.585    0.000  237.585      565.876 1694.900  101.382 1593.518        0.000 2370.262  280.384 2089.879
968.00  3568.807  237.995    0.000  237.995      778.647 1576.649   69.175 1507.474       70.372 2726.134  571.623 2154.512
969.00  3442.892  301.571    0.000  301.571      629.555 1445.449   98.227 1347.221        9.953 2092.589  369.157 1723.433
970.00  3655.931  299.483    0.000  299.483      867.768 1448.641   26.372 1422.269       29.959 2754.185  199.357 2554.828
971.00  3591.082  305.066    0.000  305.066      741.136 1514.357   93.991 1420.366      150.395 2461.342  439.328 2022.015
972.00  3623.035  244.291    0.000  244.291      724.120 1568.754  122.566 1446.188       70.372 2814.705  670.951 2143.755
973.00  3524.545  255.645    0.000  255.645      618.571 1573.202   97.017 1476.185       10.053 2572.127  469.688 2102.439
974.00  3500.185  290.897    0.000  290.897      585.627 1529.764  142.714 1387.050        0.000 2491.402  531.012 1960.391
975.00  3524.191  237.423    0.000  237.423      670.844 1467.588   97.060 1370.528        0.000 2408.166  470.791 1937.375
976.00  3390.817  198.742    0.000  198.742      608.373 1480.144   94.854 1385.290        0.000 2383.324  239.871 2143.454
977.00  3404.669  287.069    0.000  287.069      794.437 1401.089   44.096 1356.993       29.858 2361.914  548.709 1813.205
978.00  3503.391  272.189    0.000  272.189      881.351 1355.063   34.759 1320.304       89.575 2667.241  500.754 2166.488
979.00  3444.557  218.428    0.000  218.428      761.148 1362.915  119.840 1243.075       20.006 2569.918  529.908 2040.010
980.00  3287.928  282.638    0.000  282.638      672.568 1615.497   49.503 1565.994        0.000 2341.612  250.526 2091.086
981.00  3416.034  205.575    0.000  205.575      754.377 1430.966   12.711 1418.255        0.000 2292.245  149.593 2142.652
982.00  3510.371  284.896    0.000  284.896      633.706 1635.889   34.760 1601.129        0.000 2574.533  190.608 2383.926
983.00  3531.298  214.308    0.000  214.308      801.873 1365.981   95.716 1270.265       20.106 2493.706  471.192 2022.514
984.00  3429.774  190.276    0.000  190.276     1206.551 1147.778    1.816 1145.962       30.159 2535.825  380.614 2155.211
985.00  3430.366  206.347    0.000  206.347     1106.055 1031.559   48.635  982.924       69.871 2360.109  411.177 1948.932
986.00  3625.838  235.746    0.000  235.746     1143.413  952.287   57.065  895.223      340.403 2001.307  360.909 1640.398
987.00  3707.147  224.157    0.000  224.157      915.671 1438.560  110.198 1328.362       50.065 2630.740  690.757 1939.983
988.00  3505.515  209.791    0.000  209.791     1062.438 1105.693    5.448 1100.246      200.159 2219.461  420.626 1798.835
989.00  3487.004  192.436    0.000  192.436      990.740 1287.415    1.902 1285.513      170.401 2343.610  180.454 2163.156
990.00  3519.276  258.315    0.000  258.315     1375.736  969.438    1.902  967.536      369.658 2554.936  591.629 1963.307
991.00  3561.285  231.319    4.450  226.869     1088.967 1055.532   15.132 1040.400      380.313 2027.639  309.942 1717.697
992.00  3578.900  186.070    0.000  186.070      930.957 1136.160    3.632 1132.529      180.154 2297.464  341.304 1956.160
993.00  3535.004  183.850    0.000  183.850      854.998 1439.967   39.948 1400.018      291.038 2712.569  550.514 2162.055
994.00  3771.209  219.340    0.000  219.340     1059.938 1231.480    0.000 1231.480      379.912 2040.516  308.838 1731.678
995.00  3385.433  257.433    0.000  257.433      944.003  984.193    3.632  980.562      300.590 1733.580  621.286 1112.293
996.00  3453.609  219.832    0.000  219.832      873.446 1073.088   43.838 1029.250      200.962 1892.726  411.876 1480.850
997.00  3519.846  281.233    0.000  281.233      824.798 1230.593   97.320 1133.273       50.265 2284.800  642.395 1642.405
998.00  3385.848  289.235    0.000  289.235      933.032 1109.280   76.005 1033.275      109.581 2233.737  722.018 1511.719
999.00  3637.172  242.181    0.000  242.181     1224.371 1005.557   32.943  972.614      320.797 2196.330  571.221 1625.109
1000.00  3424.941  317.565    0.000  317.565     1005.194 1233.888   67.878 1166.010      189.505 2319.799  530.508 1789.291
1001.00  3393.382  343.169    0.000  343.169      814.081 1149.230   17.121 1132.110       40.113 1963.107  408.968 1554.139
1002.00  3554.601  198.619    9.296  189.323      940.491 1182.159   24.298 1157.861      150.095 2180.344  603.690 1576.654
1003.00  3266.669  233.628    0.000  233.628      877.777 1134.268   29.053 1105.215      200.059 1963.501  572.325 1391.176
1004.00  3444.731  240.898    0.000  240.898      835.253 1282.036  140.165 1141.870       80.124 2661.306  790.587 1870.720
1005.00  3296.355  315.769    0.000  315.769      786.105 1388.448  253.006 1135.442      140.142 2867.403  959.081 1908.322
1006.00  3212.047  317.423    0.000  317.423      917.222 1185.058   88.324 1096.735        0.000 2820.043  871.214 1948.829
1007.00  3227.262  322.201    0.000  322.201      614.024 1290.812  182.875 1107.937       30.159 2501.657  862.365 1639.292
1008.00  3337.967  317.305    0.000  317.305      755.844 1340.534  165.882 1174.652       59.717 2456.730  699.810 1756.920
1009.00  3356.219  294.211    0.000  294.211      840.039 1433.933  254.942 1178.991      120.136 2662.800  980.792 1682.008
1010.00  3244.947  287.114    0.000  287.114      868.823 1321.579  149.405 1172.173       99.929 2662.298  863.765 1798.533
1011.00  3304.630  266.832    0.000  266.832      969.920 1083.509   29.313 1054.196      110.384 2597.166  820.644 1776.522
1012.00  3138.250  251.453    0.000  251.453      939.892 1178.604    0.000 1178.604      140.244 2476.810  683.612 1793.199
1013.00  3389.038  214.338    0.000  214.338      884.859 1505.217   83.442 1421.775        9.953 3095.589  912.224 2183.365
1014.00  3256.413  230.697    0.000  230.697      854.107 1329.723   82.750 1246.973       39.811 2666.137  718.308 1947.830
1015.00  3385.929  226.806    0.000  226.806      860.106 1418.880  117.719 1301.161        0.000 2852.113  909.216 1942.897
1016.00  3376.447  279.921    0.000  279.921      880.125 1107.747  151.791  955.956       69.870 2451.493  948.426 1503.067
1017.00  3399.697  261.858    0.000  261.858      864.906 1395.260  175.700 1219.560       49.764 2566.603  610.531 1956.072
1018.00  3306.563  316.285    0.000  316.285     1037.516 1486.377   96.841 1389.536      340.903 2783.539  722.420 2061.118
1019.00  3278.869  329.203    0.000  329.203      855.880 1381.669   77.389 1304.280      120.338 2533.631  782.350 1751.281
1020.00  3200.018  445.541    0.000  445.541      684.447 1535.068  313.053 1222.015        9.953 2560.466  821.952 1738.514
1021.00  3350.231  413.768    0.000  413.768      945.058 1300.410  171.206 1129.204      169.499 2374.488  789.281 1585.207
1022.00  3137.723  459.994    0.000  459.994      685.351 1503.457   40.554 1462.903      110.183 2440.323  601.180 1839.143
1023.00  3187.501  391.025    0.000  391.025      878.358 1368.356   72.195 1296.161       69.670 2715.897  780.232 1935.665
1024.00  3115.818  360.320    0.000  360.320      612.976 1574.416  192.332 1382.084        0.000 2097.704  611.634 1486.070
1025.00  3002.022  405.835    0.000  405.835      632.289 1530.390  216.461 1313.928        0.000 2526.274  752.779 1773.495
1026.00  3326.987  344.344    0.000  344.344      747.631 1554.390  276.524 1277.866       40.212 2537.941  700.508 1837.433
1027.00  3215.657  426.010    0.000  426.010      542.330 1696.744  309.930 1386.814        0.000 2075.894  642.295 1433.599
1028.00  3325.326  372.000    0.000  372.000      881.927 1291.964   58.539 1233.425       80.124 2760.619  760.325 2000.294
1029.00  3263.184  412.476    0.000  412.476      722.054 1302.318   98.055 1204.262       30.159 2368.840  641.693 1727.147
1030.00  3173.191  411.148    0.000  411.148      772.232 1589.914   89.278 1500.637       70.372 2806.054  602.584 2203.470
1031.00  3271.160  495.322    0.000  495.322      462.891 1775.831   83.702 1692.129        0.000 2902.772  289.838 2612.935
1032.00  3331.960  481.028    0.000  481.028      467.762 1926.203  299.685 1626.518        0.000 2853.809  553.225 2300.584
1033.00  3226.239  486.089    0.000  486.089      567.469 1847.880  319.522 1528.357        0.000 2965.611  571.824 2393.788
1034.00  3148.322  542.507    0.000  542.507      630.411 1554.298  156.327 1397.971        0.000 2624.205  532.415 2091.790
1035.00  3271.312  383.806    0.000  383.806      849.029 1366.455  188.484 1177.971        0.000 2744.037  812.897 1931.140
1036.00  3114.469  544.116    0.000  544.116      689.544 1380.525  111.968 1268.557        0.000 2428.259  650.242 1778.017
1037.00  3193.905  508.386    0.000  508.386      787.749 1508.172  155.122 1353.050      200.561 2535.624  653.151 1882.473
1038.00  3047.479  420.131    0.000  420.131      702.102 1487.117  172.620 1314.497       29.858 2661.503  661.099 2000.403
1039.00  3105.580  439.848    0.000  439.848      702.845 1464.317  105.567 1358.750       89.575 2354.361  641.693 1712.668
1040.00  3187.957  478.129    0.000  478.129      639.193 1479.134  141.808 1337.326        0.000 2499.050  561.975 1937.075
1041.00  2954.648  501.995    0.000  501.995      647.571 1413.623   34.501 1379.122       50.065 2392.171  671.652 1720.519
1042.00  3025.688  504.813    0.000  504.813      514.475 1681.970  243.441 1438.529       39.811 2436.822  559.164 1877.658
1043.00  3045.228  501.986    0.000  501.986      688.454 1439.938  104.408 1335.530       30.059 2435.093  572.224 1862.869
1044.00  3028.419  504.847    0.000  504.847      747.917 1449.464  204.663 1244.801        0.000 2747.768  687.747 2060.021
1045.00  3087.522  403.716    0.000  403.716      708.788 1512.007  190.998 1321.010       89.575 2530.108  799.835 1730.273
1046.00  3273.346  329.369    0.000  329.369      948.060 1279.527   78.382 1201.145      109.481 2483.051  732.071 1750.979
1047.00  3044.679  404.694    0.000  404.694      752.006 1486.515  125.671 1360.843      119.434 2502.954  833.204 1669.751
1048.00  3339.987  250.383    0.000  250.383      850.848 1319.711   65.370 1254.341      109.581 2601.787  829.295 1772.492
1049.00  3274.572  221.309    0.000  221.309      959.675 1221.983   39.035 1182.947       39.912 2682.411  811.494 1870.917
1050.00  3236.592  233.040    0.000  233.040      748.331 1475.291    1.816 1473.475       20.106 2658.868  452.389 2206.479
